# Supplementary material for: Remote and automated high-throughput powder diffraction measurements enabled by a robotic sample changer at SSRL beamline 2-1
Source: J Appl Crystallogr. 2023 Sep 20;56(Pt 5):1480–4. doi: 10.1107/S1600576723007148 (PMC10543666; doi:10.1107/S1600576723007148)
Supplement: Supplementary file 1 [file j-56-01480-sup1.zip › Example Data and Refinements/SSRL BL2-1 Sample 0916/BL21Robot_0916_Rietveld.cif]

#######	Begin powder crystal structure	#######
data_Fe2O3
_pd_block_id	Fe2O3
_pd_block_diffractogram_id	BL21Robot_0916-2022-07-09-0109_scan2
_diffrn_measurement_device_type
;SSRL beam line 2-1
;
_pd_phase_name
;alpha-Fe2O3
;
_cell_length_a    5.035776
_cell_length_b    5.035776
_cell_length_c    13.75515
_cell_angle_alpha 90
_cell_angle_beta  90
_cell_angle_gamma 120
_cell_volume 302.0847
_cell_measurement_temperature	300
_diffrn_ambient_temperature	300
_exptl_crystal_density_diffrn	5.266774
_exptl_absorpt_coefficient_mu	15.75911
_diffrn_radiation_wavelength	0.729819700
_cell_measurement_theta_min	1.25
_cell_measurement_theta_max	58.1675
_space_group_name_H-M_alt
;R-3c:H
;
loop_
	_space_group_symop_id
	_space_group_symop_operation_xyz
	  1 'x, y, z '
	  2 '-x, -y, -z '
	  3 '-x+y, -x, z '
	  4 '-x+y, y, z+1/2 '
	  5 '-y, -x, z+1/2 '
	  6 '-y, x-y, z '
	  7 'y, -x+y, -z '
	  8 'y, x, -z+1/2 '
	  9 'x-y, -y, -z+1/2 '
	 10 'x-y, x, -z '
	 11 '-x, -x+y, -z+1/2 '
	 12 'x, x-y, z+1/2 '
	 13 'x-1/3, y+1/3, z+1/3 '
	 14 '-x-1/3, -y+1/3, -z+1/3 '
	 15 '-x+y-1/3, -x+1/3, z+1/3 '
	 16 '-x+y-1/3, y+1/3, z-1/6 '
	 17 '-y-1/3, -x+1/3, z-1/6 '
	 18 '-y-1/3, x-y+1/3, z+1/3 '
	 19 'y-1/3, -x+y+1/3, -z+1/3 '
	 20 'y-1/3, x+1/3, -z-1/6 '
	 21 'x-y-1/3, -y+1/3, -z-1/6 '
	 22 'x-y-1/3, x+1/3, -z+1/3 '
	 23 '-x-1/3, -x+y+1/3, -z-1/6 '
	 24 'x-1/3, x-y+1/3, z-1/6 '
	 25 'x+1/3, y-1/3, z-1/3 '
	 26 '-x+1/3, -y-1/3, -z-1/3 '
	 27 '-x+y+1/3, -x-1/3, z-1/3 '
	 28 '-x+y+1/3, y-1/3, z+1/6 '
	 29 '-y+1/3, -x-1/3, z+1/6 '
	 30 '-y+1/3, x-y-1/3, z-1/3 '
	 31 'y+1/3, -x+y-1/3, -z-1/3 '
	 32 'y+1/3, x-1/3, -z+1/6 '
	 33 'x-y+1/3, -y-1/3, -z+1/6 '
	 34 'x-y+1/3, x-1/3, -z-1/3 '
	 35 '-x+1/3, -x+y-1/3, -z+1/6 '
	 36 'x+1/3, x-y-1/3, z+1/6 '
loop_
	_atom_site_label
	_atom_site_type_symbol
	_atom_site_site_symmetry_multiplicity
	_atom_site_fract_x
	_atom_site_fract_y
	_atom_site_fract_z
	_atom_site_occupancy
	_atom_site_B_iso_or_equiv
Fe1 Fe+3  12 0 0 0.1449098 1 0.2794013
O1 O-2  18 0.3081007 0 0.25 1 0.2385331
loop_
	_geom_bond_atom_site_label_1
	_geom_bond_atom_site_label_2
	_geom_bond_distance
	_geom_bond_site_symmetry_1
	_geom_bond_site_symmetry_2
	Fe1       O1        1.94023 1_555  14_655
	Fe1       O1        1.94023 1_555  17_555
	Fe1       O1        1.94023 1_555  22_545
	Fe1       O1        2.12057 1_555   3_555
	Fe1       O1        2.12057 1_555   6_555
	Fe1       O1        2.12057 1_555   1_555
	Fe1       Fe1       2.89106 1_555   8_555
	Fe1       Fe1       2.96838 1_555  14_555
	Fe1       Fe1       2.96838 1_555  14_545
	Fe1       Fe1       2.96838 1_555  14_655
	O1        Fe1       1.94023 1_555  28_555
	O1        Fe1       1.94023 1_555  14_655
	O1        Fe1       2.12057 1_555   8_555
	O1        Fe1       2.12057 1_555   1_555
	O1        O1        2.68732 1_555   6_555
	O1        O1        2.68732 1_555   3_555
	O1        O1        2.77693 1_555  26_556
	O1        O1        2.77693 1_555  14_655
	O1        O1        2.88145 1_555  17_655
	O1        O1        2.88145 1_555  34_556
	O1        O1        2.88145 1_555  29_565
	O1        O1        2.88145 1_555  22_545
	O1        O1        3.02346 1_555   3_655
	O1        O1        3.02346 1_555   6_655
	O1        O1        3.02346 1_555   6_545
	O1        O1        3.02346 1_555   3_665
	loop_
		_geom_angle_atom_site_label_1
		_geom_angle_atom_site_label_2
		_geom_angle_atom_site_label_3
		_geom_angle
		_geom_angle_site_symmetry_1
		_geom_angle_site_symmetry_2
		_geom_angle_site_symmetry_3
	O1        Fe1       O1         102.365  17_555 1_555  14_655
	O1        Fe1       O1         102.365  22_545 1_555  17_555
	O1        Fe1       O1         102.365  22_545 1_555  14_655
	O1        Fe1       O1         86.168    3_555 1_555  22_545
	O1        Fe1       O1         90.289    3_555 1_555  17_555
	O1        Fe1       O1         162.656   3_555 1_555  14_655
	O1        Fe1       O1         78.637    6_555 1_555   3_555
	O1        Fe1       O1         162.656   6_555 1_555  22_545
	O1        Fe1       O1         86.168    6_555 1_555  17_555
	O1        Fe1       O1         90.289    6_555 1_555  14_655
	O1        Fe1       O1         78.637    1_555 1_555   6_555
	O1        Fe1       O1         78.637    1_555 1_555   3_555
	O1        Fe1       O1         90.289    1_555 1_555  22_545
	O1        Fe1       O1         162.656   1_555 1_555  17_555
	O1        Fe1       O1         86.168    1_555 1_555  14_655
	Fe1       Fe1       O1         47.025    8_555 1_555   1_555
	Fe1       Fe1       O1         47.025    8_555 1_555   6_555
	Fe1       Fe1       O1         47.025    8_555 1_555   3_555
	Fe1       Fe1       O1         115.883   8_555 1_555  22_545
	Fe1       Fe1       O1         115.883   8_555 1_555  17_555
	Fe1       Fe1       O1         115.883   8_555 1_555  14_655
	Fe1       Fe1       Fe1        78.367   14_555 1_555   8_555
	Fe1       Fe1       O1         118.892  14_555 1_555   1_555
	Fe1       Fe1       O1         40.706   14_555 1_555   6_555
	Fe1       Fe1       O1         82.100   14_555 1_555   3_555
	Fe1       Fe1       O1         145.273  14_555 1_555  22_545
	Fe1       Fe1       O1         45.462   14_555 1_555  17_555
	Fe1       Fe1       O1         98.255   14_555 1_555  14_655
	Fe1       Fe1       Fe1        116.041  14_545 1_555  14_555
	Fe1       Fe1       Fe1        78.367   14_545 1_555   8_555
	Fe1       Fe1       O1         82.100   14_545 1_555   1_555
	Fe1       Fe1       O1         118.892  14_545 1_555   6_555
	Fe1       Fe1       O1         40.706   14_545 1_555   3_555
	Fe1       Fe1       O1         45.462   14_545 1_555  22_545
	Fe1       Fe1       O1         98.255   14_545 1_555  17_555
	Fe1       Fe1       O1         145.273  14_545 1_555  14_655
	Fe1       Fe1       Fe1        116.041  14_655 1_555  14_545
	Fe1       Fe1       Fe1        116.041  14_655 1_555  14_555
	Fe1       Fe1       Fe1        78.367   14_655 1_555   8_555
	Fe1       Fe1       O1         40.706   14_655 1_555   1_555
	Fe1       Fe1       O1         82.100   14_655 1_555   6_555
	Fe1       Fe1       O1         118.892  14_655 1_555   3_555
	Fe1       Fe1       O1         98.255   14_655 1_555  22_545
	Fe1       Fe1       O1         145.273  14_655 1_555  17_555
	Fe1       Fe1       O1         45.462   14_655 1_555  14_655
	Fe1       O1        Fe1        120.256  14_655 1_555  28_555
	Fe1       O1        Fe1        131.452   8_555 1_555  14_655
	Fe1       O1        Fe1        93.832    8_555 1_555  28_555
	Fe1       O1        Fe1        85.949    1_555 1_555   8_555
	Fe1       O1        Fe1        93.832    1_555 1_555  14_655
	Fe1       O1        Fe1        131.452   1_555 1_555  28_555
	O1        O1        Fe1        50.681    6_555 1_555   1_555
	O1        O1        Fe1        50.681    6_555 1_555   8_555
	O1        O1        Fe1        93.251    6_555 1_555  14_655
	O1        O1        Fe1        143.703   6_555 1_555  28_555
	O1        O1        O1         60.000    3_555 1_555   6_555
	O1        O1        Fe1        50.681    3_555 1_555   1_555
	O1        O1        Fe1        50.681    3_555 1_555   8_555
	O1        O1        Fe1        143.703   3_555 1_555  14_655
	O1        O1        Fe1        93.251    3_555 1_555  28_555
	O1        O1        O1         63.625   26_556 1_555   3_555
	O1        O1        O1         94.546   26_556 1_555   6_555
	O1        O1        Fe1        114.116  26_556 1_555   1_555
	O1        O1        Fe1        44.198   26_556 1_555   8_555
	O1        O1        Fe1        149.045  26_556 1_555  14_655
	O1        O1        Fe1        49.635   26_556 1_555  28_555
	O1        O1        O1         155.670  14_655 1_555  26_556
	O1        O1        O1         94.546   14_655 1_555   3_555
	O1        O1        O1         63.625   14_655 1_555   6_555
	O1        O1        Fe1        44.198   14_655 1_555   1_555
	O1        O1        Fe1        114.116  14_655 1_555   8_555
	O1        O1        Fe1        49.635   14_655 1_555  14_655
	O1        O1        Fe1        149.045  14_655 1_555  28_555
	O1        O1        O1         56.673   17_655 1_555  14_655
	O1        O1        O1         143.535  17_655 1_555  26_556
	O1        O1        O1         122.867  17_655 1_555   3_555
	O1        O1        O1         120.298  17_655 1_555   6_555
	O1        O1        Fe1        84.261   17_655 1_555   1_555
	O1        O1        Fe1        169.967  17_655 1_555   8_555
	O1        O1        Fe1        47.386   17_655 1_555  14_655
	O1        O1        Fe1        94.290   17_655 1_555  28_555
	O1        O1        O1         105.600  34_556 1_555  17_655
	O1        O1        O1         143.535  34_556 1_555  14_655
	O1        O1        O1         56.673   34_556 1_555  26_556
	O1        O1        O1         120.298  34_556 1_555   3_555
	O1        O1        O1         122.867  34_556 1_555   6_555
	O1        O1        Fe1        169.967  34_556 1_555   1_555
	O1        O1        Fe1        84.261   34_556 1_555   8_555
	O1        O1        Fe1        94.290   34_556 1_555  14_655
	O1        O1        Fe1        47.386   34_556 1_555  28_555
	O1        O1        O1         63.288   29_565 1_555  34_556
	O1        O1        O1         140.810  29_565 1_555  17_655
	O1        O1        O1         108.421  29_565 1_555  14_655
	O1        O1        O1         64.566   29_565 1_555  26_556
	O1        O1        O1         92.189   29_565 1_555   3_555
	O1        O1        O1         59.702   29_565 1_555   6_555
	O1        O1        Fe1        110.204  29_565 1_555   1_555
	O1        O1        Fe1        42.326   29_565 1_555   8_555
	O1        O1        Fe1        94.290   29_565 1_555  14_655
	O1        O1        Fe1        101.150  29_565 1_555  28_555
	O1        O1        O1         148.764  22_545 1_555  29_565
	O1        O1        O1         140.810  22_545 1_555  34_556
	O1        O1        O1         63.288   22_545 1_555  17_655
	O1        O1        O1         64.566   22_545 1_555  14_655
	O1        O1        O1         108.421  22_545 1_555  26_556
	O1        O1        O1         59.702   22_545 1_555   3_555
	O1        O1        O1         92.189   22_545 1_555   6_555
	O1        O1        Fe1        42.326   22_545 1_555   1_555
	O1        O1        Fe1        110.204  22_545 1_555   8_555
	O1        O1        Fe1        101.150  22_545 1_555  14_655
	O1        O1        Fe1        94.290   22_545 1_555  28_555
	O1        O1        O1         90.000    3_655 1_555  22_545
	O1        O1        O1         118.840   3_655 1_555  29_565
	O1        O1        O1         56.042    3_655 1_555  34_556
	O1        O1        O1         58.356    3_655 1_555  17_655
	O1        O1        O1         114.924   3_655 1_555  14_655
	O1        O1        O1         87.485    3_655 1_555  26_556
	O1        O1        O1         123.614   3_655 1_555   3_555
	O1        O1        O1         176.386   3_655 1_555   6_555
	O1        O1        Fe1        130.953   3_655 1_555   1_555
	O1        O1        Fe1        130.953   3_655 1_555   8_555
	O1        O1        Fe1        83.500    3_655 1_555  14_655
	O1        O1        Fe1        38.817    3_655 1_555  28_555
	O1        O1        O1         52.771    6_655 1_555   3_655
	O1        O1        O1         118.840   6_655 1_555  22_545
	O1        O1        O1         90.000    6_655 1_555  29_565
	O1        O1        O1         58.356    6_655 1_555  34_556
	O1        O1        O1         56.042    6_655 1_555  17_655
	O1        O1        O1         87.485    6_655 1_555  14_655
	O1        O1        O1         114.924   6_655 1_555  26_556
	O1        O1        O1         176.386   6_655 1_555   3_555
	O1        O1        O1         123.614   6_655 1_555   6_555
	O1        O1        Fe1        130.953   6_655 1_555   1_555
	O1        O1        Fe1        130.953   6_655 1_555   8_555
	O1        O1        Fe1        38.817    6_655 1_555  14_655
	O1        O1        Fe1        83.500    6_655 1_555  28_555
	O1        O1        O1         112.771   6_545 1_555   6_655
	O1        O1        O1         60.000    6_545 1_555   3_655
	O1        O1        O1         58.356    6_545 1_555  22_545
	O1        O1        O1         123.958   6_545 1_555  29_565
	O1        O1        O1         85.628    6_545 1_555  34_556
	O1        O1        O1         90.000    6_545 1_555  17_655
	O1        O1        O1         122.394   6_545 1_555  14_655
	O1        O1        O1         59.392    6_545 1_555  26_556
	O1        O1        O1         63.614    6_545 1_555   3_555
	O1        O1        O1         123.614   6_545 1_555   6_555
	O1        O1        Fe1        92.644    6_545 1_555   1_555
	O1        O1        Fe1        92.644    6_545 1_555   8_555
	O1        O1        Fe1        135.754   6_545 1_555  14_655
	O1        O1        Fe1        38.817    6_545 1_555  28_555
	O1        O1        O1         172.771   3_665 1_555   6_545
	O1        O1        O1         60.000    3_665 1_555   6_655
	O1        O1        O1         112.771   3_665 1_555   3_655
	O1        O1        O1         123.958   3_665 1_555  22_545
	O1        O1        O1         58.356    3_665 1_555  29_565
	O1        O1        O1         90.000    3_665 1_555  34_556
	O1        O1        O1         85.628    3_665 1_555  17_655
	O1        O1        O1         59.392    3_665 1_555  14_655
	O1        O1        O1         122.394   3_665 1_555  26_556
	O1        O1        O1         123.614   3_665 1_555   3_555
	O1        O1        O1         63.614    3_665 1_555   6_555
	O1        O1        Fe1        92.644    3_665 1_555   1_555
	O1        O1        Fe1        92.644    3_665 1_555   8_555
	O1        O1        Fe1        38.817    3_665 1_555  14_655
	O1        O1        Fe1        135.754   3_665 1_555  28_555
#######	End powder crystal structure	#######


#######	Begin powder crystal structure	#######
data_FeOOH
_pd_block_id	FeOOH
_pd_block_diffractogram_id	BL21Robot_0916-2022-07-09-0109_scan2
_diffrn_measurement_device_type
;SSRL beam line 2-1
;
_pd_phase_name
;FeOOH
;
_cell_length_a    9.972555
_cell_length_b    3.021037
_cell_length_c    4.615154
_cell_angle_alpha 90
_cell_angle_beta  90
_cell_angle_gamma 90
_cell_volume 139.0429
_cell_measurement_temperature	300
_diffrn_ambient_temperature	300
_exptl_crystal_density_diffrn	4.244501
_exptl_absorpt_coefficient_mu	11.47029
_diffrn_radiation_wavelength	0.729819700
_cell_measurement_theta_min	1.25
_cell_measurement_theta_max	58.1675
_space_group_name_H-M_alt
;Pnma
;
loop_
	_space_group_symop_id
	_space_group_symop_operation_xyz
	  1 'x, y, z '
	  2 '-x, y+1/2, -z '
	  3 '-x+1/2, -y, z+1/2 '
	  4 '-x+1/2, y+1/2, z+1/2 '
	  5 'x, -y+1/2, z '
	  6 '-x, -y, -z '
	  7 'x+1/2, -y+1/2, -z+1/2 '
	  8 'x+1/2, y, -z+1/2 '
loop_
	_atom_site_label
	_atom_site_type_symbol
	_atom_site_site_symmetry_multiplicity
	_atom_site_fract_x
	_atom_site_fract_y
	_atom_site_fract_z
	_atom_site_occupancy
	_atom_site_B_iso_or_equiv
Fe1 Fe   4 0.3541 0.25 0.0484 1 1
O1 O   4 0.2003 0.25 0.792 1 1
O2 O   4 0.0536 0.25 0.2979 1 1
H1 H   4 0.0812 0.25 0.0989 1 1
loop_
	_geom_bond_atom_site_label_1
	_geom_bond_atom_site_label_2
	_geom_bond_distance
	_geom_bond_site_symmetry_1
	_geom_bond_site_symmetry_2
	Fe1       O1        1.93720 1_555   1_554
	Fe1       O1        1.95957 1_555   3_554
	Fe1       O1        1.95957 1_555   3_564
	Fe1       O2        2.11220 1_555   7_555
	Fe1       O2        2.11317 1_555   3_564
	Fe1       O2        2.11317 1_555   3_554
	Fe1       H1        2.64605 1_555   3_564
	Fe1       H1        2.64605 1_555   3_554
	Fe1       H1        2.73147 1_555   1_555
	Fe1       H1        2.78905 1_555   7_555
	Fe1       Fe1       3.02104 1_555   1_565
	Fe1       Fe1       3.02104 1_555   1_545
	Fe1       H1        3.02537 1_555   3_555
	Fe1       H1        3.02537 1_555   3_565
	O1        H1        1.84848 1_555   1_556
	O1        Fe1       1.93720 1_555   1_556
	O1        Fe1       1.95957 1_555   3_565
	O1        Fe1       1.95957 1_555   3_555
	O1        O2        2.70929 1_555   1_555
	O1        O2        2.75529 1_555   1_556
	O1        H1        2.79713 1_555   3_555
	O1        H1        2.79713 1_555   3_565
	O1        O2        2.88197 1_555   3_555
	O1        O2        2.88197 1_555   3_565
	O1        O1        2.93073 1_555   3_564
	O1        O1        2.93073 1_555   3_555
	O1        O1        2.93073 1_555   3_554
	O1        O1        2.93073 1_555   3_565
	O1        O2        2.97741 1_555   2_556
	O1        O2        2.97741 1_555   2_546
	O1        O1        3.02104 1_555   1_545
	O1        O1        3.02104 1_555   1_565
	O2        H1        0.95877 1_555   1_555
	O2        Fe1       2.11220 1_555   7_455
	O2        Fe1       2.11317 1_555   3_555
	O2        Fe1       2.11317 1_555   3_565
	O2        O2        2.62763 1_555   2_546
	O2        O2        2.62763 1_555   2_556
	O2        O1        2.70929 1_555   1_555
	O2        H1        2.72808 1_555   2_555
	O2        H1        2.72808 1_555   2_545
	O2        O1        2.75529 1_555   1_554
	O2        O1        2.88197 1_555   3_554
	O2        O1        2.88197 1_555   3_564
	O2        O1        2.97741 1_555   2_556
	O2        O1        2.97741 1_555   2_546
	O2        O2        3.02104 1_555   1_565
	O2        O2        3.02104 1_555   1_545
	O2        H1        3.16953 1_555   1_565
	O2        H1        3.16953 1_555   1_545
	H1        O2        0.95877 1_555   1_555
	H1        O1        1.84848 1_555   1_554
	H1        H1        2.39540 1_555   2_555
	H1        H1        2.39540 1_555   2_545
	H1        Fe1       2.64605 1_555   3_555
	H1        Fe1       2.64605 1_555   3_565
	H1        O2        2.72808 1_555   2_555
	H1        O2        2.72808 1_555   2_545
	H1        Fe1       2.73147 1_555   1_555
	H1        Fe1       2.78905 1_555   7_455
	H1        O1        2.79713 1_555   3_554
	H1        O1        2.79713 1_555   3_564
	H1        H1        3.02104 1_555   1_545
	H1        H1        3.02104 1_555   1_565
	H1        Fe1       3.02537 1_555   3_564
	H1        Fe1       3.02537 1_555   3_554
	H1        O2        3.16953 1_555   1_545
	H1        O2        3.16953 1_555   1_565
	loop_
		_geom_angle_atom_site_label_1
		_geom_angle_atom_site_label_2
		_geom_angle_atom_site_label_3
		_geom_angle
		_geom_angle_site_symmetry_1
		_geom_angle_site_symmetry_2
		_geom_angle_site_symmetry_3
	O1        Fe1       O1         97.542    3_554 1_555   1_554
	O1        Fe1       O1         100.859   3_564 1_555   3_554
	O1        Fe1       O1         97.542    3_564 1_555   1_554
	O2        Fe1       O1         93.905    7_555 1_555   3_564
	O2        Fe1       O1         93.905    7_555 1_555   3_554
	O2        Fe1       O1         161.973   7_555 1_555   1_554
	O2        Fe1       O2         76.906    3_564 1_555   7_555
	O2        Fe1       O1         83.308    3_564 1_555   3_564
	O2        Fe1       O1         170.223   3_564 1_555   3_554
	O2        Fe1       O1         90.612    3_564 1_555   1_554
	O2        Fe1       O2         91.256    3_554 1_555   3_564
	O2        Fe1       O2         76.906    3_554 1_555   7_555
	O2        Fe1       O1         170.223   3_554 1_555   3_564
	O2        Fe1       O1         83.308    3_554 1_555   3_554
	O2        Fe1       O1         90.612    3_554 1_555   1_554
	H1        Fe1       O2         82.699    3_564 1_555   3_554
	H1        Fe1       O2         19.405    3_564 1_555   3_564
	H1        Fe1       O2         91.926    3_564 1_555   7_555
	H1        Fe1       O1         94.432    3_564 1_555   3_564
	H1        Fe1       O1         163.206   3_564 1_555   3_554
	H1        Fe1       O1         73.391    3_564 1_555   1_554
	H1        Fe1       H1         69.620    3_554 1_555   3_564
	H1        Fe1       O2         19.405    3_554 1_555   3_554
	H1        Fe1       O2         82.699    3_554 1_555   3_564
	H1        Fe1       O2         91.926    3_554 1_555   7_555
	H1        Fe1       O1         163.206   3_554 1_555   3_564
	H1        Fe1       O1         94.432    3_554 1_555   3_554
	H1        Fe1       O1         73.391    3_554 1_555   1_554
	H1        Fe1       H1         108.050   1_555 1_555   3_554
	H1        Fe1       H1         108.050   1_555 1_555   3_564
	H1        Fe1       O2         118.730   1_555 1_555   3_554
	H1        Fe1       O2         118.730   1_555 1_555   3_564
	H1        Fe1       O2         155.482   1_555 1_555   7_555
	H1        Fe1       O1         71.047    1_555 1_555   3_564
	H1        Fe1       O1         71.047    1_555 1_555   3_554
	H1        Fe1       O1         42.545    1_555 1_555   1_554
	H1        Fe1       H1         139.399   7_555 1_555   1_555
	H1        Fe1       H1         105.044   7_555 1_555   3_554
	H1        Fe1       H1         105.044   7_555 1_555   3_564
	H1        Fe1       O2         88.028    7_555 1_555   3_554
	H1        Fe1       O2         88.028    7_555 1_555   3_564
	H1        Fe1       O2         16.083    7_555 1_555   7_555
	H1        Fe1       O1         83.683    7_555 1_555   3_564
	H1        Fe1       O1         83.683    7_555 1_555   3_554
	H1        Fe1       O1         178.056   7_555 1_555   1_554
	Fe1       Fe1       H1         90.000    1_565 1_555   7_555
	Fe1       Fe1       H1         90.000    1_565 1_555   1_555
	Fe1       Fe1       H1         124.810   1_565 1_555   3_554
	Fe1       Fe1       H1         55.190    1_565 1_555   3_564
	Fe1       Fe1       O2         135.628   1_565 1_555   3_554
	Fe1       Fe1       O2         44.372    1_565 1_555   3_564
	Fe1       Fe1       O2         90.000    1_565 1_555   7_555
	Fe1       Fe1       O1         39.571    1_565 1_555   3_564
	Fe1       Fe1       O1         140.429   1_565 1_555   3_554
	Fe1       Fe1       O1         90.000    1_565 1_555   1_554
	Fe1       Fe1       Fe1        180.000   1_545 1_555   1_565
	Fe1       Fe1       H1         90.000    1_545 1_555   7_555
	Fe1       Fe1       H1         90.000    1_545 1_555   1_555
	Fe1       Fe1       H1         55.190    1_545 1_555   3_554
	Fe1       Fe1       H1         124.810   1_545 1_555   3_564
	Fe1       Fe1       O2         44.372    1_545 1_555   3_554
	Fe1       Fe1       O2         135.628   1_545 1_555   3_564
	Fe1       Fe1       O2         90.000    1_545 1_555   7_555
	Fe1       Fe1       O1         140.429   1_545 1_555   3_564
	Fe1       Fe1       O1         39.571    1_545 1_555   3_554
	Fe1       Fe1       O1         90.000    1_545 1_555   1_554
	H1        Fe1       Fe1        60.047    3_555 1_555   1_545
	H1        Fe1       Fe1        119.953   3_555 1_555   1_565
	H1        Fe1       H1         48.448    3_555 1_555   7_555
	H1        Fe1       H1         98.096    3_555 1_555   1_555
	H1        Fe1       H1         108.745   3_555 1_555   3_554
	H1        Fe1       H1         153.050   3_555 1_555   3_564
	H1        Fe1       O2         90.553    3_555 1_555   3_554
	H1        Fe1       O2         136.339   3_555 1_555   3_564
	H1        Fe1       O2         61.124    3_555 1_555   7_555
	H1        Fe1       O1         87.829    3_555 1_555   3_564
	H1        Fe1       O1         36.135    3_555 1_555   3_554
	H1        Fe1       O1         132.987   3_555 1_555   1_554
	H1        Fe1       H1         59.905    3_565 1_555   3_555
	H1        Fe1       Fe1        119.953   3_565 1_555   1_545
	H1        Fe1       Fe1        60.047    3_565 1_555   1_565
	H1        Fe1       H1         48.448    3_565 1_555   7_555
	H1        Fe1       H1         98.096    3_565 1_555   1_555
	H1        Fe1       H1         153.050   3_565 1_555   3_554
	H1        Fe1       H1         108.745   3_565 1_555   3_564
	H1        Fe1       O2         136.339   3_565 1_555   3_554
	H1        Fe1       O2         90.553    3_565 1_555   3_564
	H1        Fe1       O2         61.124    3_565 1_555   7_555
	H1        Fe1       O1         36.135    3_565 1_555   3_564
	H1        Fe1       O1         87.829    3_565 1_555   3_554
	H1        Fe1       O1         132.987   3_565 1_555   1_554
	Fe1       O1        H1         92.331    1_556 1_555   1_556
	Fe1       O1        Fe1        124.726   3_565 1_555   1_556
	Fe1       O1        H1         105.172   3_565 1_555   1_556
	Fe1       O1        Fe1        100.859   3_555 1_555   3_565
	Fe1       O1        Fe1        124.726   3_555 1_555   1_556
	Fe1       O1        H1         105.172   3_555 1_555   1_556
	O2        O1        Fe1        50.774    1_555 1_555   3_555
	O2        O1        Fe1        50.774    1_555 1_555   3_565
	O2        O1        Fe1        160.333   1_555 1_555   1_556
	O2        O1        H1         107.336   1_555 1_555   1_556
	O2        O1        O2         115.247   1_556 1_555   1_555
	O2        O1        Fe1        109.826   1_556 1_555   3_555
	O2        O1        Fe1        109.826   1_556 1_555   3_565
	O2        O1        Fe1        84.420    1_556 1_555   1_556
	O2        O1        H1         7.911     1_556 1_555   1_556
	H1        O1        O2         133.127   3_555 1_555   1_556
	H1        O1        O2         98.771    3_555 1_555   1_555
	H1        O1        Fe1        67.456    3_555 1_555   3_555
	H1        O1        Fe1        116.689   3_555 1_555   3_565
	H1        O1        Fe1        65.029    3_555 1_555   1_556
	H1        O1        H1         138.132   3_555 1_555   1_556
	H1        O1        H1         65.371    3_565 1_555   3_555
	H1        O1        O2         133.127   3_565 1_555   1_556
	H1        O1        O2         98.771    3_565 1_555   1_555
	H1        O1        Fe1        116.689   3_565 1_555   3_555
	H1        O1        Fe1        67.456    3_565 1_555   3_565
	H1        O1        Fe1        65.029    3_565 1_555   1_556
	H1        O1        H1         138.132   3_565 1_555   1_556
	O2        O1        H1         67.831    3_555 1_555   3_565
	O2        O1        H1         19.364    3_555 1_555   3_555
	O2        O1        O2         116.370   3_555 1_555   1_556
	O2        O1        O2         117.891   3_555 1_555   1_555
	O2        O1        Fe1        80.628    3_555 1_555   3_555
	O2        O1        Fe1        130.181   3_555 1_555   3_565
	O2        O1        Fe1        47.155    3_555 1_555   1_556
	O2        O1        H1         122.680   3_555 1_555   1_556
	O2        O1        O2         63.219    3_565 1_555   3_555
	O2        O1        H1         19.364    3_565 1_555   3_565
	O2        O1        H1         67.831    3_565 1_555   3_555
	O2        O1        O2         116.370   3_565 1_555   1_556
	O2        O1        O2         117.891   3_565 1_555   1_555
	O2        O1        Fe1        130.181   3_565 1_555   3_555
	O2        O1        Fe1        80.628    3_565 1_555   3_565
	O2        O1        Fe1        47.155    3_565 1_555   1_556
	O2        O1        H1         122.680   3_565 1_555   1_556
	O1        O1        O2         56.583    3_564 1_555   3_565
	O1        O1        O2         89.401    3_564 1_555   3_555
	O1        O1        H1         37.563    3_564 1_555   3_565
	O1        O1        H1         76.348    3_564 1_555   3_555
	O1        O1        O2         147.866   3_564 1_555   1_556
	O1        O1        O2         61.310    3_564 1_555   1_555
	O1        O1        Fe1        92.247    3_564 1_555   3_555
	O1        O1        Fe1        40.941    3_564 1_555   3_565
	O1        O1        Fe1        102.308   3_564 1_555   1_556
	O1        O1        H1         145.150   3_564 1_555   1_556
	O1        O1        O1         140.461   3_555 1_555   3_564
	O1        O1        O2         88.548    3_555 1_555   3_565
	O1        O1        O2         55.555    3_555 1_555   3_555
	O1        O1        H1         105.409   3_555 1_555   3_565
	O1        O1        H1         73.085    3_555 1_555   3_555
	O1        O1        O2         60.816    3_555 1_555   1_556
	O1        O1        O2         147.710   3_555 1_555   1_555
	O1        O1        Fe1        98.515    3_555 1_555   3_555
	O1        O1        Fe1        160.505   3_555 1_555   3_565
	O1        O1        Fe1        41.517    3_555 1_555   1_556
	O1        O1        H1         67.295    3_555 1_555   1_556
	O1        O1        O1         103.881   3_554 1_555   3_555
	O1        O1        O1         62.049    3_554 1_555   3_564
	O1        O1        O2         89.401    3_554 1_555   3_565
	O1        O1        O2         56.583    3_554 1_555   3_555
	O1        O1        H1         76.348    3_554 1_555   3_565
	O1        O1        H1         37.563    3_554 1_555   3_555
	O1        O1        O2         147.866   3_554 1_555   1_556
	O1        O1        O2         61.310    3_554 1_555   1_555
	O1        O1        Fe1        40.941    3_554 1_555   3_555
	O1        O1        Fe1        92.247    3_554 1_555   3_565
	O1        O1        Fe1        102.308   3_554 1_555   1_556
	O1        O1        H1         145.150   3_554 1_555   1_556
	O1        O1        O1         140.461   3_565 1_555   3_554
	O1        O1        O1         62.049    3_565 1_555   3_555
	O1        O1        O1         103.881   3_565 1_555   3_564
	O1        O1        O2         55.555    3_565 1_555   3_565
	O1        O1        O2         88.548    3_565 1_555   3_555
	O1        O1        H1         73.085    3_565 1_555   3_565
	O1        O1        H1         105.409   3_565 1_555   3_555
	O1        O1        O2         60.816    3_565 1_555   1_556
	O1        O1        O2         147.710   3_565 1_555   1_555
	O1        O1        Fe1        160.505   3_565 1_555   3_555
	O1        O1        Fe1        98.515    3_565 1_555   3_565
	O1        O1        Fe1        41.517    3_565 1_555   1_556
	O1        O1        H1         67.295    3_565 1_555   1_556
	O2        O1        O1         97.809    2_556 1_555   3_565
	O2        O1        O1         116.065   2_556 1_555   3_554
	O2        O1        O1         131.211   2_556 1_555   3_555
	O2        O1        O1         85.207    2_556 1_555   3_564
	O2        O1        O2         117.362   2_556 1_555   3_565
	O2        O1        O2         172.490   2_556 1_555   3_555
	O2        O1        H1         110.128   2_556 1_555   3_565
	O2        O1        H1         153.133   2_556 1_555   3_555
	O2        O1        O2         70.521    2_556 1_555   1_556
	O2        O1        O2         54.796    2_556 1_555   1_555
	O2        O1        Fe1        94.340    2_556 1_555   3_555
	O2        O1        Fe1        45.053    2_556 1_555   3_565
	O2        O1        Fe1        139.327   2_556 1_555   1_556
	O2        O1        H1         63.918    2_556 1_555   1_556
	O2        O1        O2         60.972    2_546 1_555   2_556
	O2        O1        O1         131.211   2_546 1_555   3_565
	O2        O1        O1         85.207    2_546 1_555   3_554
	O2        O1        O1         97.809    2_546 1_555   3_555
	O2        O1        O1         116.065   2_546 1_555   3_564
	O2        O1        O2         172.490   2_546 1_555   3_565
	O2        O1        O2         117.362   2_546 1_555   3_555
	O2        O1        H1         153.133   2_546 1_555   3_565
	O2        O1        H1         110.128   2_546 1_555   3_555
	O2        O1        O2         70.521    2_546 1_555   1_556
	O2        O1        O2         54.796    2_546 1_555   1_555
	O2        O1        Fe1        45.053    2_546 1_555   3_555
	O2        O1        Fe1        94.340    2_546 1_555   3_565
	O2        O1        Fe1        139.327   2_546 1_555   1_556
	O2        O1        H1         63.918    2_546 1_555   1_556
	O1        O1        O2         59.514    1_545 1_555   2_546
	O1        O1        O2         120.486   1_545 1_555   2_556
	O1        O1        O1         121.025   1_545 1_555   3_565
	O1        O1        O1         58.975    1_545 1_555   3_554
	O1        O1        O1         58.975    1_545 1_555   3_555
	O1        O1        O1         121.025   1_545 1_555   3_564
	O1        O1        O2         121.610   1_545 1_555   3_565
	O1        O1        O2         58.390    1_545 1_555   3_555
	O1        O1        H1         122.685   1_545 1_555   3_565
	O1        O1        H1         57.315    1_545 1_555   3_555
	O1        O1        O2         90.000    1_545 1_555   1_556
	O1        O1        O2         90.000    1_545 1_555   1_555
	O1        O1        Fe1        39.571    1_545 1_555   3_555
	O1        O1        Fe1        140.429   1_545 1_555   3_565
	O1        O1        Fe1        90.000    1_545 1_555   1_556
	O1        O1        H1         90.000    1_545 1_555   1_556
	O1        O1        O1         180.000   1_565 1_555   1_545
	O1        O1        O2         120.486   1_565 1_555   2_546
	O1        O1        O2         59.514    1_565 1_555   2_556
	O1        O1        O1         58.975    1_565 1_555   3_565
	O1        O1        O1         121.025   1_565 1_555   3_554
	O1        O1        O1         121.025   1_565 1_555   3_555
	O1        O1        O1         58.975    1_565 1_555   3_564
	O1        O1        O2         58.390    1_565 1_555   3_565
	O1        O1        O2         121.610   1_565 1_555   3_555
	O1        O1        H1         57.315    1_565 1_555   3_565
	O1        O1        H1         122.685   1_565 1_555   3_555
	O1        O1        O2         90.000    1_565 1_555   1_556
	O1        O1        O2         90.000    1_565 1_555   1_555
	O1        O1        Fe1        140.429   1_565 1_555   3_555
	O1        O1        Fe1        39.571    1_565 1_555   3_565
	O1        O1        Fe1        90.000    1_565 1_555   1_556
	O1        O1        H1         90.000    1_565 1_555   1_556
	Fe1       O2        H1         126.306   7_455 1_555   1_555
	Fe1       O2        Fe1        103.094   3_555 1_555   7_455
	Fe1       O2        H1         113.517   3_555 1_555   1_555
	Fe1       O2        Fe1        91.256    3_565 1_555   3_555
	Fe1       O2        Fe1        103.094   3_565 1_555   7_455
	Fe1       O2        H1         113.517   3_565 1_555   1_555
	O2        O2        Fe1        101.522   2_546 1_555   3_565
	O2        O2        Fe1        51.531    2_546 1_555   3_555
	O2        O2        Fe1        51.564    2_546 1_555   7_455
	O2        O2        H1         142.830   2_546 1_555   1_555
	O2        O2        O2         70.180    2_556 1_555   2_546
	O2        O2        Fe1        51.531    2_556 1_555   3_565
	O2        O2        Fe1        101.522   2_556 1_555   3_555
	O2        O2        Fe1        51.564    2_556 1_555   7_455
	O2        O2        H1         142.830   2_556 1_555   1_555
	O1        O2        O2         67.800    1_555 1_555   2_556
	O1        O2        O2         67.800    1_555 1_555   2_546
	O1        O2        Fe1        45.918    1_555 1_555   3_565
	O1        O2        Fe1        45.918    1_555 1_555   3_555
	O1        O2        Fe1        103.059   1_555 1_555   7_455
	O1        O2        H1         130.634   1_555 1_555   1_555
	H1        O2        O1         146.210   2_555 1_555   1_555
	H1        O2        O2         87.580    2_555 1_555   2_556
	H1        O2        O2         126.468   2_555 1_555   2_546
	H1        O2        Fe1        100.725   2_555 1_555   3_565
	H1        O2        Fe1        167.870   2_555 1_555   3_555
	H1        O2        Fe1        76.190    2_555 1_555   7_455
	H1        O2        H1         59.897    2_555 1_555   1_555
	H1        O2        H1         67.241    2_545 1_555   2_555
	H1        O2        O1         146.210   2_545 1_555   1_555
	H1        O2        O2         126.468   2_545 1_555   2_556
	H1        O2        O2         87.580    2_545 1_555   2_546
	H1        O2        Fe1        167.870   2_545 1_555   3_565
	H1        O2        Fe1        100.725   2_545 1_555   3_555
	H1        O2        Fe1        76.190    2_545 1_555   7_455
	H1        O2        H1         59.897    2_545 1_555   1_555
	O1        O2        H1         72.110    1_554 1_555   2_545
	O1        O2        H1         72.110    1_554 1_555   2_555
	O1        O2        O1         115.247   1_554 1_555   1_555
	O1        O2        O2         144.847   1_554 1_555   2_556
	O1        O2        O2         144.847   1_554 1_555   2_546
	O1        O2        Fe1        103.434   1_554 1_555   3_565
	O1        O2        Fe1        103.434   1_554 1_555   3_555
	O1        O2        Fe1        141.694   1_554 1_555   7_455
	O1        O2        H1         15.388    1_554 1_555   1_555
	O1        O2        O1         62.602    3_554 1_555   1_554
	O1        O2        H1         97.070    3_554 1_555   2_545
	O1        O2        H1         134.708   3_554 1_555   2_555
	O1        O2        O1         63.135    3_554 1_555   1_555
	O1        O2        O2         130.880   3_554 1_555   2_556
	O1        O2        O2         92.974    3_554 1_555   2_546
	O1        O2        Fe1        90.509    3_554 1_555   3_565
	O1        O2        Fe1        42.233    3_554 1_555   3_555
	O1        O2        Fe1        143.639   3_554 1_555   7_455
	O1        O2        H1         75.314    3_554 1_555   1_555
	O1        O2        O1         63.219    3_564 1_555   3_554
	O1        O2        O1         62.602    3_564 1_555   1_554
	O1        O2        H1         134.708   3_564 1_555   2_545
	O1        O2        H1         97.070    3_564 1_555   2_555
	O1        O2        O1         63.135    3_564 1_555   1_555
	O1        O2        O2         92.974    3_564 1_555   2_556
	O1        O2        O2         130.880   3_564 1_555   2_546
	O1        O2        Fe1        42.233    3_564 1_555   3_565
	O1        O2        Fe1        90.509    3_564 1_555   3_555
	O1        O2        Fe1        143.639   3_564 1_555   7_455
	O1        O2        H1         75.314    3_564 1_555   1_555
	O1        O2        O1         117.192   2_556 1_555   3_564
	O1        O2        O1         171.412   2_556 1_555   3_554
	O1        O2        O1         109.479   2_556 1_555   1_554
	O1        O2        H1         76.603    2_556 1_555   2_545
	O1        O2        H1         37.487    2_556 1_555   2_555
	O1        O2        O1         125.204   2_556 1_555   1_555
	O1        O2        O2         57.405    2_556 1_555   2_556
	O1        O2        O2         92.555    2_556 1_555   2_546
	O1        O2        Fe1        94.820    2_556 1_555   3_565
	O1        O2        Fe1        144.028   2_556 1_555   3_555
	O1        O2        Fe1        41.042    2_556 1_555   7_455
	O1        O2        H1         96.353    2_556 1_555   1_555
	O1        O2        O1         60.972    2_546 1_555   2_556
	O1        O2        O1         171.412   2_546 1_555   3_564
	O1        O2        O1         117.192   2_546 1_555   3_554
	O1        O2        O1         109.479   2_546 1_555   1_554
	O1        O2        H1         37.487    2_546 1_555   2_545
	O1        O2        H1         76.603    2_546 1_555   2_555
	O1        O2        O1         125.204   2_546 1_555   1_555
	O1        O2        O2         92.555    2_546 1_555   2_556
	O1        O2        O2         57.405    2_546 1_555   2_546
	O1        O2        Fe1        144.028   2_546 1_555   3_565
	O1        O2        Fe1        94.820    2_546 1_555   3_555
	O1        O2        Fe1        41.042    2_546 1_555   7_455
	O1        O2        H1         96.353    2_546 1_555   1_555
	O2        O2        O1         120.486   1_565 1_555   2_546
	O2        O2        O1         59.514    1_565 1_555   2_556
	O2        O2        O1         58.390    1_565 1_555   3_564
	O2        O2        O1         121.610   1_565 1_555   3_554
	O2        O2        O1         90.000    1_565 1_555   1_554
	O2        O2        H1         123.621   1_565 1_555   2_545
	O2        O2        H1         56.379    1_565 1_555   2_555
	O2        O2        O1         90.000    1_565 1_555   1_555
	O2        O2        O2         54.910    1_565 1_555   2_556
	O2        O2        O2         125.090   1_565 1_555   2_546
	O2        O2        Fe1        44.372    1_565 1_555   3_565
	O2        O2        Fe1        135.628   1_565 1_555   3_555
	O2        O2        Fe1        90.000    1_565 1_555   7_455
	O2        O2        H1         90.000    1_565 1_555   1_555
	O2        O2        O2         180.000   1_545 1_555   1_565
	O2        O2        O1         59.514    1_545 1_555   2_546
	O2        O2        O1         120.486   1_545 1_555   2_556
	O2        O2        O1         121.610   1_545 1_555   3_564
	O2        O2        O1         58.390    1_545 1_555   3_554
	O2        O2        O1         90.000    1_545 1_555   1_554
	O2        O2        H1         56.379    1_545 1_555   2_545
	O2        O2        H1         123.621   1_545 1_555   2_555
	O2        O2        O1         90.000    1_545 1_555   1_555
	O2        O2        O2         125.090   1_545 1_555   2_556
	O2        O2        O2         54.910    1_545 1_555   2_546
	O2        O2        Fe1        135.628   1_545 1_555   3_565
	O2        O2        Fe1        44.372    1_545 1_555   3_555
	O2        O2        Fe1        90.000    1_545 1_555   7_455
	O2        O2        H1         90.000    1_545 1_555   1_555
	H1        O2        O2         162.392   1_565 1_555   1_545
	H1        O2        O2         17.608    1_565 1_555   1_565
	H1        O2        O1         121.133   1_565 1_555   2_546
	H1        O2        O1         63.251    1_565 1_555   2_556
	H1        O2        O1         54.812    1_565 1_555   3_564
	H1        O2        O1         115.017   1_565 1_555   3_554
	H1        O2        O1         73.043    1_565 1_555   1_554
	H1        O2        H1         112.088   1_565 1_555   2_545
	H1        O2        H1         47.198    1_565 1_555   2_555
	H1        O2        O1         101.361   1_565 1_555   1_555
	H1        O2        O2         72.129    1_565 1_555   2_556
	H1        O2        O2         142.090   1_565 1_555   2_546
	H1        O2        Fe1        55.901    1_565 1_555   3_565
	H1        O2        Fe1        143.324   1_565 1_555   3_555
	H1        O2        Fe1        100.318   1_565 1_555   7_455
	H1        O2        H1         72.392    1_565 1_555   1_555
	H1        O2        H1         144.785   1_545 1_555   1_565
	H1        O2        O2         17.608    1_545 1_555   1_545
	H1        O2        O2         162.392   1_545 1_555   1_565
	H1        O2        O1         63.251    1_545 1_555   2_546
	H1        O2        O1         121.133   1_545 1_555   2_556
	H1        O2        O1         115.017   1_545 1_555   3_564
	H1        O2        O1         54.812    1_545 1_555   3_554
	H1        O2        O1         73.043    1_545 1_555   1_554
	H1        O2        H1         47.198    1_545 1_555   2_545
	H1        O2        H1         112.088   1_545 1_555   2_555
	H1        O2        O1         101.361   1_545 1_555   1_555
	H1        O2        O2         142.090   1_545 1_555   2_556
	H1        O2        O2         72.129    1_545 1_555   2_546
	H1        O2        Fe1        143.324   1_545 1_555   3_565
	H1        O2        Fe1        55.901    1_545 1_555   3_555
	H1        O2        Fe1        100.318   1_545 1_555   7_455
	H1        O2        H1         72.392    1_545 1_555   1_555
	O1        H1        O2         156.701   1_554 1_555   1_555
	H1        H1        O1         98.188    2_555 1_555   1_554
	H1        H1        O2         99.844    2_555 1_555   1_555
	H1        H1        H1         78.188    2_545 1_555   2_555
	H1        H1        O1         98.188    2_545 1_555   1_554
	H1        H1        O2         99.844    2_545 1_555   1_555
	Fe1       H1        H1         95.950    3_555 1_555   2_545
	Fe1       H1        H1         145.449   3_555 1_555   2_555
	Fe1       H1        O1         116.363   3_555 1_555   1_554
	Fe1       H1        O2         47.078    3_555 1_555   1_555
	Fe1       H1        Fe1        69.620    3_565 1_555   3_555
	Fe1       H1        H1         145.449   3_565 1_555   2_545
	Fe1       H1        H1         95.950    3_565 1_555   2_555
	Fe1       H1        O1         116.363   3_565 1_555   1_554
	Fe1       H1        O2         47.078    3_565 1_555   1_555
	O2        H1        Fe1        109.291   2_555 1_555   3_565
	O2        H1        Fe1        164.263   2_555 1_555   3_555
	O2        H1        H1         76.124    2_555 1_555   2_545
	O2        H1        H1         20.259    2_555 1_555   2_555
	O2        H1        O1         78.595    2_555 1_555   1_554
	O2        H1        O2         120.103   2_555 1_555   1_555
	O2        H1        O2         67.241    2_545 1_555   2_555
	O2        H1        Fe1        164.263   2_545 1_555   3_565
	O2        H1        Fe1        109.291   2_545 1_555   3_555
	O2        H1        H1         20.259    2_545 1_555   2_545
	O2        H1        H1         76.124    2_545 1_555   2_555
	O2        H1        O1         78.595    2_545 1_555   1_554
	O2        H1        O2         120.103   2_545 1_555   1_555
	Fe1       H1        O2         115.702   1_555 1_555   2_545
	Fe1       H1        O2         115.702   1_555 1_555   2_555
	Fe1       H1        Fe1        79.860    1_555 1_555   3_565
	Fe1       H1        Fe1        79.860    1_555 1_555   3_555
	Fe1       H1        H1         129.876   1_555 1_555   2_545
	Fe1       H1        H1         129.876   1_555 1_555   2_555
	Fe1       H1        O1         45.123    1_555 1_555   1_554
	Fe1       H1        O2         111.578   1_555 1_555   1_555
	Fe1       H1        Fe1        149.189   7_455 1_555   1_555
	Fe1       H1        O2         89.521    7_455 1_555   2_545
	Fe1       H1        O2         89.521    7_455 1_555   2_555
	Fe1       H1        Fe1        74.956    7_455 1_555   3_565
	Fe1       H1        Fe1        74.956    7_455 1_555   3_555
	Fe1       H1        H1         70.938    7_455 1_555   2_545
	Fe1       H1        H1         70.938    7_455 1_555   2_555
	Fe1       H1        O1         165.688   7_455 1_555   1_554
	Fe1       H1        O2         37.611    7_455 1_555   1_555
	O1        H1        Fe1        116.528   3_554 1_555   7_455
	O1        H1        Fe1        41.497    3_554 1_555   1_555
	O1        H1        O2         107.382   3_554 1_555   2_545
	O1        H1        O2         153.734   3_554 1_555   2_555
	O1        H1        Fe1        82.445    3_554 1_555   3_565
	O1        H1        Fe1        41.580    3_554 1_555   3_555
	O1        H1        H1         107.914   3_554 1_555   2_545
	O1        H1        H1         171.360   3_554 1_555   2_555
	O1        H1        O1         75.142    3_554 1_555   1_554
	O1        H1        O2         85.322    3_554 1_555   1_555
	O1        H1        O1         65.371    3_564 1_555   3_554
	O1        H1        Fe1        116.528   3_564 1_555   7_455
	O1        H1        Fe1        41.497    3_564 1_555   1_555
	O1        H1        O2         153.734   3_564 1_555   2_545
	O1        H1        O2         107.382   3_564 1_555   2_555
	O1        H1        Fe1        41.580    3_564 1_555   3_565
	O1        H1        Fe1        82.445    3_564 1_555   3_555
	O1        H1        H1         171.360   3_564 1_555   2_545
	O1        H1        H1         107.914   3_564 1_555   2_555
	O1        H1        O1         75.142    3_564 1_555   1_554
	O1        H1        O2         85.322    3_564 1_555   1_555
	H1        H1        O1         122.685   1_545 1_555   3_564
	H1        H1        O1         57.315    1_545 1_555   3_554
	H1        H1        Fe1        90.000    1_545 1_555   7_455
	H1        H1        Fe1        90.000    1_545 1_555   1_555
	H1        H1        O2         56.379    1_545 1_555   2_545
	H1        H1        O2         123.621   1_545 1_555   2_555
	H1        H1        Fe1        124.810   1_545 1_555   3_565
	H1        H1        Fe1        55.190    1_545 1_555   3_555
	H1        H1        H1         50.906    1_545 1_555   2_545
	H1        H1        H1         129.094   1_545 1_555   2_555
	H1        H1        O1         90.000    1_545 1_555   1_554
	H1        H1        O2         90.000    1_545 1_555   1_555
	H1        H1        H1         180.000   1_565 1_555   1_545
	H1        H1        O1         57.315    1_565 1_555   3_564
	H1        H1        O1         122.685   1_565 1_555   3_554
	H1        H1        Fe1        90.000    1_565 1_555   7_455
	H1        H1        Fe1        90.000    1_565 1_555   1_555
	H1        H1        O2         123.621   1_565 1_555   2_545
	H1        H1        O2         56.379    1_565 1_555   2_555
	H1        H1        Fe1        55.190    1_565 1_555   3_565
	H1        H1        Fe1        124.810   1_565 1_555   3_555
	H1        H1        H1         129.094   1_565 1_555   2_545
	H1        H1        H1         50.906    1_565 1_555   2_555
	H1        H1        O1         90.000    1_565 1_555   1_554
	H1        H1        O2         90.000    1_565 1_555   1_555
	Fe1       H1        H1         60.047    3_564 1_555   1_565
	Fe1       H1        H1         119.953   3_564 1_555   1_545
	Fe1       H1        O1         80.316    3_564 1_555   3_564
	Fe1       H1        O1         111.780   3_564 1_555   3_554
	Fe1       H1        Fe1        131.552   3_564 1_555   7_455
	Fe1       H1        Fe1        73.492    3_564 1_555   1_555
	Fe1       H1        O2         79.503    3_564 1_555   2_545
	Fe1       H1        O2         42.686    3_564 1_555   2_555
	Fe1       H1        Fe1        108.745   3_564 1_555   3_565
	Fe1       H1        Fe1        153.050   3_564 1_555   3_555
	Fe1       H1        H1         97.990    3_564 1_555   2_545
	Fe1       H1        H1         60.614    3_564 1_555   2_555
	Fe1       H1        O1         38.692    3_564 1_555   1_554
	Fe1       H1        O2         149.958   3_564 1_555   1_555
	Fe1       H1        Fe1        59.905    3_554 1_555   3_564
	Fe1       H1        H1         119.953   3_554 1_555   1_565
	Fe1       H1        H1         60.047    3_554 1_555   1_545
	Fe1       H1        O1         111.780   3_554 1_555   3_564
	Fe1       H1        O1         80.316    3_554 1_555   3_554
	Fe1       H1        Fe1        131.552   3_554 1_555   7_455
	Fe1       H1        Fe1        73.492    3_554 1_555   1_555
	Fe1       H1        O2         42.686    3_554 1_555   2_545
	Fe1       H1        O2         79.503    3_554 1_555   2_555
	Fe1       H1        Fe1        153.050   3_554 1_555   3_565
	Fe1       H1        Fe1        108.745   3_554 1_555   3_555
	Fe1       H1        H1         60.614    3_554 1_555   2_545
	Fe1       H1        H1         97.990    3_554 1_555   2_555
	Fe1       H1        O1         38.692    3_554 1_555   1_554
	Fe1       H1        O2         149.958   3_554 1_555   1_555
	O2        H1        Fe1        77.641    1_545 1_555   3_554
	O2        H1        Fe1        137.540   1_545 1_555   3_564
	O2        H1        H1         162.392   1_545 1_555   1_565
	O2        H1        H1         17.608    1_545 1_555   1_545
	O2        H1        O1         119.344   1_545 1_555   3_564
	O2        H1        O1         57.357    1_545 1_555   3_554
	O2        H1        Fe1        76.135    1_545 1_555   7_455
	O2        H1        Fe1        96.387    1_545 1_555   1_555
	O2        H1        O2         67.912    1_545 1_555   2_545
	O2        H1        O2         132.802   1_545 1_555   2_555
	O2        H1        Fe1        109.762   1_545 1_555   3_565
	O2        H1        Fe1        41.400    1_545 1_555   3_555
	O2        H1        H1         56.679    1_545 1_555   2_545
	O2        H1        H1         130.750   1_545 1_555   2_555
	O2        H1        O1         106.131   1_545 1_555   1_554
	O2        H1        O2         72.392    1_545 1_555   1_555
	O2        H1        O2         144.785   1_565 1_555   1_545
	O2        H1        Fe1        137.540   1_565 1_555   3_554
	O2        H1        Fe1        77.641    1_565 1_555   3_564
	O2        H1        H1         17.608    1_565 1_555   1_565
	O2        H1        H1         162.392   1_565 1_555   1_545
	O2        H1        O1         57.357    1_565 1_555   3_564
	O2        H1        O1         119.344   1_565 1_555   3_554
	O2        H1        Fe1        76.135    1_565 1_555   7_455
	O2        H1        Fe1        96.387    1_565 1_555   1_555
	O2        H1        O2         132.802   1_565 1_555   2_545
	O2        H1        O2         67.912    1_565 1_555   2_555
	O2        H1        Fe1        41.400    1_565 1_555   3_565
	O2        H1        Fe1        109.762   1_565 1_555   3_555
	O2        H1        H1         130.750   1_565 1_555   2_545
	O2        H1        H1         56.679    1_565 1_555   2_555
	O2        H1        O1         106.131   1_565 1_555   1_554
	O2        H1        O2         72.392    1_565 1_555   1_555
#######	End powder crystal structure	#######


#######	Begin powder diffraction data	#######
data_BL21Robot_0916-2022-07-09-0109_scan2
_pd_block_id	BL21Robot_0916-2022-07-09-0109_scan2
_pd_calc_method	Rietveld
_diffrn_radiation_probe	x-ray
_pd_instr_special_details
;SSRL beam line 2-1
;
_pd_meas_scan_method	step
_diffrn_radiation_wavelength	0.729819700
_diffrn_ambient_temperature	300
_refine_ls_goodness_of_fit_all	0.14397
_pd_proc_ls_prof_R_factor	0.02195
_pd_proc_ls_prof_wR_factor	0.02892
_pd_proc_ls_prof_wR_expected	0.20085
loop_
	_pd_phase_id
	_pd_phase_block_id
	_pd_phase_mass_%
1	Fe2O3	98.63703
2	FeOOH	1.362972
loop_
	_refln_index_h
	_refln_index_k
	_refln_index_l
	_pd_refln_phase_id
	_refln_d_spacing
	_refln_F_squared_calc
	_refln_F_squared_meas
   0    0    6 1    2.292525     0.055077     0.054511
   0    0   12 1    1.146263     0.019610     0.019857
   0    0   18 1    0.764175     0.180480     0.180758
   0    0   24 1    0.573131     0.040097     0.040141
   0    0   30 1    0.458505     0.039676     0.039145
   1    0  -26 1    0.525194     0.001396     0.001397
   1    0  -20 1    0.679362     0.252839     0.252878
   1    0  -14 1    0.958488     0.699663     0.702478
   1    0   -8 1    1.599566     0.586931     0.585109
   1    0   -2 1    3.683062     0.279327     0.277702
   1    0    4 1    2.700308     1.929519     1.928598
   1    0   10 1    1.311812     1.301347     1.293728
   1    0   16 1    0.843465     0.088938     0.088503
   1    0   22 1    0.618906     0.036987     0.037121
   1    0   28 1    0.488168     0.165207     0.166047
   2   -1    0 1    2.517888     1.635448     1.663223
   2   -1    3 1    2.207004     0.610866     0.630289
   2   -1    6 1    1.695146     2.815753     2.814740
   2   -1    9 1    1.306499     0.193826     0.188706
   2   -1   12 1    1.043243     0.082584     0.082740
   2   -1   15 1    0.861644     0.074498     0.074902
   2   -1   18 1    0.731239     0.345404     0.346526
   2   -1   21 1    0.633909     0.041000     0.040764
   2   -1   24 1    0.558837     0.625174     0.622514
   2   -1   27 1    0.499332     0.025859     0.025956
   2   -1   30 1    0.451087     0.051996     0.052021
   2    0  -28 1    0.479244     0.132830     0.133291
   2    0  -22 1    0.601016     0.051902     0.052694
   2    0  -16 1    0.799783     0.112953     0.112845
   2    0  -10 1    1.163387     0.898461     0.881814
   2    0   -4 1    1.841531     1.842918     1.821811
   2    0    2 1    2.078584     0.076868     0.075515
   2    0    8 1    1.350154     0.336460     0.335394
   2    0   14 1    0.895779     0.707510     0.701853
   2    0   20 1    0.655906     0.192982     0.192937
   2    0   26 1    0.514129     0.005198     0.005190
   3   -1  -29 1    0.455820     0.001718     0.001717
   3   -1  -26 1    0.503735     0.006722     0.006751
   3   -1  -23 1    0.562191     0.002682     0.002688
   3   -1  -20 1    0.634724     0.386466     0.382701
   3   -1  -17 1    0.726337     0.004328     0.004354
   3   -1  -14 1    0.843960     1.182363     1.173287
   3   -1  -11 1    0.996237     0.008353     0.008482
   3   -1   -8 1    1.189881     0.619465     0.611383
   3   -1   -5 1    1.413959     0.019182     0.019283
   3   -1   -2 1    1.602949     0.177791     0.177625
   3   -1    1 1    1.636635     0.027008     0.027657
   3   -1    4 1    1.486404     2.643240     2.622466
   3   -1    7 1    1.262865     0.014602     0.014329
   3   -1   10 1    1.056103     1.599683     1.590537
   3   -1   13 1    0.890425     0.006531     0.006503
   3   -1   16 1    0.762253     0.180699     0.180272
   3   -1   19 1    0.662842     0.003642     0.003629
   3   -1   22 1    0.584592     0.085542     0.086756
   3   -1   25 1    0.521899     0.002319     0.002285
   3   -1   28 1    0.470792     0.270846     0.271473
   3   -1   31 1    0.428462     0.001465     0.001452
   3    0  -30 1    0.437271     0.099610     0.099456
   3    0  -24 1    0.533189     0.108777     0.108859
   3    0  -18 1    0.676411     0.402167     0.396612
   3    0  -12 1    0.900103     0.027122     0.027292
   3    0   -6 1    1.227687     0.191260     0.190559
   3    0    0 1    1.453703     2.701675     2.738128
   3    0    6 1    1.227687     0.191260     0.190559
   3    0   12 1    0.900103     0.027122     0.027292
   3    0   18 1    0.676411     0.402167     0.396612
   3    0   24 1    0.533189     0.108777     0.108859
   3    0   30 1    0.437271     0.099610     0.099456
   4   -2    0 1    1.258944     0.931579     0.931923
   4   -2    3 1    1.214012     0.136840     0.136179
   4   -2    6 1    1.103502     1.354880     1.366021
   4   -2    9 1    0.971722     0.081425     0.081058
   4   -2   12 1    0.847573     0.049076     0.050067
   4   -2   15 1    0.741223     0.046393     0.046311
   4   -2   18 1    0.653250     0.275838     0.274453
   4   -2   21 1    0.581066     0.029421     0.029556
   4   -2   24 1    0.521621     0.530286     0.522769
   4   -2   27 1    0.472249     0.019264     0.019315
   4   -2   30 1    0.430822     0.047489     0.047675
   4   -1  -28 1    0.455148     0.298882     0.298909
   4   -1  -25 1    0.500825     0.001085     0.001089
   4   -1  -22 1    0.555418     0.047048     0.046948
   4   -1  -19 1    0.621189     0.001647     0.001634
   4   -1  -16 1    0.700732     0.098351     0.098160
   4   -1  -13 1    0.796381     0.002643     0.002625
   4   -1  -10 1    0.908323     1.401935     1.398874
   4   -1   -7 1    1.030054     0.004594     0.004661
   4   -1   -4 1    1.141028     1.416601     1.389216
   4   -1   -1 1    1.204905     0.006646     0.006653
   4   -1    2 1    1.191272     0.226811     0.223944
   4   -1    5 1    1.107257     0.005433     0.005458
   4   -1    8 1    0.989287     0.592427     0.594408
   4   -1   11 1    0.869388     0.003165     0.003190
   4   -1   14 1    0.762618     0.798520     0.796462
   4   -1   17 1    0.672526     0.001908     0.001893
   4   -1   20 1    0.597867     0.419136     0.422015
   4   -1   23 1    0.536100     0.001247     0.001240
   4   -1   26 1    0.484708     0.000713     0.000723
   4   -1   29 1    0.441577     0.000809     0.000813
   4    0  -26 1    0.475969     0.000083     0.000084
   4    0  -20 1    0.581693     0.225307     0.225633
   4    0  -14 1    0.729875     0.319476     0.318684
   4    0   -8 1    0.920766     0.305280     0.304474
   4    0   -2 1    1.076831     0.130881     0.132152
   4    0    4 1    1.039292     0.516210     0.514070
   4    0   10 1    0.854426     0.685891     0.694587
   4    0   16 1    0.675077     0.031863     0.031584
   4    0   22 1    0.542379     0.014758     0.014713
   4    0   28 1    0.447889     0.160913     0.159857
   5   -2  -29 1    0.428592     0.002126     0.002105
   5   -2  -26 1    0.467686     0.012296     0.012271
   5   -2  -23 1    0.513333     0.003250     0.003241
   5   -2  -20 1    0.566765     0.256840     0.257998
   5   -2  -17 1    0.629138     0.004796     0.004837
   5   -2  -14 1    0.701016     0.889506     0.884863
   5   -2  -11 1    0.781224     0.007236     0.007207
   5   -2   -8 1    0.864758     0.261069     0.261593
   5   -2   -5 1    0.940256     0.010652     0.010684
   5   -2   -2 1    0.990086     0.045750     0.045821
   5   -2    1 1    0.997871     0.012157     0.012381
   5   -2    4 1    0.960672     1.410759     1.417910
   5   -2    7 1    0.891591     0.009497     0.009440
   5   -2   10 1    0.809109     0.808615     0.797444
   5   -2   13 1    0.726970     0.006287     0.006338
   5   -2   16 1    0.652048     0.167538     0.167110
   5   -2   19 1    0.586515     0.004212     0.004234
   5   -2   22 1    0.530217     0.092477     0.092388
   5   -2   25 1    0.482114     0.002841     0.002850
   5   -2   28 1    0.440967     0.197418     0.198244
   5   -1  -27 1    0.449144     0.014972     0.014875
   5   -1  -24 1    0.490971     0.447673     0.447906
   5   -1  -21 1    0.539559     0.022392     0.022110
   5   -1  -18 1    0.595853     0.237296     0.242457
   5   -1  -15 1    0.660338     0.032689     0.032462
   5   -1  -12 1    0.732208     0.030786     0.030913
   5   -1   -9 1    0.807858     0.048235     0.047874
   5   -1   -6 1    0.878949     0.817691     0.815543
   5   -1   -3 1    0.931812     0.065096     0.064857
   5   -1    0 1    0.951672     1.173886     1.199728
   5   -1    3 1    0.931812     0.065096     0.064857
   5   -1    6 1    0.878949     0.817691     0.815543
   5   -1    9 1    0.807858     0.048235     0.047874
   5   -1   12 1    0.732208     0.030786     0.030913
   5   -1   15 1    0.660338     0.032689     0.032462
   5   -1   18 1    0.595853     0.237296     0.242457
   5   -1   21 1    0.539559     0.022392     0.022110
   5   -1   24 1    0.490971     0.447673     0.447906
   5   -1   27 1    0.449144     0.014972     0.014875
   5    0  -22 1    0.508162     0.044167     0.043892
   5    0  -16 1    0.612278     0.076772     0.076964
   5    0  -10 1    0.736612     0.321079     0.317503
   5    0   -4 1    0.845450     0.551361     0.551952
   5    0    2 1    0.865291     0.015252     0.015277
   5    0    8 1    0.777859     0.098843     0.098583
   5    0   14 1    0.652276     0.389462     0.388139
   5    0   20 1    0.540062     0.111796     0.110436
   5    0   26 1    0.452340     0.006344     0.006401
   6   -3    0 1    0.839296     0.874584     0.878399
   6   -3    3 1    0.825578     0.000110     0.000109
   6   -3    6 1    0.788139     0.207349     0.208421
   6   -3    9 1    0.735668     0.000087     0.000087
   6   -3   12 1    0.677178     0.019979     0.019711
   6   -3   15 1    0.619126     0.000063     0.000063
   6   -3   18 1    0.565049     0.510453     0.510134
   6   -3   21 1    0.516368     0.000045     0.000045
   6   -3   24 1    0.473305     0.183622     0.184991
   6   -3   27 1    0.435500     0.000030     0.000030
   6   -2  -25 1    0.457605     0.004296     0.004252
   6   -2  -22 1    0.498119     0.055254     0.055418
   6   -2  -19 1    0.543914     0.006234     0.006201
   6   -2  -16 1    0.594940     0.098724     0.100618
   6   -2  -13 1    0.650200     0.008705     0.008664
   6   -2  -10 1    0.706980     0.711731     0.711341
   6   -2   -7 1    0.760029     0.011706     0.011667
   6   -2   -4 1    0.801475     0.816822     0.811729
   6   -2   -1 1    0.822697     0.013717     0.013616
   6   -2    2 1    0.818318     0.064405     0.063315
   6   -2    5 1    0.789504     0.012622     0.012556
   6   -2    8 1    0.743202     0.254143     0.253291
   6   -2   11 1    0.688149     0.009675     0.009659
   6   -2   14 1    0.631432     0.613045     0.615010
   6   -2   17 1    0.577385     0.006986     0.007107
   6   -2   20 1    0.528051     0.270168     0.267939
   6   -2   23 1    0.484041     0.004895     0.004936
   6   -2   26 1    0.445212     0.003796     0.003784
   6   -1  -26 1    0.438412     0.009544     0.009594
   6   -1  -23 1    0.475337     0.008082     0.008171
   6   -1  -20 1    0.516808     0.213713     0.213569
   6   -1  -17 1    0.562778     0.011448     0.011448
   6   -1  -14 1    0.612467     0.657726     0.658195
   6   -1  -11 1    0.663804     0.015558     0.015548
   6   -1   -8 1    0.712799     0.176933     0.177853
   6   -1   -5 1    0.753338     0.019788     0.019692
   6   -1   -2 1    0.778248     0.030189     0.030051
   6   -1    1 1    0.782012     0.021300     0.021211
   6   -1    4 1    0.763717     0.852316     0.853690
   6   -1    7 1    0.727604     0.018500     0.018596
   6   -1   10 1    0.680657     0.564354     0.565906
   6   -1   13 1    0.629549     0.014105     0.014246
   6   -1   16 1    0.578997     0.126457     0.127627
   6   -1   19 1    0.531650     0.010251     0.010220
   6   -1   22 1    0.488648     0.074118     0.074616
   6   -1   25 1    0.450230     0.007100     0.007058
   6    0  -24 1    0.450051     0.084859     0.084347
   6    0  -18 1    0.526662     0.210877     0.209197
   6    0  -12 1    0.613844     0.006566     0.006579
   6    0   -6 1    0.692861     0.084157     0.085176
   6    0    0 1    0.726852     0.623241     0.628370
   6    0    6 1    0.692861     0.084157     0.085176
   6    0   12 1    0.613844     0.006566     0.006579
   6    0   18 1    0.526662     0.210877     0.209197
   6    0   24 1    0.450051     0.084859     0.084347
   7   -3  -23 1    0.459251     0.000294     0.000291
   7   -3  -20 1    0.496321     0.341815     0.344299
   7   -3  -17 1    0.536608     0.000411     0.000409
   7   -3  -14 1    0.579157     0.356121     0.358925
   7   -3  -11 1    0.621981     0.000544     0.000538
   7   -3   -8 1    0.661736     0.333679     0.331895
   7   -3   -5 1    0.693788     0.000666     0.000669
   7   -3   -2 1    0.713098     0.130587     0.131126
   7   -3    1 1    0.715990     0.000707     0.000713
   7   -3    4 1    0.701869     0.412766     0.411196
   7   -3    7 1    0.673531     0.000630     0.000625
   7   -3   10 1    0.635780     0.775625     0.769784
   7   -3   13 1    0.593536     0.000498     0.000504
   7   -3   16 1    0.550613     0.031601     0.031900
   7   -3   19 1    0.509423     0.000370     0.000368
   7   -3   22 1    0.471222     0.015761     0.015770
   7   -3   25 1    0.436490     0.000258     0.000258
   7   -2  -24 1    0.443030     0.341655     0.341310
   7   -2  -21 1    0.477744     0.011203     0.011249
   7   -2  -18 1    0.515506     0.174626     0.174714
   7   -2  -15 1    0.555578     0.015306     0.015268
   7   -2  -12 1    0.596377     0.019367     0.019692
   7   -2   -9 1    0.635172     0.019648     0.019460
   7   -2   -6 1    0.668031     0.449269     0.449338
   7   -2   -3 1    0.690375     0.022942     0.022920
   7   -2    0 1    0.698336     0.610140     0.623614
   7   -2    3 1    0.690375     0.022942     0.022920
   7   -2    6 1    0.668031     0.449269     0.449338
   7   -2    9 1    0.635172     0.019648     0.019460
   7   -2   12 1    0.596377     0.019367     0.019692
   7   -2   15 1    0.555578     0.015306     0.015268
   7   -2   18 1    0.515506     0.174626     0.174714
   7   -2   21 1    0.477744     0.011203     0.011249
   7   -2   24 1    0.443030     0.341655     0.341310
   7   -1  -22 1    0.455537     0.026721     0.026704
   7   -1  -19 1    0.489769     0.001962     0.001971
   7   -1  -16 1    0.526032     0.048260     0.048105
   7   -1  -13 1    0.563072     0.002602     0.002603
   7   -1  -10 1    0.598749     0.590568     0.591532
   7   -1   -7 1    0.629960     0.003207     0.003231
   7   -1   -4 1    0.652963     0.430963     0.428837
   7   -1   -1 1    0.664287     0.003537     0.003541
   7   -1    2 1    0.661975     0.073157     0.072753
   7   -1    5 1    0.646441     0.003363     0.003334
   7   -1    8 1    0.620278     0.230037     0.230549
   7   -1   11 1    0.587181     0.002815     0.002833
   7   -1   14 1    0.550750     0.382311     0.385818
   7   -1   17 1    0.513780     0.002172     0.002168
   7   -1   20 1    0.478092     0.262719     0.263693
   7   -1   23 1    0.444696     0.001563     0.001558
   7    0  -20 1    0.461735     0.160995     0.160687
   7    0  -14 1    0.526152     0.124708     0.124170
   7    0   -8 1    0.585748     0.151193     0.152565
   7    0   -2 1    0.620475     0.063649     0.063628
   7    0    4 1    0.613036     0.130592     0.130397
   7    0   10 1    0.567517     0.337234     0.338824
   7    0   16 1    0.504474     0.007890     0.007916
   7    0   22 1    0.441321     0.003656     0.003673
   8   -4    0 1    0.629472     0.266004     0.268675
   8   -4    3 1    0.623622     0.019358     0.019253
   8   -4    6 1    0.607006     0.330906     0.330991
   8   -4    9 1    0.582039     0.017034     0.017045
   8   -4   12 1    0.551751     0.010089     0.010142
   8   -4   15 1    0.518968     0.013637     0.013518
   8   -4   18 1    0.485861     0.171485     0.173671
   8   -4   21 1    0.453863     0.010114     0.010156
   8   -3  -22 1    0.441321     0.065636     0.065941
   8   -3  -19 1    0.472228     0.003068     0.003076
   8   -3  -16 1    0.504474     0.106135     0.106492
   8   -3  -13 1    0.536863     0.004027     0.004004
   8   -3  -10 1    0.567517     0.353815     0.355483
   8   -3   -7 1    0.593881     0.004880     0.004949
   8   -3   -4 1    0.613036     0.568750     0.567901
   8   -3   -1 1    0.622378     0.005322     0.005277
   8   -3    2 1    0.620475     0.012235     0.012231
   8   -3    5 1    0.607629     0.005092     0.005077
   8   -3    8 1    0.585748     0.100199     0.101108
   8   -3   11 1    0.557637     0.004335     0.004327
   8   -3   14 1    0.526152     0.503121     0.500948
   8   -3   17 1    0.493637     0.003388     0.003406
   8   -3   20 1    0.461735     0.148459     0.148175
   8   -3   23 1    0.431441     0.002450     0.002455
   8   -2  -20 1    0.454162     0.138526     0.138900
   8   -2  -17 1    0.484415     0.010890     0.011011
   8   -2  -14 1    0.515027     0.487338     0.486854
   8   -2  -11 1    0.544445     0.013869     0.013769
   8   -2   -8 1    0.570514     0.090785     0.091247
   8   -2   -5 1    0.590672     0.016187     0.016264
   8   -2   -2 1    0.602452     0.010097     0.010166
   8   -2    1 1    0.604193     0.016881     0.016914
   8   -2    4 1    0.595636     0.544703     0.557390
   8   -2    7 1    0.578020     0.015546     0.015805
   8   -2   10 1    0.553628     0.328148     0.329554
   8   -2   13 1    0.525060     0.012909     0.012903
   8   -2   16 1    0.494643     0.104863     0.105933
   8   -2   19 1    0.464135     0.009871     0.009813
   8   -2   22 1    0.434694     0.065283     0.065661
   8   -1  -21 1    0.433239     0.006878     0.006962
   8   -1  -18 1    0.460805     0.149005     0.149134
   8   -1  -15 1    0.488757     0.009203     0.009269
   8   -1  -12 1    0.515845     0.009060     0.009073
   8   -1   -9 1    0.540338     0.011323     0.011192
   8   -1   -6 1    0.560136     0.280852     0.281629
   8   -1   -3 1    0.573113     0.012676     0.012690
   8   -1    0 1    0.577643     0.439474     0.447544
   8   -1    3 1    0.573113     0.012676     0.012690
   8   -1    6 1    0.560136     0.280852     0.281629
   8   -1    9 1    0.540338     0.011323     0.011192
   8   -1   12 1    0.515845     0.009060     0.009073
   8   -1   15 1    0.488757     0.009203     0.009269
   8   -1   18 1    0.460805     0.149005     0.149134
   8   -1   21 1    0.433239     0.006878     0.006962
   8    0  -16 1    0.460383     0.040863     0.040807
   8    0  -10 1    0.506790     0.140556     0.139964
   8    0   -4 1    0.538415     0.211025     0.209315
   8    0    2 1    0.543434     0.005174     0.005149
   8    0    8 1    0.519646     0.040156     0.039818
   8    0   14 1    0.476681     0.196019     0.197811
   9   -4  -20 1    0.433498     0.138110     0.139559
   9   -4  -17 1    0.459571     0.009999     0.009914
   9   -4  -14 1    0.485460     0.391461     0.396700
   9   -4  -11 1    0.509860     0.012609     0.012494
   9   -4   -8 1    0.531079     0.093905     0.093749
   9   -4   -5 1    0.547224     0.014529     0.014486
   9   -4   -2 1    0.556552     0.014670     0.014603
   9   -4    1 1    0.557923     0.015080     0.015055
   9   -4    4 1    0.551164     0.422321     0.425049
   9   -4    7 1    0.537118     0.014009     0.013927
   9   -4   10 1    0.517378     0.311967     0.310774
   9   -4   13 1    0.493835     0.011783     0.011856
   9   -4   16 1    0.468277     0.077370     0.077420
   9   -4   19 1    0.442146     0.009082     0.009113
   9   -3  -18 1    0.446106     0.251798     0.250913
   9   -3  -15 1    0.471320     0.000282     0.000282
   9   -3  -12 1    0.495468     0.003581     0.003620
   9   -3   -9 1    0.517051     0.000345     0.000344
   9   -3   -6 1    0.534316     0.117084     0.117735
   9   -3   -3 1    0.545545     0.000384     0.000382
   9   -3    0 1    0.549448     0.629996     0.633555
   9   -3    3 1    0.545545     0.000384     0.000382
   9   -3    6 1    0.534316     0.117084     0.117735
   9   -3    9 1    0.517051     0.000345     0.000344
   9   -3   12 1    0.495468     0.003581     0.003620
   9   -3   15 1    0.471320     0.000282     0.000282
   9   -3   18 1    0.446106     0.251798     0.250913
   9   -2  -19 1    0.429112     0.003738     0.003680
   9   -2  -16 1    0.452875     0.052446     0.052650
   9   -2  -13 1    0.475869     0.004833     0.004890
   9   -2  -10 1    0.496826     0.329927     0.331921
   9   -2   -7 1    0.514227     0.005716     0.005708
   9   -2   -4 1    0.526512     0.329166     0.326846
   9   -2   -1 1    0.532395     0.006131     0.006123
   9   -2    2 1    0.531203     0.025390     0.025341
   9   -2    5 1    0.523075     0.005918     0.005870
   9   -2    8 1    0.508921     0.111877     0.111236
   9   -2   11 1    0.490157     0.005163     0.005180
   9   -2   14 1    0.468362     0.313223     0.313439
   9   -2   17 1    0.444986     0.004112     0.004097
   9   -1  -17 1    0.431706     0.013062     0.013073
   9   -1  -14 1    0.452951     0.360222     0.361539
   9   -1  -11 1    0.472575     0.016354     0.016424
   9   -1   -8 1    0.489323     0.062158     0.062670
   9   -1   -5 1    0.501864     0.018679     0.018660
   9   -1   -2 1    0.509029     0.006253     0.006218
   9   -1    1 1    0.510078     0.019327     0.019131
   9   -1    4 1    0.504898     0.384007     0.384696
   9   -1    7 1    0.494034     0.018060     0.018189
   9   -1   10 1    0.478543     0.230982     0.231955
   9   -1   13 1    0.459731     0.015325     0.015215
   9   -1   16 1    0.438899     0.079097     0.079556
   9    0  -12 1    0.446325     0.000625     0.000622
   9    0   -6 1    0.474093     0.049835     0.050390
   9    0    0 1    0.484568     0.223659     0.226572
   9    0    6 1    0.474093     0.049835     0.050390
   9    0   12 1    0.446325     0.000625     0.000622
  10   -5    0 1    0.503578     0.151557     0.152249
  10   -5    3 1    0.500568     0.003971     0.003984
  10   -5    6 1    0.491851     0.226397     0.227232
  10   -5    9 1    0.478284     0.003593     0.003607
  10   -5   12 1    0.461047     0.009995     0.010002
  10   -5   15 1    0.441401     0.002960     0.002974
  10   -4  -16 1    0.432379     0.016906     0.017012
  10   -4  -13 1    0.452254     0.000303     0.000306
  10   -4  -10 1    0.470128     0.399438     0.400770
  10   -4   -7 1    0.484790     0.000357     0.000362
  10   -4   -4 1    0.495043     0.188404     0.190611
  10   -4   -1 1    0.499923     0.000381     0.000382
  10   -4    2 1    0.498935     0.062518     0.062841
  10   -4    5 1    0.492182     0.000369     0.000370
  10   -4    8 1    0.480336     0.167864     0.167971
  10   -4   11 1    0.464465     0.000323     0.000321
  10   -4   14 1    0.445795     0.190023     0.189674
  10   -3  -14 1    0.438968     0.149247     0.150114
  10   -3  -11 1    0.456759     0.000041     0.000041
  10   -3   -8 1    0.471827     0.198416     0.198701
  10   -3   -5 1    0.483040     0.000047     0.000047
  10   -3   -2 1    0.489419     0.084731     0.085380
  10   -3    1 1    0.490351     0.000049     0.000049
  10   -3    4 1    0.485743     0.143282     0.145154
  10   -3    7 1    0.476047     0.000046     0.000046
  10   -3   10 1    0.462141     0.438146     0.437027
  10   -3   13 1    0.445131     0.000039     0.000039
  10   -2  -12 1    0.439474     0.006772     0.006804
  10   -2   -9 1    0.454326     0.002834     0.002839
  10   -2   -6 1    0.465906     0.187380     0.186708
  10   -2   -3 1    0.473294     0.003123     0.003147
  10   -2    0 1    0.475836     0.277553     0.280819
  10   -2    3 1    0.473294     0.003123     0.003147
  10   -2    6 1    0.465906     0.187380     0.186708
  10   -2    9 1    0.454326     0.002834     0.002839
  10   -2   12 1    0.439474     0.006772     0.006804
  10   -1  -10 1    0.433834     0.270615     0.272806
  10   -1   -7 1    0.445276     0.000909     0.000906
  10   -1   -4 1    0.453181     0.192562     0.193240
  10   -1   -1 1    0.456916     0.000969     0.000963
  10   -1    2 1    0.456162     0.029914     0.029864
  10   -1    5 1    0.450984     0.000938     0.000938
  10   -1    8 1    0.441818     0.101660     0.102149
  10   -1   11 1    0.429373     0.000826     0.000810
  10    0   -2 1    0.435237     0.037686     0.037945
  10    0    4 1    0.432646     0.045519     0.045923
  11   -5  -11 1    0.429373     0.008173     0.008020
  11   -5   -8 1    0.441818     0.048464     0.048697
  11   -5   -5 1    0.450984     0.009283     0.009280
  11   -5   -2 1    0.456162     0.004973     0.004964
  11   -5    1 1    0.456916     0.009586     0.009528
  11   -5    4 1    0.453181     0.292600     0.293630
  11   -5    7 1    0.445276     0.008991     0.008963
  11   -5   10 1    0.433834     0.179602     0.181056
  11   -4   -9 1    0.433641     0.004043     0.004080
  11   -4   -6 1    0.443676     0.133398     0.133409
  11   -4   -3 1    0.450042     0.004449     0.004422
  11   -4    0 1    0.452226     0.286330     0.289063
  11   -4    3 1    0.450042     0.004449     0.004422
  11   -4    6 1    0.443676     0.133398     0.133409
  11   -4    9 1    0.433641     0.004043     0.004080
  11   -3   -7 1    0.431972     0.002207     0.002212
  11   -3   -4 1    0.439178     0.252297     0.253693
  11   -3   -1 1    0.442574     0.002352     0.002357
  11   -3    2 1    0.441889     0.006976     0.007008
  11   -3    5 1    0.437177     0.002279     0.002275
  11   -3    8 1    0.428812     0.051355     0.050746
  11   -2   -2 1    0.428877     0.002884     0.002847
  11   -2    1 1    0.429503     0.014818     0.014529
   0    0    2 2    2.307577     0.001020     0.001004
   0    0    4 2    1.153788     0.000655     0.000653
   0    0    6 2    0.769192     0.000034     0.000033
   0    0    8 2    0.576894     0.000265     0.000269
   0    0   10 2    0.461515     0.000033     0.000033
   0    1    1 2    2.527654     0.001538     0.001527
   0    1    3 2    1.370878     0.004849     0.004844
   0    1    5 2    0.882747     0.002253     0.002252
   0    1    7 2    0.644146     0.000652     0.000644
   0    1    9 2    0.505563     0.000036     0.000036
   0    2    0 2    1.510519     0.009251     0.009356
   0    2    2 2    1.263827     0.001324     0.001296
   0    2    4 2    0.916906     0.000697     0.000709
   0    2    6 2    0.685439     0.000044     0.000044
   0    2    8 2    0.538927     0.000391     0.000386
   0    2   10 2    0.441374     0.000051     0.000051
   0    3    1 2    0.983864     0.000304     0.000306
   0    3    3 2    0.842551     0.001387     0.001385
   0    3    5 2    0.680437     0.000937     0.000940
   0    3    7 2    0.551600     0.000343     0.000344
   0    3    9 2    0.456959     0.000020     0.000020
   0    4    0 2    0.755259     0.001413     0.001413
   0    4    2 2    0.717791     0.000303     0.000304
   0    4    4 2    0.631913     0.000199     0.000199
   0    4    6 2    0.538907     0.000016     0.000016
   0    4    8 2    0.458453     0.000166     0.000164
   0    5    1 2    0.599095     0.000055     0.000055
   0    5    3 2    0.562387     0.000307     0.000307
   0    5    5 2    0.505531     0.000261     0.000261
   0    5    7 2    0.445447     0.000110     0.000109
   0    6    0 2    0.503506     0.000270     0.000271
   0    6    2 2    0.491932     0.000059     0.000059
   0    6    4 2    0.461478     0.000045     0.000045
   0    7    1 2    0.429702     0.000010     0.000009
   1    0    1 2    4.188383     0.008112     0.008346
   1    0    2 2    2.248175     0.001169     0.001157
   1    0    3 2    1.520401     0.000565     0.000575
   1    0    4 2    1.146143     0.004713     0.004778
   1    0    5 2    0.919102     0.000072     0.000073
   1    0    6 2    0.766914     0.000421     0.000422
   1    0    7 2    0.657872     0.000158     0.000157
   1    0    8 2    0.575931     0.000269     0.000273
   1    0    9 2    0.512118     0.000083     0.000082
   1    0   10 2    0.461022     0.000000     0.000000
   1    1    1 2    2.450176     0.020054     0.019421
   1    1    2 2    1.803572     0.005534     0.005578
   1    1    3 2    1.358106     0.002160     0.002191
   1    1    4 2    1.071614     0.000937     0.000946
   1    1    5 2    0.879309     0.000110     0.000109
   1    1    6 2    0.743337     0.001896     0.001888
   1    1    7 2    0.642807     0.000481     0.000476
   1    1    8 2    0.565743     0.000048     0.000048
   1    1    9 2    0.504915     0.000220     0.000220
   1    1   10 2    0.455746     0.000004     0.000004
   1    2    1 2    1.420936     0.005759     0.005723
   1    2    2 2    1.253799     0.001213     0.001181
   1    2    3 2    1.071575     0.000607     0.000613
   1    2    4 2    0.913054     0.005019     0.005158
   1    2    5 2    0.785175     0.000085     0.000084
   1    2    6 2    0.683826     0.000559     0.000561
   1    2    7 2    0.603150     0.000225     0.000226
   1    2    8 2    0.538142     0.000398     0.000395
   1    2    9 2    0.485002     0.000124     0.000126
   1    2   10 2    0.440942     0.000000     0.000000
   1    3    1 2    0.979110     0.004092     0.004125
   1    3    2 2    0.919029     0.001237     0.001253
   1    3    3 2    0.839560     0.000679     0.000682
   1    3    4 2    0.756499     0.000356     0.000357
   1    3    5 2    0.678859     0.000047     0.000047
   1    3    6 2    0.610125     0.000911     0.000922
   1    3    7 2    0.550759     0.000253     0.000256
   1    3    8 2    0.499942     0.000026     0.000026
   1    3    9 2    0.456480     0.000125     0.000125
   1    4    1 2    0.743272     0.001050     0.001046
   1    4    2 2    0.715939     0.000260     0.000262
   1    4    3 2    0.676401     0.000146     0.000144
   1    4    4 2    0.630649     0.001412     0.001421
   1    4    5 2    0.583521     0.000028     0.000028
   1    4    6 2    0.538122     0.000205     0.000204
   1    4    7 2    0.496068     0.000092     0.000093
   1    4    8 2    0.457969     0.000169     0.000167
   1    5    1 2    0.598017     0.000756     0.000759
   1    5    2 2    0.583502     0.000255     0.000259
   1    5    3 2    0.561494     0.000151     0.000152
   1    5    4 2    0.534487     0.000088     0.000089
   1    5    5 2    0.504882     0.000014     0.000014
   1    5    6 2    0.474608     0.000278     0.000280
   1    5    7 2    0.445003     0.000081     0.000081
   1    6    1 2    0.499907     0.000204     0.000204
   1    6    2 2    0.491335     0.000051     0.000050
   1    6    3 2    0.477978     0.000030     0.000030
   1    6    4 2    0.460985     0.000318     0.000319
   1    6    5 2    0.441585     0.000007     0.000007
   1    7    1 2    0.429304     0.000133     0.000130
   2    0    0 2    4.986277     0.000716     0.000735
   2    0    1 2    3.387018     0.001340     0.001354
   2    0    2 2    2.094191     0.000497     0.000501
   2    0    3 2    1.470012     0.004499     0.004327
   2    0    4 2    1.124088     0.000066     0.000066
   2    0    5 2    0.907611     0.002556     0.002558
   2    0    6 2    0.760200     0.000014     0.000014
   2    0    7 2    0.653619     0.000543     0.000540
   2    0    8 2    0.573071     0.000014     0.000014
   2    0    9 2    0.510104     0.000050     0.000049
   2    0   10 2    0.459551     0.000012     0.000012
   2    1    0 2    2.583802     0.005874     0.005661
   2    1    1 2    2.254526     0.003278     0.003249
   2    1    2 2    1.721106     0.022177     0.021920
   2    1    3 2    1.321831     0.002428     0.002468
   2    1    4 2    1.053522     0.000457     0.000455
   2    1    5 2    0.869231     0.000205     0.000207
   2    1    6 2    0.737218     0.000195     0.000192
   2    1    7 2    0.638838     0.000016     0.000016
   2    1    8 2    0.563031     0.000321     0.000321
   2    1    9 2    0.502985     0.000071     0.000071
   2    1   10 2    0.454325     0.000436     0.000436
   2    2    0 2    1.445641     0.000524     0.000498
   2    2    1 2    1.379546     0.001093     0.001096
   2    2    2 2    1.225088     0.000451     0.000450
   2    2    3 2    1.053485     0.004497     0.004471
   2    2    4 2    0.901786     0.000070     0.000071
   2    2    5 2    0.777975     0.003137     0.003128
   2    2    6 2    0.679053     0.000019     0.000019
   2    2    7 2    0.599868     0.000771     0.000779
   2    2    8 2    0.535807     0.000020     0.000020
   2    2    9 2    0.483291     0.000074     0.000075
   2    2   10 2    0.439654     0.000019     0.000019
   2    3    0 2    0.987084     0.001745     0.001760
   2    3    1 2    0.965253     0.000318     0.000323
   2    3    2 2    0.907540     0.005149     0.005156
   2    3    3 2    0.830775     0.000660     0.000653
   2    3    4 2    0.750053     0.000164     0.000164
   2    3    5 2    0.674189     0.000086     0.000086
   2    3    6 2    0.606728     0.000095     0.000095
   2    3    7 2    0.548256     0.000008     0.000008
   2    3    8 2    0.498068     0.000177     0.000178
   2    3    9 2    0.455052     0.000041     0.000041
   2    4    0 2    0.746742     0.000097     0.000097
   2    4    1 2    0.737155     0.000213     0.000210
   2    4    2 2    0.710468     0.000096     0.000098
   2    4    3 2    0.671782     0.001101     0.001091
   2    4    4 2    0.626899     0.000019     0.000019
   2    4    5 2    0.580547     0.001044     0.001050
   2    4    6 2    0.535787     0.000007     0.000007
   2    4    7 2    0.494237     0.000312     0.000314
   2    4    8 2    0.456527     0.000009     0.000009
   2    5    0 2    0.599820     0.000327     0.000330
   2    5    1 2    0.594817     0.000060     0.000061
   2    5    2 2    0.580528     0.001059     0.001066
   2    5    3 2    0.558843     0.000155     0.000154
   2    5    4 2    0.532199     0.000040     0.000040
   2    5    5 2    0.502953     0.000024     0.000024
   2    5    6 2    0.473004     0.000029     0.000029
   2    5    7 2    0.443680     0.000003     0.000003
   2    6    0 2    0.500959     0.000019     0.000019
   2    6    1 2    0.498033     0.000042     0.000042
   2    6    2 2    0.489555     0.000019     0.000020
   2    6    3 2    0.476339     0.000235     0.000238
   2    6    4 2    0.459514     0.000004     0.000004
   2    6    5 2    0.440292     0.000247     0.000248
   2    7    0 2    0.429969     0.000058     0.000057
   3    0    1 2    2.697337     0.010057     0.010092
   3    0    2 2    1.895611     0.000440     0.000453
   3    0    3 2    1.396128     0.004560     0.004575
   3    0    4 2    1.089998     0.000764     0.000759
   3    0    5 2    0.889381     0.000107     0.000107
   3    0    6 2    0.749392     0.000148     0.000148
   3    0    7 2    0.646710     0.000053     0.000052
   3    0    8 2    0.568398     0.000033     0.000033
   3    0    9 2    0.506800     0.000288     0.000287
   3    0   10 2    0.457131     0.000001     0.000001
   3    1    1 2    2.012051     0.001959     0.002026
   3    1    2 2    1.605690     0.005739     0.005808
   3    1    3 2    1.267339     0.002602     0.002522
   3    1    4 2    1.025303     0.005075     0.005176
   3    1    5 2    0.853177     0.000298     0.000302
   3    1    6 2    0.727348     0.002319     0.002336
   3    1    7 2    0.632383     0.000005     0.000005
   3    1    8 2    0.558597     0.000261     0.000260
   3    1    9 2    0.499816     0.000134     0.000134
   3    1   10 2    0.451986     0.000007     0.000007
   3    2    1 2    1.317935     0.008542     0.008863
   3    2    2 2    1.181330     0.000386     0.000384
   3    2    3 2    1.025269     0.004311     0.004397
   3    2    4 2    0.883898     0.000839     0.000839
   3    2    5 2    0.766401     0.000132     0.000132
   3    2    6 2    0.671316     0.000200     0.000198
   3    2    7 2    0.594514     0.000074     0.000075
   3    2    8 2    0.531981     0.000048     0.000048
   3    2    9 2    0.480478     0.000434     0.000434
   3    2   10 2    0.437534     0.000001     0.000001
   3    3    1 2    0.943410     0.000501     0.000498
   3    3    2 2    0.889314     0.001494     0.001487
   3    3    3 2    0.816725     0.000739     0.000729
   3    3    4 2    0.739665     0.001866     0.001867
   3    3    5 2    0.666615     0.000127     0.000127
   3    3    6 2    0.601191     0.001127     0.001145
   3    3    7 2    0.544160     0.000003     0.000003
   3    3    8 2    0.494991     0.000145     0.000147
   3    3    9 2    0.452702     0.000076     0.000077
   3    4    1 2    0.727287     0.001690     0.001703
   3    4    2 2    0.701621     0.000079     0.000078
   3    4    3 2    0.664288     0.001060     0.001061
   3    4    4 2    0.620796     0.000242     0.000241
   3    4    5 2    0.575690     0.000047     0.000048
   3    4    6 2    0.531962     0.000076     0.000075
   3    4    7 2    0.491229     0.000030     0.000030
   3    4    8 2    0.454154     0.000021     0.000021
   3    5    1 2    0.589596     0.000094     0.000095
   3    5    2 2    0.575672     0.000313     0.000316
   3    5    3 2    0.554507     0.000176     0.000176
   3    5    4 2    0.528449     0.000480     0.000476
   3    5    5 2    0.499784     0.000037     0.000037
   3    5    6 2    0.470366     0.000345     0.000347
   3    5    7 2    0.441501     0.000001     0.000001
   3    6    1 2    0.494957     0.000331     0.000335
   3    6    2 2    0.486632     0.000015     0.000016
   3    6    3 2    0.473645     0.000230     0.000232
   3    6    4 2    0.457095     0.000055     0.000054
   3    6    5 2    0.438162     0.000011     0.000011
   4    0    0 2    2.493139     0.004136     0.003975
   4    0    1 2    2.193536     0.005902     0.005824
   4    0    2 2    1.693509     0.006859     0.006778
   4    0    3 2    1.309205     0.000120     0.000117
   4    0    4 2    1.047096     0.000245     0.000244
   4    0    5 2    0.865611     0.000714     0.000715
   4    0    6 2    0.735006     0.000070     0.000071
   4    0    7 2    0.637397     0.000256     0.000255
   4    0    8 2    0.562044     0.000164     0.000164
   4    0    9 2    0.502280     0.000004     0.000004
   4    0   10 2    0.453806     0.000141     0.000142
   4    1    0 2    1.922896     0.003339     0.003461
   4    1    1 2    1.774992     0.001787     0.001814
   4    1    2 2    1.477236     0.002884     0.002866
   4    1    3 2    1.201256     0.004924     0.004951
   4    1    4 2    0.989354     0.000142     0.000142
   4    1    5 2    0.832127     0.003101     0.003070
   4    1    6 2    0.714173     0.000018     0.000019
   4    1    7 2    0.623667     0.000765     0.000761
   4    1    8 2    0.552562     0.000158     0.000159
   4    1    9 2    0.495479     0.000057     0.000058
   4    1   10 2    0.448771     0.000064     0.000063
   4    2    0 2    1.291901     0.003638     0.003512
   4    2    1 2    1.244078     0.003530     0.003450
   4    2    2 2    1.127263     0.006101     0.006102
   4    2    3 2    0.989323     0.000163     0.000163
   4    2    4 2    0.860553     0.000286     0.000288
   4    2    5 2    0.751034     0.000896     0.000890
   4    2    6 2    0.660916     0.000095     0.000095
   4    2    7 2    0.587254     0.000370     0.000372
   4    2    8 2    0.526761     0.000243     0.000240
   4    2    9 2    0.476621     0.000006     0.000006
   4    2   10 2    0.434615     0.000215     0.000216
   4    3    0 2    0.933722     0.000755     0.000753
   4    3    1 2    0.915180     0.000421     0.000429
   4    3    2 2    0.865550     0.000792     0.000794
   4    3    3 2    0.798202     0.001584     0.001586
   4    3    4 2    0.725822     0.000056     0.000056
   4    3    5 2    0.656429     0.001355     0.001351
   4    3    6 2    0.593686     0.000009     0.000009
   4    3    7 2    0.538576     0.000408     0.000404
   4    3    8 2    0.490777     0.000088     0.000088
   4    3    9 2    0.449472     0.000033     0.000032
   4    4    0 2    0.722821     0.000732     0.000735
   4    4    1 2    0.714115     0.000625     0.000629
   4    4    2 2    0.689773     0.001354     0.001350
   4    4    3 2    0.654206     0.000042     0.000042
   4    4    4 2    0.612544     0.000086     0.000086
   4    4    5 2    0.569091     0.000309     0.000311
   4    4    6 2    0.526742     0.000036     0.000036
   4    4    7 2    0.487110     0.000153     0.000155
   4    4    8 2    0.450893     0.000104     0.000104
   4    5    0 2    0.587209     0.000146     0.000147
   4    5    1 2    0.582513     0.000084     0.000085
   4    5    2 2    0.569073     0.000170     0.000171
   4    5    3 2    0.548602     0.000374     0.000375
   4    5    4 2    0.523331     0.000015     0.000015
   4    5    5 2    0.495448     0.000390     0.000395
   4    5    6 2    0.466746     0.000003     0.000003
   4    5    7 2    0.438503     0.000131     0.000132
   4    6    0 2    0.493542     0.000144     0.000144
   4    6    1 2    0.490744     0.000129     0.000130
   4    6    2 2    0.482627     0.000282     0.000282
   4    6    3 2    0.469949     0.000009     0.000009
   4    6    4 2    0.453770     0.000020     0.000020
   4    6    5 2    0.435231     0.000074     0.000075
   5    0    1 2    1.830854     0.000370     0.000381
   5    0    2 2    1.508973     0.004011     0.004043
   5    0    3 2    1.218136     0.000042     0.000042
   5    0    4 2    0.998720     0.001912     0.001945
   5    0    5 2    0.837677     0.000100     0.000099
   5    0    6 2    0.717672     0.001618     0.001624
   5    0    7 2    0.625993     0.000055     0.000055
   5    0    8 2    0.554178     0.000116     0.000116
   5    0    9 2    0.496643     0.000000     0.000000
   5    0   10 2    0.449635     0.000002     0.000002
   5    1    1 2    1.565760     0.018231     0.018902
   5    1    2 2    1.349943     0.000017     0.000017
   5    1    3 2    1.129753     0.001927     0.001936
   5    1    4 2    0.948247     0.000423     0.000421
   5    1    5 2    0.807220     0.000214     0.000214
   5    1    6 2    0.698240     0.000005     0.000005
   5    1    7 2    0.612972     0.000642     0.000640
   5    1    8 2    0.545083     0.000047     0.000046
   5    1    9 2    0.490065     0.000331     0.000332
   5    1   10 2    0.444736     0.000002     0.000002
   5    2    1 2    1.165154     0.000314     0.000311
   5    2    2 2    1.067551     0.003759     0.003798
   5    2    3 2    0.948220     0.000035     0.000035
   5    2    4 2    0.833090     0.002269     0.002251
   5    2    5 2    0.732570     0.000126     0.000127
   5    2    6 2    0.648228     0.002226     0.002208
   5    2    7 2    0.578299     0.000081     0.000082
   5    2    8 2    0.520269     0.000172     0.000170
   5    2    9 2    0.471796     0.000000     0.000000
   5    2   10 2    0.430948     0.000004     0.000004
   5    3    1 2    0.882352     0.004842     0.004836
   5    3    2 2    0.837621     0.000001     0.000001
   5    3    3 2    0.776141     0.000677     0.000674
   5    3    4 2    0.709115     0.000167     0.000169
   5    3    5 2    0.643993     0.000097     0.000096
   5    3    6 2    0.584439     0.000003     0.000003
   5    3    7 2    0.531644     0.000346     0.000345
   5    3    8 2    0.485514     0.000026     0.000027
   5    3    9 2    0.445419     0.000189     0.000189
   5    4    1 2    0.698187     0.000069     0.000071
   5    4    2 2    0.675386     0.000894     0.000886
   5    4    3 2    0.641893     0.000010     0.000010
   5    4    4 2    0.602402     0.000700     0.000705
   5    4    5 2    0.560930     0.000046     0.000046
   5    4    6 2    0.520251     0.000866     0.000857
   5    4    7 2    0.481963     0.000034     0.000034
   5    4    8 2    0.446801     0.000074     0.000073
   5    5    1 2    0.573770     0.001028     0.001030
   5    5    2 2    0.560913     0.000000     0.000000
   5    5    3 2    0.541281     0.000163     0.000161
   5    5    4 2    0.516964     0.000046     0.000046
   5    5    5 2    0.490035     0.000029     0.000029
   5    5    6 2    0.462212     0.000001     0.000001
   5    5    7 2    0.434737     0.000112     0.000113
   5    6    1 2    0.485482     0.000015     0.000015
   5    6    2 2    0.477619     0.000191     0.000192
   5    6    3 2    0.465322     0.000002     0.000002
   5    6    4 2    0.449601     0.000161     0.000160
   5    6    5 2    0.431548     0.000011     0.000011
   6    0    0 2    1.662092     0.002129     0.002105
   6    0    1 2    1.563773     0.000351     0.000364
   6    0    2 2    1.348669     0.002488     0.002476
   6    0    3 2    1.129006     0.001601     0.001606
   6    0    4 2    0.947805     0.000188     0.000186
   6    0    5 2    0.806947     0.000821     0.000819
   6    0    6 2    0.698064     0.000042     0.000043
   6    0    7 2    0.612852     0.000273     0.000273
   6    0    8 2    0.544999     0.000104     0.000103
   6    0    9 2    0.490004     0.000015     0.000015
   6    0   10 2    0.444691     0.000074     0.000074
   6    1    0 2    1.456246     0.010110     0.010272
   6    1    1 2    1.388752     0.000035     0.000035
   6    1    2 2    1.231522     0.000721     0.000716
   6    1    3 2    1.057567     0.003372     0.003382
   6    1    4 2    0.904343     0.000827     0.000845
   6    1    5 2    0.779614     0.001544     0.001534
   6    1    6 2    0.680143     0.000036     0.000037
   6    1    7 2    0.600618     0.000368     0.000374
   6    1    8 2    0.536342     0.000441     0.000438
   6    1    9 2    0.483683     0.000072     0.000072
   6    1   10 2    0.439950     0.000033     0.000034
   6    2    0 2    1.117852     0.002076     0.002054
   6    2    1 2    1.086437     0.000342     0.000341
   6    2    2 2    1.006026     0.002532     0.002554
   6    2    3 2    0.904319     0.001757     0.001795
   6    2    4 2    0.802845     0.000222     0.000221
   6    2    5 2    0.711750     0.001068     0.001080
   6    2    6 2    0.633670     0.000058     0.000058
   6    2    7 2    0.567891     0.000397     0.000398
   6    2    8 2    0.512652     0.000154     0.000154
   6    2    9 2    0.466093     0.000023     0.000023
   6    3    0 2    0.861267     0.002544     0.002558
   6    3    1 2    0.846651     0.000024     0.000024
   6    3    2 2    0.806897     0.000285     0.000284
   6    3    3 2    0.751509     0.001210     0.001202
   6    3    4 2    0.690182     0.000337     0.000337
   6    3    5 2    0.629712     0.000710     0.000718
   6    3    6 2    0.573702     0.000018     0.000018
   6    3    7 2    0.523523     0.000198     0.000197
   6    3    8 2    0.479306     0.000248     0.000249
   6    3    9 2    0.440610     0.000041     0.000041
   6    4    0 2    0.687600     0.000483     0.000482
   6    4    1 2    0.680093     0.000080     0.000080
   6    4    2 2    0.658967     0.000645     0.000642
   6    4    3 2    0.627749     0.000499     0.000498
   6    4    4 2    0.590665     0.000070     0.000070
   6    4    5 2    0.551417     0.000384     0.000386
   6    4    6 2    0.512635     0.000023     0.000023
   6    4    7 2    0.475889     0.000166     0.000168
   6    4    8 2    0.441949     0.000066     0.000067
   6    5    0 2    0.567851     0.000560     0.000562
   6    5    1 2    0.563601     0.000005     0.000005
   6    5    2 2    0.551401     0.000064     0.000064
   6    5    3 2    0.532718     0.000312     0.000312
   6    5    4 2    0.509489     0.000095     0.000094
   6    5    5 2    0.483654     0.000211     0.000212
   6    5    6 2    0.456846     0.000006     0.000006
   6    5    7 2    0.430263     0.000064     0.000064
   6    6    0 2    0.481880     0.000101     0.000102
   6    6    1 2    0.479275     0.000017     0.000017
   6    6    2 2    0.471705     0.000140     0.000140
   6    6    3 2    0.459849     0.000112     0.000112
   6    6    4 2    0.444657     0.000016     0.000016
   7    0    1 2    1.361269     0.006464     0.006548
   7    0    2 2    1.212235     0.000030     0.000030
   7    0    3 2    1.045278     0.001401     0.001398
   7    0    4 2    0.896622     0.000309     0.000306
   7    0    5 2    0.774652     0.000006     0.000006
   7    0    6 2    0.676840     0.000014     0.000013
   7    0    7 2    0.598340     0.000192     0.000192
   7    0    8 2    0.534718     0.000029     0.000029
   7    0    9 2    0.482491     0.000162     0.000162
   7    0   10 2    0.439052     0.000000     0.000000
   7    1    1 2    1.241093     0.000143     0.000141
   7    1    2 2    1.125041     0.001580     0.001584
   7    1    3 2    0.987820     0.000083     0.000083
   7    1    4 2    0.859563     0.006409     0.006450
   7    1    5 2    0.750376     0.000001     0.000001
   7    1    6 2    0.660467     0.000801     0.000795
   7    1    7 2    0.586939     0.000004     0.000004
   7    1    8 2    0.526534     0.000530     0.000526
   7    1    9 2    0.476453     0.000004     0.000004
   7    1   10 2    0.434488     0.000000     0.000000
   7    2    1 2    1.011223     0.006499     0.006605
   7    2    2 2    0.945429     0.000023     0.000023
   7    2    3 2    0.859543     0.001609     0.001620
   7    2    4 2    0.771021     0.000380     0.000377
   7    2    5 2    0.689294     0.000008     0.000008
   7    2    6 2    0.617667     0.000020     0.000020
   7    2    7 2    0.556287     0.000280     0.000279
   7    2    8 2    0.504066     0.000043     0.000044
   7    2    9 2    0.459613     0.000244     0.000242
   7    3    1 2    0.809572     0.000048     0.000047
   7    3    2 2    0.774608     0.000549     0.000544
   7    3    3 2    0.725216     0.000031     0.000031
   7    3    4 2    0.669648     0.002727     0.002714
   7    3    5 2    0.614000     0.000001     0.000001
   7    3    6 2    0.561745     0.000410     0.000411
   7    3    7 2    0.514390     0.000002     0.000002
   7    3    8 2    0.472268     0.000300     0.000301
   7    3    9 2    0.435124     0.000002     0.000002
   7    4    1 2    0.660422     0.001624     0.001612
   7    4    2 2    0.641025     0.000006     0.000006
   7    4    3 2    0.612180     0.000484     0.000486
   7    4    4 2    0.577640     0.000132     0.000134
   7    4    5 2    0.540775     0.000003     0.000003
   7    4    6 2    0.504050     0.000009     0.000009
   7    4    7 2    0.468997     0.000118     0.000117
   7    4    8 2    0.436413     0.000019     0.000019
   7    5    1 2    0.552252     0.000011     0.000012
   7    5    2 2    0.540760     0.000131     0.000129
   7    5    3 2    0.523104     0.000008     0.000008
   7    5    4 2    0.501059     0.000778     0.000781
   7    5    5 2    0.476425     0.000000     0.000000
   7    5    6 2    0.450739     0.000130     0.000129
   7    6    1 2    0.472238     0.000350     0.000350
   7    6    2 2    0.464991     0.000001     0.000001
   7    6    3 2    0.453622     0.000111     0.000112
   7    6    4 2    0.439020     0.000032     0.000032
   8    0    0 2    1.246569     0.000051     0.000050
   8    0    1 2    1.203443     0.000020     0.000020
   8    0    2 2    1.096768     0.002136     0.002123
   8    0    3 2    0.968517     0.002178     0.002176
   8    0    4 2    0.846754     0.000003     0.000003
   8    0    5 2    0.741809     0.000953     0.000952
   8    0    6 2    0.654603     0.000024     0.000024
   8    0    7 2    0.582812     0.000238     0.000240
   8    0    8 2    0.523548     0.000009     0.000009
   8    0    9 2    0.474237     0.000051     0.000051
   8    0   10 2    0.432805     0.000075     0.000075
   8    1    0 2    1.152324     0.004120     0.004119
   8    1    1 2    1.118002     0.000149     0.000148
   8    1    2 2    1.030932     0.003509     0.003554
   8    1    3 2    0.922281     0.000834     0.000832
   8    1    4 2    0.815333     0.000398     0.000394
   8    1    5 2    0.720409     0.000680     0.000681
   8    1    6 2    0.639756     0.000091     0.000090
   8    1    7 2    0.572260     0.000142     0.000143
   8    1    8 2    0.515859     0.000269     0.000269
   8    1    9 2    0.468500     0.000022     0.000022
   8    1   10 2    0.428431     0.000151     0.000150
   8    2    0 2    0.961448     0.000082     0.000082
   8    2    1 2    0.941240     0.000030     0.000030
   8    2    2 2    0.887496     0.002308     0.002296
   8    2    3 2    0.815316     0.002561     0.002537
   8    2    4 2    0.738618     0.000004     0.000004
   8    2    5 2    0.665849     0.001289     0.001290
   8    2    6 2    0.600628     0.000034     0.000035
   8    2    7 2    0.543742     0.000349     0.000348
   8    2    8 2    0.494677     0.000014     0.000014
   8    2    9 2    0.452462     0.000077     0.000078
   8    3    0 2    0.783345     0.001354     0.001343
   8    3    1 2    0.772299     0.000053     0.000053
   8    3    2 2    0.741770     0.001280     0.001278
   8    3    3 2    0.698057     0.000338     0.000345
   8    3    4 2    0.648090     0.000179     0.000177
   8    3    5 2    0.597254     0.000333     0.000338
   8    3    6 2    0.548836     0.000047     0.000048
   8    3    7 2    0.504423     0.000078     0.000079
   8    3    8 2    0.464519     0.000152     0.000151
   8    3    9 2    0.429041     0.000013     0.000013
   8    4    0 2    0.645951     0.000023     0.000023
   8    4    1 2    0.639715     0.000008     0.000008
   8    4    2 2    0.622039     0.000677     0.000670
   8    4    3 2    0.595579     0.000812     0.000833
   8    4    4 2    0.563631     0.000001     0.000001
   8    4    5 2    0.529229     0.000490     0.000488
   8    4    6 2    0.494662     0.000014     0.000014
   8    4    7 2    0.461406     0.000148     0.000148
   8    4    8 2    0.430277     0.000006     0.000006
   8    5    0 2    0.543707     0.000327     0.000326
   8    5    1 2    0.539973     0.000013     0.000013
   8    5    2 2    0.529215     0.000328     0.000327
   8    5    3 2    0.512632     0.000093     0.000092
   8    5    4 2    0.491833     0.000053     0.000053
   8    5    5 2    0.468474     0.000102     0.000102
   8    5    6 2    0.443988     0.000015     0.000015
   8    6    0 2    0.466861     0.000005     0.000005
   8    6    1 2    0.464491     0.000002     0.000002
   8    6    2 2    0.457590     0.000155     0.000153
   8    6    3 2    0.446742     0.000189     0.000188
   8    6    4 2    0.432775     0.000000     0.000000
   9    0    1 2    1.077443     0.000831     0.000837
   9    0    2 2    0.998871     0.001249     0.001270
   9    0    3 2    0.899112     0.000005     0.000005
   9    0    4 2    0.799195     0.000927     0.000928
   9    0    5 2    0.709203     0.000088     0.000089
   9    0    6 2    0.631870     0.000852     0.000851
   9    0    7 2    0.566595     0.000091     0.000092
   9    0    8 2    0.511697     0.000063     0.000062
   9    0    9 2    0.465376     0.000009     0.000009
   9    1    1 2    1.014832     0.004833     0.004904
   9    1    2 2    0.948376     0.000531     0.000528
   9    1    3 2    0.861757     0.002289     0.002301
   9    1    4 2    0.772617     0.000179     0.000178
   9    1    5 2    0.690434     0.000048     0.000048
   9    1    6 2    0.618487     0.000349     0.000350
   9    1    7 2    0.556886     0.000076     0.000076
   9    1    8 2    0.504512     0.000017     0.000017
   9    1    9 2    0.459951     0.000326     0.000324
   9    2    1 2    0.877163     0.000926     0.000918
   9    2    2 2    0.833178     0.001465     0.001453
   9    2    3 2    0.772602     0.000007     0.000007
   9    2    4 2    0.706414     0.001213     0.001216
   9    2    5 2    0.641967     0.000123     0.000121
   9    2    6 2    0.582923     0.001227     0.001240
   9    2    7 2    0.530502     0.000136     0.000136
   9    2    8 2    0.484645     0.000094     0.000095
   9    2    9 2    0.444747     0.000014     0.000014
   9    3    1 2    0.735705     0.001810     0.001807
   9    3    2 2    0.709169     0.000207     0.000210
   9    3    3 2    0.670684     0.000972     0.000965
   9    3    4 2    0.626007     0.000082     0.000082
   9    3    5 2    0.579838     0.000026     0.000026
   9    3    6 2    0.535230     0.000187     0.000187
   9    3    7 2    0.493799     0.000042     0.000042
   9    3    8 2    0.456182     0.000010     0.000010
   9    4    1 2    0.618449     0.000273     0.000275
   9    4    2 2    0.602435     0.000461     0.000464
   9    4    3 2    0.578304     0.000002     0.000002
   9    4    4 2    0.548924     0.000438     0.000441
   9    4    5 2    0.516998     0.000049     0.000049
   9    4    6 2    0.484630     0.000506     0.000514
   9    4    7 2    0.453233     0.000058     0.000058
   9    5    1 2    0.526999     0.000471     0.000466
   9    5    2 2    0.516985     0.000057     0.000057
   9    5    3 2    0.501492     0.000277     0.000277
   9    5    4 2    0.481970     0.000024     0.000024
   9    5    5 2    0.459926     0.000008     0.000008
   9    5    6 2    0.436691     0.000060     0.000060
   9    6    1 2    0.456155     0.000062     0.000062
   9    6    2 2    0.449614     0.000107     0.000107
   9    6    3 2    0.439312     0.000001     0.000001
  10    0    0 2    0.997255     0.001585     0.001614
  10    0    1 2    0.974758     0.000052     0.000052
  10    0    2 2    0.915427     0.001751     0.001784
  10    0    3 2    0.836812     0.000065     0.000064
  10    0    4 2    0.754486     0.000140     0.000139
  10    0    5 2    0.677404     0.000066     0.000065
  10    0    6 2    0.609068     0.000026     0.000026
  10    0    7 2    0.549980     0.000024     0.000024
  10    0    8 2    0.499360     0.000159     0.000160
  10    0    9 2    0.456037     0.000001     0.000001
  10    1    0 2    0.946993     0.000272     0.000270
  10    1    1 2    0.927665     0.002426     0.002444
  10    1    2 2    0.876089     0.000151     0.000150
  10    1    3 2    0.806446     0.000958     0.000958
  10    1    4 2    0.732003     0.000026     0.000026
  10    1    5 2    0.660990     0.001908     0.001896
  10    1    6 2    0.597055     0.000004     0.000004
  10    1    7 2    0.541087     0.000744     0.000736
  10    1    8 2    0.492675     0.000025     0.000025
  10    1    9 2    0.450928     0.000002     0.000002
  10    2    0 2    0.832239     0.001861     0.001842
  10    2    1 2    0.819029     0.000059     0.000058
  10    2    2 2    0.782880     0.002141     0.002125
  10    2    3 2    0.731991     0.000081     0.000082
  10    2    4 2    0.674971     0.000187     0.000185
  10    2    5 2    0.618095     0.000093     0.000093
  10    2    6 2    0.564876     0.000038     0.000038
  10    2    7 2    0.516791     0.000036     0.000036
  10    2    8 2    0.474124     0.000240     0.000243
  10    2    9 2    0.436574     0.000001     0.000001
  10    3    0 2    0.708591     0.000104     0.000105
  10    3    1 2    0.700383     0.000965     0.000967
  10    3    2 2    0.677374     0.000063     0.000062
  10    3    3 2    0.643599     0.000426     0.000420
  10    3    4 2    0.603812     0.000013     0.000013
  10    3    5 2    0.562067     0.000986     0.000989
  10    3    6 2    0.521158     0.000002     0.000002
  10    3    7 2    0.482684     0.000418     0.000418
  10    3    8 2    0.447376     0.000014     0.000014
  10    4    0 2    0.602080     0.000579     0.000584
  10    4    1 2    0.597021     0.000018     0.000019
  10    4    2 2    0.582577     0.000708     0.000711
  10    4    3 2    0.560670     0.000028     0.000028
  10    4    4 2    0.533776     0.000070     0.000070
  10    4    5 2    0.504283     0.000037     0.000037
  10    4    6 2    0.474110     0.000016     0.000016
  10    4    7 2    0.444593     0.000015     0.000015
  10    5    0 2    0.516760     0.000028     0.000028
  10    5    1 2    0.513551     0.000270     0.000270
  10    5    2 2    0.504271     0.000017     0.000017
  10    5    3 2    0.489862     0.000123     0.000123
  10    5    4 2    0.471618     0.000004     0.000004
  10    5    5 2    0.450905     0.000312     0.000312
  10    5    6 2    0.428947     0.000001     0.000001
  10    6    0 2    0.449467     0.000134     0.000133
  10    6    1 2    0.447350     0.000004     0.000004
  10    6    2 2    0.441176     0.000167     0.000168
  10    6    3 2    0.431430     0.000007     0.000007
  11    0    1 2    0.889594     0.001677     0.001669
  11    0    2 2    0.843810     0.000318     0.000315
  11    0    3 2    0.781057     0.000164     0.000163
  11    0    4 2    0.712859     0.000313     0.000314
  11    0    5 2    0.646792     0.000055     0.000055
  11    0    6 2    0.586529     0.000258     0.000259
  11    0    7 2    0.533216     0.000140     0.000140
  11    0    8 2    0.486711     0.000022     0.000022
  11    0    9 2    0.446342     0.000053     0.000052
  11    1    1 2    0.853366     0.001132     0.001149
  11    1    2 2    0.812703     0.001011     0.001008
  11    1    3 2    0.756192     0.001009     0.001009
  11    1    4 2    0.693805     0.000886     0.000890
  11    1    5 2    0.632460     0.000101     0.000101
  11    1    6 2    0.575778     0.000784     0.000794
  11    1    7 2    0.525099     0.000003     0.000003
  11    1    8 2    0.480515     0.000087     0.000087
  11    1    9 2    0.441549     0.000141     0.000142
  11    2    1 2    0.766538     0.002071     0.002079
  11    2    2 2    0.736661     0.000402     0.000397
  11    2    3 2    0.693794     0.000215     0.000216
  11    2    4 2    0.644674     0.000429     0.000424
  11    2    5 2    0.594578     0.000080     0.000081
  11    2    6 2    0.546757     0.000380     0.000377
  11    2    7 2    0.502808     0.000210     0.000210
  11    2    8 2    0.463256     0.000033     0.000033
  11    3    1 2    0.666705     0.000481     0.000480
  11    3    2 2    0.646767     0.000448     0.000445
  11    3    3 2    0.617174     0.000482     0.000484
  11    3    4 2    0.581830     0.000441     0.000441
  11    3    5 2    0.544209     0.000055     0.000054
  11    3    6 2    0.506827     0.000433     0.000431
  11    3    7 2    0.471232     0.000002     0.000002
  11    3    8 2    0.438212     0.000050     0.000050
  11    4    1 2    0.575748     0.000698     0.000706
  11    4    2 2    0.562760     0.000140     0.000140
  11    4    3 2    0.542940     0.000078     0.000078
  11    4    4 2    0.518409     0.000166     0.000165
  11    4    5 2    0.491265     0.000033     0.000033
  11    4    6 2    0.463244     0.000161     0.000160
  11    4    7 2    0.435595     0.000090     0.000091
  11    5    1 2    0.499822     0.000135     0.000136
  11    5    2 2    0.491254     0.000130     0.000130
  11    5    3 2    0.477904     0.000147     0.000147
  11    5    4 2    0.460919     0.000137     0.000137
  11    5    5 2    0.441527     0.000018     0.000018
  11    6    1 2    0.438188     0.000165     0.000166
  11    6    2 2    0.432380     0.000034     0.000034
  12    0    0 2    0.831046     0.000072     0.000071
  12    0    1 2    0.817892     0.000006     0.000005
  12    0    2 2    0.781887     0.000096     0.000096
  12    0    3 2    0.731179     0.001208     0.001211
  12    0    4 2    0.674334     0.000015     0.000015
  12    0    5 2    0.617606     0.000642     0.000644
  12    0    6 2    0.564503     0.000001     0.000001
  12    0    7 2    0.516505     0.000172     0.000172
  12    0    8 2    0.473903     0.000006     0.000006
  12    0    9 2    0.436402     0.000045     0.000045
  12    1    0 2    0.801282     0.001639     0.001629
  12    1    1 2    0.789471     0.000006     0.000006
  12    1    2 2    0.756946     0.002131     0.002131
  12    1    3 2    0.710660     0.000002     0.000002
  12    1    4 2    0.658138     0.000215     0.000214
  12    1    5 2    0.605091     0.000002     0.000002
  12    1    6 2    0.554899     0.000072     0.000072
  12    1    7 2    0.509118     0.000000     0.000000
  12    1    8 2    0.468177     0.000183     0.000183
  12    1    9 2    0.431919     0.000000     0.000000
  12    2    0 2    0.728123     0.000094     0.000094
  12    2    1 2    0.719227     0.000007     0.000007
  12    2    2 2    0.694376     0.000128     0.000128
  12    2    3 2    0.658129     0.001650     0.001643
  12    2    4 2    0.615761     0.000021     0.000021
  12    2    5 2    0.571667     0.000929     0.000928
  12    2    6 2    0.528784     0.000001     0.000001
  12    2    7 2    0.488723     0.000258     0.000260
  12    2    8 2    0.452171     0.000009     0.000009
  12    3    0 2    0.640965     0.000738     0.000729
  12    3    1 2    0.634872     0.000003     0.000003
  12    3    2 2    0.617583     0.001005     0.001008
  12    3    3 2    0.591664     0.000001     0.000001
  12    3    4 2    0.560310     0.000111     0.000111
  12    3    5 2    0.526477     0.000001     0.000001
  12    3    6 2    0.492412     0.000040     0.000040
  12    3    7 2    0.459579     0.000000     0.000000
  12    3    8 2    0.428794     0.000105     0.000104
  12    4    0 2    0.558926     0.000035     0.000035
  12    4    1 2    0.554872     0.000002     0.000002
  12    4    2 2    0.543219     0.000049     0.000049
  12    4    3 2    0.525328     0.000637     0.000638
  12    4    4 2    0.503013     0.000008     0.000009
  12    4    5 2    0.478104     0.000386     0.000387
  12    4    6 2    0.452160     0.000000     0.000000
  12    5    0 2    0.488697     0.000216     0.000218
  12    5    1 2    0.485980     0.000001     0.000001
  12    5    2 2    0.478094     0.000303     0.000304
  12    5    3 2    0.465761     0.000000     0.000000
  12    5    4 2    0.449996     0.000035     0.000035
  12    5    5 2    0.431898     0.000000     0.000000
  12    6    0 2    0.430634     0.000009     0.000009
  12    6    1 2    0.428771     0.000001     0.000001
  13    0    1 2    0.756737     0.000891     0.000892
  13    0    2 2    0.727949     0.000043     0.000043
  13    0    3 2    0.686502     0.000192     0.000191
  13    0    4 2    0.638811     0.000562     0.000557
  13    0    5 2    0.589969     0.000010     0.000010
  13    0    6 2    0.543167     0.000033     0.000033
  13    0    7 2    0.500011     0.000071     0.000071
  13    0    8 2    0.461067     0.000066     0.000066
  13    1    1 2    0.734058     0.000808     0.000818
  13    1    2 2    0.707694     0.000267     0.000267
  13    1    3 2    0.669435     0.000352     0.000350
  13    1    4 2    0.624991     0.001289     0.001283
  13    1    5 2    0.579031     0.000002     0.000002
  13    1    6 2    0.534595     0.000227     0.000228
  13    1    7 2    0.493300     0.000038     0.000038
  13    1    8 2    0.455789     0.000154     0.000154
  13    2    1 2    0.676581     0.001198     0.001178
  13    2    2 2    0.655771     0.000058     0.000058
  13    2    3 2    0.624984     0.000267     0.000266
  13    2    4 2    0.588360     0.000810     0.000819
  13    2    5 2    0.549540     0.000014     0.000014
  13    2    6 2    0.511126     0.000049     0.000048
  13    2    7 2    0.474681     0.000107     0.000108
  13    2    8 2    0.440981     0.000099     0.000100
  13    3    1 2    0.604963     0.000390     0.000391
  13    3    2 2    0.589949     0.000132     0.000133
  13    3    3 2    0.567232     0.000181     0.000182
  13    3    4 2    0.539429     0.000689     0.000680
  13    3    5 2    0.509042     0.000001     0.000001
  13    3    6 2    0.478058     0.000128     0.000128
  13    3    7 2    0.447844     0.000021     0.000021
  13    4    1 2    0.534571     0.000452     0.000455
  13    4    2 2    0.524127     0.000022     0.000022
  13    4    3 2    0.508003     0.000106     0.000105
  13    4    4 2    0.487741     0.000334     0.000336
  13    4    5 2    0.464933     0.000006     0.000006
  13    4    6 2    0.440970     0.000021     0.000021
  13    5    1 2    0.472166     0.000119     0.000119
  13    5    2 2    0.464923     0.000041     0.000041
  13    5    3 2    0.453559     0.000057     0.000057
  13    5    4 2    0.438963     0.000222     0.000224
  14    0    0 2    0.712325     0.000635     0.000639
  14    0    1 2    0.703989     0.000008     0.000009
  14    0    2 2    0.680634     0.000547     0.000549
  14    0    3 2    0.646394     0.000039     0.000038
  14    0    4 2    0.606117     0.000086     0.000086
  14    0    5 2    0.563926     0.000025     0.000025
  14    0    6 2    0.522639     0.000020     0.000019
  14    0    7 2    0.483860     0.000017     0.000017
  14    0    8 2    0.448311     0.000084     0.000083
  14    1    0 2    0.693313     0.000440     0.000445
  14    1    1 2    0.685620     0.000108     0.000108
  14    1    2 2    0.663991     0.000021     0.000021
  14    1    3 2    0.632087     0.001000     0.000998
  14    1    4 2    0.594275     0.000077     0.000079
  14    1    5 2    0.554351     0.000788     0.000787
  14    1    6 2    0.514989     0.000000     0.000000
  14    1    7 2    0.477770     0.000266     0.000267
  14    1    8 2    0.443455     0.000053     0.000053
  14    2    0 2    0.644280     0.000874     0.000863
  14    2    1 2    0.638092     0.000012     0.000012
  14    2    2 2    0.620547     0.000766     0.000765
  14    2    3 2    0.594268     0.000055     0.000056
  14    2    4 2    0.562520     0.000126     0.000126
  14    2    5 2    0.528309     0.000037     0.000037
  14    2    6 2    0.493910     0.000029     0.000029
  14    2    7 2    0.460796     0.000026     0.000026
  14    2    8 2    0.429782     0.000127     0.000125
  14    3    0 2    0.581540     0.000226     0.000226
  14    3    1 2    0.576978     0.000054     0.000055
  14    3    2 2    0.563909     0.000012     0.000012
  14    3    3 2    0.543971     0.000528     0.000526
  14    3    4 2    0.519306     0.000042     0.000042
  14    3    5 2    0.492029     0.000439     0.000441
  14    3    6 2    0.463884     0.000000     0.000000
  14    3    7 2    0.436127     0.000153     0.000153
  14    4    0 2    0.518204     0.000340     0.000338
  14    4    1 2    0.514968     0.000005     0.000005
  14    4    2 2    0.505612     0.000304     0.000303
  14    4    3 2    0.491091     0.000023     0.000023
  14    4    4 2    0.472714     0.000053     0.000053
  14    4    5 2    0.451863     0.000016     0.000016
  14    4    6 2    0.429772     0.000013     0.000012
  14    5    0 2    0.460774     0.000071     0.000071
  14    5    1 2    0.458495     0.000017     0.000017
  14    5    2 2    0.451854     0.000004     0.000004
  14    5    3 2    0.441400     0.000169     0.000170
  15    0    1 2    0.658044     0.000096     0.000095
  15    0    2 2    0.638851     0.000319     0.000316
  15    0    3 2    0.610285     0.000067     0.000068
  15    0    4 2    0.576047     0.000257     0.000260
  15    0    5 2    0.539467     0.000004     0.000004
  15    0    6 2    0.502991     0.000316     0.000316
  15    0    7 2    0.468144     0.000001     0.000001
  15    0    8 2    0.435725     0.000028     0.000028
  15    1    1 2    0.642968     0.001445     0.001429
  15    1    2 2    0.625028     0.000179     0.000178
  15    1    3 2    0.598201     0.000213     0.000213
  15    1    4 2    0.565852     0.000015     0.000015
  15    1    5 2    0.531067     0.000040     0.000040
  15    1    6 2    0.496161     0.000201     0.000203
  15    1    7 2    0.462622     0.000149     0.000149
  15    1    8 2    0.431262     0.000000     0.000000
  15    2    1 2    0.603283     0.000136     0.000136
  15    2    2 2    0.588391     0.000457     0.000462
  15    2    3 2    0.565847     0.000098     0.000098
  15    2    4 2    0.538237     0.000377     0.000375
  15    2    5 2    0.508039     0.000007     0.000007
  15    2    6 2    0.477228     0.000475     0.000479
  15    2    7 2    0.447161     0.000001     0.000001
  15    3    1 2    0.550860     0.000757     0.000764
  15    3    2 2    0.539453     0.000096     0.000095
  15    3    3 2    0.521920     0.000115     0.000113
  15    3    4 2    0.500018     0.000008     0.000008
  15    3    5 2    0.475530     0.000023     0.000023
  15    3    6 2    0.449981     0.000115     0.000114
  15    4    1 2    0.496142     0.000055     0.000055
  15    4    2 2    0.487758     0.000187     0.000188
  15    4    3 2    0.474683     0.000041     0.000041
  15    4    4 2    0.458027     0.000160     0.000158
  15    4    5 2    0.438984     0.000003     0.000003
  15    5    1 2    0.445057     0.000241     0.000240
  15    5    2 2    0.438976     0.000031     0.000031
  15    5    3 2    0.429372     0.000037     0.000037
  16    0    0 2    0.623285     0.000039     0.000039
  16    0    1 2    0.617677     0.000237     0.000238
  16    0    2 2    0.601721     0.000199     0.000201
  16    0    3 2    0.577673     0.000108     0.000111
  16    0    4 2    0.548384     0.000005     0.000005
  16    0    5 2    0.516547     0.000265     0.000266
  16    0    6 2    0.484258     0.000006     0.000006
  16    0    7 2    0.452929     0.000113     0.000114
  16    1    0 2    0.610428     0.000451     0.000457
  16    1    1 2    0.605158     0.000010     0.000010
  16    1    2 2    0.590130     0.000638     0.000641
  16    1    3 2    0.567393     0.000187     0.000188
  16    1    4 2    0.539567     0.000054     0.000053
  16    1    5 2    0.509158     0.000153     0.000152
  16    1    6 2    0.478154     0.000014     0.000014
  16    1    7 2    0.447922     0.000041     0.000041
  16    2    0 2    0.576162     0.000056     0.000057
  16    2    1 2    0.571724     0.000347     0.000346
  16    2    2 2    0.559001     0.000291     0.000289
  16    2    3 2    0.539562     0.000160     0.000157
  16    2    4 2    0.515466     0.000007     0.000007
  16    2    5 2    0.488759     0.000399     0.000402
  16    2    6 2    0.461140     0.000008     0.000008
  16    2    7 2    0.433845     0.000172     0.000173
  16    3    0 2    0.529982     0.000243     0.000243
  16    3    1 2    0.526521     0.000005     0.000005
  16    3    2 2    0.516534     0.000348     0.000349
  16    3    3 2    0.501080     0.000103     0.000104
  16    3    4 2    0.481604     0.000030     0.000030
  16    3    5 2    0.459608     0.000087     0.000086
  16    3    6 2    0.436419     0.000008     0.000008
  16    4    0 2    0.480724     0.000023     0.000023
  16    4    1 2    0.478137     0.000145     0.000146
  16    4    2 2    0.470620     0.000122     0.000123
  16    4    3 2    0.458843     0.000068     0.000067
  16    4    4 2    0.443748     0.000003     0.000003
  16    5    0 2    0.433827     0.000079     0.000079
  16    5    1 2    0.431923     0.000002     0.000002
  17    0    1 2    0.581939     0.000396     0.000396
  17    0    2 2    0.568537     0.000003     0.000003
  17    0    3 2    0.548122     0.000305     0.000305
  17    0    4 2    0.522914     0.000004     0.000004
  17    0    5 2    0.495095     0.000020     0.000020
  17    0    6 2    0.466450     0.000002     0.000002
  17    0    7 2    0.438258     0.000006     0.000006
  17    1    1 2    0.571434     0.000032     0.000032
  17    1    2 2    0.558729     0.000278     0.000277
  17    1    3 2    0.539318     0.000006     0.000006
  17    1    4 2    0.515253     0.000554     0.000554
  17    1    5 2    0.488577     0.000023     0.000023
  17    1    6 2    0.460988     0.000313     0.000313
  17    1    7 2    0.433718     0.000016     0.000016
  17    2    1 2    0.543033     0.000583     0.000581
  17    2    2 2    0.532095     0.000004     0.000004
  17    2    3 2    0.515249     0.000455     0.000455
  17    2    4 2    0.494143     0.000007     0.000007
  17    2    5 2    0.470468     0.000030     0.000030
  17    2    6 2    0.445684     0.000003     0.000003
  17    3    1 2    0.503857     0.000018     0.000018
  17    3    2 2    0.495083     0.000155     0.000157
  17    3    3 2    0.481427     0.000003     0.000003
  17    3    4 2    0.464077     0.000314     0.000312
  17    3    5 2    0.444301     0.000013     0.000013
  17    4    1 2    0.460972     0.000247     0.000247
  17    4    2 2    0.454225     0.000002     0.000002
  17    4    3 2    0.443609     0.000196     0.000196
  17    4    4 2    0.429925     0.000003     0.000003
  18    0    0 2    0.554031     0.000097     0.000097
  18    0    1 2    0.550081     0.000036     0.000036
  18    0    2 2    0.538721     0.000139     0.000137
  18    0    3 2    0.521258     0.000084     0.000083
  18    0    4 2    0.499436     0.000017     0.000017
  18    0    5 2    0.475029     0.000110     0.000111
  18    0    6 2    0.449556     0.000007     0.000007
  18    1    0 2    0.544943     0.000122     0.000121
  18    1    1 2    0.541183     0.000013     0.000013
  18    1    2 2    0.530355     0.000376     0.000376
  18    1    3 2    0.513668     0.000377     0.000377
  18    1    4 2    0.492748     0.000015     0.000015
  18    1    5 2    0.469264     0.000159     0.000158
  18    1    6 2    0.444660     0.000010     0.000010
  18    2    0 2    0.520147     0.000144     0.000143
  18    2    1 2    0.516875     0.000053     0.000053
  18    2    2 2    0.507416     0.000207     0.000207
  18    2    3 2    0.492744     0.000126     0.000126
  18    2    4 2    0.474188     0.000025     0.000025
  18    2    5 2    0.453150     0.000167     0.000167
  18    2    6 2    0.430878     0.000011     0.000011
  18    3    0 2    0.485415     0.000068     0.000069
  18    3    1 2    0.482752     0.000008     0.000008
  18    3    2 2    0.475019     0.000212     0.000214
  18    3    3 2    0.462917     0.000214     0.000213
  18    3    4 2    0.447430     0.000008     0.000008
  18    3    5 2    0.429628     0.000091     0.000089
  18    4    0 2    0.446724     0.000062     0.000061
  18    4    1 2    0.444646     0.000023     0.000023
  18    4    2 2    0.438581     0.000089     0.000090
  18    4    3 2    0.429003     0.000055     0.000054
  19    0    1 2    0.521510     0.000010     0.000010
  19    0    2 2    0.511799     0.000071     0.000070
  19    0    3 2    0.496754     0.000000     0.000000
  19    0    4 2    0.477759     0.000238     0.000239
  19    0    5 2    0.456263     0.000003     0.000003
  19    0    6 2    0.433552     0.000073     0.000074
  19    1    1 2    0.513909     0.000614     0.000613
  19    1    2 2    0.504609     0.000029     0.000029
  19    1    3 2    0.490172     0.000100     0.000100
  19    1    4 2    0.471895     0.000005     0.000005
  19    1    5 2    0.451147     0.000019     0.000019
  19    1    6 2    0.429155     0.000033     0.000033
  19    2    1 2    0.492957     0.000015     0.000015
  19    2    2 2    0.484731     0.000106     0.000108
  19    2    3 2    0.471892     0.000000     0.000000
  19    2    4 2    0.455518     0.000360     0.000360
  19    2    5 2    0.436773     0.000005     0.000005
  19    3    1 2    0.463094     0.000348     0.000347
  19    3    2 2    0.456254     0.000016     0.000016
  19    3    3 2    0.445499     0.000057     0.000057
  19    3    4 2    0.431644     0.000003     0.000003
  19    4    1 2    0.429143     0.000006     0.000006
  20    0    0 2    0.498628     0.000204     0.000204
  20    0    1 2    0.495743     0.000013     0.000013
  20    0    2 2    0.487379     0.000037     0.000037
  20    0    3 2    0.474334     0.000023     0.000023
  20    0    4 2    0.457713     0.000035     0.000035
  20    0    5 2    0.438707     0.000031     0.000031
  20    1    0 2    0.491972     0.000084     0.000084
  20    1    1 2    0.489200     0.000027     0.000027
  20    1    2 2    0.481158     0.000046     0.000046
  20    1    3 2    0.468593     0.000191     0.000191
  20    1    4 2    0.452549     0.000013     0.000013
  20    1    5 2    0.434153     0.000160     0.000162
  20    2    0 2    0.473497     0.000307     0.000310
  20    2    1 2    0.471024     0.000019     0.000019
  20    2    2 2    0.463833     0.000056     0.000056
  20    2    3 2    0.452546     0.000035     0.000035
  20    2    4 2    0.438045     0.000053     0.000053
  20    3    0 2    0.446849     0.000048     0.000048
  20    3    1 2    0.444769     0.000016     0.000015
  20    3    2 2    0.438699     0.000027     0.000027
  20    3    3 2    0.429113     0.000110     0.000108
  21    0    1 2    0.472389     0.000160     0.000161
  21    0    2 2    0.465136     0.000000     0.000000
  21    0    3 2    0.453756     0.000037     0.000037
  21    0    4 2    0.439142     0.000055     0.000055
  21    1    1 2    0.466718     0.000053     0.000052
  21    1    2 2    0.459719     0.000133     0.000132
  21    1    3 2    0.448723     0.000013     0.000013
  21    1    4 2    0.434575     0.000110     0.000111
  21    2    1 2    0.450856     0.000243     0.000242
  21    2    2 2    0.444538     0.000001     0.000001
  21    2    3 2    0.434572     0.000057     0.000057
  22    0    0 2    0.453298     0.000002     0.000002
  22    0    1 2    0.451127     0.000008     0.000008
  22    0    2 2    0.444797     0.000010     0.000010
  22    0    3 2    0.434815     0.000075     0.000075
  22    1    0 2    0.448280     0.000066     0.000066
  22    1    1 2    0.446180     0.000028     0.000028
  22    1    2 2    0.440053     0.000272     0.000274
  22    1    3 2    0.430380     0.000000     0.000000
  22    2    0 2    0.434169     0.000003     0.000003
  22    2    1 2    0.432261     0.000012     0.000012
  23    0    1 2    0.431688     0.000033     0.000033
loop_
	_pd_meas_2theta_scan
	_pd_proc_intensity_total
	_pd_proc_ls_weight
	_pd_calc_intensity_total
	_pd_proc_intensity_bkg_calc
   2.500000    83.303573     0.012004    83.499226     0.000000 
   2.505000    83.313563     0.012003    83.449067     0.000000 
   2.510000    79.995395     0.012501    83.399183     0.000000 
   2.515000    85.432210     0.011705    83.349570     0.000000 
   2.520000    83.596736     0.011962    83.300228     0.000000 
   2.525000    81.852542     0.012217    83.251153     0.000000 
   2.530000    81.853642     0.012217    83.202345     0.000000 
   2.535000    81.680214     0.012243    83.153800     0.000000 
   2.540000    81.888593     0.012212    83.105517     0.000000 
   2.545000    82.559434     0.012112    83.057494     0.000000 
   2.550000    83.055386     0.012040    83.009728     0.000000 
   2.555000    80.303245     0.012453    82.962219     0.000000 
   2.560000    81.118420     0.012328    82.914963     0.000000 
   2.565000    82.212242     0.012164    82.867959     0.000000 
   2.570000    83.801085     0.011933    82.821205     0.000000 
   2.575000    82.427947     0.012132    82.774700     0.000000 
   2.580000    82.830678     0.012073    82.728440     0.000000 
   2.585000    80.395788     0.012438    82.682424     0.000000 
   2.590000    83.024696     0.012045    82.636652     0.000000 
   2.595000    83.373110     0.011994    82.591119     0.000000 
   2.600000    82.202668     0.012165    82.545825     0.000000 
   2.605000    83.031152     0.012044    82.500769     0.000000 
   2.610000    81.108308     0.012329    82.455947     0.000000 
   2.615000    80.717540     0.012389    82.411358     0.000000 
   2.620000    79.663664     0.012553    82.367002     0.000000 
   2.625000    81.085471     0.012333    82.322874     0.000000 
   2.630000    83.944926     0.011913    82.278975     0.000000 
   2.635000    82.472842     0.012125    82.235303     0.000000 
   2.640000    82.396964     0.012136    82.191854     0.000000 
   2.645000    81.237062     0.012310    82.148629     0.000000 
   2.650000    83.399573     0.011990    82.105624     0.000000 
   2.655000    82.666514     0.012097    82.062840     0.000000 
   2.660000    83.660368     0.011953    82.020273     0.000000 
   2.665000    80.964761     0.012351    81.977922     0.000000 
   2.670000    81.330252     0.012296    81.935785     0.000000 
   2.675000    80.717634     0.012389    81.893862     0.000000 
   2.680000    80.635286     0.012402    81.852150     0.000000 
   2.685000    81.307741     0.012299    81.810647     0.000000 
   2.690000    81.085176     0.012333    81.769353     0.000000 
   2.695000    81.295009     0.012301    81.728265     0.000000 
   2.700000    79.311797     0.012608    81.687382     0.000000 
   2.705000    82.124274     0.012177    81.646702     0.000000 
   2.710000    78.894814     0.012675    81.606224     0.000000 
   2.715000    80.042857     0.012493    81.565947     0.000000 
   2.720000    80.683449     0.012394    81.525868     0.000000 
   2.725000    82.362952     0.012141    81.485987     0.000000 
   2.730000    79.134305     0.012637    81.446301     0.000000 
   2.735000    81.156134     0.012322    81.406810     0.000000 
   2.740000    82.013809     0.012193    81.367512     0.000000 
   2.745000    80.063331     0.012490    81.328405     0.000000 
   2.750000    82.594373     0.012107    81.289488     0.000000 
   2.755000    81.921956     0.012207    81.250759     0.000000 
   2.760000    82.523728     0.012118    81.212218     0.000000 
   2.765000    79.617141     0.012560    81.173863     0.000000 
   2.770000    82.349534     0.012143    81.135691     0.000000 
   2.775000    80.285680     0.012456    81.097703     0.000000 
   2.780000    81.975270     0.012199    81.059896     0.000000 
   2.785000    79.813547     0.012529    81.022269     0.000000 
   2.790000    80.919167     0.012358    80.984821     0.000000 
   2.795000    83.160601     0.012025    80.947551     0.000000 
   2.800000    81.685375     0.012242    80.910456     0.000000 
   2.805000    79.285139     0.012613    80.873537     0.000000 
   2.810000    80.601075     0.012407    80.836790     0.000000 
   2.815000    80.318197     0.012450    80.800216     0.000000 
   2.820000    82.116162     0.012178    80.763813     0.000000 
   2.825000    80.519296     0.012419    80.727580     0.000000 
   2.830000    79.690365     0.012549    80.691515     0.000000 
   2.835000    81.230878     0.012311    80.655616     0.000000 
   2.840000    82.978044     0.012051    80.619884     0.000000 
   2.845000    82.548778     0.012114    80.584316     0.000000 
   2.850000    81.275921     0.012304    80.548911     0.000000 
   2.855000    79.350600     0.012602    80.513669     0.000000 
   2.860000    82.099709     0.012180    80.478587     0.000000 
   2.865000    83.177438     0.012022    80.443665     0.000000 
   2.870000    79.219333     0.012623    80.408902     0.000000 
   2.875000    80.257919     0.012460    80.374295     0.000000 
   2.880000    80.806071     0.012375    80.339845     0.000000 
   2.885000    80.099680     0.012484    80.305549     0.000000 
   2.890000    79.706914     0.012546    80.271408     0.000000 
   2.895000    79.172817     0.012631    80.237418     0.000000 
   2.900000    80.980330     0.012349    80.203581     0.000000 
   2.905000    78.196070     0.012788    80.169893     0.000000 
   2.910000    79.516624     0.012576    80.136355     0.000000 
   2.915000    80.353045     0.012445    80.102964     0.000000 
   2.920000    81.262262     0.012306    80.069721     0.000000 
   2.925000    81.827578     0.012221    80.036623     0.000000 
   2.930000    80.469824     0.012427    80.003670     0.000000 
   2.935000    81.176285     0.012319    79.970861     0.000000 
   2.940000    82.294659     0.012151    79.938194     0.000000 
   2.945000    81.404279     0.012284    79.905669     0.000000 
   2.950000    79.080754     0.012645    79.873284     0.000000 
   2.955000    81.483798     0.012272    79.841038     0.000000 
   2.960000    80.273511     0.012457    79.808931     0.000000 
   2.965000    79.831673     0.012526    79.776961     0.000000 
   2.970000    81.698953     0.012240    79.745127     0.000000 
   2.975000    80.561500     0.012413    79.713428     0.000000 
   2.980000    79.932869     0.012510    79.681864     0.000000 
   2.985000    78.294843     0.012772    79.650432     0.000000 
   2.990000    79.760769     0.012537    79.619133     0.000000 
   2.995000    80.559506     0.012413    79.587965     0.000000 
   3.000000    77.351703     0.012928    79.556927     0.000000 
   3.005000    79.740266     0.012541    79.526018     0.000000 
   3.010000    78.670915     0.012711    79.495238     0.000000 
   3.015000    80.036816     0.012494    79.464584     0.000000 
   3.020000    80.685369     0.012394    79.434057     0.000000 
   3.025000    79.832729     0.012526    79.403656     0.000000 
   3.030000    80.357040     0.012444    79.373378     0.000000 
   3.035000    77.794316     0.012854    79.343224     0.000000 
   3.040000    78.976282     0.012662    79.313193     0.000000 
   3.045000    80.473653     0.012426    79.283283     0.000000 
   3.050000    79.041418     0.012652    79.253494     0.000000 
   3.055000    78.571949     0.012727    79.223824     0.000000 
   3.060000    79.774222     0.012535    79.194274     0.000000 
   3.065000    78.711251     0.012705    79.164841     0.000000 
   3.070000    80.032931     0.012495    79.135525     0.000000 
   3.075000    79.694108     0.012548    79.106326     0.000000 
   3.080000    81.346734     0.012293    79.077241     0.000000 
   3.085000    80.039689     0.012494    79.048272     0.000000 
   3.090000    79.915137     0.012513    79.019415     0.000000 
   3.095000    79.042065     0.012651    78.990672     0.000000 
   3.100000    77.619060     0.012883    78.962040     0.000000 
   3.105000    81.743409     0.012233    78.933519     0.000000 
   3.110000    78.854928     0.012682    78.905108     0.000000 
   3.115000    78.166370     0.012793    78.876807     0.000000 
   3.120000    78.501693     0.012739    78.848614     0.000000 
   3.125000    78.977807     0.012662    78.820528     0.000000 
   3.130000    78.683730     0.012709    78.792550     0.000000 
   3.135000    81.066859     0.012335    78.764677     0.000000 
   3.140000    79.480501     0.012582    78.736910     0.000000 
   3.145000    80.680439     0.012395    78.709247     0.000000 
   3.150000    76.842323     0.013014    78.681687     0.000000 
   3.155000    79.540668     0.012572    78.654231     0.000000 
   3.160000    80.026305     0.012496    78.626876     0.000000 
   3.165000    80.553907     0.012414    78.599623     0.000000 
   3.170000    78.575371     0.012727    78.572470     0.000000 
   3.175000    79.704235     0.012546    78.545416     0.000000 
   3.180000    77.423726     0.012916    78.518462     0.000000 
   3.185000    80.531298     0.012418    78.491606     0.000000 
   3.190000    79.494625     0.012579    78.464847     0.000000 
   3.195000    77.428928     0.012915    78.438185     0.000000 
   3.200000    79.688318     0.012549    78.411619     0.000000 
   3.205000    80.437196     0.012432    78.385148     0.000000 
   3.210000    80.529861     0.012418    78.358772     0.000000 
   3.215000    78.956753     0.012665    78.332489     0.000000 
   3.220000    79.419697     0.012591    78.306299     0.000000 
   3.225000    77.513541     0.012901    78.280202     0.000000 
   3.230000    78.734012     0.012701    78.254196     0.000000 
   3.235000    78.778051     0.012694    78.228281     0.000000 
   3.240000    78.036883     0.012814    78.202456     0.000000 
   3.245000    79.681922     0.012550    78.176721     0.000000 
   3.250000    78.151047     0.012796    78.151074     0.000000 
   3.255000    79.670921     0.012552    78.125516     0.000000 
   3.260000    77.626666     0.012882    78.100045     0.000000 
   3.265000    76.267061     0.013112    78.074660     0.000000 
   3.270000    79.581050     0.012566    78.049362     0.000000 
   3.275000    79.773530     0.012535    78.024149     0.000000 
   3.280000    77.092913     0.012971    77.999021     0.000000 
   3.285000    80.081738     0.012487    77.973977     0.000000 
   3.290000    77.931821     0.012832    77.949017     0.000000 
   3.295000    80.822711     0.012373    77.924139     0.000000 
   3.300000    78.275864     0.012775    77.899343     0.000000 
   3.305000    78.144904     0.012797    77.874629     0.000000 
   3.310000    79.437660     0.012588    77.849996     0.000000 
   3.315000    78.315585     0.012769    77.825443     0.000000 
   3.320000    77.451979     0.012911    77.800969     0.000000 
   3.325000    79.475976     0.012582    77.776575     0.000000 
   3.330000    79.576369     0.012567    77.752259     0.000000 
   3.335000    79.415623     0.012592    77.728020     0.000000 
   3.340000    77.600755     0.012886    77.703859     0.000000 
   3.345000    78.375023     0.012759    77.679774     0.000000 
   3.350000    79.053091     0.012650    77.655765     0.000000 
   3.355000    76.505196     0.013071    77.631832     0.000000 
   3.360000    76.757925     0.013028    77.607973     0.000000 
   3.365000    79.822396     0.012528    77.584188     0.000000 
   3.370000    80.535804     0.012417    77.560477     0.000000 
   3.375000    77.894387     0.012838    77.536839     0.000000 
   3.380000    77.841083     0.012847    77.513274     0.000000 
   3.385000    77.820058     0.012850    77.489780     0.000000 
   3.390000    76.918905     0.013001    77.466357     0.000000 
   3.395000    76.297753     0.013107    77.443005     0.000000 
   3.400000    78.836644     0.012684    77.419723     0.000000 
   3.405000    78.586439     0.012725    77.396511     0.000000 
   3.410000    78.514238     0.012737    77.373368     0.000000 
   3.415000    76.169815     0.013129    77.350293     0.000000 
   3.420000    78.559584     0.012729    77.327286     0.000000 
   3.425000    78.414169     0.012753    77.304347     0.000000 
   3.430000    79.806124     0.012530    77.281474     0.000000 
   3.435000    78.735991     0.012701    77.258668     0.000000 
   3.440000    78.833069     0.012685    77.235927     0.000000 
   3.445000    77.242107     0.012946    77.213252     0.000000 
   3.450000    76.839482     0.013014    77.190641     0.000000 
   3.455000    77.260136     0.012943    77.168094     0.000000 
   3.460000    77.159196     0.012960    77.145612     0.000000 
   3.465000    78.862832     0.012680    77.123192     0.000000 
   3.470000    79.963195     0.012506    77.100835     0.000000 
   3.475000    77.067267     0.012976    77.078540     0.000000 
   3.480000    76.770633     0.013026    77.056307     0.000000 
   3.485000    79.199795     0.012626    77.034135     0.000000 
   3.490000    77.362059     0.012926    77.012023     0.000000 
   3.495000    78.369445     0.012760    76.989972     0.000000 
   3.500000    79.055647     0.012649    76.967980     0.000000 
   3.505000    76.741957     0.013031    76.946048     0.000000 
   3.510000    78.739963     0.012700    76.924174     0.000000 
   3.515000    75.139863     0.013309    76.902358     0.000000 
   3.520000    77.505590     0.012902    76.880601     0.000000 
   3.525000    78.242390     0.012781    76.858900     0.000000 
   3.530000    78.031777     0.012815    76.837256     0.000000 
   3.535000    77.157166     0.012961    76.815668     0.000000 
   3.540000    76.310217     0.013104    76.794137     0.000000 
   3.545000    77.228283     0.012949    76.772660     0.000000 
   3.550000    77.365813     0.012926    76.751239     0.000000 
   3.555000    77.554394     0.012894    76.729872     0.000000 
   3.560000    76.428041     0.013084    76.708559     0.000000 
   3.565000    77.016973     0.012984    76.687300     0.000000 
   3.570000    75.861129     0.013182    76.666093     0.000000 
   3.575000    79.420792     0.012591    76.644940     0.000000 
   3.580000    78.158239     0.012795    76.623838     0.000000 
   3.585000    77.659082     0.012877    76.602789     0.000000 
   3.590000    77.856323     0.012844    76.581791     0.000000 
   3.595000    77.568870     0.012892    76.560843     0.000000 
   3.600000    77.590777     0.012888    76.539947     0.000000 
   3.605000    77.195484     0.012954    76.519100     0.000000 
   3.610000    78.137640     0.012798    76.498303     0.000000 
   3.615000    77.364182     0.012926    76.477555     0.000000 
   3.620000    78.083054     0.012807    76.456856     0.000000 
   3.625000    77.875295     0.012841    76.436206     0.000000 
   3.630000    77.933972     0.012831    76.415603     0.000000 
   3.635000    77.400135     0.012920    76.395048     0.000000 
   3.640000    78.283862     0.012774    76.374540     0.000000 
   3.645000    74.668724     0.013392    76.354079     0.000000 
   3.650000    76.031762     0.013152    76.333664     0.000000 
   3.655000    76.622078     0.013051    76.313295     0.000000 
   3.660000    75.665006     0.013216    76.292972     0.000000 
   3.665000    75.298080     0.013281    76.272694     0.000000 
   3.670000    76.618312     0.013052    76.252461     0.000000 
   3.675000    77.546427     0.012896    76.232272     0.000000 
   3.680000    77.646132     0.012879    76.212127     0.000000 
   3.685000    77.176967     0.012957    76.192026     0.000000 
   3.690000    78.230515     0.012783    76.171968     0.000000 
   3.695000    75.267046     0.013286    76.151953     0.000000 
   3.700000    76.780243     0.013024    76.131980     0.000000 
   3.705000    78.615954     0.012720    76.112050     0.000000 
   3.710000    77.084452     0.012973    76.092161     0.000000 
   3.715000    79.865205     0.012521    76.072313     0.000000 
   3.720000    76.186257     0.013126    76.052507     0.000000 
   3.725000    76.017763     0.013155    76.032741     0.000000 
   3.730000    77.442757     0.012913    76.013016     0.000000 
   3.735000    73.994075     0.013515    75.993330     0.000000 
   3.740000    77.159812     0.012960    75.973684     0.000000 
   3.745000    76.579060     0.013058    75.954078     0.000000 
   3.750000    76.963598     0.012993    75.934510     0.000000 
   3.755000    75.641792     0.013220    75.914980     0.000000 
   3.760000    76.008454     0.013156    75.895489     0.000000 
   3.765000    77.604165     0.012886    75.876036     0.000000 
   3.770000    75.509160     0.013243    75.856620     0.000000 
   3.775000    75.595007     0.013228    75.837241     0.000000 
   3.780000    76.991495     0.012988    75.817899     0.000000 
   3.785000    76.940926     0.012997    75.798594     0.000000 
   3.790000    76.051818     0.013149    75.779325     0.000000 
   3.795000    74.706204     0.013386    75.760091     0.000000 
   3.800000    77.730959     0.012865    75.740893     0.000000 
   3.805000    75.377890     0.013266    75.721730     0.000000 
   3.810000    75.923286     0.013171    75.702602     0.000000 
   3.815000    75.074290     0.013320    75.683509     0.000000 
   3.820000    76.250351     0.013115    75.664449     0.000000 
   3.825000    75.688848     0.013212    75.645424     0.000000 
   3.830000    75.413923     0.013260    75.626432     0.000000 
   3.835000    76.009945     0.013156    75.607473     0.000000 
   3.840000    77.497689     0.012904    75.588547     0.000000 
   3.845000    75.941040     0.013168    75.569654     0.000000 
   3.850000    76.726666     0.013033    75.550793     0.000000 
   3.855000    77.609212     0.012885    75.531964     0.000000 
   3.860000    76.959930     0.012994    75.513167     0.000000 
   3.865000    75.295650     0.013281    75.494401     0.000000 
   3.870000    77.386467     0.012922    75.475666     0.000000 
   3.875000    75.803251     0.013192    75.456962     0.000000 
   3.880000    75.864403     0.013181    75.438288     0.000000 
   3.885000    75.956026     0.013166    75.419645     0.000000 
   3.890000    76.718474     0.013035    75.401032     0.000000 
   3.895000    76.956672     0.012994    75.382448     0.000000 
   3.900000    77.024832     0.012983    75.363893     0.000000 
   3.905000    74.939737     0.013344    75.345368     0.000000 
   3.910000    76.100941     0.013140    75.326871     0.000000 
   3.915000    76.325073     0.013102    75.308403     0.000000 
   3.920000    73.826073     0.013545    75.289963     0.000000 
   3.925000    77.201200     0.012953    75.271551     0.000000 
   3.930000    74.191160     0.013479    75.253166     0.000000 
   3.935000    75.293103     0.013281    75.234809     0.000000 
   3.940000    74.182232     0.013480    75.216479     0.000000 
   3.945000    76.742960     0.013031    75.198175     0.000000 
   3.950000    75.726666     0.013205    75.179899     0.000000 
   3.955000    75.433296     0.013257    75.161648     0.000000 
   3.960000    74.868898     0.013357    75.143424     0.000000 
   3.965000    74.294991     0.013460    75.125225     0.000000 
   3.970000    74.041175     0.013506    75.107051     0.000000 
   3.975000    74.642908     0.013397    75.088903     0.000000 
   3.980000    75.261088     0.013287    75.070780     0.000000 
   3.985000    73.066955     0.013686    75.052682     0.000000 
   3.990000    75.110926     0.013314    75.034607     0.000000 
   3.995000    74.557694     0.013412    75.016558     0.000000 
   4.000000    76.221087     0.013120    74.998532     0.000000 
   4.005000    74.034870     0.013507    74.980529     0.000000 
   4.010000    76.962786     0.012993    74.962550     0.000000 
   4.015000    74.535710     0.013416    74.944595     0.000000 
   4.020000    73.085650     0.013683    74.926662     0.000000 
   4.025000    72.888888     0.013720    74.908752     0.000000 
   4.030000    73.645754     0.013579    74.890864     0.000000 
   4.035000    75.151123     0.013307    74.872999     0.000000 
   4.040000    73.892592     0.013533    74.855155     0.000000 
   4.045000    75.741641     0.013203    74.837333     0.000000 
   4.050000    76.158548     0.013131    74.819533     0.000000 
   4.055000    76.039656     0.013151    74.801754     0.000000 
   4.060000    75.434555     0.013257    74.783996     0.000000 
   4.065000    74.481206     0.013426    74.766258     0.000000 
   4.070000    74.333011     0.013453    74.748541     0.000000 
   4.075000    74.696691     0.013387    74.730845     0.000000 
   4.080000    75.591307     0.013229    74.713168     0.000000 
   4.085000    76.785435     0.013023    74.695512     0.000000 
   4.090000    74.061830     0.013502    74.677875     0.000000 
   4.095000    75.271580     0.013285    74.660257     0.000000 
   4.100000    73.363785     0.013631    74.642659     0.000000 
   4.105000    73.432664     0.013618    74.625080     0.000000 
   4.110000    73.743594     0.013560    74.607519     0.000000 
   4.115000    75.324405     0.013276    74.589977     0.000000 
   4.120000    74.244834     0.013469    74.572453     0.000000 
   4.125000    75.102611     0.013315    74.554947     0.000000 
   4.130000    73.351097     0.013633    74.537459     0.000000 
   4.135000    75.214474     0.013295    74.519989     0.000000 
   4.140000    74.595797     0.013406    74.502536     0.000000 
   4.145000    75.146278     0.013307    74.485101     0.000000 
   4.150000    73.567431     0.013593    74.467682     0.000000 
   4.155000    75.030220     0.013328    74.450281     0.000000 
   4.160000    72.139936     0.013862    74.432896     0.000000 
   4.165000    74.032757     0.013508    74.415527     0.000000 
   4.170000    72.432529     0.013806    74.398175     0.000000 
   4.175000    75.325230     0.013276    74.380838     0.000000 
   4.180000    73.931035     0.013526    74.363518     0.000000 
   4.185000    75.034698     0.013327    74.346213     0.000000 
   4.190000    75.951772     0.013166    74.328923     0.000000 
   4.195000    76.026122     0.013153    74.311649     0.000000 
   4.200000    73.473095     0.013610    74.294389     0.000000 
   4.205000    75.519545     0.013242    74.277145     0.000000 
   4.210000    73.369003     0.013630    74.259915     0.000000 
   4.215000    72.954690     0.013707    74.242700     0.000000 
   4.220000    74.672819     0.013392    74.225499     0.000000 
   4.225000    74.055609     0.013503    74.208311     0.000000 
   4.230000    74.328662     0.013454    74.191138     0.000000 
   4.235000    74.540237     0.013416    74.173979     0.000000 
   4.240000    73.718913     0.013565    74.156833     0.000000 
   4.245000    74.934147     0.013345    74.139700     0.000000 
   4.250000    74.251819     0.013468    74.122580     0.000000 
   4.255000    74.489448     0.013425    74.105474     0.000000 
   4.260000    73.933571     0.013526    74.088380     0.000000 
   4.265000    74.458171     0.013430    74.071299     0.000000 
   4.270000    74.883928     0.013354    74.054230     0.000000 
   4.275000    75.434404     0.013257    74.037173     0.000000 
   4.280000    76.062479     0.013147    74.020129     0.000000 
   4.285000    75.627679     0.013223    74.003096     0.000000 
   4.290000    74.865595     0.013357    73.986075     0.000000 
   4.295000    74.007852     0.013512    73.969066     0.000000 
   4.300000    74.004406     0.013513    73.952068     0.000000 
   4.305000    72.861194     0.013725    73.935081     0.000000 
   4.310000    73.326156     0.013638    73.918105     0.000000 
   4.315000    74.491725     0.013424    73.901140     0.000000 
   4.320000    74.758613     0.013376    73.884186     0.000000 
   4.325000    73.614661     0.013584    73.867242     0.000000 
   4.330000    73.884849     0.013535    73.850309     0.000000 
   4.335000    72.531804     0.013787    73.833386     0.000000 
   4.340000    74.578826     0.013409    73.816473     0.000000 
   4.345000    73.508756     0.013604    73.799570     0.000000 
   4.350000    72.641837     0.013766    73.782676     0.000000 
   4.355000    74.006448     0.013512    73.765792     0.000000 
   4.360000    73.642511     0.013579    73.748918     0.000000 
   4.365000    74.569552     0.013410    73.732053     0.000000 
   4.370000    73.851381     0.013541    73.715196     0.000000 
   4.375000    73.933810     0.013526    73.698349     0.000000 
   4.380000    75.588135     0.013230    73.681511     0.000000 
   4.385000    74.286496     0.013461    73.664681     0.000000 
   4.390000    73.773889     0.013555    73.647860     0.000000 
   4.395000    74.318168     0.013456    73.631047     0.000000 
   4.400000    73.475138     0.013610    73.614242     0.000000 
   4.405000    73.102776     0.013679    73.597445     0.000000 
   4.410000    72.923030     0.013713    73.580656     0.000000 
   4.415000    74.020955     0.013510    73.563875     0.000000 
   4.420000    73.234849     0.013655    73.547101     0.000000 
   4.425000    73.321815     0.013639    73.530335     0.000000 
   4.430000    75.424689     0.013258    73.513576     0.000000 
   4.435000    74.628887     0.013400    73.496824     0.000000 
   4.440000    72.976649     0.013703    73.480079     0.000000 
   4.445000    74.587714     0.013407    73.463341     0.000000 
   4.450000    73.871103     0.013537    73.446610     0.000000 
   4.455000    74.429114     0.013436    73.429886     0.000000 
   4.460000    73.271243     0.013648    73.413167     0.000000 
   4.465000    71.700784     0.013947    73.396456     0.000000 
   4.470000    74.995937     0.013334    73.379750     0.000000 
   4.475000    72.758610     0.013744    73.363050     0.000000 
   4.480000    73.745474     0.013560    73.346357     0.000000 
   4.485000    73.084052     0.013683    73.329669     0.000000 
   4.490000    74.515760     0.013420    73.312986     0.000000 
   4.495000    74.708128     0.013385    73.296309     0.000000 
   4.500000    74.657455     0.013395    73.279638     0.000000 
   4.505000    73.314623     0.013640    73.262972     0.000000 
   4.510000    76.741813     0.013031    73.246311     0.000000 
   4.515000    72.837593     0.013729    73.229655     0.000000 
   4.520000    73.137379     0.013673    73.213003     0.000000 
   4.525000    74.861947     0.013358    73.196357     0.000000 
   4.530000    72.222428     0.013846    73.179715     0.000000 
   4.535000    72.560969     0.013782    73.163077     0.000000 
   4.540000    73.002966     0.013698    73.146444     0.000000 
   4.545000    73.797070     0.013551    73.129815     0.000000 
   4.550000    73.857480     0.013540    73.113191     0.000000 
   4.555000    73.138904     0.013673    73.096570     0.000000 
   4.560000    74.305080     0.013458    73.079953     0.000000 
   4.565000    72.637787     0.013767    73.063340     0.000000 
   4.570000    74.531465     0.013417    73.046730     0.000000 
   4.575000    73.053363     0.013689    73.030124     0.000000 
   4.580000    73.831423     0.013544    73.013521     0.000000 
   4.585000    75.348518     0.013272    72.996922     0.000000 
   4.590000    72.523557     0.013789    72.980326     0.000000 
   4.595000    74.784488     0.013372    72.963732     0.000000 
   4.600000    75.005667     0.013332    72.947142     0.000000 
   4.605000    72.738187     0.013748    72.930555     0.000000 
   4.610000    73.541904     0.013598    72.913970     0.000000 
   4.615000    73.524955     0.013601    72.897388     0.000000 
   4.620000    72.912003     0.013715    72.880808     0.000000 
   4.625000    73.910568     0.013530    72.864230     0.000000 
   4.630000    73.292443     0.013644    72.847655     0.000000 
   4.635000    72.394959     0.013813    72.831082     0.000000 
   4.640000    74.691614     0.013388    72.814511     0.000000 
   4.645000    73.470414     0.013611    72.797942     0.000000 
   4.650000    73.470654     0.013611    72.781375     0.000000 
   4.655000    74.587471     0.013407    72.764809     0.000000 
   4.660000    72.971940     0.013704    72.748246     0.000000 
   4.665000    72.805554     0.013735    72.731683     0.000000 
   4.670000    73.421246     0.013620    72.715122     0.000000 
   4.675000    73.064201     0.013687    72.698562     0.000000 
   4.680000    73.538209     0.013598    72.682004     0.000000 
   4.685000    70.642499     0.014156    72.665446     0.000000 
   4.690000    73.317417     0.013639    72.648890     0.000000 
   4.695000    73.961394     0.013521    72.632334     0.000000 
   4.700000    74.960210     0.013340    72.615779     0.000000 
   4.705000    73.587248     0.013589    72.599225     0.000000 
   4.710000    72.933679     0.013711    72.582672     0.000000 
   4.715000    74.871994     0.013356    72.566119     0.000000 
   4.720000    72.762628     0.013743    72.549566     0.000000 
   4.725000    73.745652     0.013560    72.533014     0.000000 
   4.730000    73.119999     0.013676    72.516461     0.000000 
   4.735000    74.643821     0.013397    72.499909     0.000000 
   4.740000    71.224519     0.014040    72.483357     0.000000 
   4.745000    71.356074     0.014014    72.466805     0.000000 
   4.750000    74.533445     0.013417    72.450253     0.000000 
   4.755000    72.717538     0.013752    72.433700     0.000000 
   4.760000    72.204496     0.013850    72.417147     0.000000 
   4.765000    71.892236     0.013910    72.400594     0.000000 
   4.770000    73.467879     0.013611    72.384040     0.000000 
   4.775000    72.341367     0.013823    72.367485     0.000000 
   4.780000    72.508393     0.013792    72.350930     0.000000 
   4.785000    71.661420     0.013955    72.334374     0.000000 
   4.790000    71.924941     0.013903    72.317817     0.000000 
   4.795000    74.509157     0.013421    72.301259     0.000000 
   4.800000    73.222603     0.013657    72.284700     0.000000 
   4.805000    71.745663     0.013938    72.268140     0.000000 
   4.810000    72.446728     0.013803    72.251578     0.000000 
   4.815000    72.929328     0.013712    72.235015     0.000000 
   4.820000    71.968773     0.013895    72.218451     0.000000 
   4.825000    73.718530     0.013565    72.201885     0.000000 
   4.830000    71.173489     0.014050    72.185318     0.000000 
   4.835000    73.575475     0.013591    72.168749     0.000000 
   4.840000    72.040506     0.013881    72.152178     0.000000 
   4.845000    71.604908     0.013966    72.135606     0.000000 
   4.850000    71.527642     0.013981    72.119031     0.000000 
   4.855000    72.843144     0.013728    72.102455     0.000000 
   4.860000    71.985349     0.013892    72.085876     0.000000 
   4.865000    72.062373     0.013877    72.069295     0.000000 
   4.870000    70.476639     0.014189    72.052712     0.000000 
   4.875000    72.539744     0.013786    72.036127     0.000000 
   4.880000    71.726688     0.013942    72.019540     0.000000 
   4.885000    71.954336     0.013898    72.002949     0.000000 
   4.890000    72.342518     0.013823    71.986357     0.000000 
   4.895000    71.538513     0.013978    71.969762     0.000000 
   4.900000    72.373372     0.013817    71.953164     0.000000 
   4.905000    73.101588     0.013680    71.936563     0.000000 
   4.910000    72.061429     0.013877    71.919959     0.000000 
   4.915000    72.560210     0.013782    71.903353     0.000000 
   4.920000    73.322965     0.013638    71.886744     0.000000 
   4.925000    73.025510     0.013694    71.870131     0.000000 
   4.930000    72.788111     0.013739    71.853516     0.000000 
   4.935000    72.026499     0.013884    71.836897     0.000000 
   4.940000    74.037279     0.013507    71.820275     0.000000 
   4.945000    70.401166     0.014204    71.803649     0.000000 
   4.950000    71.479925     0.013990    71.787021     0.000000 
   4.955000    72.531932     0.013787    71.770388     0.000000 
   4.960000    72.317716     0.013828    71.753752     0.000000 
   4.965000    71.272386     0.014031    71.737217     0.000000 
   4.970000    72.213928     0.013848    71.720574     0.000000 
   4.975000    71.311767     0.014023    71.703928     0.000000 
   4.980000    70.774311     0.014129    71.687277     0.000000 
   4.985000    69.567925     0.014374    71.670623     0.000000 
   4.990000    72.567685     0.013780    71.653965     0.000000 
   4.995000    71.497410     0.013987    71.637302     0.000000 
   5.000000    72.286123     0.013834    71.620636     0.000000 
   5.005000    73.511072     0.013603    71.603966     0.000000 
   5.010000    71.397036     0.014006    71.587291     0.000000 
   5.015000    72.105515     0.013869    71.570612     0.000000 
   5.020000    70.575566     0.014169    71.553929     0.000000 
   5.025000    71.656301     0.013956    71.537241     0.000000 
   5.030000    70.694320     0.014145    71.520549     0.000000 
   5.035000    71.347891     0.014016    71.503852     0.000000 
   5.040000    72.140682     0.013862    71.487151     0.000000 
   5.045000    71.559271     0.013974    71.470445     0.000000 
   5.050000    72.396599     0.013813    71.453735     0.000000 
   5.055000    73.428873     0.013619    71.437019     0.000000 
   5.060000    71.115922     0.014062    71.420299     0.000000 
   5.065000    70.827383     0.014119    71.403574     0.000000 
   5.070000    70.935836     0.014097    71.386844     0.000000 
   5.075000    70.071128     0.014271    71.370109     0.000000 
   5.080000    71.939591     0.013901    71.353369     0.000000 
   5.085000    71.520022     0.013982    71.336624     0.000000 
   5.090000    71.843679     0.013919    71.319874     0.000000 
   5.095000    71.206710     0.014044    71.303118     0.000000 
   5.100000    71.754473     0.013936    71.286357     0.000000 
   5.105000    70.780303     0.014128    71.269591     0.000000 
   5.110000    72.713632     0.013753    71.252820     0.000000 
   5.115000    71.455143     0.013995    71.236043     0.000000 
   5.120000    70.933594     0.014098    71.219260     0.000000 
   5.125000    71.943444     0.013900    71.202472     0.000000 
   5.130000    70.519561     0.014180    71.185679     0.000000 
   5.135000    72.388201     0.013814    71.168880     0.000000 
   5.140000    72.598847     0.013774    71.152075     0.000000 
   5.145000    70.807114     0.014123    71.135264     0.000000 
   5.150000    71.574632     0.013971    71.118448     0.000000 
   5.155000    70.451773     0.014194    71.101625     0.000000 
   5.160000    71.385134     0.014009    71.084797     0.000000 
   5.165000    69.866694     0.014313    71.067963     0.000000 
   5.170000    72.538947     0.013786    71.051123     0.000000 
   5.175000    73.478342     0.013609    71.034276     0.000000 
   5.180000    70.690573     0.014146    71.017424     0.000000 
   5.185000    72.247572     0.013841    71.000565     0.000000 
   5.190000    72.452189     0.013802    70.983701     0.000000 
   5.195000    70.981366     0.014088    70.966830     0.000000 
   5.200000    71.651603     0.013956    70.949952     0.000000 
   5.205000    70.400466     0.014204    70.933069     0.000000 
   5.210000    72.122039     0.013865    70.916179     0.000000 
   5.215000    71.570255     0.013972    70.899282     0.000000 
   5.220000    70.020566     0.014282    70.882379     0.000000 
   5.225000    70.142799     0.014257    70.865470     0.000000 
   5.230000    71.779484     0.013932    70.848554     0.000000 
   5.235000    70.532148     0.014178    70.831631     0.000000 
   5.240000    70.996717     0.014085    70.814702     0.000000 
   5.245000    70.083460     0.014269    70.797766     0.000000 
   5.250000    72.578412     0.013778    70.780823     0.000000 
   5.255000    72.071657     0.013875    70.763874     0.000000 
   5.260000    73.316997     0.013639    70.746917     0.000000 
   5.265000    70.827565     0.014119    70.729954     0.000000 
   5.270000    70.709629     0.014142    70.712984     0.000000 
   5.275000    72.254909     0.013840    70.696007     0.000000 
   5.280000    71.142442     0.014056    70.679023     0.000000 
   5.285000    71.063873     0.014072    70.662032     0.000000 
   5.290000    69.932709     0.014299    70.645033     0.000000 
   5.295000    69.464422     0.014396    70.628028     0.000000 
   5.300000    70.525621     0.014179    70.611016     0.000000 
   5.305000    69.568571     0.014374    70.593996     0.000000 
   5.310000    69.737025     0.014340    70.576969     0.000000 
   5.315000    69.979119     0.014290    70.559935     0.000000 
   5.320000    70.562382     0.014172    70.542893     0.000000 
   5.325000    70.493801     0.014186    70.525844     0.000000 
   5.330000    69.910575     0.014304    70.508788     0.000000 
   5.335000    72.062748     0.013877    70.491724     0.000000 
   5.340000    68.321515     0.014637    70.474653     0.000000 
   5.345000    70.057671     0.014274    70.457574     0.000000 
   5.350000    70.875608     0.014109    70.440488     0.000000 
   5.355000    69.652142     0.014357    70.423394     0.000000 
   5.360000    69.327190     0.014424    70.406293     0.000000 
   5.365000    70.120278     0.014261    70.389184     0.000000 
   5.370000    69.853321     0.014316    70.372067     0.000000 
   5.375000    69.281454     0.014434    70.354943     0.000000 
   5.380000    68.686027     0.014559    70.337811     0.000000 
   5.385000    71.270287     0.014031    70.320671     0.000000 
   5.390000    68.779153     0.014539    70.303523     0.000000 
   5.395000    70.005867     0.014285    70.286367     0.000000 
   5.400000    68.982432     0.014496    70.269204     0.000000 
   5.405000    71.061020     0.014072    70.252032     0.000000 
   5.410000    70.014564     0.014283    70.234853     0.000000 
   5.415000    71.285062     0.014028    70.217666     0.000000 
   5.420000    68.296747     0.014642    70.200470     0.000000 
   5.425000    67.997769     0.014706    70.183267     0.000000 
   5.430000    69.413908     0.014406    70.166055     0.000000 
   5.435000    70.707547     0.014143    70.148836     0.000000 
   5.440000    67.862662     0.014736    70.131608     0.000000 
   5.445000    69.557531     0.014377    70.114372     0.000000 
   5.450000    68.866508     0.014521    70.097128     0.000000 
   5.455000    69.848666     0.014317    70.079875     0.000000 
   5.460000    69.431980     0.014403    70.062615     0.000000 
   5.465000    68.888490     0.014516    70.045346     0.000000 
   5.470000    71.156652     0.014053    70.028069     0.000000 
   5.475000    67.913371     0.014725    70.010783     0.000000 
   5.480000    69.198883     0.014451    69.993489     0.000000 
   5.485000    70.471398     0.014190    69.976187     0.000000 
   5.490000    69.226310     0.014445    69.958876     0.000000 
   5.495000    68.947368     0.014504    69.941557     0.000000 
   5.500000    70.794145     0.014125    69.924229     0.000000 
   5.505000    69.521745     0.014384    69.906893     0.000000 
   5.510000    67.836727     0.014741    69.889548     0.000000 
   5.515000    68.634374     0.014570    69.872195     0.000000 
   5.520000    69.319353     0.014426    69.854833     0.000000 
   5.525000    69.428636     0.014403    69.837463     0.000000 
   5.530000    67.679686     0.014775    69.820084     0.000000 
   5.535000    68.533180     0.014591    69.802696     0.000000 
   5.540000    68.324598     0.014636    69.785299     0.000000 
   5.545000    69.067183     0.014479    69.767894     0.000000 
   5.550000    69.275748     0.014435    69.750480     0.000000 
   5.555000    68.051573     0.014695    69.733057     0.000000 
   5.560000    69.679785     0.014351    69.715626     0.000000 
   5.565000    68.605593     0.014576    69.698186     0.000000 
   5.570000    68.984289     0.014496    69.680736     0.000000 
   5.575000    68.328682     0.014635    69.663278     0.000000 
   5.580000    68.933728     0.014507    69.645812     0.000000 
   5.585000    69.744120     0.014338    69.628336     0.000000 
   5.590000    68.181339     0.014667    69.610851     0.000000 
   5.595000    67.889181     0.014730    69.593357     0.000000 
   5.600000    66.490510     0.015040    69.575855     0.000000 
   5.605000    68.302387     0.014641    69.558343     0.000000 
   5.610000    69.189898     0.014453    69.540822     0.000000 
   5.615000    67.452787     0.014825    69.523293     0.000000 
   5.620000    69.868026     0.014313    69.505754     0.000000 
   5.625000    67.811161     0.014747    69.488206     0.000000 
   5.630000    68.294117     0.014643    69.470649     0.000000 
   5.635000    68.872883     0.014520    69.453083     0.000000 
   5.640000    69.738013     0.014339    69.435508     0.000000 
   5.645000    68.429703     0.014614    69.417924     0.000000 
   5.650000    68.137178     0.014676    69.400331     0.000000 
   5.655000    68.913860     0.014511    69.382728     0.000000 
   5.660000    67.970809     0.014712    69.365116     0.000000 
   5.665000    68.658854     0.014565    69.347495     0.000000 
   5.670000    67.380981     0.014841    69.329865     0.000000 
   5.675000    69.130621     0.014465    69.312225     0.000000 
   5.680000    65.873623     0.015181    69.294576     0.000000 
   5.685000    68.191980     0.014664    69.276918     0.000000 
   5.690000    67.725770     0.014765    69.259250     0.000000 
   5.695000    68.400021     0.014620    69.241573     0.000000 
   5.700000    67.158757     0.014890    69.223887     0.000000 
   5.705000    66.814675     0.014967    69.206192     0.000000 
   5.710000    67.916667     0.014724    69.188487     0.000000 
   5.715000    68.777192     0.014540    69.170772     0.000000 
   5.720000    67.015681     0.014922    69.153048     0.000000 
   5.725000    68.619753     0.014573    69.135315     0.000000 
   5.730000    67.566959     0.014800    69.117572     0.000000 
   5.735000    67.855236     0.014737    69.099820     0.000000 
   5.740000    68.074332     0.014690    69.082059     0.000000 
   5.745000    66.577958     0.015020    69.064287     0.000000 
   5.750000    66.618174     0.015011    69.046507     0.000000 
   5.755000    68.977077     0.014498    69.028717     0.000000 
   5.760000    66.600238     0.015015    69.010917     0.000000 
   5.765000    69.197829     0.014451    68.993108     0.000000 
   5.770000    67.925175     0.014722    68.975289     0.000000 
   5.775000    67.148036     0.014892    68.957460     0.000000 
   5.780000    68.526743     0.014593    68.939622     0.000000 
   5.785000    67.646416     0.014783    68.921775     0.000000 
   5.790000    66.690223     0.014995    68.903917     0.000000 
   5.795000    67.598617     0.014793    68.886050     0.000000 
   5.800000    68.389016     0.014622    68.868174     0.000000 
   5.805000    68.170497     0.014669    68.850287     0.000000 
   5.810000    68.797735     0.014535    68.832392     0.000000 
   5.815000    66.930641     0.014941    68.814486     0.000000 
   5.820000    66.716115     0.014989    68.796571     0.000000 
   5.825000    67.384941     0.014840    68.778646     0.000000 
   5.830000    66.897311     0.014948    68.760711     0.000000 
   5.835000    67.351235     0.014848    68.742766     0.000000 
   5.840000    66.912577     0.014945    68.724812     0.000000 
   5.845000    67.284993     0.014862    68.706848     0.000000 
   5.850000    68.621477     0.014573    68.688874     0.000000 
   5.855000    67.231922     0.014874    68.670891     0.000000 
   5.860000    68.268253     0.014648    68.652898     0.000000 
   5.865000    68.824456     0.014530    68.634894     0.000000 
   5.870000    66.889178     0.014950    68.616881     0.000000 
   5.875000    68.025898     0.014700    68.598859     0.000000 
   5.880000    68.004032     0.014705    68.580826     0.000000 
   5.885000    67.044342     0.014916    68.562784     0.000000 
   5.890000    66.158427     0.015115    68.544731     0.000000 
   5.895000    67.905412     0.014726    68.526669     0.000000 
   5.900000    67.366873     0.014844    68.508597     0.000000 
   5.905000    66.540872     0.015028    68.490515     0.000000 
   5.910000    65.730935     0.015214    68.472424     0.000000 
   5.915000    67.658398     0.014780    68.454322     0.000000 
   5.920000    65.023398     0.015379    68.436210     0.000000 
   5.925000    66.556686     0.015025    68.418089     0.000000 
   5.930000    66.988591     0.014928    68.399958     0.000000 
   5.935000    66.584833     0.015018    68.381816     0.000000 
   5.940000    67.299994     0.014859    68.363665     0.000000 
   5.945000    67.064455     0.014911    68.345504     0.000000 
   5.950000    65.720090     0.015216    68.327333     0.000000 
   5.955000    66.755444     0.014980    68.309152     0.000000 
   5.960000    65.648332     0.015233    68.290961     0.000000 
   5.965000    66.315013     0.015080    68.272760     0.000000 
   5.970000    66.608261     0.015013    68.254549     0.000000 
   5.975000    65.663100     0.015229    68.236328     0.000000 
   5.980000    66.466145     0.015045    68.218097     0.000000 
   5.985000    66.566897     0.015022    68.199856     0.000000 
   5.990000    65.828849     0.015191    68.181605     0.000000 
   5.995000    65.885809     0.015178    68.163344     0.000000 
   6.000000    65.831119     0.015190    68.145073     0.000000 
   6.005000    67.643160     0.014783    68.126792     0.000000 
   6.010000    65.609605     0.015242    68.108501     0.000000 
   6.015000    65.713748     0.015218    68.090200     0.000000 
   6.020000    66.198574     0.015106    68.071889     0.000000 
   6.025000    65.910971     0.015172    68.053568     0.000000 
   6.030000    65.778605     0.015203    68.035237     0.000000 
   6.035000    65.784392     0.015201    68.016896     0.000000 
   6.040000    64.559278     0.015490    67.998544     0.000000 
   6.045000    66.010734     0.015149    67.980183     0.000000 
   6.050000    65.720067     0.015216    67.961812     0.000000 
   6.055000    64.140458     0.015591    67.943430     0.000000 
   6.060000    65.458331     0.015277    67.925039     0.000000 
   6.065000    64.163982     0.015585    67.906637     0.000000 
   6.070000    64.414486     0.015524    67.888226     0.000000 
   6.075000    64.927270     0.015402    67.869804     0.000000 
   6.080000    65.340984     0.015304    67.851372     0.000000 
   6.085000    66.545399     0.015027    67.832931     0.000000 
   6.090000    66.974960     0.014931    67.814479     0.000000 
   6.095000    66.563625     0.015023    67.796017     0.000000 
   6.100000    65.391398     0.015293    67.777545     0.000000 
   6.105000    64.871882     0.015415    67.759062     0.000000 
   6.110000    64.413861     0.015525    67.740570     0.000000 
   6.115000    64.280750     0.015557    67.722068     0.000000 
   6.120000    65.099061     0.015361    67.703555     0.000000 
   6.125000    64.605826     0.015478    67.685033     0.000000 
   6.130000    64.406113     0.015526    67.666500     0.000000 
   6.135000    65.330062     0.015307    67.647957     0.000000 
   6.140000    65.539995     0.015258    67.629404     0.000000 
   6.145000    65.360179     0.015300    67.610841     0.000000 
   6.150000    65.277649     0.015319    67.592268     0.000000 
   6.155000    64.403605     0.015527    67.573685     0.000000 
   6.160000    66.388664     0.015063    67.555092     0.000000 
   6.165000    64.220536     0.015571    67.536489     0.000000 
   6.170000    64.288379     0.015555    67.517875     0.000000 
   6.175000    65.362388     0.015299    67.499251     0.000000 
   6.180000    65.826680     0.015191    67.480618     0.000000 
   6.185000    65.547877     0.015256    67.461974     0.000000 
   6.190000    65.123077     0.015356    67.443320     0.000000 
   6.195000    66.036342     0.015143    67.424656     0.000000 
   6.200000    65.944706     0.015164    67.405982     0.000000 
   6.205000    64.658803     0.015466    67.387297     0.000000 
   6.210000    65.667803     0.015228    67.368603     0.000000 
   6.215000    65.871720     0.015181    67.349898     0.000000 
   6.220000    64.700433     0.015456    67.331184     0.000000 
   6.225000    66.257188     0.015093    67.312459     0.000000 
   6.230000    65.343030     0.015304    67.293724     0.000000 
   6.235000    64.665739     0.015464    67.274979     0.000000 
   6.240000    64.260231     0.015562    67.256224     0.000000 
   6.245000    65.031307     0.015377    67.237459     0.000000 
   6.250000    64.485466     0.015507    67.218684     0.000000 
   6.255000    65.173438     0.015344    67.199899     0.000000 
   6.260000    65.421359     0.015286    67.181103     0.000000 
   6.265000    65.915669     0.015171    67.162298     0.000000 
   6.270000    65.232332     0.015330    67.143482     0.000000 
   6.275000    64.355408     0.015539    67.124656     0.000000 
   6.280000    65.055098     0.015372    67.105820     0.000000 
   6.285000    65.208783     0.015335    67.086975     0.000000 
   6.290000    64.927954     0.015402    67.068119     0.000000 
   6.295000    65.347802     0.015303    67.049253     0.000000 
   6.300000    65.410397     0.015288    67.030376     0.000000 
   6.305000    64.015983     0.015621    67.011490     0.000000 
   6.310000    63.654117     0.015710    66.992594     0.000000 
   6.315000    64.015110     0.015621    66.973688     0.000000 
   6.320000    65.693332     0.015222    66.954771     0.000000 
   6.325000    65.870626     0.015181    66.935845     0.000000 
   6.330000    64.326736     0.015546    66.916908     0.000000 
   6.335000    65.747084     0.015210    66.897962     0.000000 
   6.340000    65.528803     0.015260    66.879005     0.000000 
   6.345000    65.588621     0.015247    66.860038     0.000000 
   6.350000    64.411062     0.015525    66.841061     0.000000 
   6.355000    65.660830     0.015230    66.822075     0.000000 
   6.360000    64.028589     0.015618    66.803078     0.000000 
   6.365000    65.533212     0.015259    66.784071     0.000000 
   6.370000    65.724954     0.015215    66.765054     0.000000 
   6.375000    63.974152     0.015631    66.746027     0.000000 
   6.380000    64.207324     0.015575    66.726990     0.000000 
   6.385000    66.064781     0.015137    66.707943     0.000000 
   6.390000    64.489626     0.015506    66.688886     0.000000 
   6.395000    64.400282     0.015528    66.669819     0.000000 
   6.400000    65.514728     0.015264    66.650742     0.000000 
   6.405000    66.084013     0.015132    66.631655     0.000000 
   6.410000    63.532856     0.015740    66.612558     0.000000 
   6.415000    65.680271     0.015225    66.593451     0.000000 
   6.420000    64.185510     0.015580    66.574335     0.000000 
   6.425000    65.950287     0.015163    66.555208     0.000000 
   6.430000    65.113487     0.015358    66.536071     0.000000 
   6.435000    64.468303     0.015511    66.516924     0.000000 
   6.440000    65.108289     0.015359    66.497767     0.000000 
   6.445000    64.170834     0.015583    66.478600     0.000000 
   6.450000    64.132857     0.015593    66.459424     0.000000 
   6.455000    63.991610     0.015627    66.440237     0.000000 
   6.460000    63.397320     0.015774    66.421040     0.000000 
   6.465000    64.777660     0.015437    66.401834     0.000000 
   6.470000    64.767681     0.015440    66.382618     0.000000 
   6.475000    65.563440     0.015252    66.363391     0.000000 
   6.480000    64.296170     0.015553    66.344155     0.000000 
   6.485000    63.230293     0.015815    66.324909     0.000000 
   6.490000    64.029542     0.015618    66.306471     0.000000 
   6.495000    64.368615     0.015536    66.287208     0.000000 
   6.500000    64.953272     0.015396    66.267934     0.000000 
   6.505000    62.940843     0.015888    66.248651     0.000000 
   6.510000    65.326913     0.015308    66.229358     0.000000 
   6.515000    65.621353     0.015239    66.210055     0.000000 
   6.520000    65.531262     0.015260    66.190742     0.000000 
   6.525000    63.223962     0.015817    66.171419     0.000000 
   6.530000    61.884986     0.016159    66.152087     0.000000 
   6.535000    64.820158     0.015427    66.132744     0.000000 
   6.540000    64.339916     0.015542    66.113392     0.000000 
   6.545000    65.044362     0.015374    66.094030     0.000000 
   6.550000    65.284670     0.015318    66.074658     0.000000 
   6.555000    62.752064     0.015936    66.055276     0.000000 
   6.560000    65.016381     0.015381    66.035885     0.000000 
   6.565000    65.211911     0.015335    66.016484     0.000000 
   6.570000    64.485585     0.015507    65.997073     0.000000 
   6.575000    64.948894     0.015397    65.977652     0.000000 
   6.580000    63.694078     0.015700    65.958222     0.000000 
   6.585000    65.058375     0.015371    65.938782     0.000000 
   6.590000    65.158979     0.015347    65.919332     0.000000 
   6.595000    64.807830     0.015430    65.899872     0.000000 
   6.600000    63.318735     0.015793    65.880403     0.000000 
   6.605000    64.239845     0.015567    65.860924     0.000000 
   6.610000    64.962953     0.015393    65.841435     0.000000 
   6.615000    65.344910     0.015303    65.821936     0.000000 
   6.620000    64.604714     0.015479    65.802428     0.000000 
   6.625000    65.378021     0.015296    65.782910     0.000000 
   6.630000    62.876340     0.015904    65.763383     0.000000 
   6.635000    63.994335     0.015626    65.743846     0.000000 
   6.640000    64.011979     0.015622    65.724299     0.000000 
   6.645000    63.849647     0.015662    65.704743     0.000000 
   6.650000    63.598224     0.015724    65.685177     0.000000 
   6.655000    63.981099     0.015630    65.665601     0.000000 
   6.660000    65.248791     0.015326    65.646016     0.000000 
   6.665000    62.902425     0.015898    65.626421     0.000000 
   6.670000    64.372142     0.015535    65.606816     0.000000 
   6.675000    63.366544     0.015781    65.587202     0.000000 
   6.680000    63.770591     0.015681    65.567579     0.000000 
   6.685000    63.317514     0.015793    65.547946     0.000000 
   6.690000    62.611667     0.015971    65.528303     0.000000 
   6.695000    63.377439     0.015778    65.508651     0.000000 
   6.700000    64.125356     0.015594    65.488989     0.000000 
   6.705000    64.561780     0.015489    65.469318     0.000000 
   6.710000    62.898243     0.015899    65.449637     0.000000 
   6.715000    63.673804     0.015705    65.429947     0.000000 
   6.720000    63.236669     0.015814    65.410247     0.000000 
   6.725000    64.163757     0.015585    65.390538     0.000000 
   6.730000    63.408180     0.015771    65.370819     0.000000 
   6.735000    63.041711     0.015863    65.351091     0.000000 
   6.740000    62.667671     0.015957    65.331354     0.000000 
   6.745000    62.516016     0.015996    65.311607     0.000000 
   6.750000    61.962876     0.016139    65.291850     0.000000 
   6.755000    63.394663     0.015774    65.272084     0.000000 
   6.760000    63.787445     0.015677    65.252309     0.000000 
   6.765000    63.755422     0.015685    65.232524     0.000000 
   6.770000    63.244973     0.015812    65.212730     0.000000 
   6.775000    62.535646     0.015991    65.192927     0.000000 
   6.780000    62.619426     0.015969    65.173114     0.000000 
   6.785000    64.204900     0.015575    65.153292     0.000000 
   6.790000    64.238876     0.015567    65.133461     0.000000 
   6.795000    62.549455     0.015987    65.113620     0.000000 
   6.800000    63.446724     0.015761    65.093770     0.000000 
   6.805000    63.148824     0.015836    65.073911     0.000000 
   6.810000    63.756769     0.015685    65.054042     0.000000 
   6.815000    63.010155     0.015870    65.034165     0.000000 
   6.820000    64.267542     0.015560    65.014278     0.000000 
   6.825000    63.449753     0.015761    64.994381     0.000000 
   6.830000    63.580649     0.015728    64.974476     0.000000 
   6.835000    61.435838     0.016277    64.954561     0.000000 
   6.840000    63.458108     0.015758    64.934637     0.000000 
   6.845000    63.183472     0.015827    64.914704     0.000000 
   6.850000    63.428709     0.015766    64.894761     0.000000 
   6.855000    62.603191     0.015974    64.874810     0.000000 
   6.860000    62.021664     0.016123    64.854849     0.000000 
   6.865000    62.929452     0.015891    64.834879     0.000000 
   6.870000    62.648064     0.015962    64.814900     0.000000 
   6.875000    61.590787     0.016236    64.794912     0.000000 
   6.880000    62.816158     0.015919    64.774915     0.000000 
   6.885000    62.799793     0.015924    64.754909     0.000000 
   6.890000    63.185695     0.015826    64.734893     0.000000 
   6.895000    62.365462     0.016035    64.714869     0.000000 
   6.900000    63.080306     0.015853    64.694835     0.000000 
   6.905000    63.328916     0.015791    64.674793     0.000000 
   6.910000    63.603576     0.015722    64.654741     0.000000 
   6.915000    62.990877     0.015875    64.634680     0.000000 
   6.920000    63.097465     0.015848    64.614611     0.000000 
   6.925000    62.732726     0.015941    64.594532     0.000000 
   6.930000    63.054601     0.015859    64.574444     0.000000 
   6.935000    62.749994     0.015936    64.554348     0.000000 
   6.940000    62.589481     0.015977    64.534242     0.000000 
   6.945000    62.870773     0.015906    64.514128     0.000000 
   6.950000    63.384245     0.015777    64.494005     0.000000 
   6.955000    62.274274     0.016058    64.473872     0.000000 
   6.960000    63.625757     0.015717    64.453731     0.000000 
   6.965000    64.258178     0.015562    64.433581     0.000000 
   6.970000    63.455100     0.015759    64.413422     0.000000 
   6.975000    61.979908     0.016134    64.393254     0.000000 
   6.980000    62.945908     0.015887    64.373078     0.000000 
   6.985000    63.796611     0.015675    64.352892     0.000000 
   6.990000    62.148912     0.016090    64.332698     0.000000 
   6.995000    62.751449     0.015936    64.312495     0.000000 
   7.000000    62.543011     0.015989    64.292283     0.000000 
   7.005000    62.151565     0.016090    64.272063     0.000000 
   7.010000    63.465713     0.015757    64.251833     0.000000 
   7.015000    61.772669     0.016188    64.231595     0.000000 
   7.020000    63.661497     0.015708    64.211348     0.000000 
   7.025000    62.763853     0.015933    64.191093     0.000000 
   7.030000    62.697874     0.015950    64.170829     0.000000 
   7.035000    63.309038     0.015796    64.150556     0.000000 
   7.040000    63.011072     0.015870    64.130274     0.000000 
   7.045000    63.350749     0.015785    64.109984     0.000000 
   7.050000    63.163016     0.015832    64.089685     0.000000 
   7.055000    63.422925     0.015767    64.069377     0.000000 
   7.060000    62.525818     0.015993    64.049061     0.000000 
   7.065000    62.835641     0.015915    64.028737     0.000000 
   7.070000    63.212152     0.015820    64.008403     0.000000 
   7.075000    63.130633     0.015840    63.988062     0.000000 
   7.080000    62.963661     0.015882    63.967711     0.000000 
   7.085000    62.370306     0.016033    63.947352     0.000000 
   7.090000    61.628189     0.016226    63.926985     0.000000 
   7.095000    62.669736     0.015957    63.906609     0.000000 
   7.100000    62.812018     0.015921    63.886225     0.000000 
   7.105000    63.706289     0.015697    63.865832     0.000000 
   7.110000    62.265180     0.016060    63.845430     0.000000 
   7.115000    61.928873     0.016148    63.825021     0.000000 
   7.120000    62.801252     0.015923    63.804602     0.000000 
   7.125000    62.426302     0.016019    63.784176     0.000000 
   7.130000    61.507042     0.016258    63.763741     0.000000 
   7.135000    62.001257     0.016129    63.743297     0.000000 
   7.140000    62.282113     0.016056    63.722846     0.000000 
   7.145000    61.898625     0.016155    63.702386     0.000000 
   7.150000    63.144926     0.015837    63.681917     0.000000 
   7.155000    61.076189     0.016373    63.661441     0.000000 
   7.160000    61.796857     0.016182    63.640956     0.000000 
   7.165000    61.802221     0.016181    63.620462     0.000000 
   7.170000    61.531929     0.016252    63.599961     0.000000 
   7.175000    62.908180     0.015896    63.579451     0.000000 
   7.180000    61.832664     0.016173    63.558933     0.000000 
   7.185000    61.259113     0.016324    63.538407     0.000000 
   7.190000    62.768283     0.015932    63.517872     0.000000 
   7.195000    61.530466     0.016252    63.497330     0.000000 
   7.200000    62.388979     0.016028    63.476779     0.000000 
   7.205000    63.674162     0.015705    63.456220     0.000000 
   7.210000    61.601179     0.016233    63.435653     0.000000 
   7.215000    61.709025     0.016205    63.415078     0.000000 
   7.220000    62.004844     0.016128    63.394495     0.000000 
   7.225000    63.056294     0.015859    63.373904     0.000000 
   7.230000    62.237789     0.016067    63.353304     0.000000 
   7.235000    61.044268     0.016382    63.332697     0.000000 
   7.240000    63.072586     0.015855    63.312081     0.000000 
   7.245000    62.292392     0.016053    63.291458     0.000000 
   7.250000    61.961816     0.016139    63.270826     0.000000 
   7.255000    63.194024     0.015824    63.250187     0.000000 
   7.260000    63.640888     0.015713    63.229540     0.000000 
   7.265000    62.659338     0.015959    63.208884     0.000000 
   7.270000    61.417623     0.016282    63.188221     0.000000 
   7.275000    61.987783     0.016132    63.167550     0.000000 
   7.280000    61.938925     0.016145    63.146871     0.000000 
   7.285000    61.787599     0.016184    63.126184     0.000000 
   7.290000    61.959502     0.016140    63.105490     0.000000 
   7.295000    61.324621     0.016307    63.084787     0.000000 
   7.300000    62.724874     0.015943    63.064077     0.000000 
   7.305000    60.990358     0.016396    63.043359     0.000000 
   7.310000    59.987650     0.016670    63.022633     0.000000 
   7.315000    62.948141     0.015886    63.001899     0.000000 
   7.320000    61.338008     0.016303    62.981158     0.000000 
   7.325000    62.120958     0.016098    62.960408     0.000000 
   7.330000    61.482772     0.016265    62.939652     0.000000 
   7.335000    61.514221     0.016256    62.918887     0.000000 
   7.340000    62.214516     0.016073    62.898115     0.000000 
   7.345000    60.403441     0.016555    62.877335     0.000000 
   7.350000    61.369176     0.016295    62.856548     0.000000 
   7.355000    60.459284     0.016540    62.835753     0.000000 
   7.360000    62.689643     0.015952    62.814950     0.000000 
   7.365000    60.826038     0.016440    62.794140     0.000000 
   7.370000    61.751690     0.016194    62.773322     0.000000 
   7.375000    61.586462     0.016237    62.752497     0.000000 
   7.380000    60.678593     0.016480    62.731664     0.000000 
   7.385000    61.590256     0.016236    62.710824     0.000000 
   7.390000    61.487605     0.016263    62.689976     0.000000 
   7.395000    62.423769     0.016020    62.669121     0.000000 
   7.400000    62.827351     0.015917    62.648258     0.000000 
   7.405000    61.023309     0.016387    62.627388     0.000000 
   7.410000    61.424301     0.016280    62.606511     0.000000 
   7.415000    62.078169     0.016109    62.585626     0.000000 
   7.420000    61.304476     0.016312    62.564734     0.000000 
   7.425000    62.174160     0.016084    62.543835     0.000000 
   7.430000    60.842767     0.016436    62.522928     0.000000 
   7.435000    61.293308     0.016315    62.502014     0.000000 
   7.440000    61.431605     0.016278    62.481093     0.000000 
   7.445000    61.535100     0.016251    62.460164     0.000000 
   7.450000    60.079085     0.016645    62.439228     0.000000 
   7.455000    61.314895     0.016309    62.418285     0.000000 
   7.460000    61.380038     0.016292    62.397335     0.000000 
   7.465000    62.008637     0.016127    62.376378     0.000000 
   7.470000    62.041311     0.016118    62.355414     0.000000 
   7.475000    62.514921     0.015996    62.334442     0.000000 
   7.480000    61.300120     0.016313    62.313464     0.000000 
   7.485000    61.687064     0.016211    62.292478     0.000000 
   7.490000    61.151674     0.016353    62.271485     0.000000 
   7.495000    62.626567     0.015968    62.250486     0.000000 
   7.500000    60.392224     0.016558    62.229479     0.000000 
   7.505000    61.677428     0.016213    62.208465     0.000000 
   7.510000    62.329524     0.016044    62.187444     0.000000 
   7.515000    60.863353     0.016430    62.166417     0.000000 
   7.520000    62.204898     0.016076    62.145382     0.000000 
   7.525000    60.443455     0.016544    62.124341     0.000000 
   7.530000    62.371530     0.016033    62.103293     0.000000 
   7.535000    60.228578     0.016603    62.082238     0.000000 
   7.540000    60.686418     0.016478    62.061176     0.000000 
   7.545000    61.946746     0.016143    62.040108     0.000000 
   7.550000    61.715963     0.016203    62.019032     0.000000 
   7.555000    62.403296     0.016025    61.997950     0.000000 
   7.560000    61.157867     0.016351    61.976861     0.000000 
   7.565000    61.020792     0.016388    61.955766     0.000000 
   7.570000    61.167008     0.016349    61.934664     0.000000 
   7.575000    61.763306     0.016191    61.913555     0.000000 
   7.580000    62.501699     0.016000    61.892440     0.000000 
   7.585000    59.724830     0.016743    61.871318     0.000000 
   7.590000    61.552106     0.016246    61.850189     0.000000 
   7.595000    60.464790     0.016539    61.829054     0.000000 
   7.600000    60.361561     0.016567    61.807913     0.000000 
   7.605000    62.243445     0.016066    61.786765     0.000000 
   7.610000    60.930696     0.016412    61.765611     0.000000 
   7.615000    63.080968     0.015853    61.744450     0.000000 
   7.620000    61.232783     0.016331    61.723283     0.000000 
   7.625000    60.517684     0.016524    61.702109     0.000000 
   7.630000    60.219548     0.016606    61.680930     0.000000 
   7.635000    62.623746     0.015968    61.659744     0.000000 
   7.640000    60.968310     0.016402    61.638551     0.000000 
   7.645000    61.474036     0.016267    61.617353     0.000000 
   7.650000    62.551669     0.015987    61.596148     0.000000 
   7.655000    59.999383     0.016667    61.574937     0.000000 
   7.660000    61.160378     0.016350    61.553720     0.000000 
   7.665000    62.153783     0.016089    61.532497     0.000000 
   7.670000    61.739265     0.016197    61.511268     0.000000 
   7.675000    60.836475     0.016438    61.490033     0.000000 
   7.680000    60.796801     0.016448    61.468792     0.000000 
   7.685000    60.803902     0.016446    61.447545     0.000000 
   7.690000    60.268256     0.016592    61.426292     0.000000 
   7.695000    61.527189     0.016253    61.405033     0.000000 
   7.700000    62.036100     0.016120    61.383769     0.000000 
   7.705000    62.289450     0.016054    61.362498     0.000000 
   7.710000    60.991454     0.016396    61.341222     0.000000 
   7.715000    62.123020     0.016097    61.319940     0.000000 
   7.720000    61.330702     0.016305    61.298653     0.000000 
   7.725000    61.086913     0.016370    61.277359     0.000000 
   7.730000    60.599822     0.016502    61.256061     0.000000 
   7.735000    60.870540     0.016428    61.234756     0.000000 
   7.740000    61.433035     0.016278    61.213447     0.000000 
   7.745000    60.939750     0.016410    61.192131     0.000000 
   7.750000    60.177461     0.016618    61.170811     0.000000 
   7.755000    60.950800     0.016407    61.149485     0.000000 
   7.760000    60.255165     0.016596    61.128153     0.000000 
   7.765000    59.387177     0.016839    61.106817     0.000000 
   7.770000    60.058564     0.016650    61.085475     0.000000 
   7.775000    60.457226     0.016541    61.064128     0.000000 
   7.780000    61.536894     0.016250    61.042776     0.000000 
   7.785000    61.632411     0.016225    61.021419     0.000000 
   7.790000    60.334507     0.016574    61.000057     0.000000 
   7.795000    61.522277     0.016254    60.978690     0.000000 
   7.800000    61.208777     0.016338    60.957318     0.000000 
   7.805000    59.654846     0.016763    60.935941     0.000000 
   7.810000    61.613824     0.016230    60.914560     0.000000 
   7.815000    60.316034     0.016579    60.893174     0.000000 
   7.820000    61.009424     0.016391    60.871783     0.000000 
   7.825000    61.081497     0.016372    60.850388     0.000000 
   7.830000    60.754757     0.016460    60.828988     0.000000 
   7.835000    60.068160     0.016648    60.807584     0.000000 
   7.840000    61.662638     0.016217    60.786176     0.000000 
   7.845000    60.707299     0.016472    60.764763     0.000000 
   7.850000    59.513673     0.016803    60.743347     0.000000 
   7.855000    60.809107     0.016445    60.721926     0.000000 
   7.860000    60.621106     0.016496    60.700501     0.000000 
   7.865000    59.490895     0.016809    60.679073     0.000000 
   7.870000    60.622855     0.016495    60.657640     0.000000 
   7.875000    61.522028     0.016254    60.636204     0.000000 
   7.880000    62.126129     0.016096    60.614765     0.000000 
   7.885000    60.218909     0.016606    60.593322     0.000000 
   7.890000    60.156202     0.016623    60.571875     0.000000 
   7.895000    60.786934     0.016451    60.550426     0.000000 
   7.900000    59.550552     0.016792    60.528973     0.000000 
   7.905000    60.639344     0.016491    60.507517     0.000000 
   7.910000    60.730358     0.016466    60.486058     0.000000 
   7.915000    60.435795     0.016546    60.464597     0.000000 
   7.920000    60.231596     0.016603    60.443133     0.000000 
   7.925000    59.912782     0.016691    60.421667     0.000000 
   7.930000    61.684708     0.016211    60.400198     0.000000 
   7.935000    59.653810     0.016763    60.378728     0.000000 
   7.940000    60.409299     0.016554    60.357255     0.000000 
   7.945000    61.083150     0.016371    60.335781     0.000000 
   7.950000    60.080948     0.016644    60.314305     0.000000 
   7.955000    60.219342     0.016606    60.292827     0.000000 
   7.960000    61.375119     0.016293    60.271349     0.000000 
   7.965000    59.997423     0.016667    60.249869     0.000000 
   7.970000    58.954299     0.016962    60.228389     0.000000 
   7.975000    60.130137     0.016631    60.206909     0.000000 
   7.980000    59.110720     0.016917    60.185428     0.000000 
   7.985000    61.051841     0.016380    60.163947     0.000000 
   7.990000    59.877302     0.016701    60.142467     0.000000 
   7.995000    59.344997     0.016851    60.120987     0.000000 
   8.000000    60.172071     0.016619    60.099508     0.000000 
   8.005000    60.386227     0.016560    60.078031     0.000000 
   8.010000    60.528103     0.016521    60.056555     0.000000 
   8.015000    60.197315     0.016612    60.035081     0.000000 
   8.020000    62.064845     0.016112    60.013610     0.000000 
   8.025000    61.995446     0.016130    59.992141     0.000000 
   8.030000    60.930880     0.016412    59.970676     0.000000 
   8.035000    60.728392     0.016467    59.949215     0.000000 
   8.040000    60.775991     0.016454    59.927757     0.000000 
   8.045000    60.824515     0.016441    59.906305     0.000000 
   8.050000    60.794103     0.016449    59.884858     0.000000 
   8.055000    60.749562     0.016461    59.863417     0.000000 
   8.060000    59.868050     0.016703    59.841983     0.000000 
   8.065000    60.323557     0.016577    59.820556     0.000000 
   8.070000    58.923095     0.016971    59.799137     0.000000 
   8.075000    58.867931     0.016987    59.804014     0.000000 
   8.080000    60.342257     0.016572    59.782694     0.000000 
   8.085000    60.402793     0.016556    59.761385     0.000000 
   8.090000    60.315705     0.016579    59.740088     0.000000 
   8.095000    59.965488     0.016676    59.718804     0.000000 
   8.100000    60.678972     0.016480    59.697535     0.000000 
   8.105000    60.016452     0.016662    59.676281     0.000000 
   8.110000    59.178684     0.016898    59.655044     0.000000 
   8.115000    60.790802     0.016450    59.633826     0.000000 
   8.120000    59.309440     0.016861    59.612628     0.000000 
   8.125000    61.333999     0.016304    59.591451     0.000000 
   8.130000    59.502400     0.016806    59.570298     0.000000 
   8.135000    57.402101     0.017421    59.549171     0.000000 
   8.140000    59.368340     0.016844    59.528072     0.000000 
   8.145000    60.415331     0.016552    59.507003     0.000000 
   8.150000    59.342926     0.016851    59.485968     0.000000 
   8.155000    60.351252     0.016570    59.464968     0.000000 
   8.160000    60.351155     0.016570    59.444007     0.000000 
   8.165000    59.740004     0.016739    59.423089     0.000000 
   8.170000    59.751489     0.016736    59.402217     0.000000 
   8.175000    59.053675     0.016934    59.381395     0.000000 
   8.180000    59.187975     0.016895    59.360629     0.000000 
   8.185000    60.488051     0.016532    59.339924     0.000000 
   8.190000    59.480762     0.016812    59.319284     0.000000 
   8.195000    60.324311     0.016577    59.298718     0.000000 
   8.200000    60.836328     0.016438    59.278231     0.000000 
   8.205000    61.561903     0.016244    59.257833     0.000000 
   8.210000    60.992764     0.016395    59.237533     0.000000 
   8.215000    60.516554     0.016524    59.217342     0.000000 
   8.220000    59.180983     0.016897    59.197274     0.000000 
   8.225000    59.864344     0.016704    59.177343     0.000000 
   8.230000    59.090505     0.016923    59.157570     0.000000 
   8.235000    61.640674     0.016223    59.137978     0.000000 
   8.240000    59.337775     0.016853    59.118598     0.000000 
   8.245000    60.130522     0.016630    59.099468     0.000000 
   8.250000    61.469798     0.016268    59.080636     0.000000 
   8.255000    59.801794     0.016722    59.062165     0.000000 
   8.260000    61.364717     0.016296    59.044135     0.000000 
   8.265000    60.393861     0.016558    59.026648     0.000000 
   8.270000    57.905463     0.017270    59.009833     0.000000 
   8.275000    60.217025     0.016607    58.993852     0.000000 
   8.280000    60.002147     0.016666    58.978905     0.000000 
   8.285000    60.069084     0.016647    58.965232     0.000000 
   8.290000    60.169638     0.016620    58.953124     0.000000 
   8.295000    59.557576     0.016790    58.942915     0.000000 
   8.300000    59.712495     0.016747    58.934991     0.000000 
   8.305000    60.085971     0.016643    58.929778     0.000000 
   8.310000    59.188590     0.016895    58.927732     0.000000 
   8.315000    60.258108     0.016595    58.929332     0.000000 
   8.320000    60.523703     0.016522    58.935049     0.000000 
   8.325000    60.408190     0.016554    58.945328     0.000000 
   8.330000    59.913562     0.016691    58.960553     0.000000 
   8.335000    60.234925     0.016602    58.981009     0.000000 
   8.340000    60.173510     0.016619    59.006852     0.000000 
   8.345000    60.188491     0.016614    59.038059     0.000000 
   8.350000    60.273868     0.016591    59.074387     0.000000 
   8.355000    59.742393     0.016739    59.115329     0.000000 
   8.360000    60.078809     0.016645    59.160058     0.000000 
   8.365000    59.270081     0.016872    59.207367     0.000000 
   8.370000    62.359343     0.016036    59.255603     0.000000 
   8.375000    59.957727     0.016678    59.302608     0.000000 
   8.380000    60.502775     0.016528    59.345691     0.000000 
   8.385000    61.174800     0.016347    59.381694     0.000000 
   8.390000    62.607772     0.015972    59.407192     0.000000 
   8.395000    60.382948     0.016561    59.418885     0.000000 
   8.400000    61.638317     0.016224    59.414129     0.000000 
   8.405000    61.225193     0.016333    59.391467     0.000000 
   8.410000    61.888602     0.016158    59.350964     0.000000 
   8.415000    61.059206     0.016378    59.294191     0.000000 
   8.420000    61.363598     0.016296    59.223866     0.000000 
   8.425000    60.641788     0.016490    59.143318     0.000000 
   8.430000    60.327384     0.016576    59.055960     0.000000 
   8.435000    60.198059     0.016612    58.964918     0.000000 
   8.440000    60.963730     0.016403    58.872838     0.000000 
   8.445000    60.762594     0.016457    58.781837     0.000000 
   8.450000    59.992408     0.016669    58.693529     0.000000 
   8.455000    59.454619     0.016820    58.609087     0.000000 
   8.460000    60.420871     0.016551    58.529312     0.000000 
   8.465000    59.840267     0.016711    58.454688     0.000000 
   8.470000    61.464910     0.016269    58.385436     0.000000 
   8.475000    61.128667     0.016359    58.321565     0.000000 
   8.480000    59.295526     0.016865    58.262908     0.000000 
   8.485000    58.730518     0.017027    58.209169     0.000000 
   8.490000    58.987178     0.016953    58.159958     0.000000 
   8.495000    59.571634     0.016787    58.114828     0.000000 
   8.500000    60.771685     0.016455    58.073305     0.000000 
   8.505000    60.522437     0.016523    58.034914     0.000000 
   8.510000    60.768239     0.016456    57.999198     0.000000 
   8.515000    61.179603     0.016345    57.965735     0.000000 
   8.520000    60.644245     0.016490    57.934144     0.000000 
   8.525000    59.412204     0.016832    57.904094     0.000000 
   8.530000    60.381677     0.016561    57.875298     0.000000 
   8.535000    58.873963     0.016985    57.847520     0.000000 
   8.540000    60.132144     0.016630    57.820562     0.000000 
   8.545000    59.098574     0.016921    57.794266     0.000000 
   8.550000    59.505698     0.016805    57.768506     0.000000 
   8.555000    59.738215     0.016740    57.743181     0.000000 
   8.560000    60.823806     0.016441    57.718213     0.000000 
   8.565000    59.511989     0.016803    57.693541     0.000000 
   8.570000    58.894302     0.016980    57.669116     0.000000 
   8.575000    60.199118     0.016612    57.644902     0.000000 
   8.580000    58.123844     0.017205    57.620870     0.000000 
   8.585000    58.120301     0.017206    57.596994     0.000000 
   8.590000    59.622121     0.016772    57.573257     0.000000 
   8.595000    59.512886     0.016803    57.549644     0.000000 
   8.600000    58.718392     0.017030    57.526140     0.000000 
   8.605000    59.946293     0.016682    57.502736     0.000000 
   8.610000    59.003794     0.016948    57.479421     0.000000 
   8.615000    58.159512     0.017194    57.456188     0.000000 
   8.620000    58.978120     0.016955    57.433029     0.000000 
   8.625000    58.292046     0.017155    57.409938     0.000000 
   8.630000    59.723425     0.016744    57.386909     0.000000 
   8.635000    58.861918     0.016989    57.363938     0.000000 
   8.640000    59.129610     0.016912    57.341019     0.000000 
   8.645000    59.205324     0.016890    57.318149     0.000000 
   8.650000    59.043266     0.016937    57.295323     0.000000 
   8.655000    60.789760     0.016450    57.272539     0.000000 
   8.660000    59.227002     0.016884    57.249793     0.000000 
   8.665000    58.743333     0.017023    57.227082     0.000000 
   8.670000    58.872980     0.016986    57.204404     0.000000 
   8.675000    60.202986     0.016610    57.181757     0.000000 
   8.680000    61.207019     0.016338    57.159137     0.000000 
   8.685000    59.734095     0.016741    57.136545     0.000000 
   8.690000    57.816060     0.017296    57.113976     0.000000 
   8.695000    60.227380     0.016604    57.091431     0.000000 
   8.700000    60.004381     0.016665    57.068907     0.000000 
   8.705000    59.986841     0.016670    57.046403     0.000000 
   8.710000    60.109812     0.016636    57.023917     0.000000 
   8.715000    59.176746     0.016899    57.001449     0.000000 
   8.720000    60.437334     0.016546    56.978997     0.000000 
   8.725000    60.548930     0.016516    56.956561     0.000000 
   8.730000    60.890617     0.016423    56.934139     0.000000 
   8.735000    60.467743     0.016538    56.911730     0.000000 
   8.740000    61.603619     0.016233    56.889334     0.000000 
   8.745000    58.818072     0.017002    56.866950     0.000000 
   8.750000    58.586872     0.017069    56.844578     0.000000 
   8.755000    61.236519     0.016330    56.822302     0.000000 
   8.760000    59.447093     0.016822    56.799950     0.000000 
   8.765000    59.694799     0.016752    56.777608     0.000000 
   8.770000    59.624401     0.016772    56.755274     0.000000 
   8.775000    59.832223     0.016713    56.732949     0.000000 
   8.780000    60.703795     0.016473    56.710632     0.000000 
   8.785000    59.393932     0.016837    56.688322     0.000000 
   8.790000    59.966724     0.016676    56.666019     0.000000 
   8.795000    61.288013     0.016316    56.643723     0.000000 
   8.800000    61.245197     0.016328    56.621434     0.000000 
   8.805000    59.738490     0.016740    56.599151     0.000000 
   8.810000    60.425840     0.016549    56.576873     0.000000 
   8.815000    59.718058     0.016745    56.554601     0.000000 
   8.820000    58.557298     0.017077    56.532335     0.000000 
   8.825000    59.885497     0.016699    56.510073     0.000000 
   8.830000    59.498084     0.016807    56.487817     0.000000 
   8.835000    58.846206     0.016993    56.465565     0.000000 
   8.840000    60.949408     0.016407    56.443317     0.000000 
   8.845000    59.784250     0.016727    56.421073     0.000000 
   8.850000    59.964911     0.016676    56.398834     0.000000 
   8.855000    60.292267     0.016586    56.376599     0.000000 
   8.860000    59.587050     0.016782    56.354367     0.000000 
   8.865000    59.806583     0.016721    56.332139     0.000000 
   8.870000    59.794806     0.016724    56.309914     0.000000 
   8.875000    59.268124     0.016872    56.287693     0.000000 
   8.880000    59.889939     0.016697    56.265475     0.000000 
   8.885000    57.954013     0.017255    56.243260     0.000000 
   8.890000    60.644752     0.016489    56.221049     0.000000 
   8.895000    59.543189     0.016795    56.198840     0.000000 
   8.900000    60.497207     0.016530    56.176634     0.000000 
   8.905000    58.870422     0.016986    56.154431     0.000000 
   8.910000    59.291963     0.016866    56.132231     0.000000 
   8.915000    58.853574     0.016991    56.110033     0.000000 
   8.920000    58.583757     0.017070    56.087838     0.000000 
   8.925000    59.737448     0.016740    56.065646     0.000000 
   8.930000    59.331541     0.016854    56.043456     0.000000 
   8.935000    59.255616     0.016876    56.021269     0.000000 
   8.940000    59.182662     0.016897    55.999084     0.000000 
   8.945000    57.529387     0.017382    55.976902     0.000000 
   8.950000    59.698019     0.016751    55.954722     0.000000 
   8.955000    60.934457     0.016411    55.932545     0.000000 
   8.960000    59.640593     0.016767    55.910370     0.000000 
   8.965000    58.834077     0.016997    55.888197     0.000000 
   8.970000    58.758677     0.017019    55.866027     0.000000 
   8.975000    59.409342     0.016832    55.843859     0.000000 
   8.980000    59.880695     0.016700    55.821693     0.000000 
   8.985000    60.720880     0.016469    55.799530     0.000000 
   8.990000    59.045454     0.016936    55.777369     0.000000 
   8.995000    59.333883     0.016854    55.755210     0.000000 
   9.000000    60.141498     0.016627    55.733053     0.000000 
   9.005000    60.531235     0.016520    55.710899     0.000000 
   9.010000    57.987675     0.017245    55.688748     0.000000 
   9.015000    59.376875     0.016842    55.666599     0.000000 
   9.020000    59.354573     0.016848    55.644452     0.000000 
   9.025000    59.512871     0.016803    55.622307     0.000000 
   9.030000    59.004577     0.016948    55.600165     0.000000 
   9.035000    59.681181     0.016756    55.578026     0.000000 
   9.040000    59.309278     0.016861    55.555889     0.000000 
   9.045000    59.237281     0.016881    55.533754     0.000000 
   9.050000    60.793132     0.016449    55.511622     0.000000 
   9.055000    59.745442     0.016738    55.489493     0.000000 
   9.060000    58.923497     0.016971    55.467366     0.000000 
   9.065000    58.788289     0.017010    55.445242     0.000000 
   9.070000    58.905725     0.016976    55.423121     0.000000 
   9.075000    59.275404     0.016870    55.401002     0.000000 
   9.080000    59.341670     0.016852    55.378886     0.000000 
   9.085000    58.943654     0.016965    55.356773     0.000000 
   9.090000    58.583406     0.017070    55.334663     0.000000 
   9.095000    58.228844     0.017174    55.312556     0.000000 
   9.100000    57.976417     0.017248    55.290452     0.000000 
   9.105000    57.705767     0.017329    55.268351     0.000000 
   9.110000    58.520408     0.017088    55.246254     0.000000 
   9.115000    57.152760     0.017497    55.224159     0.000000 
   9.120000    58.425591     0.017116    55.202067     0.000000 
   9.125000    58.280693     0.017158    55.179979     0.000000 
   9.130000    57.713608     0.017327    55.157895     0.000000 
   9.135000    58.409891     0.017120    55.135813     0.000000 
   9.140000    58.392668     0.017125    55.113736     0.000000 
   9.145000    57.384843     0.017426    55.091662     0.000000 
   9.150000    57.219225     0.017477    55.069591     0.000000 
   9.155000    57.259393     0.017464    55.047525     0.000000 
   9.160000    58.716486     0.017031    55.025462     0.000000 
   9.165000    56.751587     0.017621    55.003403     0.000000 
   9.170000    58.081977     0.017217    54.981348     0.000000 
   9.175000    57.198614     0.017483    54.959298     0.000000 
   9.180000    57.861608     0.017283    54.937251     0.000000 
   9.185000    58.462119     0.017105    54.915209     0.000000 
   9.190000    55.873567     0.017898    54.893171     0.000000 
   9.195000    57.729731     0.017322    54.871138     0.000000 
   9.200000    58.911535     0.016975    54.849110     0.000000 
   9.205000    59.090614     0.016923    54.827086     0.000000 
   9.210000    56.933531     0.017564    54.805067     0.000000 
   9.215000    59.024985     0.016942    54.783053     0.000000 
   9.220000    58.466608     0.017104    54.761044     0.000000 
   9.225000    58.247224     0.017168    54.739040     0.000000 
   9.230000    58.469462     0.017103    54.717042     0.000000 
   9.235000    57.898544     0.017272    54.695049     0.000000 
   9.240000    59.261567     0.016874    54.673062     0.000000 
   9.245000    58.541583     0.017082    54.651080     0.000000 
   9.250000    56.717455     0.017631    54.629105     0.000000 
   9.255000    57.610388     0.017358    54.607135     0.000000 
   9.260000    56.133273     0.017815    54.585172     0.000000 
   9.265000    56.908592     0.017572    54.563215     0.000000 
   9.270000    58.570640     0.017073    54.541264     0.000000 
   9.275000    58.132402     0.017202    54.519320     0.000000 
   9.280000    57.793980     0.017303    54.497383     0.000000 
   9.285000    56.935964     0.017564    54.475453     0.000000 
   9.290000    56.608164     0.017665    54.453530     0.000000 
   9.295000    56.176664     0.017801    54.431615     0.000000 
   9.300000    57.803159     0.017300    54.409707     0.000000 
   9.305000    55.708393     0.017951    54.387807     0.000000 
   9.310000    57.064683     0.017524    54.365914     0.000000 
   9.315000    56.652899     0.017651    54.344031     0.000000 
   9.320000    56.568288     0.017678    54.322155     0.000000 
   9.325000    56.791775     0.017608    54.300288     0.000000 
   9.330000    56.439596     0.017718    54.278430     0.000000 
   9.335000    56.775923     0.017613    54.256581     0.000000 
   9.340000    56.641862     0.017655    54.234742     0.000000 
   9.345000    57.047878     0.017529    54.212912     0.000000 
   9.350000    56.713265     0.017633    54.191092     0.000000 
   9.355000    58.220312     0.017176    54.169282     0.000000 
   9.360000    56.461711     0.017711    54.147482     0.000000 
   9.365000    55.732206     0.017943    54.125694     0.000000 
   9.370000    56.882764     0.017580    54.103916     0.000000 
   9.375000    55.110039     0.018146    54.082150     0.000000 
   9.380000    56.564626     0.017679    54.060396     0.000000 
   9.385000    55.452209     0.018034    54.038653     0.000000 
   9.390000    53.801993     0.018587    54.016923     0.000000 
   9.395000    55.720849     0.017947    53.995206     0.000000 
   9.400000    56.878163     0.017581    53.973502     0.000000 
   9.405000    55.189042     0.018120    53.951811     0.000000 
   9.410000    56.794111     0.017607    53.930135     0.000000 
   9.415000    56.073192     0.017834    53.908472     0.000000 
   9.420000    56.301036     0.017762    53.886825     0.000000 
   9.425000    55.820651     0.017915    53.865193     0.000000 
   9.430000    56.150270     0.017809    53.843577     0.000000 
   9.435000    55.895930     0.017890    53.821977     0.000000 
   9.440000    54.766331     0.018259    53.800393     0.000000 
   9.445000    56.454439     0.017713    53.778827     0.000000 
   9.450000    55.536868     0.018006    53.757279     0.000000 
   9.455000    55.556245     0.018000    53.735750     0.000000 
   9.460000    55.908642     0.017886    53.714239     0.000000 
   9.465000    55.864044     0.017901    53.692749     0.000000 
   9.470000    55.055642     0.018163    53.671278     0.000000 
   9.475000    54.776462     0.018256    53.649829     0.000000 
   9.480000    54.940838     0.018201    53.628402     0.000000 
   9.485000    56.378543     0.017737    53.606997     0.000000 
   9.490000    55.212806     0.018112    53.585616     0.000000 
   9.495000    55.025585     0.018173    53.564258     0.000000 
   9.500000    54.483614     0.018354    53.542926     0.000000 
   9.505000    56.059226     0.017838    53.521620     0.000000 
   9.510000    54.731180     0.018271    53.500341     0.000000 
   9.515000    54.833511     0.018237    53.479089     0.000000 
   9.520000    55.266648     0.018094    53.457867     0.000000 
   9.525000    55.381524     0.018057    53.436675     0.000000 
   9.530000    53.856536     0.018568    53.415514     0.000000 
   9.535000    54.899334     0.018215    53.394385     0.000000 
   9.540000    54.591256     0.018318    53.373291     0.000000 
   9.545000    53.641813     0.018642    53.352231     0.000000 
   9.550000    55.662142     0.017966    53.331208     0.000000 
   9.555000    55.779185     0.017928    53.310222     0.000000 
   9.560000    55.809018     0.017918    53.289277     0.000000 
   9.565000    54.991400     0.018185    53.268372     0.000000 
   9.570000    54.156664     0.018465    53.247511     0.000000 
   9.575000    56.105437     0.017824    53.226694     0.000000 
   9.580000    55.789841     0.017924    53.205923     0.000000 
   9.585000    54.147644     0.018468    53.185202     0.000000 
   9.590000    55.243924     0.018102    53.164531     0.000000 
   9.595000    54.077259     0.018492    53.143914     0.000000 
   9.600000    56.484759     0.017704    53.123352     0.000000 
   9.605000    55.352517     0.018066    53.102849     0.000000 
   9.610000    53.828593     0.018577    53.082406     0.000000 
   9.615000    55.176386     0.018124    53.062027     0.000000 
   9.620000    55.846169     0.017906    53.041715     0.000000 
   9.625000    55.031289     0.018171    53.021474     0.000000 
   9.630000    54.177872     0.018458    53.001306     0.000000 
   9.635000    55.733870     0.017942    52.981215     0.000000 
   9.640000    54.585629     0.018320    52.961205     0.000000 
   9.645000    55.184023     0.018121    52.941281     0.000000 
   9.650000    54.681786     0.018288    52.921448     0.000000 
   9.655000    53.501277     0.018691    52.901708     0.000000 
   9.660000    53.890055     0.018556    52.882069     0.000000 
   9.665000    55.216830     0.018110    52.862535     0.000000 
   9.670000    53.853165     0.018569    52.843113     0.000000 
   9.675000    54.591823     0.018318    52.823808     0.000000 
   9.680000    55.189363     0.018119    52.804627     0.000000 
   9.685000    54.788501     0.018252    52.785578     0.000000 
   9.690000    53.533344     0.018680    52.766668     0.000000 
   9.695000    53.818959     0.018581    52.747907     0.000000 
   9.700000    53.700772     0.018622    52.729302     0.000000 
   9.705000    53.835324     0.018575    52.710864     0.000000 
   9.710000    53.725708     0.018613    52.692603     0.000000 
   9.715000    55.193728     0.018118    52.674531     0.000000 
   9.720000    55.299307     0.018083    52.656660     0.000000 
   9.725000    53.063241     0.018845    52.639004     0.000000 
   9.730000    54.017589     0.018512    52.621577     0.000000 
   9.735000    54.624891     0.018307    52.604395     0.000000 
   9.740000    53.773441     0.018597    52.587475     0.000000 
   9.745000    52.960815     0.018882    52.570836     0.000000 
   9.750000    54.143440     0.018469    52.554499     0.000000 
   9.755000    55.088753     0.018153    52.538486     0.000000 
   9.760000    53.233536     0.018785    52.522821     0.000000 
   9.765000    53.737693     0.018609    52.507532     0.000000 
   9.770000    53.670847     0.018632    52.492649     0.000000 
   9.775000    52.857862     0.018919    52.478203     0.000000 
   9.780000    54.160172     0.018464    52.464231     0.000000 
   9.785000    54.261740     0.018429    52.450774     0.000000 
   9.790000    53.702896     0.018621    52.437875     0.000000 
   9.795000    53.026561     0.018858    52.425584     0.000000 
   9.800000    53.290364     0.018765    52.413958     0.000000 
   9.805000    53.817695     0.018581    52.403059     0.000000 
   9.810000    52.565805     0.019024    52.392962     0.000000 
   9.815000    53.954687     0.018534    52.383750     0.000000 
   9.820000    54.648875     0.018299    52.375522     0.000000 
   9.825000    51.978695     0.019239    52.368398     0.000000 
   9.830000    54.762514     0.018261    52.362519     0.000000 
   9.835000    53.660329     0.018636    52.358064     0.000000 
   9.840000    55.533259     0.018007    52.355251     0.000000 
   9.845000    55.421451     0.018044    52.354359     0.000000 
   9.850000    53.983629     0.018524    52.355739     0.000000 
   9.855000    53.501880     0.018691    52.359842     0.000000 
   9.860000    54.844886     0.018233    52.367241     0.000000 
   9.865000    52.945726     0.018887    52.378667     0.000000 
   9.870000    54.145175     0.018469    52.395042     0.000000 
   9.875000    53.719842     0.018615    52.417520     0.000000 
   9.880000    54.420210     0.018376    52.447527     0.000000 
   9.885000    54.248646     0.018434    52.486801     0.000000 
   9.890000    53.829939     0.018577    52.537417     0.000000 
   9.895000    55.554166     0.018000    52.601813     0.000000 
   9.900000    53.807184     0.018585    52.682785     0.000000 
   9.905000    53.205071     0.018795    52.783463     0.000000 
   9.910000    53.217668     0.018791    52.907252     0.000000 
   9.915000    55.386775     0.018055    53.057738     0.000000 
   9.920000    53.717038     0.018616    53.238550     0.000000 
   9.925000    55.234493     0.018105    53.453181     0.000000 
   9.930000    54.388605     0.018386    53.704777     0.000000 
   9.935000    55.201266     0.018116    53.995881     0.000000 
   9.940000    54.859850     0.018228    54.328160     0.000000 
   9.945000    54.627123     0.018306    54.702106     0.000000 
   9.950000    53.699813     0.018622    55.116725     0.000000 
   9.955000    56.121178     0.017819    55.569192     0.000000 
   9.960000    56.919493     0.017569    56.054474     0.000000 
   9.965000    57.364464     0.017432    56.564895     0.000000 
   9.970000    57.885401     0.017276    57.089635     0.000000 
   9.975000    57.681688     0.017337    57.614203     0.000000 
   9.980000    59.001427     0.016949    58.120033     0.000000 
   9.985000    60.246603     0.016598    58.584502     0.000000 
   9.990000    61.694548     0.016209    58.981818     0.000000 
   9.995000    61.981419     0.016134    59.285231     0.000000 
  10.000000    62.329149     0.016044    59.470666     0.000000 
  10.005000    61.967965     0.016137    59.521108     0.000000 
  10.010000    63.215205     0.015819    59.430325     0.000000 
  10.015000    63.935153     0.015641    59.204352     0.000000 
  10.020000    63.495254     0.015749    58.860052     0.000000 
  10.025000    61.876021     0.016161    58.421417     0.000000 
  10.030000    59.166724     0.016901    57.915182     0.000000 
  10.035000    59.347783     0.016850    57.367174     0.000000 
  10.040000    58.634542     0.017055    56.800079     0.000000 
  10.045000    56.783535     0.017611    56.232531     0.000000 
  10.050000    56.643048     0.017654    55.679087     0.000000 
  10.055000    55.970368     0.017867    55.150628     0.000000 
  10.060000    54.450319     0.018365    54.654878     0.000000 
  10.065000    55.851168     0.017905    54.196913     0.000000 
  10.070000    55.632670     0.017975    53.779591     0.000000 
  10.075000    54.997957     0.018182    53.403937     0.000000 
  10.080000    53.317009     0.018756    53.069481     0.000000 
  10.085000    51.862439     0.019282    52.774575     0.000000 
  10.090000    53.789347     0.018591    52.516687     0.000000 
  10.095000    54.345417     0.018401    52.292682     0.000000 
  10.100000    52.451213     0.019065    52.099071     0.000000 
  10.105000    53.003813     0.018867    51.932225     0.000000 
  10.110000    52.055279     0.019210    51.788557     0.000000 
  10.115000    51.722159     0.019334    51.664660     0.000000 
  10.120000    53.170184     0.018808    51.557399     0.000000 
  10.125000    52.705859     0.018973    51.463970     0.000000 
  10.130000    53.389982     0.018730    51.381933     0.000000 
  10.135000    51.672252     0.019353    51.309204     0.000000 
  10.140000    52.019803     0.019223    51.244042     0.000000 
  10.145000    50.273050     0.019891    51.185016     0.000000 
  10.150000    53.256950     0.018777    51.130968     0.000000 
  10.155000    51.778725     0.019313    51.080973     0.000000 
  10.160000    51.659182     0.019358    51.034297     0.000000 
  10.165000    51.868435     0.019280    50.990364     0.000000 
  10.170000    50.907241     0.019644    50.948724     0.000000 
  10.175000    51.446753     0.019438    50.909023     0.000000 
  10.180000    52.016374     0.019225    50.870983     0.000000 
  10.185000    51.213374     0.019526    50.834384     0.000000 
  10.190000    51.425874     0.019445    50.799048     0.000000 
  10.195000    50.816181     0.019679    50.764833     0.000000 
  10.200000    51.087372     0.019574    50.731619     0.000000 
  10.205000    52.560950     0.019026    50.699309     0.000000 
  10.210000    50.150591     0.019940    50.667818     0.000000 
  10.215000    50.690946     0.019727    50.637073     0.000000 
  10.220000    51.905921     0.019266    50.607011     0.000000 
  10.225000    50.311685     0.019876    50.577576     0.000000 
  10.230000    51.062230     0.019584    50.548720     0.000000 
  10.235000    51.224337     0.019522    50.520397     0.000000 
  10.240000    51.105444     0.019567    50.492569     0.000000 
  10.245000    51.973620     0.019241    50.465200     0.000000 
  10.250000    51.090791     0.019573    50.438258     0.000000 
  10.255000    50.567073     0.019776    50.411713     0.000000 
  10.260000    49.522682     0.020193    50.385539     0.000000 
  10.265000    50.541067     0.019786    50.359713     0.000000 
  10.270000    51.112260     0.019565    50.334211     0.000000 
  10.275000    52.434276     0.019071    50.309015     0.000000 
  10.280000    49.548933     0.020182    50.284105     0.000000 
  10.285000    49.561263     0.020177    50.259466     0.000000 
  10.290000    50.301879     0.019880    50.235082     0.000000 
  10.295000    50.592570     0.019766    50.210939     0.000000 
  10.300000    50.429323     0.019830    50.187025     0.000000 
  10.305000    50.696082     0.019725    50.163327     0.000000 
  10.310000    50.068391     0.019973    50.139834     0.000000 
  10.315000    50.561277     0.019778    50.116538     0.000000 
  10.320000    49.233365     0.020311    50.093429     0.000000 
  10.325000    49.115063     0.020360    50.070498     0.000000 
  10.330000    49.656492     0.020138    50.047737     0.000000 
  10.335000    50.053205     0.019979    50.025141     0.000000 
  10.340000    50.717119     0.019717    50.002702     0.000000 
  10.345000    49.521069     0.020193    49.980413     0.000000 
  10.350000    49.941186     0.020024    49.958271     0.000000 
  10.355000    49.270540     0.020296    49.936269     0.000000 
  10.360000    50.261269     0.019896    49.914403     0.000000 
  10.365000    49.630989     0.020149    49.892669     0.000000 
  10.370000    49.830536     0.020068    49.871062     0.000000 
  10.375000    50.394202     0.019844    49.849579     0.000000 
  10.380000    49.617529     0.020154    49.828217     0.000000 
  10.385000    49.628202     0.020150    49.806973     0.000000 
  10.390000    49.349342     0.020264    49.785844     0.000000 
  10.395000    48.780045     0.020500    49.764828     0.000000 
  10.400000    49.003881     0.020407    49.743921     0.000000 
  10.405000    51.031062     0.019596    49.723123     0.000000 
  10.410000    49.724569     0.020111    49.702431     0.000000 
  10.415000    49.246728     0.020306    49.681843     0.000000 
  10.420000    48.834133     0.020477    49.661359     0.000000 
  10.425000    49.150906     0.020346    49.640976     0.000000 
  10.430000    49.278857     0.020293    49.620694     0.000000 
  10.435000    49.278799     0.020293    49.600511     0.000000 
  10.440000    48.506465     0.020616    49.580428     0.000000 
  10.445000    49.855205     0.020058    49.560442     0.000000 
  10.450000    48.042974     0.020815    49.540553     0.000000 
  10.455000    48.813574     0.020486    49.520762     0.000000 
  10.460000    49.890412     0.020044    49.501067     0.000000 
  10.465000    48.544514     0.020600    49.481469     0.000000 
  10.470000    50.224816     0.019910    49.461967     0.000000 
  10.475000    49.229211     0.020313    49.442561     0.000000 
  10.480000    48.321220     0.020695    49.423251     0.000000 
  10.485000    48.824715     0.020481    49.404038     0.000000 
  10.490000    48.601420     0.020576    49.384922     0.000000 
  10.495000    48.243346     0.020728    49.365904     0.000000 
  10.500000    48.301284     0.020703    49.346983     0.000000 
  10.505000    48.233236     0.020733    49.328161     0.000000 
  10.510000    49.923457     0.020031    49.309437     0.000000 
  10.515000    49.097966     0.020367    49.290814     0.000000 
  10.520000    49.398569     0.020244    49.272292     0.000000 
  10.525000    50.330851     0.019869    49.253871     0.000000 
  10.530000    48.727031     0.020522    49.235553     0.000000 
  10.535000    49.247667     0.020306    49.217340     0.000000 
  10.540000    49.033292     0.020394    49.199231     0.000000 
  10.545000    48.823989     0.020482    49.181229     0.000000 
  10.550000    48.473450     0.020630    49.163335     0.000000 
  10.555000    49.127849     0.020355    49.145551     0.000000 
  10.560000    48.143997     0.020771    49.127878     0.000000 
  10.565000    49.100908     0.020366    49.110318     0.000000 
  10.570000    49.871607     0.020051    49.092872     0.000000 
  10.575000    49.144630     0.020348    49.075543     0.000000 
  10.580000    48.570984     0.020588    49.058332     0.000000 
  10.585000    48.586762     0.020582    49.041242     0.000000 
  10.590000    49.353976     0.020262    49.024275     0.000000 
  10.595000    49.280857     0.020292    49.007433     0.000000 
  10.600000    48.426760     0.020650    48.990718     0.000000 
  10.605000    48.423075     0.020651    48.974134     0.000000 
  10.610000    48.755126     0.020511    48.957681     0.000000 
  10.615000    48.839627     0.020475    48.941365     0.000000 
  10.620000    49.056174     0.020385    48.925186     0.000000 
  10.625000    48.969720     0.020421    48.909149     0.000000 
  10.630000    49.536636     0.020187    48.893256     0.000000 
  10.635000    48.255910     0.020723    48.877510     0.000000 
  10.640000    49.418040     0.020236    48.861915     0.000000 
  10.645000    47.971974     0.020846    48.846474     0.000000 
  10.650000    48.484716     0.020625    48.831191     0.000000 
  10.655000    49.679937     0.020129    48.816070     0.000000 
  10.660000    48.097529     0.020791    48.801114     0.000000 
  10.665000    47.534386     0.021037    48.786328     0.000000 
  10.670000    48.970308     0.020421    48.771715     0.000000 
  10.675000    48.083721     0.020797    48.757281     0.000000 
  10.680000    48.771715     0.020504    48.743029     0.000000 
  10.685000    48.502415     0.020618    48.728965     0.000000 
  10.690000    48.087401     0.020795    48.715093     0.000000 
  10.695000    47.529885     0.021039    48.701419     0.000000 
  10.700000    48.313102     0.020698    48.687948     0.000000 
  10.705000    47.966750     0.020848    48.674685     0.000000 
  10.710000    48.149393     0.020769    48.661636     0.000000 
  10.715000    48.598710     0.020577    48.648808     0.000000 
  10.720000    48.161017     0.020764    48.636205     0.000000 
  10.725000    48.843302     0.020474    48.623835     0.000000 
  10.730000    47.509219     0.021049    48.611705     0.000000 
  10.735000    48.107147     0.020787    48.599822     0.000000 
  10.740000    48.192944     0.020750    48.588192     0.000000 
  10.745000    47.035271     0.021261    48.576823     0.000000 
  10.750000    48.056753     0.020809    48.565724     0.000000 
  10.755000    48.393387     0.020664    48.554902     0.000000 
  10.760000    48.503206     0.020617    48.544366     0.000000 
  10.765000    48.357255     0.020679    48.534125     0.000000 
  10.770000    47.347427     0.021120    48.524188     0.000000 
  10.775000    47.965623     0.020848    48.514565     0.000000 
  10.780000    48.329340     0.020691    48.505265     0.000000 
  10.785000    47.891944     0.020880    48.496300     0.000000 
  10.790000    48.463417     0.020634    48.487680     0.000000 
  10.795000    47.208714     0.021183    48.479417     0.000000 
  10.800000    47.095005     0.021234    48.471522     0.000000 
  10.805000    46.466591     0.021521    48.464008     0.000000 
  10.810000    47.561841     0.021025    48.456889     0.000000 
  10.815000    47.458824     0.021071    48.450177     0.000000 
  10.820000    48.590111     0.020580    48.443886     0.000000 
  10.825000    46.986311     0.021283    48.438032     0.000000 
  10.830000    47.828795     0.020908    48.432630     0.000000 
  10.835000    47.982058     0.020841    48.427697     0.000000 
  10.840000    48.057220     0.020809    48.423248     0.000000 
  10.845000    47.643555     0.020989    48.419302     0.000000 
  10.850000    48.069873     0.020803    48.415878     0.000000 
  10.855000    47.175394     0.021197    48.412995     0.000000 
  10.860000    48.885035     0.020456    48.410672     0.000000 
  10.865000    47.070299     0.021245    48.408933     0.000000 
  10.870000    45.400950     0.022026    48.407799     0.000000 
  10.875000    47.224092     0.021176    48.407293     0.000000 
  10.880000    47.554943     0.021028    48.407440     0.000000 
  10.885000    47.909117     0.020873    48.408267     0.000000 
  10.890000    47.114275     0.021225    48.409800     0.000000 
  10.895000    48.164565     0.020762    48.412069     0.000000 
  10.900000    48.013684     0.020827    48.415102     0.000000 
  10.905000    48.483632     0.020626    48.418933     0.000000 
  10.910000    46.559846     0.021478    48.423594     0.000000 
  10.915000    47.995190     0.020835    48.429121     0.000000 
  10.920000    48.801714     0.020491    48.435550     0.000000 
  10.925000    47.193664     0.021189    48.442921     0.000000 
  10.930000    47.364668     0.021113    48.451275     0.000000 
  10.935000    48.529759     0.020606    48.460656     0.000000 
  10.940000    48.599322     0.020576    48.471109     0.000000 
  10.945000    47.709668     0.020960    48.482683     0.000000 
  10.950000    47.892775     0.020880    48.495430     0.000000 
  10.955000    48.815667     0.020485    48.509404     0.000000 
  10.960000    47.424749     0.021086    48.524663     0.000000 
  10.965000    48.160560     0.020764    48.541267     0.000000 
  10.970000    48.586173     0.020582    48.559281     0.000000 
  10.975000    47.739049     0.020947    48.578775     0.000000 
  10.980000    48.232235     0.020733    48.599821     0.000000 
  10.985000    48.408730     0.020657    48.622496     0.000000 
  10.990000    48.627509     0.020564    48.646883     0.000000 
  10.995000    48.616147     0.020569    48.673070     0.000000 
  11.000000    48.100417     0.020790    48.701150     0.000000 
  11.005000    49.158613     0.020342    48.731222     0.000000 
  11.010000    48.065483     0.020805    48.763392     0.000000 
  11.015000    48.450185     0.020640    48.797774     0.000000 
  11.020000    47.572469     0.021021    48.834489     0.000000 
  11.025000    48.281346     0.020712    48.873667     0.000000 
  11.030000    48.415418     0.020655    48.915445     0.000000 
  11.035000    48.368190     0.020675    48.959972     0.000000 
  11.040000    47.785587     0.020927    49.007407     0.000000 
  11.045000    49.674106     0.020131    49.057921     0.000000 
  11.050000    49.100280     0.020366    49.111697     0.000000 
  11.055000    48.161088     0.020764    49.168933     0.000000 
  11.060000    50.148640     0.019941    49.229840     0.000000 
  11.065000    51.068369     0.019582    49.294648     0.000000 
  11.070000    49.887454     0.020045    49.363603     0.000000 
  11.075000    48.552092     0.020596    49.436972     0.000000 
  11.080000    48.713815     0.020528    49.515044     0.000000 
  11.085000    49.510359     0.020198    49.598130     0.000000 
  11.090000    50.047163     0.019981    49.686568     0.000000 
  11.095000    49.107105     0.020364    49.780727     0.000000 
  11.100000    49.478289     0.020211    49.881005     0.000000 
  11.105000    49.360726     0.020259    49.987837     0.000000 
  11.110000    50.262164     0.019896    50.101695     0.000000 
  11.115000    49.923358     0.020031    50.223097     0.000000 
  11.120000    49.600169     0.020161    50.352607     0.000000 
  11.125000    50.228271     0.019909    50.490844     0.000000 
  11.130000    50.812582     0.019680    50.638485     0.000000 
  11.135000    51.954666     0.019248    50.796275     0.000000 
  11.140000    51.104972     0.019568    50.965032     0.000000 
  11.145000    50.699561     0.019724    51.145660     0.000000 
  11.150000    51.340674     0.019478    51.339155     0.000000 
  11.155000    51.262675     0.019507    51.546619     0.000000 
  11.160000    52.060031     0.019209    51.769274     0.000000 
  11.165000    53.499430     0.018692    52.008478     0.000000 
  11.170000    51.583880     0.019386    52.265741     0.000000 
  11.175000    53.392916     0.018729    52.542747     0.000000 
  11.180000    52.613734     0.019006    52.841381     0.000000 
  11.185000    53.818185     0.018581    53.163752     0.000000 
  11.190000    54.295683     0.018418    53.512232     0.000000 
  11.195000    52.650456     0.018993    53.889491     0.000000 
  11.200000    55.134516     0.018137    54.298545     0.000000 
  11.205000    55.850309     0.017905    54.742809     0.000000 
  11.210000    58.410324     0.017120    55.226165     0.000000 
  11.215000    56.732921     0.017626    55.753035     0.000000 
  11.220000    56.848137     0.017591    56.328484     0.000000 
  11.225000    58.375248     0.017131    56.958333     0.000000 
  11.230000    59.178475     0.016898    57.649315     0.000000 
  11.235000    60.052479     0.016652    58.409266     0.000000 
  11.240000    60.822990     0.016441    59.247387     0.000000 
  11.245000    60.592503     0.016504    60.174591     0.000000 
  11.250000    64.605237     0.015479    61.203983     0.000000 
  11.255000    66.647363     0.015004    62.351517     0.000000 
  11.260000    66.784235     0.014974    63.636896     0.000000 
  11.265000    68.326616     0.014636    65.084796     0.000000 
  11.270000    69.455029     0.014398    66.726479     0.000000 
  11.275000    72.829969     0.013731    68.601869     0.000000 
  11.280000    74.083553     0.013498    70.762112     0.000000 
  11.285000    78.601748     0.012722    73.272570     0.000000 
  11.290000    81.189622     0.012317    76.216111     0.000000 
  11.295000    84.911747     0.011777    79.696392     0.000000 
  11.300000    89.205849     0.011210    83.840704     0.000000 
  11.305000    92.089330     0.010859    88.801795     0.000000 
  11.310000    99.207363     0.010080    94.757992     0.000000 
  11.315000   104.793159     0.009543   101.910889     0.000000 
  11.320000   113.502095     0.008810   110.479901     0.000000 
  11.325000   120.939921     0.008269   120.692901     0.000000 
  11.330000   134.232527     0.007450   132.771826     0.000000 
  11.335000   146.258010     0.006837   146.911220     0.000000 
  11.340000   157.258407     0.006359   163.245616     0.000000 
  11.345000   174.683377     0.005725   181.798524     0.000000 
  11.350000   191.393053     0.005225   202.402437     0.000000 
  11.355000   212.358599     0.004709   224.580011     0.000000 
  11.360000   232.958856     0.004293   247.391271     0.000000 
  11.365000   254.078336     0.003936   269.294334     0.000000 
  11.370000   273.554310     0.003656   288.138467     0.000000 
  11.375000   281.783505     0.003549   301.455116     0.000000 
  11.380000   291.270496     0.003433   307.113024     0.000000 
  11.385000   287.538602     0.003478   304.104986     0.000000 
  11.390000   286.677689     0.003488   292.978606     0.000000 
  11.395000   266.538673     0.003752   275.591688     0.000000 
  11.400000   252.171165     0.003966   254.382374     0.000000 
  11.405000   235.505136     0.004246   231.640715     0.000000 
  11.410000   211.165219     0.004736   209.105850     0.000000 
  11.415000   192.479170     0.005195   187.896106     0.000000 
  11.420000   177.941642     0.005620   168.620071     0.000000 
  11.425000   155.392994     0.006435   151.531039     0.000000 
  11.430000   142.926140     0.006997   136.657557     0.000000 
  11.435000   130.197247     0.007681   123.894829     0.000000 
  11.440000   119.288006     0.008383   113.063818     0.000000 
  11.445000   112.175822     0.008915   103.948915     0.000000 
  11.450000   102.490464     0.009757    96.322500     0.000000 
  11.455000    97.784389     0.010227    89.961359     0.000000 
  11.460000    92.224129     0.010843    84.657531     0.000000 
  11.465000    86.739469     0.011529    80.224932     0.000000 
  11.470000    83.473220     0.011980    76.502588     0.000000 
  11.475000    78.555743     0.012730    73.355220     0.000000 
  11.480000    76.732871     0.013032    70.671886     0.000000 
  11.485000    73.299608     0.013643    68.363405     0.000000 
  11.490000    71.034408     0.014078    66.359157     0.000000 
  11.495000    68.321956     0.014637    64.603768     0.000000 
  11.500000    66.615592     0.015012    63.053998     0.000000 
  11.505000    64.003753     0.015624    61.676039     0.000000 
  11.510000    63.266896     0.015806    60.443284     0.000000 
  11.515000    59.997622     0.016667    59.334572     0.000000 
  11.520000    59.734642     0.016741    58.332848     0.000000 
  11.525000    57.472190     0.017400    57.424167     0.000000 
  11.530000    57.642839     0.017348    56.596966     0.000000 
  11.535000    56.201906     0.017793    55.841536     0.000000 
  11.540000    55.984243     0.017862    55.149630     0.000000 
  11.545000    55.637140     0.017974    54.514185     0.000000 
  11.550000    53.852741     0.018569    53.929103     0.000000 
  11.555000    55.383885     0.018056    53.389091     0.000000 
  11.560000    54.474942     0.018357    52.889529     0.000000 
  11.565000    51.862714     0.019282    52.426373     0.000000 
  11.570000    53.100125     0.018832    51.996063     0.000000 
  11.575000    52.539534     0.019033    51.595463     0.000000 
  11.580000    51.300958     0.019493    51.221797     0.000000 
  11.585000    50.917868     0.019639    50.872601     0.000000 
  11.590000    51.129145     0.019558    50.545684     0.000000 
  11.595000    51.031464     0.019596    50.239095     0.000000 
  11.600000    50.758526     0.019701    49.951087     0.000000 
  11.605000    49.860742     0.020056    49.680095     0.000000 
  11.610000    49.179375     0.020334    49.424717     0.000000 
  11.615000    49.638527     0.020146    49.183687     0.000000 
  11.620000    49.681461     0.020128    48.955867     0.000000 
  11.625000    49.285050     0.020290    48.740228     0.000000 
  11.630000    48.360525     0.020678    48.535838     0.000000 
  11.635000    47.998179     0.020834    48.341852     0.000000 
  11.640000    47.546916     0.021032    48.157502     0.000000 
  11.645000    47.661273     0.020981    47.982091     0.000000 
  11.650000    48.684770     0.020540    47.814982     0.000000 
  11.655000    48.531526     0.020605    47.655593     0.000000 
  11.660000    47.791551     0.020924    47.503392     0.000000 
  11.665000    47.982410     0.020841    47.357894     0.000000 
  11.670000    47.237335     0.021170    47.218652     0.000000 
  11.675000    47.868591     0.020891    47.085254     0.000000 
  11.680000    46.869789     0.021336    46.957326     0.000000 
  11.685000    46.134631     0.021676    46.834518     0.000000 
  11.690000    46.040788     0.021720    46.716511     0.000000 
  11.695000    46.864382     0.021338    46.603010     0.000000 
  11.700000    46.838976     0.021350    46.493740     0.000000 
  11.705000    45.794989     0.021836    46.388449     0.000000 
  11.710000    46.440972     0.021533    46.286902     0.000000 
  11.715000    46.792301     0.021371    46.188883     0.000000 
  11.720000    45.379249     0.022037    46.094188     0.000000 
  11.725000    45.863435     0.021804    46.002631     0.000000 
  11.730000    46.407838     0.021548    45.914036     0.000000 
  11.735000    45.299380     0.022075    45.828242     0.000000 
  11.740000    45.339053     0.022056    45.745096     0.000000 
  11.745000    45.717341     0.021874    45.664457     0.000000 
  11.750000    45.043762     0.022201    45.586192     0.000000 
  11.755000    45.514435     0.021971    45.510179     0.000000 
  11.760000    44.881673     0.022281    45.436300     0.000000 
  11.765000    45.287389     0.022081    45.364449     0.000000 
  11.770000    44.918160     0.022263    45.294523     0.000000 
  11.775000    45.517662     0.021969    45.226428     0.000000 
  11.780000    44.817224     0.022313    45.160073     0.000000 
  11.785000    45.201345     0.022123    45.095375     0.000000 
  11.790000    44.125339     0.022663    45.032658     0.000000 
  11.795000    45.180747     0.022133    44.971042     0.000000 
  11.800000    44.998495     0.022223    44.910860     0.000000 
  11.805000    44.824504     0.022309    44.852046     0.000000 
  11.810000    44.229729     0.022609    44.794537     0.000000 
  11.815000    43.973494     0.022741    44.738274     0.000000 
  11.820000    44.035760     0.022709    44.683203     0.000000 
  11.825000    43.855851     0.022802    44.629271     0.000000 
  11.830000    44.478660     0.022483    44.576429     0.000000 
  11.835000    44.988960     0.022228    44.524629     0.000000 
  11.840000    43.968188     0.022744    44.473828     0.000000 
  11.845000    43.761293     0.022851    44.423880     0.000000 
  11.850000    44.173408     0.022638    44.374953     0.000000 
  11.855000    44.760461     0.022341    44.326905     0.000000 
  11.860000    44.233567     0.022607    44.279700     0.000000 
  11.865000    42.800601     0.023364    44.233305     0.000000 
  11.870000    44.218137     0.022615    44.187687     0.000000 
  11.875000    43.444943     0.023018    44.142816     0.000000 
  11.880000    44.791123     0.022326    44.098663     0.000000 
  11.885000    43.930966     0.022763    44.055200     0.000000 
  11.890000    43.083812     0.023211    44.012401     0.000000 
  11.895000    44.111565     0.022670    43.970240     0.000000 
  11.900000    44.199879     0.022624    43.928695     0.000000 
  11.905000    43.601246     0.022935    43.887742     0.000000 
  11.910000    43.635204     0.022917    43.847359     0.000000 
  11.915000    43.158112     0.023171    43.807527     0.000000 
  11.920000    44.335674     0.022555    43.768225     0.000000 
  11.925000    43.212173     0.023142    43.729435     0.000000 
  11.930000    43.671798     0.022898    43.781441     0.000000 
  11.935000    43.361332     0.023062    43.743872     0.000000 
  11.940000    43.566156     0.022954    43.706764     0.000000 
  11.945000    44.055409     0.022699    43.670102     0.000000 
  11.950000    43.433115     0.023024    43.633871     0.000000 
  11.955000    42.601738     0.023473    43.598057     0.000000 
  11.960000    42.673691     0.023434    43.562646     0.000000 
  11.965000    43.446647     0.023017    43.527625     0.000000 
  11.970000    42.412057     0.023578    43.492983     0.000000 
  11.975000    43.740656     0.022862    43.458706     0.000000 
  11.980000    42.088625     0.023759    43.424783     0.000000 
  11.985000    43.914157     0.022772    43.391205     0.000000 
  11.990000    42.602197     0.023473    43.357959     0.000000 
  11.995000    42.596689     0.023476    43.325037     0.000000 
  12.000000    41.943061     0.023842    43.292429     0.000000 
  12.005000    43.607381     0.022932    43.260126     0.000000 
  12.010000    42.550064     0.023502    43.228119     0.000000 
  12.015000    43.609279     0.022931    43.196400     0.000000 
  12.020000    43.098061     0.023203    43.164960     0.000000 
  12.025000    43.164690     0.023167    43.133793     0.000000 
  12.030000    43.608905     0.022931    43.102891     0.000000 
  12.035000    42.644868     0.023449    43.072247     0.000000 
  12.040000    42.352390     0.023611    43.041854     0.000000 
  12.045000    42.901860     0.023309    43.011707     0.000000 
  12.050000    42.190729     0.023702    42.981799     0.000000 
  12.055000    43.326360     0.023081    42.952125     0.000000 
  12.060000    43.661808     0.022903    42.922679     0.000000 
  12.065000    42.423610     0.023572    42.893456     0.000000 
  12.070000    43.278304     0.023106    42.864452     0.000000 
  12.075000    42.286595     0.023648    42.835661     0.000000 
  12.080000    43.297818     0.023096    42.807081     0.000000 
  12.085000    42.735016     0.023400    42.778706     0.000000 
  12.090000    42.405348     0.023582    42.750532     0.000000 
  12.095000    41.007098     0.024386    42.722558     0.000000 
  12.100000    41.356454     0.024180    42.694779     0.000000 
  12.105000    42.126477     0.023738    42.667193     0.000000 
  12.110000    42.527558     0.023514    42.639797     0.000000 
  12.115000    42.162659     0.023718    42.612588     0.000000 
  12.120000    41.945458     0.023840    42.585566     0.000000 
  12.125000    41.679544     0.023993    42.558729     0.000000 
  12.130000    42.015145     0.023801    42.532075     0.000000 
  12.135000    43.157270     0.023171    42.505603     0.000000 
  12.140000    43.000230     0.023256    42.479313     0.000000 
  12.145000    42.637529     0.023454    42.453205     0.000000 
  12.150000    42.885227     0.023318    42.427280     0.000000 
  12.155000    42.207968     0.023692    42.401538     0.000000 
  12.160000    43.468285     0.023005    42.375981     0.000000 
  12.165000    41.751515     0.023951    42.350612     0.000000 
  12.170000    42.485832     0.023537    42.325432     0.000000 
  12.175000    42.463218     0.023550    42.300446     0.000000 
  12.180000    42.257085     0.023665    42.275659     0.000000 
  12.185000    43.315238     0.023087    42.251076     0.000000 
  12.190000    41.803425     0.023921    42.226706     0.000000 
  12.195000    41.243694     0.024246    42.202557     0.000000 
  12.200000    41.819499     0.023912    42.178642     0.000000 
  12.205000    42.844189     0.023340    42.154977     0.000000 
  12.210000    42.648826     0.023447    42.131580     0.000000 
  12.215000    42.651278     0.023446    42.108477     0.000000 
  12.220000    41.753857     0.023950    42.085701     0.000000 
  12.225000    44.109034     0.022671    42.063292     0.000000 
  12.230000    42.490586     0.023535    42.041305     0.000000 
  12.235000    42.212063     0.023690    42.019807     0.000000 
  12.240000    40.919195     0.024438    41.998885     0.000000 
  12.245000    41.718684     0.023970    41.978647     0.000000 
  12.250000    42.315691     0.023632    41.959225     0.000000 
  12.255000    43.171020     0.023164    41.940783     0.000000 
  12.260000    42.125494     0.023739    41.923516     0.000000 
  12.265000    42.315222     0.023632    41.907654     0.000000 
  12.270000    43.286413     0.023102    41.893461     0.000000 
  12.275000    42.550191     0.023502    41.881235     0.000000 
  12.280000    42.456787     0.023553    41.871304     0.000000 
  12.285000    42.595402     0.023477    41.864016     0.000000 
  12.290000    41.901558     0.023865    41.859730     0.000000 
  12.295000    43.209198     0.023143    41.858798     0.000000 
  12.300000    43.165237     0.023167    41.861548     0.000000 
  12.305000    41.567652     0.024057    41.868263     0.000000 
  12.310000    40.962568     0.024413    41.879151     0.000000 
  12.315000    42.298885     0.023641    41.894322     0.000000 
  12.320000    42.646539     0.023449    41.913757     0.000000 
  12.325000    42.927795     0.023295    41.937274     0.000000 
  12.330000    42.354574     0.023610    41.964497     0.000000 
  12.335000    42.885020     0.023318    41.994810     0.000000 
  12.340000    43.020759     0.023245    42.027312     0.000000 
  12.345000    42.952723     0.023281    42.060765     0.000000 
  12.350000    42.824039     0.023351    42.093543     0.000000 
  12.355000    42.283137     0.023650    42.123607     0.000000 
  12.360000    42.633367     0.023456    42.148536     0.000000 
  12.365000    42.576160     0.023487    42.165666     0.000000 
  12.370000    42.572745     0.023489    42.172361     0.000000 
  12.375000    42.359657     0.023607    42.166401     0.000000 
  12.380000    43.315326     0.023087    42.146400     0.000000 
  12.385000    42.593268     0.023478    42.112105     0.000000 
  12.390000    42.627621     0.023459    42.064460     0.000000 
  12.395000    42.950301     0.023283    42.005387     0.000000 
  12.400000    41.908071     0.023862    41.937406     0.000000 
  12.405000    42.174749     0.023711    41.863212     0.000000 
  12.410000    42.488218     0.023536    41.785350     0.000000 
  12.415000    41.749325     0.023952    41.706024     0.000000 
  12.420000    42.015525     0.023801    41.627028     0.000000 
  12.425000    42.150315     0.023725    41.549749     0.000000 
  12.430000    41.974688     0.023824    41.475218     0.000000 
  12.435000    41.857762     0.023890    41.404157     0.000000 
  12.440000    40.713980     0.024562    41.337033     0.000000 
  12.445000    41.683141     0.023991    41.274101     0.000000 
  12.450000    42.157412     0.023721    41.215654     0.000000 
  12.455000    41.192638     0.024276    41.161200     0.000000 
  12.460000    40.837071     0.024488    41.110779     0.000000 
  12.465000    41.890296     0.023872    41.064135     0.000000 
  12.470000    41.774248     0.023938    41.020952     0.000000 
  12.475000    40.955833     0.024417    40.980883     0.000000 
  12.480000    41.924476     0.023852    40.943569     0.000000 
  12.485000    41.585612     0.024047    40.908653     0.000000 
  12.490000    41.201378     0.024271    40.875795     0.000000 
  12.495000    41.119859     0.024319    40.844684     0.000000 
  12.500000    40.765448     0.024531    40.815039     0.000000 
  12.505000    41.304504     0.024210    40.786613     0.000000 
  12.510000    40.942804     0.024424    40.759195     0.000000 
  12.515000    39.427361     0.025363    40.732607     0.000000 
  12.520000    40.196507     0.024878    40.706703     0.000000 
  12.525000    42.112746     0.023746    40.681363     0.000000 
  12.530000    41.785386     0.023932    40.656488     0.000000 
  12.535000    41.620491     0.024027    40.632003     0.000000 
  12.540000    40.587546     0.024638    40.607846     0.000000 
  12.545000    39.468787     0.025336    40.583968     0.000000 
  12.550000    41.124693     0.024316    40.560331     0.000000 
  12.555000    41.079365     0.024343    40.536904     0.000000 
  12.560000    40.958644     0.024415    40.513664     0.000000 
  12.565000    41.617784     0.024028    40.490591     0.000000 
  12.570000    41.621565     0.024026    40.467668     0.000000 
  12.575000    40.883411     0.024460    40.444882     0.000000 
  12.580000    40.509378     0.024686    40.422223     0.000000 
  12.585000    40.191530     0.024881    40.399680     0.000000 
  12.590000    40.494764     0.024695    40.377246     0.000000 
  12.595000    41.167315     0.024291    40.354913     0.000000 
  12.600000    39.973842     0.025016    40.332675     0.000000 
  12.605000    40.577777     0.024644    40.310525     0.000000 
  12.610000    41.170244     0.024289    40.288460     0.000000 
  12.615000    42.036848     0.023789    40.266474     0.000000 
  12.620000    41.335650     0.024192    40.244562     0.000000 
  12.625000    39.689262     0.025196    40.222722     0.000000 
  12.630000    40.743579     0.024544    40.200950     0.000000 
  12.635000    41.080677     0.024342    40.179243     0.000000 
  12.640000    41.450463     0.024125    40.157597     0.000000 
  12.645000    40.262436     0.024837    40.136010     0.000000 
  12.650000    39.466248     0.025338    40.114479     0.000000 
  12.655000    41.649534     0.024010    40.093002     0.000000 
  12.660000    41.537899     0.024074    40.071578     0.000000 
  12.665000    40.115620     0.024928    40.050204     0.000000 
  12.670000    39.909656     0.025057    40.028878     0.000000 
  12.675000    40.618949     0.024619    40.007599     0.000000 
  12.680000    40.384336     0.024762    39.986364     0.000000 
  12.685000    40.422854     0.024738    39.965174     0.000000 
  12.690000    40.853532     0.024478    39.944025     0.000000 
  12.695000    40.063001     0.024961    39.922918     0.000000 
  12.700000    39.176178     0.025526    39.901850     0.000000 
  12.705000    39.811656     0.025118    39.880821     0.000000 
  12.710000    40.843578     0.024484    39.859830     0.000000 
  12.715000    39.702406     0.025187    39.838876     0.000000 
  12.720000    40.027911     0.024983    39.817957     0.000000 
  12.725000    40.467498     0.024711    39.797073     0.000000 
  12.730000    39.721701     0.025175    39.776223     0.000000 
  12.735000    39.689100     0.025196    39.755407     0.000000 
  12.740000    40.129852     0.024919    39.734623     0.000000 
  12.745000    39.248307     0.025479    39.713871     0.000000 
  12.750000    40.174100     0.024892    39.693151     0.000000 
  12.755000    39.435855     0.025358    39.672461     0.000000 
  12.760000    40.648743     0.024601    39.651801     0.000000 
  12.765000    40.144511     0.024910    39.631171     0.000000 
  12.770000    39.831779     0.025106    39.610569     0.000000 
  12.775000    39.611860     0.025245    39.589997     0.000000 
  12.780000    40.961818     0.024413    39.569452     0.000000 
  12.785000    39.001715     0.025640    39.548935     0.000000 
  12.790000    38.694789     0.025843    39.528499     0.000000 
  12.795000    39.413913     0.025372    39.508036     0.000000 
  12.800000    40.274972     0.024829    39.487600     0.000000 
  12.805000    39.878918     0.025076    39.467190     0.000000 
  12.810000    39.806357     0.025122    39.446805     0.000000 
  12.815000    40.409931     0.024746    39.426446     0.000000 
  12.820000    39.218055     0.025498    39.406112     0.000000 
  12.825000    40.025961     0.024984    39.385802     0.000000 
  12.830000    39.573985     0.025269    39.365517     0.000000 
  12.835000    39.574187     0.025269    39.345256     0.000000 
  12.840000    38.989731     0.025648    39.325019     0.000000 
  12.845000    39.946058     0.025034    39.304806     0.000000 
  12.850000    39.582086     0.025264    39.284616     0.000000 
  12.855000    40.522416     0.024678    39.264449     0.000000 
  12.860000    39.729586     0.025170    39.244305     0.000000 
  12.865000    39.036607     0.025617    39.224184     0.000000 
  12.870000    38.751633     0.025805    39.204085     0.000000 
  12.875000    39.152494     0.025541    39.184009     0.000000 
  12.880000    40.150321     0.024906    39.163954     0.000000 
  12.885000    38.859454     0.025734    39.143922     0.000000 
  12.890000    39.053950     0.025606    39.123911     0.000000 
  12.895000    39.460512     0.025342    39.103922     0.000000 
  12.900000    40.150093     0.024907    39.083954     0.000000 
  12.905000    39.758853     0.025152    39.064007     0.000000 
  12.910000    38.591830     0.025912    39.044082     0.000000 
  12.915000    39.113415     0.025567    39.024177     0.000000 
  12.920000    38.654015     0.025871    39.004293     0.000000 
  12.925000    38.959598     0.025668    38.984430     0.000000 
  12.930000    39.121400     0.025561    38.964587     0.000000 
  12.935000    38.221122     0.026164    38.944765     0.000000 
  12.940000    38.908143     0.025702    38.924962     0.000000 
  12.945000    38.250227     0.026144    38.905180     0.000000 
  12.950000    39.929048     0.025044    38.885418     0.000000 
  12.955000    38.759439     0.025800    38.865676     0.000000 
  12.960000    39.632092     0.025232    38.845954     0.000000 
  12.965000    38.824036     0.025757    38.826251     0.000000 
  12.970000    39.390574     0.025387    38.806568     0.000000 
  12.975000    38.881704     0.025719    38.786905     0.000000 
  12.980000    39.105874     0.025572    38.832516     0.000000 
  12.985000    38.814050     0.025764    38.813068     0.000000 
  12.990000    38.589481     0.025914    38.793640     0.000000 
  12.995000    39.231294     0.025490    38.774232     0.000000 
  13.000000    39.376056     0.025396    38.754844     0.000000 
  13.005000    38.616648     0.025896    38.735476     0.000000 
  13.010000    38.832986     0.025751    38.716266     0.000000 
  13.015000    38.355302     0.026072    38.696937     0.000000 
  13.020000    38.337643     0.026084    38.677628     0.000000 
  13.025000    39.087581     0.025584    38.658338     0.000000 
  13.030000    39.408439     0.025375    38.639068     0.000000 
  13.035000    38.241048     0.026150    38.619817     0.000000 
  13.040000    38.681988     0.025852    38.600585     0.000000 
  13.045000    39.189816     0.025517    38.581372     0.000000 
  13.050000    38.789133     0.025780    38.562179     0.000000 
  13.055000    38.012150     0.026307    38.543005     0.000000 
  13.060000    38.227436     0.026159    38.523850     0.000000 
  13.065000    38.501714     0.025973    38.504714     0.000000 
  13.070000    38.531235     0.025953    38.485597     0.000000 
  13.075000    37.779132     0.026470    38.466499     0.000000 
  13.080000    37.637681     0.026569    38.447420     0.000000 
  13.085000    38.176304     0.026194    38.428360     0.000000 
  13.090000    39.193660     0.025514    38.409319     0.000000 
  13.095000    38.333846     0.026087    38.390297     0.000000 
  13.100000    37.892641     0.026390    38.371294     0.000000 
  13.105000    37.407317     0.026733    38.352309     0.000000 
  13.110000    38.032729     0.026293    38.333343     0.000000 
  13.115000    37.396879     0.026740    38.314396     0.000000 
  13.120000    39.165026     0.025533    38.295468     0.000000 
  13.125000    37.664724     0.026550    38.276559     0.000000 
  13.130000    38.336548     0.026085    38.257668     0.000000 
  13.135000    38.533383     0.025952    38.238796     0.000000 
  13.140000    37.951174     0.026350    38.219943     0.000000 
  13.145000    37.518628     0.026653    38.201108     0.000000 
  13.150000    37.398532     0.026739    38.182293     0.000000 
  13.155000    38.023055     0.026300    38.163495     0.000000 
  13.160000    36.997041     0.027029    38.144717     0.000000 
  13.165000    36.778317     0.027190    38.125957     0.000000 
  13.170000    37.682479     0.026538    38.107216     0.000000 
  13.175000    36.720917     0.027232    38.088493     0.000000 
  13.180000    38.085758     0.026257    38.069789     0.000000 
  13.185000    37.762139     0.026482    38.051104     0.000000 
  13.190000    37.641848     0.026566    38.032438     0.000000 
  13.195000    37.833368     0.026432    38.013790     0.000000 
  13.200000    36.908595     0.027094    37.995161     0.000000 
  13.205000    37.931858     0.026363    37.976550     0.000000 
  13.210000    37.848406     0.026421    37.957958     0.000000 
  13.215000    37.690028     0.026532    37.939385     0.000000 
  13.220000    37.476009     0.026684    37.920831     0.000000 
  13.225000    38.092067     0.026252    37.902295     0.000000 
  13.230000    37.238706     0.026854    37.883778     0.000000 
  13.235000    37.947402     0.026352    37.865280     0.000000 
  13.240000    37.112070     0.026945    37.846801     0.000000 
  13.245000    38.783635     0.025784    37.828341     0.000000 
  13.250000    38.813190     0.025764    37.809899     0.000000 
  13.255000    37.411431     0.026730    37.791476     0.000000 
  13.260000    37.231279     0.026859    37.773072     0.000000 
  13.265000    38.635052     0.025883    37.754687     0.000000 
  13.270000    36.866674     0.027125    37.736321     0.000000 
  13.275000    37.846088     0.026423    37.717973     0.000000 
  13.280000    38.029362     0.026295    37.699645     0.000000 
  13.285000    38.397787     0.026043    37.681336     0.000000 
  13.290000    38.340077     0.026082    37.663046     0.000000 
  13.295000    37.090027     0.026961    37.645427     0.000000 
  13.300000    36.897456     0.027102    37.627177     0.000000 
  13.305000    36.605010     0.027319    37.608946     0.000000 
  13.310000    38.656320     0.025869    37.590734     0.000000 
  13.315000    38.325029     0.026093    37.572541     0.000000 
  13.320000    36.933068     0.027076    37.554367     0.000000 
  13.325000    37.093198     0.026959    37.536213     0.000000 
  13.330000    37.776383     0.026472    37.518078     0.000000 
  13.335000    37.699472     0.026526    37.499962     0.000000 
  13.340000    37.310495     0.026802    37.481866     0.000000 
  13.345000    36.610745     0.027314    37.463789     0.000000 
  13.350000    37.133376     0.026930    37.445732     0.000000 
  13.355000    36.838960     0.027145    37.427694     0.000000 
  13.360000    36.046486     0.027742    37.409676     0.000000 
  13.365000    37.196115     0.026885    37.391678     0.000000 
  13.370000    37.936037     0.026360    37.373699     0.000000 
  13.375000    37.321909     0.026794    37.355740     0.000000 
  13.380000    35.903201     0.027853    37.337801     0.000000 
  13.385000    36.833639     0.027149    37.319881     0.000000 
  13.390000    36.503110     0.027395    37.301982     0.000000 
  13.395000    36.837041     0.027147    37.284102     0.000000 
  13.400000    36.781751     0.027187    37.266243     0.000000 
  13.405000    37.059921     0.026983    37.248404     0.000000 
  13.410000    37.510597     0.026659    37.230585     0.000000 
  13.415000    37.143209     0.026923    37.212786     0.000000 
  13.420000    37.925396     0.026368    37.195007     0.000000 
  13.425000    36.115649     0.027689    37.177249     0.000000 
  13.430000    37.075956     0.026972    37.159511     0.000000 
  13.435000    36.068296     0.027725    37.141794     0.000000 
  13.440000    36.910607     0.027092    37.124097     0.000000 
  13.445000    37.287159     0.026819    37.106421     0.000000 
  13.450000    37.095565     0.026957    37.088766     0.000000 
  13.455000    36.049610     0.027740    37.071131     0.000000 
  13.460000    36.100745     0.027700    37.053517     0.000000 
  13.465000    36.775572     0.027192    37.035925     0.000000 
  13.470000    36.167412     0.027649    37.018353     0.000000 
  13.475000    36.973015     0.027047    37.000802     0.000000 
  13.480000    36.908734     0.027094    36.983273     0.000000 
  13.485000    35.655788     0.028046    36.965764     0.000000 
  13.490000    35.685760     0.028022    36.948277     0.000000 
  13.495000    35.424435     0.028229    36.930812     0.000000 
  13.500000    36.719676     0.027233    36.913368     0.000000 
  13.505000    36.461162     0.027426    36.895946     0.000000 
  13.510000    36.395110     0.027476    36.878545     0.000000 
  13.515000    35.122977     0.028471    36.861166     0.000000 
  13.520000    35.995645     0.027781    36.843809     0.000000 
  13.525000    36.069881     0.027724    36.825658     0.000000 
  13.530000    35.803702     0.027930    36.808347     0.000000 
  13.535000    35.806051     0.027928    36.791059     0.000000 
  13.540000    36.027214     0.027757    36.773793     0.000000 
  13.545000    36.240473     0.027593    36.756549     0.000000 
  13.550000    36.307451     0.027543    36.739328     0.000000 
  13.555000    36.573833     0.027342    36.722130     0.000000 
  13.560000    35.857312     0.027888    36.704954     0.000000 
  13.565000    35.920680     0.027839    36.687801     0.000000 
  13.570000    35.617951     0.028076    36.670670     0.000000 
  13.575000    35.323053     0.028310    36.653563     0.000000 
  13.580000    36.509764     0.027390    36.636479     0.000000 
  13.585000    36.360728     0.027502    36.619418     0.000000 
  13.590000    36.035478     0.027750    36.602381     0.000000 
  13.595000    36.156525     0.027658    36.585367     0.000000 
  13.600000    36.191238     0.027631    36.568377     0.000000 
  13.605000    35.806929     0.027928    36.551410     0.000000 
  13.610000    35.872400     0.027877    36.534468     0.000000 
  13.615000    35.594853     0.028094    36.517549     0.000000 
  13.620000    36.387645     0.027482    36.500655     0.000000 
  13.625000    35.376463     0.028267    36.483784     0.000000 
  13.630000    36.802543     0.027172    36.466939     0.000000 
  13.635000    34.211810     0.029230    36.450117     0.000000 
  13.640000    35.924538     0.027836    36.433321     0.000000 
  13.645000    36.461580     0.027426    36.416549     0.000000 
  13.650000    36.106294     0.027696    36.399802     0.000000 
  13.655000    35.519793     0.028153    36.383080     0.000000 
  13.660000    35.325530     0.028308    36.366383     0.000000 
  13.665000    35.408336     0.028242    36.349712     0.000000 
  13.670000    35.819845     0.027917    36.333067     0.000000 
  13.675000    36.540068     0.027367    36.316447     0.000000 
  13.680000    35.944469     0.027821    36.299853     0.000000 
  13.685000    35.405437     0.028244    36.283285     0.000000 
  13.690000    34.681018     0.028834    36.266743     0.000000 
  13.695000    35.267552     0.028355    36.250227     0.000000 
  13.700000    36.167971     0.027649    36.233738     0.000000 
  13.705000    35.825844     0.027913    36.217276     0.000000 
  13.710000    36.136714     0.027673    36.200840     0.000000 
  13.715000    36.346057     0.027513    36.184432     0.000000 
  13.720000    35.490186     0.028177    36.168050     0.000000 
  13.725000    35.433129     0.028222    36.151696     0.000000 
  13.730000    36.094466     0.027705    36.135370     0.000000 
  13.735000    35.657057     0.028045    36.119071     0.000000 
  13.740000    34.694900     0.028823    36.102800     0.000000 
  13.745000    35.686464     0.028022    36.086557     0.000000 
  13.750000    35.468970     0.028194    36.070343     0.000000 
  13.755000    35.649069     0.028051    36.054157     0.000000 
  13.760000    35.078886     0.028507    36.038000     0.000000 
  13.765000    35.630260     0.028066    36.021871     0.000000 
  13.770000    35.719175     0.027996    36.005772     0.000000 
  13.775000    35.289574     0.028337    35.989702     0.000000 
  13.780000    35.392342     0.028255    35.973661     0.000000 
  13.785000    35.197621     0.028411    35.957651     0.000000 
  13.790000    34.749795     0.028777    35.941670     0.000000 
  13.795000    35.407743     0.028242    35.925719     0.000000 
  13.800000    35.068990     0.028515    35.909799     0.000000 
  13.805000    35.399755     0.028249    35.893909     0.000000 
  13.810000    34.935874     0.028624    35.878050     0.000000 
  13.815000    34.667631     0.028845    35.862222     0.000000 
  13.820000    36.201359     0.027623    35.846425     0.000000 
  13.825000    35.325607     0.028308    35.830660     0.000000 
  13.830000    35.885101     0.027867    35.814927     0.000000 
  13.835000    35.680070     0.028027    35.799226     0.000000 
  13.840000    36.267247     0.027573    35.783557     0.000000 
  13.845000    35.131259     0.028465    35.767920     0.000000 
  13.850000    35.500738     0.028168    35.752317     0.000000 
  13.855000    35.362194     0.028279    35.736746     0.000000 
  13.860000    35.067094     0.028517    35.721209     0.000000 
  13.865000    34.453837     0.029024    35.705705     0.000000 
  13.870000    35.346514     0.028291    35.690235     0.000000 
  13.875000    35.243689     0.028374    35.674799     0.000000 
  13.880000    35.295384     0.028332    35.659398     0.000000 
  13.885000    36.402327     0.027471    35.644032     0.000000 
  13.890000    34.705940     0.028814    35.628700     0.000000 
  13.895000    34.705537     0.028814    35.613404     0.000000 
  13.900000    34.370549     0.029095    35.598143     0.000000 
  13.905000    34.869815     0.028678    35.582918     0.000000 
  13.910000    34.956883     0.028607    35.567730     0.000000 
  13.915000    34.671523     0.028842    35.552577     0.000000 
  13.920000    34.793917     0.028741    35.537462     0.000000 
  13.925000    35.606215     0.028085    35.522384     0.000000 
  13.930000    34.342843     0.029118    35.507344     0.000000 
  13.935000    35.256070     0.028364    35.492341     0.000000 
  13.940000    34.107117     0.029319    35.477376     0.000000 
  13.945000    34.862779     0.028684    35.462450     0.000000 
  13.950000    34.922714     0.028635    35.447563     0.000000 
  13.955000    34.354215     0.029109    35.432715     0.000000 
  13.960000    34.908719     0.028646    35.417907     0.000000 
  13.965000    35.217000     0.028395    35.403139     0.000000 
  13.970000    34.120972     0.029307    35.388411     0.000000 
  13.975000    36.189835     0.027632    35.373723     0.000000 
  13.980000    34.750251     0.028777    35.359077     0.000000 
  13.985000    33.155982     0.030160    35.344472     0.000000 
  13.990000    35.291130     0.028336    35.329910     0.000000 
  13.995000    34.859469     0.028687    35.315389     0.000000 
  14.000000    34.686706     0.028829    35.300911     0.000000 
  14.005000    34.692633     0.028825    35.286477     0.000000 
  14.010000    33.194111     0.030126    35.272085     0.000000 
  14.015000    34.763987     0.028765    35.257738     0.000000 
  14.020000    34.864131     0.028683    35.243436     0.000000 
  14.025000    33.435665     0.029908    35.229178     0.000000 
  14.030000    35.078064     0.028508    35.214965     0.000000 
  14.035000    35.242982     0.028374    35.200798     0.000000 
  14.040000    34.283848     0.029168    35.186678     0.000000 
  14.045000    34.266665     0.029183    35.172604     0.000000 
  14.050000    34.064950     0.029356    35.158578     0.000000 
  14.055000    33.303779     0.030027    35.144599     0.000000 
  14.060000    34.621276     0.028884    35.130668     0.000000 
  14.065000    34.676491     0.028838    35.116786     0.000000 
  14.070000    34.914998     0.028641    35.102954     0.000000 
  14.075000    34.285115     0.029167    35.089171     0.000000 
  14.080000    33.874850     0.029520    35.075438     0.000000 
  14.085000    34.210325     0.029231    35.061757     0.000000 
  14.090000    34.398490     0.029071    35.048126     0.000000 
  14.095000    34.015146     0.029399    35.034548     0.000000 
  14.100000    33.787250     0.029597    35.021022     0.000000 
  14.105000    33.910036     0.029490    35.007549     0.000000 
  14.110000    34.926914     0.028631    34.994130     0.000000 
  14.115000    34.336405     0.029124    34.980766     0.000000 
  14.120000    34.581260     0.028917    34.967456     0.000000 
  14.125000    33.338974     0.029995    34.954202     0.000000 
  14.130000    34.495378     0.028989    34.941004     0.000000 
  14.135000    34.037406     0.029379    34.927863     0.000000 
  14.140000    34.185958     0.029252    34.914779     0.000000 
  14.145000    33.306241     0.030024    34.901754     0.000000 
  14.150000    33.468724     0.029879    34.888787     0.000000 
  14.155000    35.508386     0.028162    34.875880     0.000000 
  14.160000    33.461320     0.029885    34.863034     0.000000 
  14.165000    33.827831     0.029561    34.850248     0.000000 
  14.170000    33.638946     0.029727    34.837524     0.000000 
  14.175000    33.230679     0.030093    34.824862     0.000000 
  14.180000    34.307588     0.029148    34.812264     0.000000 
  14.185000    34.758203     0.028770    34.799729     0.000000 
  14.190000    34.468696     0.029012    34.787260     0.000000 
  14.195000    34.895667     0.028657    34.774856     0.000000 
  14.200000    35.091040     0.028497    34.762518     0.000000 
  14.205000    33.932780     0.029470    34.750248     0.000000 
  14.210000    35.000453     0.028571    34.738045     0.000000 
  14.215000    34.837354     0.028705    34.725912     0.000000 
  14.220000    33.757786     0.029623    34.713849     0.000000 
  14.225000    34.277161     0.029174    34.701856     0.000000 
  14.230000    34.091826     0.029333    34.689935     0.000000 
  14.235000    34.687829     0.028829    34.678086     0.000000 
  14.240000    33.756093     0.029624    34.666311     0.000000 
  14.245000    34.163165     0.029271    34.654610     0.000000 
  14.250000    33.606646     0.029756    34.642985     0.000000 
  14.255000    33.127514     0.030186    34.631436     0.000000 
  14.260000    34.158728     0.029275    34.619965     0.000000 
  14.265000    34.273945     0.029177    34.608573     0.000000 
  14.270000    33.883775     0.029513    34.597259     0.000000 
  14.275000    33.704387     0.029670    34.586027     0.000000 
  14.280000    34.050629     0.029368    34.574876     0.000000 
  14.285000    34.475469     0.029006    34.563809     0.000000 
  14.290000    33.536479     0.029818    34.552825     0.000000 
  14.295000    33.158925     0.030158    34.541927     0.000000 
  14.300000    33.843750     0.029548    34.531115     0.000000 
  14.305000    34.249990     0.029197    34.520390     0.000000 
  14.310000    34.407990     0.029063    34.509755     0.000000 
  14.315000    34.351755     0.029111    34.499209     0.000000 
  14.320000    34.008006     0.029405    34.488785     0.000000 
  14.325000    33.799441     0.029586    34.478424     0.000000 
  14.330000    33.363288     0.029973    34.468157     0.000000 
  14.335000    33.792575     0.029592    34.457986     0.000000 
  14.340000    33.394200     0.029945    34.447911     0.000000 
  14.345000    33.614613     0.029749    34.437935     0.000000 
  14.350000    33.834035     0.029556    34.428058     0.000000 
  14.355000    33.349361     0.029986    34.418283     0.000000 
  14.360000    33.979692     0.029429    34.408611     0.000000 
  14.365000    33.370498     0.029967    34.399043     0.000000 
  14.370000    33.660695     0.029708    34.389581     0.000000 
  14.375000    33.656704     0.029712    34.380226     0.000000 
  14.380000    33.851891     0.029540    34.370981     0.000000 
  14.385000    33.341267     0.029993    34.361847     0.000000 
  14.390000    34.331464     0.029128    34.352825     0.000000 
  14.395000    33.591466     0.029769    34.343918     0.000000 
  14.400000    33.326298     0.030006    34.335127     0.000000 
  14.405000    34.575299     0.028922    34.326454     0.000000 
  14.410000    32.941843     0.030357    34.317901     0.000000 
  14.415000    33.301658     0.030029    34.309470     0.000000 
  14.420000    33.884062     0.029512    34.301162     0.000000 
  14.425000    33.340913     0.029993    34.292981     0.000000 
  14.430000    33.301801     0.030028    34.284927     0.000000 
  14.435000    34.079739     0.029343    34.277003     0.000000 
  14.440000    33.775131     0.029608    34.269212     0.000000 
  14.445000    33.840727     0.029550    34.261555     0.000000 
  14.450000    34.265380     0.029184    34.254034     0.000000 
  14.455000    33.197643     0.030123    34.246652     0.000000 
  14.460000    33.627723     0.029737    34.239412     0.000000 
  14.465000    32.935196     0.030363    34.232315     0.000000 
  14.470000    33.851441     0.029541    34.225364     0.000000 
  14.475000    33.682862     0.029689    34.218562     0.000000 
  14.480000    33.521841     0.029831    34.211911     0.000000 
  14.485000    34.218037     0.029224    34.205414     0.000000 
  14.490000    33.004809     0.030299    34.199073     0.000000 
  14.495000    33.683344     0.029688    34.192892     0.000000 
  14.500000    34.571353     0.028926    34.186873     0.000000 
  14.505000    33.580588     0.029779    34.181019     0.000000 
  14.510000    33.253150     0.030072    34.177104     0.000000 
  14.515000    34.408155     0.029063    34.171594     0.000000 
  14.520000    33.236612     0.030087    34.166257     0.000000 
  14.525000    33.011233     0.030293    34.161098     0.000000 
  14.530000    34.312283     0.029144    34.156119     0.000000 
  14.535000    32.693323     0.030587    34.151325     0.000000 
  14.540000    34.760165     0.028769    34.146717     0.000000 
  14.545000    33.401451     0.029939    34.142301     0.000000 
  14.550000    33.476589     0.029872    34.138079     0.000000 
  14.555000    33.264275     0.030062    34.134055     0.000000 
  14.560000    33.479961     0.029869    34.130233     0.000000 
  14.565000    32.944108     0.030354    34.126617     0.000000 
  14.570000    33.568850     0.029790    34.123210     0.000000 
  14.575000    33.228334     0.030095    34.120018     0.000000 
  14.580000    33.911130     0.029489    34.117043     0.000000 
  14.585000    33.149896     0.030166    34.114291     0.000000 
  14.590000    33.786610     0.029598    34.111765     0.000000 
  14.595000    33.818779     0.029569    34.109471     0.000000 
  14.600000    34.400244     0.029070    34.107413     0.000000 
  14.605000    33.292140     0.030037    34.105595     0.000000 
  14.610000    33.844180     0.029547    34.104023     0.000000 
  14.615000    33.786001     0.029598    34.102701     0.000000 
  14.620000    33.845720     0.029546    34.101635     0.000000 
  14.625000    32.854241     0.030437    34.100830     0.000000 
  14.630000    34.017677     0.029396    34.100291     0.000000 
  14.635000    33.321079     0.030011    34.100025     0.000000 
  14.640000    34.664634     0.028848    34.100036     0.000000 
  14.645000    33.533941     0.029821    34.100331     0.000000 
  14.650000    33.728524     0.029648    34.100915     0.000000 
  14.655000    32.920120     0.030377    34.101795     0.000000 
  14.660000    33.658725     0.029710    34.102978     0.000000 
  14.665000    33.736097     0.029642    34.104470     0.000000 
  14.670000    33.556706     0.029800    34.106277     0.000000 
  14.675000    33.112302     0.030200    34.108407     0.000000 
  14.680000    34.359708     0.029104    34.110867     0.000000 
  14.685000    33.953880     0.029452    34.113664     0.000000 
  14.690000    33.780135     0.029603    34.116805     0.000000 
  14.695000    33.462013     0.029885    34.094146     0.000000 
  14.700000    33.597636     0.029764    34.098080     0.000000 
  14.705000    32.749831     0.030535    34.102382     0.000000 
  14.710000    32.641586     0.030636    34.107062     0.000000 
  14.715000    33.425768     0.029917    34.112127     0.000000 
  14.720000    33.066451     0.030242    34.117587     0.000000 
  14.725000    33.816515     0.029571    34.123541     0.000000 
  14.730000    34.304222     0.029151    34.129819     0.000000 
  14.735000    33.995556     0.029416    34.136521     0.000000 
  14.740000    34.247481     0.029199    34.143657     0.000000 
  14.745000    33.491588     0.029858    34.151238     0.000000 
  14.750000    33.596759     0.029765    34.159274     0.000000 
  14.755000    33.584324     0.029776    34.167776     0.000000 
  14.760000    34.169147     0.029266    34.176757     0.000000 
  14.765000    33.613203     0.029750    34.186228     0.000000 
  14.770000    33.312217     0.030019    34.196201     0.000000 
  14.775000    33.397152     0.029943    34.206720     0.000000 
  14.780000    34.124188     0.029305    34.217737     0.000000 
  14.785000    34.094888     0.029330    34.229295     0.000000 
  14.790000    33.766034     0.029616    34.241409     0.000000 
  14.795000    33.909054     0.029491    34.254093     0.000000 
  14.800000    34.185279     0.029252    34.267362     0.000000 
  14.805000    33.369642     0.029967    34.281232     0.000000 
  14.810000    34.140788     0.029290    34.295718     0.000000 
  14.815000    33.989437     0.029421    34.310837     0.000000 
  14.820000    34.222090     0.029221    34.326607     0.000000 
  14.825000    33.286311     0.030042    34.343045     0.000000 
  14.830000    34.481251     0.029001    34.360168     0.000000 
  14.835000    33.296864     0.030033    34.377997     0.000000 
  14.840000    33.843015     0.029548    34.396551     0.000000 
  14.845000    33.001265     0.030302    34.415849     0.000000 
  14.850000    34.868298     0.028679    34.435914     0.000000 
  14.855000    33.875232     0.029520    34.456767     0.000000 
  14.860000    33.604840     0.029758    34.478430     0.000000 
  14.865000    33.107686     0.030204    34.500927     0.000000 
  14.870000    34.706577     0.028813    34.524282     0.000000 
  14.875000    33.637834     0.029728    34.548521     0.000000 
  14.880000    33.769053     0.029613    34.573669     0.000000 
  14.885000    33.900087     0.029498    34.599754     0.000000 
  14.890000    33.995539     0.029416    34.626804     0.000000 
  14.895000    34.450643     0.029027    34.654848     0.000000 
  14.900000    34.204493     0.029236    34.683916     0.000000 
  14.905000    34.485658     0.028998    34.714040     0.000000 
  14.910000    33.890162     0.029507    34.745253     0.000000 
  14.915000    34.934219     0.028625    34.777589     0.000000 
  14.920000    34.118108     0.029310    34.811083     0.000000 
  14.925000    34.930478     0.028628    34.845773     0.000000 
  14.930000    33.610429     0.029753    34.881696     0.000000 
  14.935000    34.073100     0.029349    34.918893     0.000000 
  14.940000    34.710889     0.028809    34.957405     0.000000 
  14.945000    35.230556     0.028384    34.997276     0.000000 
  14.950000    35.190927     0.028416    35.038550     0.000000 
  14.955000    34.149057     0.029283    35.081275     0.000000 
  14.960000    34.778082     0.028754    35.125499     0.000000 
  14.965000    34.954526     0.028609    35.171275     0.000000 
  14.970000    34.646948     0.028863    35.218655     0.000000 
  14.975000    33.273423     0.030054    35.267695     0.000000 
  14.980000    34.614439     0.028890    35.318454     0.000000 
  14.985000    34.811226     0.028726    35.370991     0.000000 
  14.990000    35.411410     0.028239    35.425371     0.000000 
  14.995000    35.065506     0.028518    35.481661     0.000000 
  15.000000    35.293584     0.028334    35.539928     0.000000 
  15.005000    34.253999     0.029194    35.600247     0.000000 
  15.010000    34.655909     0.028855    35.662693     0.000000 
  15.015000    35.933321     0.027829    35.727346     0.000000 
  15.020000    34.573144     0.028924    35.794288     0.000000 
  15.025000    34.243858     0.029202    35.863609     0.000000 
  15.030000    36.248701     0.027587    35.935398     0.000000 
  15.035000    35.587706     0.028100    36.009753     0.000000 
  15.040000    35.229740     0.028385    36.086774     0.000000 
  15.045000    36.152235     0.027661    36.166568     0.000000 
  15.050000    36.268998     0.027572    36.249244     0.000000 
  15.055000    35.174720     0.028430    36.334921     0.000000 
  15.060000    35.932324     0.027830    36.423720     0.000000 
  15.065000    35.111710     0.028481    36.515772     0.000000 
  15.070000    36.324669     0.027530    36.611213     0.000000 
  15.075000    36.015491     0.027766    36.710185     0.000000 
  15.080000    36.640630     0.027292    36.812839     0.000000 
  15.085000    37.019083     0.027013    36.919335     0.000000 
  15.090000    37.453648     0.026700    37.029841     0.000000 
  15.095000    36.443348     0.027440    37.144534     0.000000 
  15.100000    37.630271     0.026574    37.263600     0.000000 
  15.105000    36.335729     0.027521    37.387237     0.000000 
  15.110000    36.509725     0.027390    37.515655     0.000000 
  15.115000    36.620977     0.027307    37.649074     0.000000 
  15.120000    37.661014     0.026553    37.787727     0.000000 
  15.125000    36.685895     0.027258    37.931864     0.000000 
  15.130000    36.706404     0.027243    38.081746     0.000000 
  15.135000    37.261965     0.026837    38.237653     0.000000 
  15.140000    38.321221     0.026095    38.399879     0.000000 
  15.145000    37.678941     0.026540    38.568739     0.000000 
  15.150000    37.715238     0.026514    38.744567     0.000000 
  15.155000    37.728970     0.026505    38.927717     0.000000 
  15.160000    39.579955     0.025265    39.118568     0.000000 
  15.165000    39.080405     0.025588    39.317521     0.000000 
  15.170000    39.338422     0.025420    39.525008     0.000000 
  15.175000    39.655306     0.025217    39.759498     0.000000 
  15.180000    39.724926     0.025173    39.985501     0.000000 
  15.185000    40.187777     0.024883    40.221506     0.000000 
  15.190000    40.132158     0.024918    40.468074     0.000000 
  15.195000    39.519436     0.025304    40.725802     0.000000 
  15.200000    40.593678     0.024634    40.995332     0.000000 
  15.205000    40.889887     0.024456    41.277353     0.000000 
  15.210000    41.304346     0.024211    41.572604     0.000000 
  15.215000    41.926290     0.023851    41.881880     0.000000 
  15.220000    42.668406     0.023437    42.206036     0.000000 
  15.225000    42.981372     0.023266    42.545992     0.000000 
  15.230000    42.061777     0.023775    42.902894     0.000000 
  15.235000    44.669803     0.022386    43.277509     0.000000 
  15.240000    44.648688     0.022397    43.671148     0.000000 
  15.245000    43.637647     0.022916    44.085065     0.000000 
  15.250000    45.272305     0.022089    44.520616     0.000000 
  15.255000    45.557006     0.021951    44.979275     0.000000 
  15.260000    45.712998     0.021876    45.462642     0.000000 
  15.265000    46.171377     0.021658    45.972455     0.000000 
  15.270000    47.507344     0.021049    46.510610     0.000000 
  15.275000    46.200572     0.021645    47.079172     0.000000 
  15.280000    47.862896     0.020893    47.680397     0.000000 
  15.285000    48.204502     0.020745    48.316755     0.000000 
  15.290000    48.779635     0.020500    48.990947     0.000000 
  15.295000    50.250233     0.019900    49.705941     0.000000 
  15.300000    52.503834     0.019046    50.464998     0.000000 
  15.305000    52.270519     0.019131    51.271707     0.000000 
  15.310000    52.925877     0.018894    52.130027     0.000000 
  15.315000    54.069323     0.018495    53.044335     0.000000 
  15.320000    53.969197     0.018529    54.019472     0.000000 
  15.325000    55.325294     0.018075    55.060812     0.000000 
  15.330000    56.340672     0.017749    56.174326     0.000000 
  15.335000    57.593439     0.017363    57.366666     0.000000 
  15.340000    59.875626     0.016701    58.645259     0.000000 
  15.345000    61.843993     0.016170    60.018412     0.000000 
  15.350000    63.882678     0.015654    61.495447     0.000000 
  15.355000    63.925190     0.015643    63.086845     0.000000 
  15.360000    65.645775     0.015233    64.804428     0.000000 
  15.365000    66.876453     0.014953    66.661567     0.000000 
  15.370000    70.859955     0.014112    68.673445     0.000000 
  15.375000    74.097071     0.013496    70.857363     0.000000 
  15.380000    75.053026     0.013324    73.233137     0.000000 
  15.385000    78.571996     0.012727    75.823587     0.000000 
  15.390000    82.257517     0.012157    78.655176     0.000000 
  15.395000    84.490729     0.011836    81.758840     0.000000 
  15.400000    88.207944     0.011337    85.171086     0.000000 
  15.405000    94.169225     0.010619    88.935461     0.000000 
  15.410000    98.507036     0.010152    93.104496     0.000000 
  15.415000   103.465612     0.009665    97.742279     0.000000 
  15.420000   109.578250     0.009126   102.927797     0.000000 
  15.425000   115.651925     0.008647   108.759186     0.000000 
  15.430000   126.022222     0.007935   115.358985     0.000000 
  15.435000   132.132599     0.007568   122.880387     0.000000 
  15.440000   141.587456     0.007063   131.514339     0.000000 
  15.445000   154.059945     0.006491   141.497155     0.000000 
  15.450000   166.137615     0.006019   153.118027     0.000000 
  15.455000   178.244019     0.005610   166.725592     0.000000 
  15.460000   198.039108     0.005050   182.732442     0.000000 
  15.465000   208.700909     0.004792   201.616317     0.000000 
  15.470000   238.925868     0.004185   223.916584     0.000000 
  15.475000   258.030206     0.003876   250.224556     0.000000 
  15.480000   281.312261     0.003555   281.165933     0.000000 
  15.485000   323.966645     0.003087   317.372928     0.000000 
  15.490000   356.091208     0.002808   359.441781     0.000000 
  15.495000   394.789797     0.002533   407.867780     0.000000 
  15.500000   459.709017     0.002175   462.944022     0.000000 
  15.505000   503.804077     0.001985   524.602923     0.000000 
  15.510000   565.371509     0.001769   592.175458     0.000000 
  15.515000   650.596198     0.001537   664.054336     0.000000 
  15.520000   699.840452     0.001429   737.296154     0.000000 
  15.525000   779.832919     0.001282   807.306319     0.000000 
  15.530000   846.117182     0.001182   867.900595     0.000000 
  15.535000   875.822931     0.001142   912.100045     0.000000 
  15.540000   917.597954     0.001090   933.766087     0.000000 
  15.545000   915.888428     0.001092   929.561155     0.000000 
  15.550000   904.767782     0.001105   900.187107     0.000000 
  15.555000   849.323285     0.001177   850.102981     0.000000 
  15.560000   801.603722     0.001247   785.919553     0.000000 
  15.565000   737.095382     0.001357   714.463446     0.000000 
  15.570000   643.842096     0.001553   641.417008     0.000000 
  15.575000   586.980740     0.001704   570.804159     0.000000 
  15.580000   511.172492     0.001956   505.089571     0.000000 
  15.585000   445.358320     0.002245   445.539762     0.000000 
  15.590000   404.305906     0.002473   392.605406     0.000000 
  15.595000   351.718178     0.002843   346.224560     0.000000 
  15.600000   308.109596     0.003246   306.032924     0.000000 
  15.605000   284.255926     0.003518   271.500721     0.000000 
  15.610000   246.372707     0.004059   242.020268     0.000000 
  15.615000   219.841946     0.004549   216.962634     0.000000 
  15.620000   204.676748     0.004886   195.714875     0.000000 
  15.625000   180.600754     0.005537   177.704310     0.000000 
  15.630000   168.954480     0.005919   162.413377     0.000000 
  15.635000   155.079729     0.006448   149.387201     0.000000 
  15.640000   141.604095     0.007062   138.235490     0.000000 
  15.645000   135.372591     0.007387   128.630187     0.000000 
  15.650000   123.283304     0.008111   120.300244     0.000000 
  15.655000   115.141789     0.008685   113.024733     0.000000 
  15.660000   108.786906     0.009192   106.625310     0.000000 
  15.665000   101.267685     0.009875   100.958814     0.000000 
  15.670000    94.634344     0.010567    95.910488     0.000000 
  15.675000    91.914870     0.010880    91.388117     0.000000 
  15.680000    85.295232     0.011724    87.317157     0.000000 
  15.685000    82.905485     0.012062    83.636829     0.000000 
  15.690000    79.691203     0.012548    80.297071     0.000000 
  15.695000    74.504893     0.013422    77.256198     0.000000 
  15.700000    71.912217     0.013906    74.479126     0.000000 
  15.705000    71.108368     0.014063    71.936041     0.000000 
  15.710000    67.870422     0.014734    69.601384     0.000000 
  15.715000    66.342549     0.015073    67.453084     0.000000 
  15.720000    64.849412     0.015420    65.471963     0.000000 
  15.725000    61.977957     0.016135    63.641267     0.000000 
  15.730000    59.407828     0.016833    61.946298     0.000000 
  15.735000    59.296800     0.016864    60.374107     0.000000 
  15.740000    57.594549     0.017363    58.913250     0.000000 
  15.745000    55.974503     0.017865    57.553581     0.000000 
  15.750000    55.020549     0.018175    56.286078     0.000000 
  15.755000    54.065678     0.018496    55.102697     0.000000 
  15.760000    52.890494     0.018907    53.996250     0.000000 
  15.765000    50.465915     0.019815    52.960295     0.000000 
  15.770000    50.076575     0.019969    51.989048     0.000000 
  15.775000    50.093092     0.019963    51.077305     0.000000 
  15.780000    48.390200     0.020665    50.220372     0.000000 
  15.785000    46.964745     0.021293    49.414009     0.000000 
  15.790000    47.033752     0.021261    48.654375     0.000000 
  15.795000    46.227238     0.021632    47.937989     0.000000 
  15.800000    45.378235     0.022037    47.261688     0.000000 
  15.805000    45.892278     0.021790    46.622592     0.000000 
  15.810000    44.622220     0.022410    46.018078     0.000000 
  15.815000    43.517102     0.022979    45.445748     0.000000 
  15.820000    42.501782     0.023528    44.903414     0.000000 
  15.825000    44.002099     0.022726    44.389067     0.000000 
  15.830000    42.580683     0.023485    43.900870     0.000000 
  15.835000    42.285677     0.023649    43.437132     0.000000 
  15.840000    40.697440     0.024572    42.996302     0.000000 
  15.845000    40.935108     0.024429    42.576949     0.000000 
  15.850000    40.649716     0.024600    42.177755     0.000000 
  15.855000    41.174987     0.024287    41.797505     0.000000 
  15.860000    39.778673     0.025139    41.435075     0.000000 
  15.865000    38.608177     0.025901    41.089427     0.000000 
  15.870000    39.791633     0.025131    40.759598     0.000000 
  15.875000    38.931056     0.025686    40.444696     0.000000 
  15.880000    39.048150     0.025609    40.143896     0.000000 
  15.885000    38.267068     0.026132    39.856430     0.000000 
  15.890000    37.689183     0.026533    39.581583     0.000000 
  15.895000    37.146431     0.026920    39.318693     0.000000 
  15.900000    38.313701     0.026100    39.067141     0.000000 
  15.905000    36.830192     0.027152    38.826352     0.000000 
  15.910000    37.009287     0.027020    38.595791     0.000000 
  15.915000    37.636307     0.026570    38.374956     0.000000 
  15.920000    36.183856     0.027637    38.163380     0.000000 
  15.925000    37.708083     0.026520    37.960628     0.000000 
  15.930000    36.717303     0.027235    37.766292     0.000000 
  15.935000    35.871623     0.027877    37.579990     0.000000 
  15.940000    35.807616     0.027927    37.401368     0.000000 
  15.945000    35.462599     0.028199    37.230091     0.000000 
  15.950000    35.870713     0.027878    37.065848     0.000000 
  15.955000    34.758152     0.028770    36.908347     0.000000 
  15.960000    35.320425     0.028312    36.757314     0.000000 
  15.965000    35.455018     0.028205    36.612495     0.000000 
  15.970000    36.221945     0.027608    36.473651     0.000000 
  15.975000    35.474518     0.028189    36.340557     0.000000 
  15.980000    34.931362     0.028628    36.213004     0.000000 
  15.985000    34.363289     0.029101    36.090796     0.000000 
  15.990000    34.596859     0.028904    35.973752     0.000000 
  15.995000    34.909897     0.028645    35.861701     0.000000 
  16.000000    35.117125     0.028476    35.754483     0.000000 
  16.005000    34.839605     0.028703    35.651865     0.000000 
  16.010000    34.096085     0.029329    35.553884     0.000000 
  16.015000    34.426230     0.029048    35.460324     0.000000 
  16.020000    34.208966     0.029232    35.371070     0.000000 
  16.025000    33.806638     0.029580    35.286013     0.000000 
  16.030000    34.334662     0.029125    35.205055     0.000000 
  16.035000    33.430763     0.029913    35.128107     0.000000 
  16.040000    33.864393     0.029530    35.055089     0.000000 
  16.045000    34.583776     0.028915    34.985929     0.000000 
  16.050000    34.714560     0.028806    34.920566     0.000000 
  16.055000    34.017369     0.029397    34.858949     0.000000 
  16.060000    34.316620     0.029140    34.801037     0.000000 
  16.065000    34.277885     0.029173    34.746801     0.000000 
  16.070000    33.249464     0.030076    34.696224     0.000000 
  16.075000    33.029479     0.030276    34.649308     0.000000 
  16.080000    33.602444     0.029760    34.606070     0.000000 
  16.085000    33.736913     0.029641    34.566550     0.000000 
  16.090000    34.238543     0.029207    34.530815     0.000000 
  16.095000    33.501084     0.029850    34.498962     0.000000 
  16.100000    33.593210     0.029768    34.471138     0.000000 
  16.105000    33.428597     0.029915    34.447502     0.000000 
  16.110000    34.580435     0.028918    34.428298     0.000000 
  16.115000    32.569470     0.030704    34.413819     0.000000 
  16.120000    32.625817     0.030651    34.404429     0.000000 
  16.125000    32.539648     0.030732    34.400564     0.000000 
  16.130000    33.368831     0.029968    34.402739     0.000000 
  16.135000    33.337497     0.029996    34.411551     0.000000 
  16.140000    33.313815     0.030018    34.427672     0.000000 
  16.145000    33.046253     0.030261    34.451845     0.000000 
  16.150000    33.696113     0.029677    34.484862     0.000000 
  16.155000    32.400685     0.030864    34.527547     0.000000 
  16.160000    33.513166     0.029839    34.580726     0.000000 
  16.165000    34.499390     0.028986    34.645182     0.000000 
  16.170000    33.846571     0.029545    34.721620     0.000000 
  16.175000    33.831088     0.029559    34.810605     0.000000 
  16.180000    33.742759     0.029636    34.912516     0.000000 
  16.185000    33.084554     0.030226    35.027478     0.000000 
  16.190000    33.645518     0.029722    35.155296     0.000000 
  16.195000    33.673436     0.029697    35.295380     0.000000 
  16.200000    34.990762     0.028579    35.446660     0.000000 
  16.205000    33.864993     0.029529    35.607479     0.000000 
  16.210000    35.525744     0.028149    35.775477     0.000000 
  16.215000    34.894599     0.028658    35.947467     0.000000 
  16.220000    34.290053     0.029163    36.119334     0.000000 
  16.225000    35.579662     0.028106    36.286034     0.000000 
  16.230000    35.399143     0.028249    36.441762     0.000000 
  16.235000    34.952893     0.028610    36.580404     0.000000 
  16.240000    34.622717     0.028883    36.696273     0.000000 
  16.245000    35.495772     0.028172    36.785047     0.000000 
  16.250000    35.448074     0.028210    36.844632     0.000000 
  16.255000    35.538020     0.028139    36.875641     0.000000 
  16.260000    35.214525     0.028397    36.881297     0.000000 
  16.265000    35.707783     0.028005    36.866789     0.000000 
  16.270000    34.403760     0.029067    36.838360     0.000000 
  16.275000    35.744497     0.027976    36.804383     0.000000 
  16.280000    35.753733     0.027969    36.766840     0.000000 
  16.285000    35.527910     0.028147    36.732787     0.000000 
  16.290000    36.014945     0.027766    36.706381     0.000000 
  16.295000    34.887837     0.028663    36.690892     0.000000 
  16.300000    34.249795     0.029197    36.688814     0.000000 
  16.305000    34.835755     0.028706    36.701993     0.000000 
  16.310000    35.970319     0.027801    36.731740     0.000000 
  16.315000    35.960076     0.027809    36.778936     0.000000 
  16.320000    35.625749     0.028070    36.844109     0.000000 
  16.325000    35.417843     0.028234    36.927516     0.000000 
  16.330000    35.708022     0.028005    37.029206     0.000000 
  16.335000    35.899214     0.027856    37.149088     0.000000 
  16.340000    34.544305     0.028948    37.286981     0.000000 
  16.345000    35.250871     0.028368    37.442674     0.000000 
  16.350000    35.425728     0.028228    37.615967     0.000000 
  16.355000    37.112552     0.026945    37.806716     0.000000 
  16.360000    36.348641     0.027511    38.014859     0.000000 
  16.365000    35.891580     0.027862    38.240447     0.000000 
  16.370000    37.164906     0.026907    38.483659     0.000000 
  16.375000    37.164214     0.026908    38.744815     0.000000 
  16.380000    36.684592     0.027259    39.024386     0.000000 
  16.385000    38.417734     0.026030    39.322997     0.000000 
  16.390000    38.593323     0.025911    39.641433     0.000000 
  16.395000    36.444874     0.027439    39.980637     0.000000 
  16.400000    38.057817     0.026276    40.341718     0.000000 
  16.405000    38.224225     0.026161    40.725949     0.000000 
  16.410000    39.050247     0.025608    41.134777     0.000000 
  16.415000    39.036716     0.025617    41.569830     0.000000 
  16.420000    39.885221     0.025072    42.032925     0.000000 
  16.425000    40.682149     0.024581    42.526086     0.000000 
  16.430000    40.365681     0.024774    43.051559     0.000000 
  16.435000    42.209998     0.023691    43.611834     0.000000 
  16.440000    41.837521     0.023902    44.209669     0.000000 
  16.445000    42.528220     0.023514    44.848125     0.000000 
  16.450000    42.765711     0.023383    45.530595     0.000000 
  16.455000    43.995705     0.022729    46.260850     0.000000 
  16.460000    44.493555     0.022475    47.043088     0.000000 
  16.465000    45.411778     0.022021    47.881985     0.000000 
  16.470000    45.681897     0.021891    48.782765     0.000000 
  16.475000    47.344905     0.021122    49.751272     0.000000 
  16.480000    47.275231     0.021153    50.794063     0.000000 
  16.485000    48.800084     0.020492    51.918503     0.000000 
  16.490000    49.760710     0.020096    53.132893     0.000000 
  16.495000    51.757328     0.019321    54.446606     0.000000 
  16.500000    52.328982     0.019110    55.870263     0.000000 
  16.505000    53.964034     0.018531    57.415934     0.000000 
  16.510000    56.551454     0.017683    59.097395     0.000000 
  16.515000    57.234883     0.017472    60.930444     0.000000 
  16.520000    59.981179     0.016672    62.933304     0.000000 
  16.525000    60.210296     0.016608    65.127152     0.000000 
  16.530000    63.785076     0.015678    67.536806     0.000000 
  16.535000    66.525758     0.015032    70.191643     0.000000 
  16.540000    70.195278     0.014246    73.126805     0.000000 
  16.545000    74.539570     0.013416    76.384797     0.000000 
  16.550000    77.424060     0.012916    80.017555     0.000000 
  16.555000    81.244849     0.012308    84.089084     0.000000 
  16.560000    86.980021     0.011497    88.678721     0.000000 
  16.565000    92.052936     0.010863    93.885047     0.000000 
  16.570000    97.181815     0.010290    99.830378     0.000000 
  16.575000   103.445418     0.009667   106.665650     0.000000 
  16.580000   111.929019     0.008934   114.575382     0.000000 
  16.585000   123.338827     0.008108   123.782248     0.000000 
  16.590000   134.853971     0.007415   134.550616     0.000000 
  16.595000   144.366929     0.006927   147.188342     0.000000 
  16.600000   163.373432     0.006121   162.045988     0.000000 
  16.605000   178.089980     0.005615   179.512564     0.000000 
  16.610000   192.851220     0.005185   200.006765     0.000000 
  16.615000   223.583219     0.004473   223.962279     0.000000 
  16.620000   248.640692     0.004022   251.804912     0.000000 
  16.625000   276.805817     0.003613   283.917486     0.000000 
  16.630000   320.441983     0.003121   320.585430     0.000000 
  16.635000   360.000213     0.002778   361.911524     0.000000 
  16.640000   407.774103     0.002452   407.683953     0.000000 
  16.645000   469.071159     0.002132   457.182386     0.000000 
  16.650000   514.765893     0.001943   508.923045     0.000000 
  16.655000   584.189941     0.001712   560.391650     0.000000 
  16.660000   651.016022     0.001536   607.901300     0.000000 
  16.665000   677.150072     0.001477   646.806017     0.000000 
  16.670000   716.659429     0.001395   672.282552     0.000000 
  16.675000   720.221570     0.001388   680.620499     0.000000 
  16.680000   723.065545     0.001383   670.497293     0.000000 
  16.685000   694.987755     0.001439   643.488396     0.000000 
  16.690000   635.475352     0.001574   603.467583     0.000000 
  16.695000   599.766176     0.001667   555.297327     0.000000 
  16.700000   524.509285     0.001907   503.565182     0.000000 
  16.705000   468.108285     0.002136   451.854716     0.000000 
  16.710000   423.505365     0.002361   402.575752     0.000000 
  16.715000   355.578385     0.002812   357.128471     0.000000 
  16.720000   321.475861     0.003111   316.175050     0.000000 
  16.725000   282.942429     0.003534   279.890636     0.000000 
  16.730000   239.843446     0.004169   248.151166     0.000000 
  16.735000   223.355435     0.004477   220.659934     0.000000 
  16.740000   195.778529     0.005108   197.028974     0.000000 
  16.745000   172.562755     0.005795   176.830924     0.000000 
  16.750000   163.181242     0.006128   159.632581     0.000000 
  16.755000   142.860917     0.007000   145.016892     0.000000 
  16.760000   129.972394     0.007694   132.597162     0.000000 
  16.765000   121.561904     0.008226   122.025538     0.000000 
  16.770000   112.501467     0.008889   112.997054     0.000000 
  16.775000   103.461039     0.009665   105.250229     0.000000 
  16.780000    96.881002     0.010322    98.565084     0.000000 
  16.785000    89.204082     0.011210    92.759427     0.000000 
  16.790000    86.241103     0.011595    87.684153     0.000000 
  16.795000    79.768686     0.012536    83.218175     0.000000 
  16.800000    75.581359     0.013231    79.263464     0.000000 
  16.805000    73.200639     0.013661    75.740505     0.000000 
  16.810000    70.345057     0.014216    72.584336     0.000000 
  16.815000    65.551940     0.015255    69.741271     0.000000 
  16.820000    64.646039     0.015469    67.166304     0.000000 
  16.825000    61.916973     0.016151    64.821194     0.000000 
  16.830000    59.512052     0.016803    62.673200     0.000000 
  16.835000    58.753951     0.017020    60.694372     0.000000 
  16.840000    56.007884     0.017855    58.861253     0.000000 
  16.845000    54.720773     0.018275    57.154733     0.000000 
  16.850000    53.462051     0.018705    55.559819     0.000000 
  16.855000    50.885546     0.019652    54.065138     0.000000 
  16.860000    50.062963     0.019975    52.662208     0.000000 
  16.865000    48.856483     0.020468    51.344587     0.000000 
  16.870000    46.670306     0.021427    50.107115     0.000000 
  16.875000    46.358900     0.021571    48.945344     0.000000 
  16.880000    44.937137     0.022253    47.855180     0.000000 
  16.885000    43.278650     0.023106    46.832708     0.000000 
  16.890000    43.151568     0.023174    45.874163     0.000000 
  16.895000    42.950586     0.023283    44.975750     0.000000 
  16.900000    41.242092     0.024247    44.133903     0.000000 
  16.905000    40.432859     0.024732    43.345122     0.000000 
  16.910000    39.938048     0.025039    42.606034     0.000000 
  16.915000    38.298842     0.026110    41.913388     0.000000 
  16.920000    39.576028     0.025268    41.264067     0.000000 
  16.925000    38.701368     0.025839    40.655095     0.000000 
  16.930000    37.935990     0.026360    40.083639     0.000000 
  16.935000    37.279809     0.026824    39.547025     0.000000 
  16.940000    37.222822     0.026865    39.042742     0.000000 
  16.945000    36.745730     0.027214    38.568450     0.000000 
  16.950000    36.257576     0.027580    38.121989     0.000000 
  16.955000    35.515780     0.028156    37.701387     0.000000 
  16.960000    36.138983     0.027671    37.304856     0.000000 
  16.965000    34.330668     0.029128    36.930799     0.000000 
  16.970000    35.736389     0.027983    36.577813     0.000000 
  16.975000    35.540313     0.028137    36.244686     0.000000 
  16.980000    33.820028     0.029568    35.930400     0.000000 
  16.985000    34.932034     0.028627    35.634141     0.000000 
  16.990000    32.944231     0.030354    35.355297     0.000000 
  16.995000    34.182718     0.029255    35.093472     0.000000 
  17.000000    34.685505     0.028830    34.848500     0.000000 
  17.005000    33.307405     0.030023    34.620450     0.000000 
  17.010000    32.662250     0.030616    34.409650     0.000000 
  17.015000    33.430311     0.029913    34.216690     0.000000 
  17.020000    33.503109     0.029848    34.042434     0.000000 
  17.025000    32.974180     0.030327    33.888020     0.000000 
  17.030000    32.549747     0.030722    33.754847     0.000000 
  17.035000    32.172527     0.031082    33.644551     0.000000 
  17.040000    31.770521     0.031476    33.558962     0.000000 
  17.045000    32.999320     0.030304    33.500038     0.000000 
  17.050000    33.834388     0.029556    33.469782     0.000000 
  17.055000    31.864072     0.031383    33.470135     0.000000 
  17.060000    32.901919     0.030393    33.502843     0.000000 
  17.065000    33.343448     0.029991    33.569317     0.000000 
  17.070000    32.841413     0.030449    33.670464     0.000000 
  17.075000    33.845710     0.029546    33.806512     0.000000 
  17.080000    33.222470     0.030100    33.976817     0.000000 
  17.085000    33.451827     0.029894    34.179645     0.000000 
  17.090000    33.575636     0.029784    34.411922     0.000000 
  17.095000    33.998607     0.029413    34.668951     0.000000 
  17.100000    34.395977     0.029073    34.944059     0.000000 
  17.105000    33.256721     0.030069    35.228227     0.000000 
  17.110000    34.658977     0.028853    35.509749     0.000000 
  17.115000    34.881733     0.028668    35.774072     0.000000 
  17.120000    34.798431     0.028737    36.004072     0.000000 
  17.125000    34.853884     0.028691    36.181023     0.000000 
  17.130000    35.374260     0.028269    36.286470     0.000000 
  17.135000    34.245970     0.029201    36.304841     0.000000 
  17.140000    34.077917     0.029345    36.226232     0.000000 
  17.145000    34.952150     0.028611    36.048422     0.000000 
  17.150000    33.028968     0.030276    35.777347     0.000000 
  17.155000    33.854993     0.029538    35.425796     0.000000 
  17.160000    32.525007     0.030746    35.010900     0.000000 
  17.165000    32.451324     0.030815    34.551312     0.000000 
  17.170000    32.985307     0.030317    34.064911     0.000000 
  17.175000    32.476880     0.030791    33.567369     0.000000 
  17.180000    31.851507     0.031396    33.071566     0.000000 
  17.185000    31.826021     0.031421    32.587563     0.000000 
  17.190000    30.972676     0.032287    32.122879     0.000000 
  17.195000    31.279238     0.031970    31.682868     0.000000 
  17.200000    30.390943     0.032905    31.271077     0.000000 
  17.205000    30.416115     0.032877    30.889566     0.000000 
  17.210000    30.074636     0.033251    30.539177     0.000000 
  17.215000    29.473082     0.033929    30.219757     0.000000 
  17.220000    30.585710     0.032695    29.930369     0.000000 
  17.225000    29.854982     0.033495    29.669465     0.000000 
  17.230000    28.837042     0.034678    29.435064     0.000000 
  17.235000    28.735800     0.034800    29.224902     0.000000 
  17.240000    28.801703     0.034720    29.036563     0.000000 
  17.245000    28.618112     0.034943    28.867603     0.000000 
  17.250000    28.246151     0.035403    28.715638     0.000000 
  17.255000    28.466472     0.035129    28.578416     0.000000 
  17.260000    28.317909     0.035313    28.453868     0.000000 
  17.265000    28.587816     0.034980    28.340136     0.000000 
  17.270000    28.731695     0.034805    28.235587     0.000000 
  17.275000    28.059114     0.035639    28.138812     0.000000 
  17.280000    28.676256     0.034872    28.048614     0.000000 
  17.285000    26.670032     0.037495    27.963992     0.000000 
  17.290000    27.768681     0.036012    27.884116     0.000000 
  17.295000    27.422772     0.036466    27.808307     0.000000 
  17.300000    28.201290     0.035459    27.736013     0.000000 
  17.305000    27.812141     0.035956    27.666786     0.000000 
  17.310000    28.126113     0.035554    27.600263     0.000000 
  17.315000    27.530793     0.036323    27.536150     0.000000 
  17.320000    27.355918     0.036555    27.474207     0.000000 
  17.325000    27.284855     0.036650    27.414236     0.000000 
  17.330000    27.367079     0.036540    27.356073     0.000000 
  17.335000    26.660828     0.037508    27.299581     0.000000 
  17.340000    26.938669     0.037121    27.244642     0.000000 
  17.345000    27.101559     0.036898    27.191152     0.000000 
  17.350000    26.533058     0.037689    27.139024     0.000000 
  17.355000    26.305081     0.038015    27.088178     0.000000 
  17.360000    26.573354     0.037632    27.038543     0.000000 
  17.365000    27.040625     0.036981    26.990054     0.000000 
  17.370000    26.629875     0.037552    26.942654     0.000000 
  17.375000    27.213055     0.036747    26.896289     0.000000 
  17.380000    26.075165     0.038351    26.850910     0.000000 
  17.385000    26.740876     0.037396    26.806472     0.000000 
  17.390000    26.773125     0.037351    26.762932     0.000000 
  17.395000    26.627304     0.037555    26.720251     0.000000 
  17.400000    26.368889     0.037923    26.678394     0.000000 
  17.405000    26.098123     0.038317    26.637326     0.000000 
  17.410000    26.471501     0.037776    26.597015     0.000000 
  17.415000    26.441821     0.037819    26.557431     0.000000 
  17.420000    26.333956     0.037974    26.518548     0.000000 
  17.425000    26.187762     0.038186    26.480338     0.000000 
  17.430000    26.637941     0.037540    26.442777     0.000000 
  17.435000    25.726687     0.038870    26.405842     0.000000 
  17.440000    26.220561     0.038138    26.369510     0.000000 
  17.445000    25.527036     0.039174    26.333761     0.000000 
  17.450000    26.796091     0.037319    26.298576     0.000000 
  17.455000    25.971317     0.038504    26.263936     0.000000 
  17.460000    26.816912     0.037290    26.229823     0.000000 
  17.465000    26.457771     0.037796    26.196220     0.000000 
  17.470000    25.971746     0.038503    26.163113     0.000000 
  17.475000    25.328420     0.039481    26.130485     0.000000 
  17.480000    25.298180     0.039529    26.098323     0.000000 
  17.485000    25.898516     0.038612    26.066613     0.000000 
  17.490000    25.418172     0.039342    26.035341     0.000000 
  17.495000    25.377284     0.039405    26.004497     0.000000 
  17.500000    24.844421     0.040250    25.974066     0.000000 
  17.505000    26.011222     0.038445    25.944040     0.000000 
  17.510000    25.019630     0.039969    25.914405     0.000000 
  17.515000    25.173919     0.039724    25.885153     0.000000 
  17.520000    25.914105     0.038589    25.856274     0.000000 
  17.525000    25.335276     0.039471    25.827758     0.000000 
  17.530000    25.662338     0.038968    25.799595     0.000000 
  17.535000    25.442764     0.039304    25.771778     0.000000 
  17.540000    24.628086     0.040604    25.744298     0.000000 
  17.545000    26.140070     0.038255    25.717147     0.000000 
  17.550000    25.376310     0.039407    25.690317     0.000000 
  17.555000    25.497338     0.039220    25.663802     0.000000 
  17.560000    25.235817     0.039626    25.637593     0.000000 
  17.565000    25.233263     0.039630    25.611685     0.000000 
  17.570000    24.096887     0.041499    25.586071     0.000000 
  17.575000    25.301649     0.039523    25.560744     0.000000 
  17.580000    25.060723     0.039903    25.535699     0.000000 
  17.585000    24.059925     0.041563    25.510930     0.000000 
  17.590000    25.432509     0.039320    25.486431     0.000000 
  17.595000    24.697993     0.040489    25.462197     0.000000 
  17.600000    25.409252     0.039356    25.438223     0.000000 
  17.605000    24.658651     0.040554    25.414504     0.000000 
  17.610000    25.147194     0.039766    25.391035     0.000000 
  17.615000    25.118800     0.039811    25.367812     0.000000 
  17.620000    25.404401     0.039363    25.344830     0.000000 
  17.625000    25.419000     0.039341    25.322086     0.000000 
  17.630000    25.300641     0.039525    25.299575     0.000000 
  17.635000    24.973471     0.040042    25.277293     0.000000 
  17.640000    25.231897     0.039632    25.255237     0.000000 
  17.645000    24.858893     0.040227    25.233403     0.000000 
  17.650000    24.650679     0.040567    25.211788     0.000000 
  17.655000    24.541810     0.040747    25.190389     0.000000 
  17.660000    24.903909     0.040154    25.169202     0.000000 
  17.665000    25.391486     0.039383    25.148224     0.000000 
  17.670000    25.365041     0.039424    25.127453     0.000000 
  17.675000    24.618013     0.040621    25.106885     0.000000 
  17.680000    24.533217     0.040761    25.086520     0.000000 
  17.685000    24.578803     0.040685    25.066352     0.000000 
  17.690000    24.676695     0.040524    25.046382     0.000000 
  17.695000    24.176360     0.041363    25.026605     0.000000 
  17.700000    25.260690     0.039587    25.007021     0.000000 
  17.705000    24.178765     0.041359    24.987627     0.000000 
  17.710000    25.128684     0.039795    24.968422     0.000000 
  17.715000    24.417695     0.040954    24.949403     0.000000 
  17.720000    24.039996     0.041597    24.930569     0.000000 
  17.725000    24.576088     0.040690    24.911919     0.000000 
  17.730000    24.567590     0.040704    24.893450     0.000000 
  17.735000    24.615479     0.040625    24.875163     0.000000 
  17.740000    24.525039     0.040775    24.857055     0.000000 
  17.745000    23.792596     0.042030    24.839125     0.000000 
  17.750000    25.599776     0.039063    24.821374     0.000000 
  17.755000    24.624075     0.040611    24.803799     0.000000 
  17.760000    24.890393     0.040176    24.786400     0.000000 
  17.765000    24.230054     0.041271    24.769176     0.000000 
  17.770000    24.376382     0.041023    24.752127     0.000000 
  17.775000    24.231979     0.041268    24.735254     0.000000 
  17.780000    24.245220     0.041245    24.718554     0.000000 
  17.785000    25.079551     0.039873    24.702029     0.000000 
  17.790000    24.825483     0.040281    24.685678     0.000000 
  17.795000    24.772279     0.040368    24.669501     0.000000 
  17.800000    24.795120     0.040331    24.653499     0.000000 
  17.805000    24.517112     0.040788    24.637673     0.000000 
  17.810000    24.490303     0.040832    24.622021     0.000000 
  17.815000    24.263842     0.041214    24.606547     0.000000 
  17.820000    23.978787     0.041704    24.591249     0.000000 
  17.825000    24.625869     0.040608    24.576195     0.000000 
  17.830000    23.366260     0.042797    24.561255     0.000000 
  17.835000    24.452512     0.040896    24.546496     0.000000 
  17.840000    24.112474     0.041472    24.531920     0.000000 
  17.845000    24.185952     0.041346    24.517527     0.000000 
  17.850000    24.725212     0.040445    24.503320     0.000000 
  17.855000    23.928242     0.041792    24.489301     0.000000 
  17.860000    23.687438     0.042216    24.475473     0.000000 
  17.865000    24.079415     0.041529    24.461837     0.000000 
  17.870000    23.831878     0.041961    24.448397     0.000000 
  17.875000    24.459794     0.040883    24.435155     0.000000 
  17.880000    25.011233     0.039982    24.422115     0.000000 
  17.885000    23.579619     0.042410    24.409280     0.000000 
  17.890000    23.308619     0.042903    24.396654     0.000000 
  17.895000    24.271838     0.041200    24.384241     0.000000 
  17.900000    23.566729     0.042433    24.372047     0.000000 
  17.905000    23.229864     0.043048    24.360074     0.000000 
  17.910000    24.210940     0.041304    24.348329     0.000000 
  17.915000    24.078045     0.041532    24.336818     0.000000 
  17.920000    23.843617     0.041940    24.325545     0.000000 
  17.925000    23.997219     0.041671    24.314518     0.000000 
  17.930000    24.493174     0.040828    24.303743     0.000000 
  17.935000    24.012634     0.041645    24.293229     0.000000 
  17.940000    24.459002     0.040885    24.282982     0.000000 
  17.945000    24.427728     0.040937    24.273011     0.000000 
  17.950000    23.253038     0.043005    24.263326     0.000000 
  17.955000    24.768065     0.040375    24.253936     0.000000 
  17.960000    23.407052     0.042722    24.244853     0.000000 
  17.965000    24.373452     0.041028    24.236087     0.000000 
  17.970000    24.123855     0.041453    24.227650     0.000000 
  17.975000    23.200920     0.043102    24.219557     0.000000 
  17.980000    23.646944     0.042289    24.211821     0.000000 
  17.985000    24.316253     0.041125    24.204458     0.000000 
  17.990000    23.665849     0.042255    24.197484     0.000000 
  17.995000    24.089123     0.041513    24.190918     0.000000 
  18.000000    23.549447     0.042464    24.184780     0.000000 
  18.005000    24.375111     0.041025    24.179089     0.000000 
  18.010000    23.888345     0.041861    24.173870     0.000000 
  18.015000    24.003352     0.041661    24.169148     0.000000 
  18.020000    23.358512     0.042811    24.164950     0.000000 
  18.025000    23.798207     0.042020    24.161308     0.000000 
  18.030000    24.280941     0.041185    24.158255     0.000000 
  18.035000    23.974034     0.041712    24.155829     0.000000 
  18.040000    23.199829     0.043104    24.154071     0.000000 
  18.045000    24.157480     0.041395    24.153030     0.000000 
  18.050000    23.853785     0.041922    24.152758     0.000000 
  18.055000    23.662870     0.042260    24.153318     0.000000 
  18.060000    23.814461     0.041991    24.154777     0.000000 
  18.065000    24.193086     0.041334    24.157214     0.000000 
  18.070000    23.676004     0.042237    24.160721     0.000000 
  18.075000    24.990051     0.040016    24.165400     0.000000 
  18.080000    23.833820     0.041957    24.171369     0.000000 
  18.085000    23.711629     0.042173    24.178759     0.000000 
  18.090000    23.980091     0.041701    24.187722     0.000000 
  18.095000    24.304238     0.041145    24.198424     0.000000 
  18.100000    24.228996     0.041273    24.211050     0.000000 
  18.105000    23.739675     0.042124    24.225802     0.000000 
  18.110000    23.166107     0.043167    24.242901     0.000000 
  18.115000    24.383673     0.041011    24.262579     0.000000 
  18.120000    23.858836     0.041913    24.285084     0.000000 
  18.125000    23.721856     0.042155    24.310670     0.000000 
  18.130000    23.789344     0.042036    24.339607     0.000000 
  18.135000    23.787531     0.042039    24.372143     0.000000 
  18.140000    23.889516     0.041859    24.408546     0.000000 
  18.145000    23.697593     0.042198    24.449071     0.000000 
  18.150000    24.457062     0.040888    24.493962     0.000000 
  18.155000    23.938817     0.041773    24.543447     0.000000 
  18.160000    24.226399     0.041277    24.597735     0.000000 
  18.165000    24.193059     0.041334    24.657010     0.000000 
  18.170000    24.345047     0.041076    24.721425     0.000000 
  18.175000    23.516106     0.042524    24.791101     0.000000 
  18.180000    24.920475     0.040128    24.866133     0.000000 
  18.185000    23.793905     0.042028    24.946620     0.000000 
  18.190000    24.773256     0.040366    25.032723     0.000000 
  18.195000    24.139987     0.041425    25.124771     0.000000 
  18.200000    25.200432     0.039682    25.223417     0.000000 
  18.205000    25.339669     0.039464    25.329829     0.000000 
  18.210000    24.869864     0.040209    25.445878     0.000000 
  18.215000    25.307618     0.039514    25.574285     0.000000 
  18.220000    26.030893     0.038416    25.718709     0.000000 
  18.225000    25.762833     0.038816    25.883767     0.000000 
  18.230000    25.656798     0.038976    26.075033     0.000000 
  18.235000    25.394807     0.039378    26.299027     0.000000 
  18.240000    25.861806     0.038667    26.563211     0.000000 
  18.245000    26.072299     0.038355    26.875989     0.000000 
  18.250000    26.975226     0.037071    27.246667     0.000000 
  18.255000    27.844863     0.035913    27.685363     0.000000 
  18.260000    28.045088     0.035657    28.202815     0.000000 
  18.265000    28.805805     0.034715    28.810051     0.000000 
  18.270000    28.104696     0.035581    29.517877     0.000000 
  18.275000    29.103595     0.034360    30.336070     0.000000 
  18.280000    31.223840     0.032027    31.272117     0.000000 
  18.285000    31.447459     0.031799    32.329241     0.000000 
  18.290000    32.970633     0.030330    33.503342     0.000000 
  18.295000    34.492859     0.028992    34.778522     0.000000 
  18.300000    36.377327     0.027490    36.121162     0.000000 
  18.305000    37.555600     0.026627    37.473501     0.000000 
  18.310000    39.579423     0.025266    38.749509     0.000000 
  18.315000    39.695471     0.025192    39.837903     0.000000 
  18.320000    40.769337     0.024528    40.617389     0.000000 
  18.325000    40.989613     0.024396    40.984493     0.000000 
  18.330000    41.392892     0.024159    40.884913     0.000000 
  18.335000    40.751291     0.024539    40.332358     0.000000 
  18.340000    39.636156     0.025229    39.403472     0.000000 
  18.345000    38.077080     0.026263    38.212127     0.000000 
  18.350000    35.752648     0.027970    36.877952     0.000000 
  18.355000    34.609652     0.028894    35.503127     0.000000 
  18.360000    33.462577     0.029884    34.162385     0.000000 
  18.365000    32.096653     0.031156    32.903388     0.000000 
  18.370000    31.013376     0.032244    31.752136     0.000000 
  18.375000    29.083848     0.034383    30.719361     0.000000 
  18.380000    28.422656     0.035183    29.805916     0.000000 
  18.385000    27.265843     0.036676    29.006681     0.000000 
  18.390000    28.020103     0.035689    28.313164     0.000000 
  18.395000    27.336368     0.036581    27.715182     0.000000 
  18.400000    27.187578     0.036782    27.201932     0.000000 
  18.405000    26.353333     0.037946    26.762690     0.000000 
  18.410000    25.852895     0.038680    26.387263     0.000000 
  18.415000    25.099120     0.039842    26.066270     0.000000 
  18.420000    25.793126     0.038770    25.791310     0.000000 
  18.425000    25.063133     0.039899    25.555031     0.000000 
  18.430000    24.489908     0.040833    25.351128     0.000000 
  18.435000    25.398996     0.039372    25.174283     0.000000 
  18.440000    25.139483     0.039778    25.020082     0.000000 
  18.445000    24.746964     0.040409    24.884902     0.000000 
  18.450000    24.673561     0.040529    24.765791     0.000000 
  18.455000    24.010464     0.041649    24.660364     0.000000 
  18.460000    24.173942     0.041367    24.566694     0.000000 
  18.465000    23.436690     0.042668    24.483225     0.000000 
  18.470000    24.279773     0.041187    24.408700     0.000000 
  18.475000    23.397938     0.042739    24.342096     0.000000 
  18.480000    22.961609     0.043551    24.282583     0.000000 
  18.485000    23.718657     0.042161    24.229486     0.000000 
  18.490000    23.555247     0.042453    24.182257     0.000000 
  18.495000    24.230337     0.041271    24.140458     0.000000 
  18.500000    23.258556     0.042995    24.103745     0.000000 
  18.505000    24.407229     0.040971    24.071860     0.000000 
  18.510000    23.009550     0.043460    24.044622     0.000000 
  18.515000    23.951210     0.041752    24.021924     0.000000 
  18.520000    24.229823     0.041271    24.003724     0.000000 
  18.525000    24.248140     0.041240    23.990048     0.000000 
  18.530000    22.731735     0.043991    23.980976     0.000000 
  18.535000    23.463942     0.042619    23.976642     0.000000 
  18.540000    24.027590     0.041619    23.977224     0.000000 
  18.545000    23.346139     0.042834    23.982933     0.000000 
  18.550000    24.054215     0.041573    23.994001     0.000000 
  18.555000    23.139010     0.043217    24.010667     0.000000 
  18.560000    23.125638     0.043242    24.033156     0.000000 
  18.565000    23.791919     0.042031    24.061665     0.000000 
  18.570000    23.796553     0.042023    24.096335     0.000000 
  18.575000    24.353476     0.041062    24.137233     0.000000 
  18.580000    24.107138     0.041481    24.184320     0.000000 
  18.585000    24.586122     0.040673    24.237426     0.000000 
  18.590000    24.844676     0.040250    24.296207     0.000000 
  18.595000    24.295802     0.041159    24.360108     0.000000 
  18.600000    23.648509     0.042286    24.428312     0.000000 
  18.605000    24.932181     0.040109    24.499679     0.000000 
  18.610000    24.351045     0.041066    24.572704     0.000000 
  18.615000    24.624240     0.040610    24.645499     0.000000 
  18.620000    24.194861     0.041331    24.715835     0.000000 
  18.625000    24.511167     0.040798    24.781285     0.000000 
  18.630000    24.793385     0.040333    24.839483     0.000000 
  18.635000    25.378035     0.039404    24.888467     0.000000 
  18.640000    24.726494     0.040442    24.927020     0.000000 
  18.645000    24.940674     0.040095    24.954896     0.000000 
  18.650000    24.531367     0.040764    24.972828     0.000000 
  18.655000    24.450572     0.040899    24.982316     0.000000 
  18.660000    24.382397     0.041013    24.985267     0.000000 
  18.665000    24.372853     0.041029    24.983624     0.000000 
  18.670000    24.191320     0.041337    24.979078     0.000000 
  18.675000    24.698439     0.040488    24.972922     0.000000 
  18.680000    24.941290     0.040094    24.966055     0.000000 
  18.685000    23.832094     0.041960    24.959091     0.000000 
  18.690000    25.651625     0.038984    24.952527     0.000000 
  18.695000    25.252976     0.039599    24.946912     0.000000 
  18.700000    24.453911     0.040893    24.942952     0.000000 
  18.705000    24.701276     0.040484    24.941528     0.000000 
  18.710000    24.123870     0.041453    24.943639     0.000000 
  18.715000    25.038253     0.039939    24.985938     0.000000 
  18.720000    24.718120     0.040456    24.998176     0.000000 
  18.725000    25.159909     0.039746    25.016706     0.000000 
  18.730000    24.115811     0.041467    25.042168     0.000000 
  18.735000    24.826578     0.040279    25.075049     0.000000 
  18.740000    24.803145     0.040317    25.115705     0.000000 
  18.745000    24.203287     0.041317    25.164403     0.000000 
  18.750000    24.508769     0.040802    25.221343     0.000000 
  18.755000    24.880434     0.040192    25.286689     0.000000 
  18.760000    25.802880     0.038755    25.360597     0.000000 
  18.765000    24.986593     0.040021    25.443225     0.000000 
  18.770000    25.592913     0.039073    25.534755     0.000000 
  18.775000    25.091649     0.039854    25.635400     0.000000 
  18.780000    25.059921     0.039904    25.745420     0.000000 
  18.785000    25.652180     0.038983    25.865129     0.000000 
  18.790000    25.604512     0.039056    25.994904     0.000000 
  18.795000    26.073598     0.038353    26.135195     0.000000 
  18.800000    25.793076     0.038770    26.286532     0.000000 
  18.805000    26.572860     0.037632    26.449537     0.000000 
  18.810000    25.767834     0.038808    26.624927     0.000000 
  18.815000    26.722246     0.037422    26.813531     0.000000 
  18.820000    26.847789     0.037247    27.016294     0.000000 
  18.825000    27.636849     0.036184    27.234294     0.000000 
  18.830000    26.823566     0.037281    27.468750     0.000000 
  18.835000    27.080987     0.036926    27.721044     0.000000 
  18.840000    28.006686     0.035706    27.992734     0.000000 
  18.845000    28.174019     0.035494    28.285579     0.000000 
  18.850000    28.437933     0.035164    28.601562     0.000000 
  18.855000    28.843562     0.034670    28.942924     0.000000 
  18.860000    28.547197     0.035030    29.312199     0.000000 
  18.865000    29.070864     0.034399    29.712258     0.000000 
  18.870000    29.432005     0.033977    30.146369     0.000000 
  18.875000    30.799786     0.032468    30.618258     0.000000 
  18.880000    30.636744     0.032641    31.132203     0.000000 
  18.885000    31.738975     0.031507    31.693148     0.000000 
  18.890000    31.819662     0.031427    32.306818     0.000000 
  18.895000    34.078182     0.029344    32.979947     0.000000 
  18.900000    33.805894     0.029581    33.720489     0.000000 
  18.905000    35.048464     0.028532    34.537942     0.000000 
  18.910000    36.166563     0.027650    35.443750     0.000000 
  18.915000    37.708500     0.026519    36.451818     0.000000 
  18.920000    37.681222     0.026538    37.579147     0.000000 
  18.925000    39.826723     0.025109    38.846612     0.000000 
  18.930000    41.418535     0.024144    40.279865     0.000000 
  18.935000    43.669398     0.022899    41.910362     0.000000 
  18.940000    45.938322     0.021768    43.776457     0.000000 
  18.945000    47.342660     0.021123    45.924501     0.000000 
  18.950000    50.564329     0.019777    48.409840     0.000000 
  18.955000    53.748441     0.018605    51.297596     0.000000 
  18.960000    57.194528     0.017484    54.663059     0.000000 
  18.965000    60.593752     0.016503    58.591543     0.000000 
  18.970000    65.706097     0.015219    63.177499     0.000000 
  18.975000    73.395199     0.013625    68.522693     0.000000 
  18.980000    78.385943     0.012757    74.733121     0.000000 
  18.985000    84.659070     0.011812    81.914179     0.000000 
  18.990000    96.061825     0.010410    90.163227     0.000000 
  18.995000   105.166865     0.009509    99.558039     0.000000 
  19.000000   114.198652     0.008757   110.138770     0.000000 
  19.005000   131.342518     0.007614   121.880162     0.000000 
  19.010000   142.227631     0.007031   134.650633     0.000000 
  19.015000   156.353404     0.006396   148.157352     0.000000 
  19.020000   176.348265     0.005671   161.884307     0.000000 
  19.025000   186.432492     0.005364   175.045865     0.000000 
  19.030000   199.135163     0.005022   186.597935     0.000000 
  19.035000   208.257544     0.004802   195.355974     0.000000 
  19.040000   214.381802     0.004665   200.237032     0.000000 
  19.045000   215.718436     0.004636   200.563453     0.000000 
  19.050000   207.963550     0.004809   196.288150     0.000000 
  19.055000   200.531527     0.004987   188.011775     0.000000 
  19.060000   181.890328     0.005498   176.780846     0.000000 
  19.065000   168.797628     0.005924   163.784882     0.000000 
  19.070000   157.211047     0.006361   150.099021     0.000000 
  19.075000   136.164662     0.007344   136.548114     0.000000 
  19.080000   125.342717     0.007978   123.683708     0.000000 
  19.085000   112.850188     0.008861   111.825756     0.000000 
  19.090000   100.494422     0.009951   101.124409     0.000000 
  19.095000    92.128147     0.010854    91.616661     0.000000 
  19.100000    80.608093     0.012406    83.269226     0.000000 
  19.105000    75.239350     0.013291    76.007895     0.000000 
  19.110000    70.057735     0.014274    69.736618     0.000000 
  19.115000    61.789921     0.016184    64.349703     0.000000 
  19.120000    58.455047     0.017107    59.739623     0.000000 
  19.125000    55.031068     0.018172    55.802048     0.000000 
  19.130000    50.518282     0.019795    52.439046     0.000000 
  19.135000    49.471089     0.020214    49.561001     0.000000 
  19.140000    47.326329     0.021130    47.087628     0.000000 
  19.145000    43.582847     0.022945    44.948363     0.000000 
  19.150000    42.587265     0.023481    43.082374     0.000000 
  19.155000    40.519796     0.024679    41.438353     0.000000 
  19.160000    39.816296     0.025115    39.884196     0.000000 
  19.165000    38.157534     0.026207    38.566583     0.000000 
  19.170000    37.398166     0.026739    37.369553     0.000000 
  19.175000    35.586588     0.028100    36.273966     0.000000 
  19.180000    34.759229     0.028769    35.265884     0.000000 
  19.185000    33.874859     0.029520    34.335165     0.000000 
  19.190000    32.101550     0.031151    33.474226     0.000000 
  19.195000    32.009995     0.031240    32.677119     0.000000 
  19.200000    30.825521     0.032441    31.938899     0.000000 
  19.205000    29.766130     0.033595    31.255249     0.000000 
  19.210000    29.489823     0.033910    30.622262     0.000000 
  19.215000    28.914928     0.034584    30.036330     0.000000 
  19.220000    29.004415     0.034478    29.494175     0.000000 
  19.225000    27.914212     0.035824    28.992433     0.000000 
  19.230000    27.175669     0.036798    28.528193     0.000000 
  19.235000    27.490631     0.036376    28.098606     0.000000 
  19.240000    26.684283     0.037475    27.700965     0.000000 
  19.245000    25.577056     0.039098    27.332707     0.000000 
  19.250000    25.865136     0.038662    26.991402     0.000000 
  19.255000    25.333213     0.039474    26.674763     0.000000 
  19.260000    26.927421     0.037137    26.380646     0.000000 
  19.265000    25.086938     0.039861    26.107052     0.000000 
  19.270000    24.698222     0.040489    25.852133     0.000000 
  19.275000    23.650930     0.042282    25.614191     0.000000 
  19.280000    24.887874     0.040180    25.391675     0.000000 
  19.285000    24.566791     0.040705    25.183179     0.000000 
  19.290000    24.345052     0.041076    24.987437     0.000000 
  19.295000    23.839223     0.041948    24.803311     0.000000 
  19.300000    23.832819     0.041959    24.629784     0.000000 
  19.305000    24.118864     0.041461    24.465948     0.000000 
  19.310000    23.025222     0.043431    24.310996     0.000000 
  19.315000    24.090451     0.041510    24.164207     0.000000 
  19.320000    23.678092     0.042233    24.024940     0.000000 
  19.325000    22.182129     0.045081    23.892621     0.000000 
  19.330000    22.615681     0.044217    23.766337     0.000000 
  19.335000    22.845127     0.043773    23.646429     0.000000 
  19.340000    22.291991     0.044859    23.532080     0.000000 
  19.345000    22.911225     0.043647    23.422914     0.000000 
  19.350000    22.460992     0.044522    23.318588     0.000000 
  19.355000    23.205075     0.043094    23.218791     0.000000 
  19.360000    22.714355     0.044025    23.123237     0.000000 
  19.365000    22.719074     0.044016    23.031666     0.000000 
  19.370000    22.238555     0.044967    22.943837     0.000000 
  19.375000    22.228741     0.044987    22.859527     0.000000 
  19.380000    22.143617     0.045160    22.778531     0.000000 
  19.385000    22.822741     0.043816    22.700660     0.000000 
  19.390000    22.180949     0.045084    22.625737     0.000000 
  19.395000    22.257582     0.044929    22.553598     0.000000 
  19.400000    23.311852     0.042897    22.484091     0.000000 
  19.405000    22.016947     0.045420    22.417074     0.000000 
  19.410000    22.614882     0.044219    22.352415     0.000000 
  19.415000    21.462276     0.046593    22.289990     0.000000 
  19.420000    21.510468     0.046489    22.229684     0.000000 
  19.425000    22.127872     0.045192    22.171389     0.000000 
  19.430000    21.845240     0.045777    22.115003     0.000000 
  19.435000    21.217782     0.047130    22.060433     0.000000 
  19.440000    21.547167     0.046410    22.007589     0.000000 
  19.445000    21.506824     0.046497    21.956388     0.000000 
  19.450000    21.308394     0.046930    21.906753     0.000000 
  19.455000    21.833707     0.045801    21.858608     0.000000 
  19.460000    21.730931     0.046017    21.811886     0.000000 
  19.465000    21.109185     0.047373    21.766521     0.000000 
  19.470000    21.347421     0.046844    21.722452     0.000000 
  19.475000    21.136944     0.047311    21.679621     0.000000 
  19.480000    21.874704     0.045715    21.637974     0.000000 
  19.485000    21.451322     0.046617    21.597459     0.000000 
  19.490000    20.717004     0.048270    21.558028     0.000000 
  19.495000    21.461837     0.046594    21.519635     0.000000 
  19.500000    20.332953     0.049181    21.482237     0.000000 
  19.505000    20.846608     0.047969    21.445792     0.000000 
  19.510000    20.438043     0.048928    21.410262     0.000000 
  19.515000    20.971655     0.047683    21.375611     0.000000 
  19.520000    20.891555     0.047866    21.341803     0.000000 
  19.525000    20.413849     0.048986    21.308805     0.000000 
  19.530000    20.970307     0.047686    21.276587     0.000000 
  19.535000    20.525736     0.048719    21.245118     0.000000 
  19.540000    21.290560     0.046969    21.214371     0.000000 
  19.545000    20.875948     0.047902    21.184319     0.000000 
  19.550000    20.621023     0.048494    21.154936     0.000000 
  19.555000    21.383512     0.046765    21.126199     0.000000 
  19.560000    21.204506     0.047160    21.098085     0.000000 
  19.565000    20.232632     0.049425    21.070572     0.000000 
  19.570000    20.562984     0.048631    21.043639     0.000000 
  19.575000    20.623878     0.048487    21.017267     0.000000 
  19.580000    20.395938     0.049029    20.991437     0.000000 
  19.585000    20.678455     0.048360    20.966160     0.000000 
  19.590000    20.973008     0.047680    20.941362     0.000000 
  19.595000    20.136623     0.049661    20.917056     0.000000 
  19.600000    20.901366     0.047844    20.893225     0.000000 
  19.605000    20.692391     0.048327    20.869856     0.000000 
  19.610000    20.332986     0.049181    20.846936     0.000000 
  19.615000    20.773399     0.048138    20.824449     0.000000 
  19.620000    20.638164     0.048454    20.802386     0.000000 
  19.625000    20.895399     0.047857    20.780732     0.000000 
  19.630000    19.963949     0.050090    20.759478     0.000000 
  19.635000    20.288104     0.049290    20.738612     0.000000 
  19.640000    19.919881     0.050201    20.718124     0.000000 
  19.645000    20.137295     0.049659    20.698004     0.000000 
  19.650000    20.204254     0.049495    20.678245     0.000000 
  19.655000    20.018805     0.049953    20.658835     0.000000 
  19.660000    20.244368     0.049396    20.639769     0.000000 
  19.665000    20.481434     0.048825    20.621037     0.000000 
  19.670000    20.571312     0.048611    20.602632     0.000000 
  19.675000    19.983938     0.050040    20.584548     0.000000 
  19.680000    20.388386     0.049048    20.566778     0.000000 
  19.685000    19.970186     0.050075    20.549316     0.000000 
  19.690000    20.191630     0.049525    20.532156     0.000000 
  19.695000    20.389276     0.049045    20.515293     0.000000 
  19.700000    20.647906     0.048431    20.498721     0.000000 
  19.705000    19.997542     0.050006    20.482437     0.000000 
  19.710000    20.263698     0.049349    20.466436     0.000000 
  19.715000    19.970981     0.050073    20.450713     0.000000 
  19.720000    20.843216     0.047977    20.435266     0.000000 
  19.725000    20.282015     0.049305    20.420091     0.000000 
  19.730000    19.593861     0.051036    20.405186     0.000000 
  19.735000    20.103386     0.049743    20.390547     0.000000 
  19.740000    20.343711     0.049155    20.376172     0.000000 
  19.745000    20.295473     0.049272    20.362060     0.000000 
  19.750000    20.360212     0.049115    20.348210     0.000000 
  19.755000    19.751068     0.050630    20.334619     0.000000 
  19.760000    20.012360     0.049969    20.321287     0.000000 
  19.765000    20.420439     0.048971    20.308214     0.000000 
  19.770000    20.392474     0.049038    20.295399     0.000000 
  19.775000    20.284786     0.049298    20.282842     0.000000 
  19.780000    20.751155     0.048190    20.270545     0.000000 
  19.785000    20.682922     0.048349    20.258509     0.000000 
  19.790000    20.176258     0.049563    20.246734     0.000000 
  19.795000    19.726974     0.050692    20.235222     0.000000 
  19.800000    20.462031     0.048871    20.223976     0.000000 
  19.805000    19.992939     0.050018    20.212999     0.000000 
  19.810000    19.687254     0.050794    20.202293     0.000000 
  19.815000    19.803828     0.050495    20.191863     0.000000 
  19.820000    20.086001     0.049786    20.181712     0.000000 
  19.825000    20.273220     0.049326    20.171845     0.000000 
  19.830000    20.284274     0.049299    20.162268     0.000000 
  19.835000    20.478118     0.048833    20.152986     0.000000 
  19.840000    20.213806     0.049471    20.144006     0.000000 
  19.845000    20.292904     0.049278    20.135335     0.000000 
  19.850000    19.646029     0.050901    20.126982     0.000000 
  19.855000    20.398366     0.049024    20.118954     0.000000 
  19.860000    19.966440     0.050084    20.111262     0.000000 
  19.865000    20.292971     0.049278    20.103916     0.000000 
  19.870000    19.854509     0.050366    20.096927     0.000000 
  19.875000    20.174142     0.049568    20.090309     0.000000 
  19.880000    20.739131     0.048218    20.084075     0.000000 
  19.885000    20.020488     0.049949    20.078239     0.000000 
  19.890000    19.900826     0.050249    20.072820     0.000000 
  19.895000    20.334892     0.049177    20.067834     0.000000 
  19.900000    19.647272     0.050898    20.063301     0.000000 
  19.905000    20.285396     0.049297    20.059245     0.000000 
  19.910000    19.551617     0.051147    20.055688     0.000000 
  19.915000    19.248286     0.051953    20.052659     0.000000 
  19.920000    20.248875     0.049385    20.050187     0.000000 
  19.925000    19.830125     0.050428    20.048306     0.000000 
  19.930000    20.071498     0.049822    20.047053     0.000000 
  19.935000    20.713911     0.048277    20.046472     0.000000 
  19.940000    19.813700     0.050470    20.046608     0.000000 
  19.945000    19.955862     0.050111    20.047516     0.000000 
  19.950000    19.887888     0.050282    20.049256     0.000000 
  19.955000    19.528997     0.051206    20.051893     0.000000 
  19.960000    20.244796     0.049395    20.055502     0.000000 
  19.965000    19.676611     0.050822    20.060166     0.000000 
  19.970000    20.446390     0.048908    20.065976     0.000000 
  19.975000    19.976205     0.050060    20.073030     0.000000 
  19.980000    20.001415     0.049996    20.081435     0.000000 
  19.985000    20.391506     0.049040    20.091308     0.000000 
  19.990000    19.926762     0.050184    20.102771     0.000000 
  19.995000    19.788536     0.050534    20.115952     0.000000 
  20.000000    20.726273     0.048248    20.130987     0.000000 
  20.005000    20.653941     0.048417    20.148012     0.000000 
  20.010000    19.695209     0.050774    20.167171     0.000000 
  20.015000    20.843639     0.047976    20.188606     0.000000 
  20.020000    20.243016     0.049400    20.212460     0.000000 
  20.025000    20.697457     0.048315    20.238875     0.000000 
  20.030000    21.342979     0.046854    20.267991     0.000000 
  20.035000    20.392523     0.049038    20.299941     0.000000 
  20.040000    20.848187     0.047966    20.334851     0.000000 
  20.045000    20.022170     0.049945    20.372835     0.000000 
  20.050000    20.403215     0.049012    20.413785     0.000000 
  20.055000    20.607250     0.048527    20.458226     0.000000 
  20.060000    20.561082     0.048636    20.506046     0.000000 
  20.065000    20.073728     0.049816    20.557381     0.000000 
  20.070000    20.836499     0.047993    20.612441     0.000000 
  20.075000    21.401011     0.046727    20.671571     0.000000 
  20.080000    20.839016     0.047987    20.735311     0.000000 
  20.085000    21.981377     0.045493    20.804453     0.000000 
  20.090000    21.428871     0.046666    20.880078     0.000000 
  20.095000    21.801519     0.045868    20.963571     0.000000 
  20.100000    21.786920     0.045899    21.056632     0.000000 
  20.105000    20.918636     0.047804    21.161292     0.000000 
  20.110000    21.515921     0.046477    21.279946     0.000000 
  20.115000    21.680204     0.046125    21.415421     0.000000 
  20.120000    21.640644     0.046209    21.571064     0.000000 
  20.125000    21.392356     0.046746    21.750844     0.000000 
  20.130000    22.527596     0.044390    21.959476     0.000000 
  20.135000    22.101885     0.045245    22.202518     0.000000 
  20.140000    22.551436     0.044343    22.486472     0.000000 
  20.145000    22.380441     0.044682    22.818838     0.000000 
  20.150000    23.364181     0.042801    23.208125     0.000000 
  20.155000    24.691394     0.040500    23.663798     0.000000 
  20.160000    23.980082     0.041701    24.196140     0.000000 
  20.165000    24.742394     0.040416    24.816002     0.000000 
  20.170000    24.763688     0.040382    25.534409     0.000000 
  20.175000    25.903525     0.038605    26.361940     0.000000 
  20.180000    26.769712     0.037356    27.307769     0.000000 
  20.185000    27.301355     0.036628    28.378174     0.000000 
  20.190000    28.019737     0.035689    29.574205     0.000000 
  20.195000    30.982728     0.032276    30.888171     0.000000 
  20.200000    30.742970     0.032528    32.298686     0.000000 
  20.205000    32.791643     0.030496    33.764464     0.000000 
  20.210000    33.709538     0.029665    35.218242     0.000000 
  20.215000    35.538868     0.028138    36.564033     0.000000 
  20.220000    36.301522     0.027547    37.682692     0.000000 
  20.225000    36.512786     0.027388    38.450029     0.000000 
  20.230000    36.754584     0.027207    38.766168     0.000000 
  20.235000    36.080983     0.027715    38.585680     0.000000 
  20.240000    36.304343     0.027545    37.932936     0.000000 
  20.245000    36.100883     0.027700    36.893569     0.000000 
  20.250000    34.192914     0.029246    35.587330     0.000000 
  20.255000    33.405964     0.029935    34.137161     0.000000 
  20.260000    31.720854     0.031525    32.647220     0.000000 
  20.265000    30.110009     0.033212    31.193730     0.000000 
  20.270000    29.025388     0.034453    29.825629     0.000000 
  20.275000    27.941244     0.035789    28.569959     0.000000 
  20.280000    26.941888     0.037117    27.438204     0.000000 
  20.285000    25.970122     0.038506    26.431675     0.000000 
  20.290000    26.089060     0.038330    25.545463     0.000000 
  20.295000    24.734720     0.040429    24.771112     0.000000 
  20.300000    24.139911     0.041425    24.098343     0.000000 
  20.305000    24.258166     0.041223    23.516510     0.000000 
  20.310000    23.378051     0.042775    23.013957     0.000000 
  20.315000    23.326735     0.042869    22.580509     0.000000 
  20.320000    22.641546     0.044167    22.206419     0.000000 
  20.325000    22.019529     0.045414    21.882872     0.000000 
  20.330000    21.837730     0.045792    21.602076     0.000000 
  20.335000    22.218405     0.045008    21.357268     0.000000 
  20.340000    21.960351     0.045537    21.142676     0.000000 
  20.345000    20.841053     0.047982    20.953444     0.000000 
  20.350000    21.417658     0.046690    20.785533     0.000000 
  20.355000    21.565733     0.046370    20.635612     0.000000 
  20.360000    21.044757     0.047518    20.500949     0.000000 
  20.365000    20.843774     0.047976    20.379309     0.000000 
  20.370000    19.711875     0.050731    20.203623     0.000000 
  20.375000    20.400718     0.049018    20.103043     0.000000 
  20.380000    20.449773     0.048900    20.010912     0.000000 
  20.385000    19.654914     0.050878    19.926197     0.000000 
  20.390000    20.121155     0.049699    19.848030     0.000000 
  20.395000    20.145682     0.049638    19.775676     0.000000 
  20.400000    20.401922     0.049015    19.708508     0.000000 
  20.405000    19.961454     0.050097    19.645983     0.000000 
  20.410000    20.147816     0.049633    19.587632     0.000000 
  20.415000    20.066678     0.049834    19.533045     0.000000 
  20.420000    20.356157     0.049125    19.481861     0.000000 
  20.425000    20.226622     0.049440    19.433763     0.000000 
  20.430000    19.415509     0.051505    19.388416     0.000000 
  20.435000    19.758069     0.050612    19.345678     0.000000 
  20.440000    19.488848     0.051311    19.305270     0.000000 
  20.445000    19.803026     0.050497    19.266995     0.000000 
  20.450000    19.498123     0.051287    19.230675     0.000000 
  20.455000    20.073319     0.049817    19.196148     0.000000 
  20.460000    19.459632     0.051388    19.163271     0.000000 
  20.465000    20.037350     0.049907    19.131914     0.000000 
  20.470000    19.731600     0.050680    19.101960     0.000000 
  20.475000    19.504592     0.051270    19.073303     0.000000 
  20.480000    19.466822     0.051369    19.045846     0.000000 
  20.485000    19.196953     0.052092    19.019501     0.000000 
  20.490000    19.778087     0.050561    18.994191     0.000000 
  20.495000    19.643380     0.050908    18.969841     0.000000 
  20.500000    19.298903     0.051816    18.946386     0.000000 
  20.505000    19.605195     0.051007    18.923765     0.000000 
  20.510000    19.861734     0.050348    18.901924     0.000000 
  20.515000    20.129900     0.049677    18.880811     0.000000 
  20.520000    19.368576     0.051630    18.860380     0.000000 
  20.525000    19.540325     0.051176    18.840588     0.000000 
  20.530000    19.559884     0.051125    18.821396     0.000000 
  20.535000    19.364976     0.051640    18.802767     0.000000 
  20.540000    19.244541     0.051963    18.784669     0.000000 
  20.545000    19.418834     0.051496    18.767070     0.000000 
  20.550000    19.099914     0.052356    18.749942     0.000000 
  20.555000    18.739671     0.053363    18.733258     0.000000 
  20.560000    19.469358     0.051363    18.716994     0.000000 
  20.565000    19.791585     0.050527    18.745839     0.000000 
  20.570000    19.272763     0.051887    18.730453     0.000000 
  20.575000    18.790736     0.053218    18.715425     0.000000 
  20.580000    19.224269     0.052018    18.700736     0.000000 
  20.585000    19.608552     0.050998    18.686369     0.000000 
  20.590000    19.066508     0.052448    18.672310     0.000000 
  20.595000    19.732360     0.050678    18.658543     0.000000 
  20.600000    18.937139     0.052806    18.645055     0.000000 
  20.605000    19.078867     0.052414    18.631834     0.000000 
  20.610000    19.452727     0.051407    18.618867     0.000000 
  20.615000    19.158536     0.052196    18.606145     0.000000 
  20.620000    19.428819     0.051470    18.593657     0.000000 
  20.625000    18.941851     0.052793    18.581393     0.000000 
  20.630000    18.916848     0.052863    18.569346     0.000000 
  20.635000    18.900343     0.052909    18.557507     0.000000 
  20.640000    19.713611     0.050726    18.545868     0.000000 
  20.645000    19.183959     0.052127    18.534424     0.000000 
  20.650000    18.604541     0.053750    18.523167     0.000000 
  20.655000    18.801432     0.053187    18.512093     0.000000 
  20.660000    18.928848     0.052829    18.501196     0.000000 
  20.665000    18.437476     0.054237    18.490472     0.000000 
  20.670000    19.013686     0.052594    18.479916     0.000000 
  20.675000    18.452464     0.054193    18.469385     0.000000 
  20.680000    19.141826     0.052242    18.459156     0.000000 
  20.685000    19.107115     0.052337    18.449087     0.000000 
  20.690000    19.297062     0.051821    18.439275     0.000000 
  20.695000    19.003432     0.052622    18.429520     0.000000 
  20.700000    19.118065     0.052307    18.419920     0.000000 
  20.705000    18.969776     0.052715    18.410476     0.000000 
  20.710000    18.629193     0.053679    18.401188     0.000000 
  20.715000    19.222785     0.052022    18.392060     0.000000 
  20.720000    18.959435     0.052744    18.383093     0.000000 
  20.725000    18.525850     0.053979    18.374294     0.000000 
  20.730000    19.036806     0.052530    18.365669     0.000000 
  20.735000    18.563307     0.053870    18.357227     0.000000 
  20.740000    19.091374     0.052380    18.348981     0.000000 
  20.745000    19.525548     0.051215    18.340946     0.000000 
  20.750000    19.676811     0.050821    18.333144     0.000000 
  20.755000    19.497045     0.051290    18.325600     0.000000 
  20.760000    18.927102     0.052834    18.318348     0.000000 
  20.765000    18.661783     0.053585    18.311430     0.000000 
  20.770000    18.495555     0.054067    18.304894     0.000000 
  20.775000    18.929113     0.052829    18.298802     0.000000 
  20.780000    19.203059     0.052075    18.293227     0.000000 
  20.785000    19.776477     0.050565    18.288253     0.000000 
  20.790000    18.731869     0.053385    18.283977     0.000000 
  20.795000    18.403895     0.054336    18.280510     0.000000 
  20.800000    18.889618     0.052939    18.277971     0.000000 
  20.805000    18.674870     0.053548    18.276491     0.000000 
  20.810000    18.428897     0.054263    18.276207     0.000000 
  20.815000    18.384811     0.054393    18.277255     0.000000 
  20.820000    18.866907     0.053003    18.279770     0.000000 
  20.825000    18.961577     0.052738    18.283875     0.000000 
  20.830000    19.154375     0.052207    18.289676     0.000000 
  20.835000    18.224791     0.054870    18.297253     0.000000 
  20.840000    19.218305     0.052034    18.306647     0.000000 
  20.845000    19.000851     0.052629    18.317857     0.000000 
  20.850000    19.610777     0.050992    18.330819     0.000000 
  20.855000    18.415105     0.054303    18.345401     0.000000 
  20.860000    18.675815     0.053545    18.361381     0.000000 
  20.865000    19.031704     0.052544    18.378432     0.000000 
  20.870000    18.992964     0.052651    18.396095     0.000000 
  20.875000    18.420124     0.054288    18.413764     0.000000 
  20.880000    18.816058     0.053146    18.430663     0.000000 
  20.885000    18.756118     0.053316    18.445852     0.000000 
  20.890000    18.713692     0.053437    18.458258     0.000000 
  20.895000    19.240678     0.051973    18.466761     0.000000 
  20.900000    18.996889     0.052640    18.470320     0.000000 
  20.905000    19.816487     0.050463    18.468135     0.000000 
  20.910000    19.361392     0.051649    18.459794     0.000000 
  20.915000    19.067994     0.052444    18.445358     0.000000 
  20.920000    19.987614     0.050031    18.425345     0.000000 
  20.925000    18.967308     0.052722    18.400631     0.000000 
  20.930000    19.423901     0.051483    18.372287     0.000000 
  20.935000    18.487457     0.054091    18.341433     0.000000 
  20.940000    18.982274     0.052681    18.309109     0.000000 
  20.945000    19.282838     0.051860    18.276215     0.000000 
  20.950000    18.759013     0.053308    18.243482     0.000000 
  20.955000    18.533436     0.053957    18.211478     0.000000 
  20.960000    18.848772     0.053054    18.180624     0.000000 
  20.965000    18.705332     0.053461    18.151218     0.000000 
  20.970000    18.967318     0.052722    18.123458     0.000000 
  20.975000    18.563950     0.053868    18.097456     0.000000 
  20.980000    19.332938     0.051725    18.073256     0.000000 
  20.985000    18.689160     0.053507    18.050196     0.000000 
  20.990000    18.651140     0.053616    18.029527     0.000000 
  20.995000    18.105460     0.055232    18.010509     0.000000 
  21.000000    18.605692     0.053747    17.993027     0.000000 
  21.005000    18.593414     0.053782    17.976955     0.000000 
  21.010000    18.385097     0.054392    17.962154     0.000000 
  21.015000    18.507107     0.054033    17.948486     0.000000 
  21.020000    18.568730     0.053854    17.935813     0.000000 
  21.025000    18.326269     0.054566    17.924006     0.000000 
  21.030000    17.661671     0.056620    17.912945     0.000000 
  21.035000    18.477677     0.054119    17.902521     0.000000 
  21.040000    18.444986     0.054215    17.892638     0.000000 
  21.045000    18.652739     0.053611    17.883212     0.000000 
  21.050000    18.203884     0.054933    17.874172     0.000000 
  21.055000    18.827177     0.053115    17.865458     0.000000 
  21.060000    18.568515     0.053855    17.857019     0.000000 
  21.065000    19.242092     0.051969    17.848813     0.000000 
  21.070000    18.568485     0.053855    17.840808     0.000000 
  21.075000    18.287347     0.054683    17.832975     0.000000 
  21.080000    18.234912     0.054840    17.825293     0.000000 
  21.085000    19.213281     0.052047    17.817743     0.000000 
  21.090000    18.685895     0.053516    17.810311     0.000000 
  21.095000    18.548021     0.053914    17.802985     0.000000 
  21.100000    18.781313     0.053244    17.795756     0.000000 
  21.105000    17.730262     0.056401    17.788615     0.000000 
  21.110000    18.381517     0.054402    17.781557     0.000000 
  21.115000    18.923528     0.052844    17.774575     0.000000 
  21.120000    18.406203     0.054330    17.767664     0.000000 
  21.125000    18.151131     0.055093    17.760821     0.000000 
  21.130000    18.033998     0.055451    17.754042     0.000000 
  21.135000    18.663165     0.053581    17.747324     0.000000 
  21.140000    18.809235     0.053165    17.740664     0.000000 
  21.145000    18.239746     0.054825    17.734089     0.000000 
  21.150000    18.348535     0.054500    17.727538     0.000000 
  21.155000    18.501857     0.054049    17.721038     0.000000 
  21.160000    18.751329     0.053330    17.714587     0.000000 
  21.165000    18.818992     0.053138    17.708184     0.000000 
  21.170000    18.341166     0.054522    17.701827     0.000000 
  21.175000    18.966998     0.052723    17.695515     0.000000 
  21.180000    18.266656     0.054745    17.689247     0.000000 
  21.185000    18.333451     0.054545    17.683021     0.000000 
  21.190000    18.505039     0.054039    17.676836     0.000000 
  21.195000    18.669502     0.053563    17.670692     0.000000 
  21.200000    18.089654     0.055280    17.664588     0.000000 
  21.205000    18.200934     0.054942    17.658522     0.000000 
  21.210000    18.703630     0.053466    17.652494     0.000000 
  21.215000    18.892999     0.052930    17.646504     0.000000 
  21.220000    18.535959     0.053949    17.640550     0.000000 
  21.225000    18.511677     0.054020    17.634633     0.000000 
  21.230000    18.097500     0.055256    17.628752     0.000000 
  21.235000    18.223837     0.054873    17.622906     0.000000 
  21.240000    17.609957     0.056786    17.617094     0.000000 
  21.245000    18.043921     0.055420    17.611317     0.000000 
  21.250000    18.312083     0.054609    17.605575     0.000000 
  21.255000    17.667703     0.056600    17.599866     0.000000 
  21.260000    18.381638     0.054402    17.594191     0.000000 
  21.265000    18.169869     0.055036    17.588549     0.000000 
  21.270000    17.815202     0.056132    17.582941     0.000000 
  21.275000    18.623610     0.053695    17.577365     0.000000 
  21.280000    18.366290     0.054448    17.571823     0.000000 
  21.285000    18.617544     0.053713    17.566313     0.000000 
  21.290000    18.401654     0.054343    17.560836     0.000000 
  21.295000    18.041449     0.055428    17.555391     0.000000 
  21.300000    17.963945     0.055667    17.549979     0.000000 
  21.305000    18.825339     0.053120    17.544599     0.000000 
  21.310000    18.031806     0.055458    17.539251     0.000000 
  21.315000    18.519947     0.053996    17.533936     0.000000 
  21.320000    17.708701     0.056469    17.528653     0.000000 
  21.325000    18.790582     0.053218    17.523403     0.000000 
  21.330000    18.731895     0.053385    17.518185     0.000000 
  21.335000    18.391350     0.054373    17.513000     0.000000 
  21.340000    18.168032     0.055042    17.507847     0.000000 
  21.345000    18.563380     0.053869    17.502727     0.000000 
  21.350000    18.399683     0.054349    17.497639     0.000000 
  21.355000    17.474730     0.057225    17.492585     0.000000 
  21.360000    17.935012     0.055757    17.487563     0.000000 
  21.365000    18.350043     0.054496    17.482575     0.000000 
  21.370000    19.296560     0.051823    17.477620     0.000000 
  21.375000    18.410024     0.054318    17.472698     0.000000 
  21.380000    18.490659     0.054081    17.467810     0.000000 
  21.385000    18.314373     0.054602    17.462956     0.000000 
  21.390000    17.773368     0.056264    17.458136     0.000000 
  21.395000    17.958859     0.055683    17.453351     0.000000 
  21.400000    18.830492     0.053105    17.448994     0.000000 
  21.405000    18.440955     0.054227    17.444279     0.000000 
  21.410000    17.521014     0.057074    17.439599     0.000000 
  21.415000    18.824606     0.053122    17.434954     0.000000 
  21.420000    18.099581     0.055250    17.430344     0.000000 
  21.425000    17.792716     0.056203    17.425771     0.000000 
  21.430000    18.075333     0.055324    17.421234     0.000000 
  21.435000    17.673787     0.056581    17.416734     0.000000 
  21.440000    18.432867     0.054251    17.412271     0.000000 
  21.445000    18.165207     0.055050    17.407845     0.000000 
  21.450000    17.691786     0.056523    17.403457     0.000000 
  21.455000    17.858830     0.055995    17.399107     0.000000 
  21.460000    18.062983     0.055362    17.394795     0.000000 
  21.465000    17.664286     0.056611    17.390523     0.000000 
  21.470000    18.177753     0.055012    17.386291     0.000000 
  21.475000    17.731776     0.056396    17.382098     0.000000 
  21.480000    18.606324     0.053745    17.377946     0.000000 
  21.485000    17.880458     0.055927    17.373836     0.000000 
  21.490000    18.770597     0.053275    17.369767     0.000000 
  21.495000    18.587922     0.053798    17.365740     0.000000 
  21.500000    18.234155     0.054842    17.361756     0.000000 
  21.505000    17.627476     0.056730    17.357816     0.000000 
  21.510000    17.947724     0.055717    17.353919     0.000000 
  21.515000    18.471234     0.054138    17.350068     0.000000 
  21.520000    17.657198     0.056634    17.346263     0.000000 
  21.525000    17.626727     0.056732    17.342504     0.000000 
  21.530000    17.908516     0.055839    17.338792     0.000000 
  21.535000    17.400520     0.057470    17.335128     0.000000 
  21.540000    17.990593     0.055585    17.331513     0.000000 
  21.545000    18.553507     0.053898    17.327948     0.000000 
  21.550000    18.397905     0.054354    17.324434     0.000000 
  21.555000    18.312059     0.054609    17.320972     0.000000 
  21.560000    17.832919     0.056076    17.317563     0.000000 
  21.565000    17.702721     0.056488    17.314208     0.000000 
  21.570000    18.044026     0.055420    17.310909     0.000000 
  21.575000    17.696945     0.056507    17.307666     0.000000 
  21.580000    18.251240     0.054791    17.304482     0.000000 
  21.585000    18.209918     0.054915    17.301356     0.000000 
  21.590000    17.336294     0.057682    17.298292     0.000000 
  21.595000    17.680430     0.056560    17.295291     0.000000 
  21.600000    17.665896     0.056606    17.292354     0.000000 
  21.605000    17.882579     0.055920    17.289483     0.000000 
  21.610000    17.949243     0.055713    17.286680     0.000000 
  21.615000    18.073616     0.055329    17.283948     0.000000 
  21.620000    18.571853     0.053845    17.281288     0.000000 
  21.625000    18.181530     0.055001    17.278703     0.000000 
  21.630000    17.842426     0.056046    17.276196     0.000000 
  21.635000    18.370917     0.054434    17.273769     0.000000 
  21.640000    18.363624     0.054455    17.271425     0.000000 
  21.645000    17.760358     0.056305    17.269169     0.000000 
  21.650000    18.075539     0.055323    17.267002     0.000000 
  21.655000    18.255011     0.054779    17.264929     0.000000 
  21.660000    17.430261     0.057371    17.262955     0.000000 
  21.665000    17.820696     0.056115    17.261083     0.000000 
  21.670000    17.910609     0.055833    17.259319     0.000000 
  21.675000    18.601705     0.053759    17.257670     0.000000 
  21.680000    17.834964     0.056070    17.256140     0.000000 
  21.685000    17.652701     0.056649    17.254738     0.000000 
  21.690000    18.136204     0.055138    17.253471     0.000000 
  21.695000    17.394698     0.057489    17.252351     0.000000 
  21.700000    17.779418     0.056245    17.251387     0.000000 
  21.705000    17.582623     0.056874    17.250594     0.000000 
  21.710000    17.413902     0.057425    17.249989     0.000000 
  21.715000    18.082043     0.055303    17.249590     0.000000 
  21.720000    17.597406     0.056827    17.249423     0.000000 
  21.725000    17.935458     0.055755    17.249517     0.000000 
  21.730000    17.931095     0.055769    17.249910     0.000000 
  21.735000    17.854002     0.056010    17.250647     0.000000 
  21.740000    17.973613     0.055637    17.251782     0.000000 
  21.745000    18.113112     0.055209    17.253384     0.000000 
  21.750000    17.650288     0.056656    17.255534     0.000000 
  21.755000    17.948714     0.055714    17.258328     0.000000 
  21.760000    17.936097     0.055753    17.261881     0.000000 
  21.765000    17.963396     0.055669    17.266325     0.000000 
  21.770000    17.891316     0.055893    17.271811     0.000000 
  21.775000    17.751030     0.056335    17.278509     0.000000 
  21.780000    17.511177     0.057106    17.286604     0.000000 
  21.785000    17.439350     0.057342    17.296296     0.000000 
  21.790000    18.440548     0.054228    17.307794     0.000000 
  21.795000    18.465884     0.054154    17.321309     0.000000 
  21.800000    17.746212     0.056350    17.337045     0.000000 
  21.805000    18.233585     0.054844    17.355192     0.000000 
  21.810000    17.816613     0.056127    17.375914     0.000000 
  21.815000    18.093231     0.055269    17.399335     0.000000 
  21.820000    18.332950     0.054547    17.425526     0.000000 
  21.825000    18.430666     0.054257    17.454488     0.000000 
  21.830000    17.692865     0.056520    17.486137     0.000000 
  21.835000    17.773428     0.056264    17.520282     0.000000 
  21.840000    18.844902     0.053065    17.556602     0.000000 
  21.845000    18.490205     0.054083    17.594617     0.000000 
  21.850000    17.818733     0.056121    17.633653     0.000000 
  21.855000    18.496274     0.054065    17.672814     0.000000 
  21.860000    18.355753     0.054479    17.710948     0.000000 
  21.865000    18.240085     0.054824    17.746655     0.000000 
  21.870000    18.781538     0.053244    17.778328     0.000000 
  21.875000    18.438357     0.054235    17.804270     0.000000 
  21.880000    18.701145     0.053473    17.822882     0.000000 
  21.885000    18.420942     0.054286    17.832898     0.000000 
  21.890000    18.509675     0.054026    17.833619     0.000000 
  21.895000    18.261210     0.054761    17.825047     0.000000 
  21.900000    18.184120     0.054993    17.807886     0.000000 
  21.905000    18.186456     0.054986    17.783404     0.000000 
  21.910000    18.539258     0.053940    17.755678     0.000000 
  21.915000    18.501857     0.054049    17.721471     0.000000 
  21.920000    18.301606     0.054640    17.684859     0.000000 
  21.925000    17.908384     0.055840    17.647248     0.000000 
  21.930000    18.280959     0.054702    17.609794     0.000000 
  21.935000    18.122798     0.055179    17.573398     0.000000 
  21.940000    18.106746     0.055228    17.538737     0.000000 
  21.945000    18.117618     0.055195    17.506297     0.000000 
  21.950000    18.311307     0.054611    17.476403     0.000000 
  21.955000    18.497601     0.054061    17.449250     0.000000 
  21.960000    18.319209     0.054588    17.433041     0.000000 
  21.965000    17.969435     0.055650    17.411571     0.000000 
  21.970000    18.046457     0.055413    17.392870     0.000000 
  21.975000    18.558687     0.053883    17.376817     0.000000 
  21.980000    18.178339     0.055011    17.363254     0.000000 
  21.985000    17.857203     0.056000    17.351997     0.000000 
  21.990000    18.466107     0.054153    17.342846     0.000000 
  21.995000    17.942144     0.055735    17.335595     0.000000 
  22.000000    17.897853     0.055873    17.330042     0.000000 
  22.005000    18.410026     0.054318    17.325992     0.000000 
  22.010000    17.552950     0.056970    17.323341     0.000000 
  22.015000    18.307793     0.054622    17.321775     0.000000 
  22.020000    18.045731     0.055415    17.321225     0.000000 
  22.025000    17.917131     0.055813    17.321566     0.000000 
  22.030000    18.118280     0.055193    17.322690     0.000000 
  22.035000    18.067323     0.055349    17.324508     0.000000 
  22.040000    17.642608     0.056681    17.326949     0.000000 
  22.045000    17.925093     0.055788    17.329954     0.000000 
  22.050000    17.869393     0.055962    17.333479     0.000000 
  22.055000    18.439090     0.054233    17.337490     0.000000 
  22.060000    17.784883     0.056228    17.341963     0.000000 
  22.065000    17.668930     0.056597    17.346883     0.000000 
  22.070000    17.397089     0.057481    17.352244     0.000000 
  22.075000    18.349713     0.054497    17.358044     0.000000 
  22.080000    18.430680     0.054257    17.364289     0.000000 
  22.085000    17.866792     0.055970    17.370988     0.000000 
  22.090000    18.234086     0.054842    17.378157     0.000000 
  22.095000    17.954476     0.055696    17.385815     0.000000 
  22.100000    18.031008     0.055460    17.393956     0.000000 
  22.105000    18.195104     0.054960    17.402664     0.000000 
  22.110000    17.910047     0.055835    17.411937     0.000000 
  22.115000    18.210521     0.054913    17.421804     0.000000 
  22.120000    17.861237     0.055987    17.432294     0.000000 
  22.125000    18.004574     0.055541    17.443433     0.000000 
  22.130000    17.698868     0.056501    17.455246     0.000000 
  22.135000    17.980920     0.055615    17.467750     0.000000 
  22.140000    17.916864     0.055813    17.480959     0.000000 
  22.145000    17.673541     0.056582    17.494877     0.000000 
  22.150000    18.321459     0.054581    17.507731     0.000000 
  22.155000    18.062269     0.055364    17.523036     0.000000 
  22.160000    17.705045     0.056481    17.538983     0.000000 
  22.165000    18.146417     0.055107    17.555515     0.000000 
  22.170000    18.151470     0.055092    17.572549     0.000000 
  22.175000    18.519856     0.053996    17.589973     0.000000 
  22.180000    18.346159     0.054507    17.607642     0.000000 
  22.185000    18.101830     0.055243    17.625382     0.000000 
  22.190000    18.681665     0.053528    17.642994     0.000000 
  22.195000    18.117558     0.055195    17.660273     0.000000 
  22.200000    18.232075     0.054848    17.677036     0.000000 
  22.205000    17.706822     0.056475    17.693145     0.000000 
  22.210000    18.057058     0.055380    17.708544     0.000000 
  22.215000    18.266932     0.054744    17.723268     0.000000 
  22.220000    18.141294     0.055123    17.737438     0.000000 
  22.225000    18.837371     0.053086    17.751243     0.000000 
  22.230000    17.531103     0.057041    17.764907     0.000000 
  22.235000    18.506325     0.054036    17.778662     0.000000 
  22.240000    18.529627     0.053968    17.792725     0.000000 
  22.245000    18.143938     0.055115    17.807285     0.000000 
  22.250000    18.500019     0.054054    17.822499     0.000000 
  22.255000    18.686949     0.053513    17.838494     0.000000 
  22.260000    18.226677     0.054865    17.855371     0.000000 
  22.265000    18.349591     0.054497    17.873208     0.000000 
  22.270000    18.229748     0.054855    17.892062     0.000000 
  22.275000    18.206842     0.054924    17.911978     0.000000 
  22.280000    18.325729     0.054568    17.932989     0.000000 
  22.285000    17.538827     0.057016    17.955118     0.000000 
  22.290000    18.493396     0.054073    17.978379     0.000000 
  22.295000    17.599440     0.056820    18.002785     0.000000 
  22.300000    18.728201     0.053395    18.028340     0.000000 
  22.305000    18.682603     0.053526    18.055052     0.000000 
  22.310000    19.069332     0.052440    18.082925     0.000000 
  22.315000    18.544856     0.053923    18.111964     0.000000 
  22.320000    18.709586     0.053449    18.142178     0.000000 
  22.325000    18.273262     0.054725    18.173577     0.000000 
  22.330000    19.282181     0.051861    18.206175     0.000000 
  22.335000    18.845916     0.053062    18.239990     0.000000 
  22.340000    18.936189     0.052809    18.275044     0.000000 
  22.345000    18.635306     0.053662    18.311363     0.000000 
  22.350000    19.520579     0.051228    18.348979     0.000000 
  22.355000    19.178392     0.052142    18.387926     0.000000 
  22.360000    18.452816     0.054192    18.428244     0.000000 
  22.365000    18.405544     0.054331    18.469976     0.000000 
  22.370000    18.349602     0.054497    18.513170     0.000000 
  22.375000    18.722995     0.053410    18.557877     0.000000 
  22.380000    19.042321     0.052515    18.604153     0.000000 
  22.385000    18.873750     0.052984    18.652056     0.000000 
  22.390000    19.298320     0.051818    18.701651     0.000000 
  22.395000    19.441314     0.051437    18.753005     0.000000 
  22.400000    19.493007     0.051300    18.806188     0.000000 
  22.405000    19.626369     0.050952    18.861277     0.000000 
  22.410000    18.927767     0.052832    18.918352     0.000000 
  22.415000    19.799259     0.050507    18.977498     0.000000 
  22.420000    19.713380     0.050727    19.038804     0.000000 
  22.425000    20.351634     0.049136    19.102365     0.000000 
  22.430000    20.573521     0.048606    19.168281     0.000000 
  22.435000    19.894914     0.050264    19.236660     0.000000 
  22.440000    20.200932     0.049503    19.307613     0.000000 
  22.445000    20.018772     0.049953    19.381260     0.000000 
  22.450000    19.295133     0.051827    19.457726     0.000000 
  22.455000    19.446661     0.051423    19.537146     0.000000 
  22.460000    20.322081     0.049208    19.619662     0.000000 
  22.465000    20.683579     0.048348    19.705424     0.000000 
  22.470000    19.936379     0.050160    19.794593     0.000000 
  22.475000    20.940568     0.047754    19.887339     0.000000 
  22.480000    20.421443     0.048968    19.983842     0.000000 
  22.485000    20.757092     0.048176    20.084296     0.000000 
  22.490000    20.961275     0.047707    20.188906     0.000000 
  22.495000    20.382298     0.049062    20.297890     0.000000 
  22.500000    21.042834     0.047522    20.411482     0.000000 
  22.505000    21.196411     0.047178    20.529931     0.000000 
  22.510000    21.256798     0.047044    20.653502     0.000000 
  22.515000    21.834174     0.045800    20.782482     0.000000 
  22.520000    21.889690     0.045684    20.917174     0.000000 
  22.525000    21.141270     0.047301    21.057905     0.000000 
  22.530000    21.957425     0.045543    21.205025     0.000000 
  22.535000    21.675937     0.046134    21.358910     0.000000 
  22.540000    22.686643     0.044079    21.519963     0.000000 
  22.545000    22.738862     0.043978    21.688617     0.000000 
  22.550000    21.958368     0.045541    21.865341     0.000000 
  22.555000    22.918808     0.043632    22.050549     0.000000 
  22.560000    23.253253     0.043005    22.244962     0.000000 
  22.565000    23.530031     0.042499    22.449077     0.000000 
  22.570000    22.889354     0.043688    22.663528     0.000000 
  22.575000    23.451170     0.042642    22.889003     0.000000 
  22.580000    23.476206     0.042596    23.126245     0.000000 
  22.585000    24.099442     0.041495    23.376061     0.000000 
  22.590000    24.349686     0.041068    23.639329     0.000000 
  22.595000    24.668808     0.040537    23.917004     0.000000 
  22.600000    25.283301     0.039552    24.210124     0.000000 
  22.605000    25.467040     0.039266    24.519825     0.000000 
  22.610000    25.229910     0.039635    24.847315     0.000000 
  22.615000    26.323666     0.037989    25.194013     0.000000 
  22.620000    26.024172     0.038426    25.561374     0.000000 
  22.625000    28.092746     0.035596    25.951030     0.000000 
  22.630000    27.189511     0.036779    26.364774     0.000000 
  22.635000    27.679097     0.036128    26.804582     0.000000 
  22.640000    28.134296     0.035544    27.272633     0.000000 
  22.645000    28.926769     0.034570    27.771337     0.000000 
  22.650000    29.767081     0.033594    28.303360     0.000000 
  22.655000    30.455503     0.032835    28.871889     0.000000 
  22.660000    31.081439     0.032174    29.479764     0.000000 
  22.665000    30.832161     0.032434    30.130878     0.000000 
  22.670000    32.832058     0.030458    30.829329     0.000000 
  22.675000    33.823521     0.029565    31.579708     0.000000 
  22.680000    33.890811     0.029507    32.387174     0.000000 
  22.685000    35.873278     0.027876    33.257544     0.000000 
  22.690000    36.402673     0.027471    34.197409     0.000000 
  22.695000    37.415052     0.026727    35.214253     0.000000 
  22.700000    39.496541     0.025319    36.316650     0.000000 
  22.705000    41.099572     0.024331    37.514462     0.000000 
  22.710000    41.165223     0.024292    38.819121     0.000000 
  22.715000    43.602936     0.022934    40.243974     0.000000 
  22.720000    46.290512     0.021603    41.804731     0.000000 
  22.725000    47.773603     0.020932    43.520025     0.000000 
  22.730000    49.861280     0.020056    45.412118     0.000000 
  22.735000    51.102595     0.019568    47.507754     0.000000 
  22.740000    54.891983     0.018218    49.839205     0.000000 
  22.745000    58.808446     0.017004    52.445484     0.000000 
  22.750000    60.799212     0.016448    55.373724     0.000000 
  22.755000    65.443972     0.015280    58.680692     0.000000 
  22.760000    70.001821     0.014285    62.434359     0.000000 
  22.765000    72.828532     0.013731    66.715436     0.000000 
  22.770000    79.601438     0.012563    71.618748     0.000000 
  22.775000    84.828305     0.011789    77.254267     0.000000 
  22.780000    89.191290     0.011212    83.747644     0.000000 
  22.785000    99.884023     0.010012    91.240006     0.000000 
  22.790000   107.901038     0.009268    99.886789     0.000000 
  22.795000   113.570775     0.008805   109.855298     0.000000 
  22.800000   128.048765     0.007810   121.320548     0.000000 
  22.805000   136.216741     0.007341   134.458662     0.000000 
  22.810000   147.671175     0.006772   149.436595     0.000000 
  22.815000   167.806501     0.005959   166.396131     0.000000 
  22.820000   177.262731     0.005641   185.429016     0.000000 
  22.825000   200.124710     0.004997   206.538848     0.000000 
  22.830000   226.848529     0.004408   229.584920     0.000000 
  22.835000   237.690642     0.004207   254.205145     0.000000 
  22.840000   266.418532     0.003753   279.722700     0.000000 
  22.845000   294.526993     0.003395   305.057320     0.000000 
  22.850000   306.257415     0.003265   328.686980     0.000000 
  22.855000   331.865733     0.003013   348.727323     0.000000 
  22.860000   342.514716     0.002920   363.186684     0.000000 
  22.865000   348.860423     0.002866   370.384663     0.000000 
  22.870000   348.133781     0.002872   369.405432     0.000000 
  22.875000   342.577836     0.002919   360.378698     0.000000 
  22.880000   333.454674     0.002999   344.437444     0.000000 
  22.885000   304.655288     0.003282   323.376804     0.000000 
  22.890000   287.362007     0.003480   299.192916     0.000000 
  22.895000   262.679348     0.003807   273.697991     0.000000 
  22.900000   232.945374     0.004293   248.310380     0.000000
[truncated: 1,214,700 more chars]
