# Supplementary material for: Remote and automated high-throughput powder diffraction measurements enabled by a robotic sample changer at SSRL beamline 2-1
Source: J Appl Crystallogr. 2023 Sep 20;56(Pt 5):1480–4. doi: 10.1107/S1600576723007148 (PMC10543666; doi:10.1107/S1600576723007148)
Supplement: Supplementary file 1 [file j-56-01480-sup1.zip › Example Data and Refinements/SSRL BL2-1 Sample 0916/BL21Robot_0916_Rietveld.inp]

'Auto_T(5)  
r_exp  20.0852657 r_exp_dash  38.3272711 r_wp  2.89167497 r_wp_dash  5.51797581 r_p  2.1946101 r_p_dash  4.87488924 weighted_Durbin_Watson  0.758814592 gof  0.143969963
iters 20000000  
chi2_convergence_criteria 0.000001  
'do_errors  
#include C:/Topas-6/cif.inc
  
xdd "BL21Robot_0916-2022-07-09-0109_scan2.xye"   
local CIF_DIFFRACTOGRAM_BLOCK_ID ="BL21Robot_0916-2022-07-09-0109_scan2";
local CIF_DIFFRACTOMETER_NAME = "SSRL beam line 2-1";
local CIF_TEMP = 300;
local CIF_SCAN_METHOD = step;
r_exp  20.0852657 r_exp_dash  38.3272711 r_wp  2.89167497 r_wp_dash  5.51797581 r_p  2.1946101 r_p_dash  4.87488924 weighted_Durbin_Watson  0.758814592 gof  0.143969963
	bkg @  17.753854` -10.0783247`  12.4720107` -5.98571862`  1.6634342`  1.0987239` -2.81822941`  3.04502264` -2.39342147`  1.44162318` -0.637349522`  0.261476092`
	One_on_X(@, 118.10432`)   
	Rp 9999  
	Rs 700  
	start_X 2.5
'	finish_X 69   
	Zero_Error(@, 0.00866`)   
	lam   
		ymin_on_ymax  0.0001   
		la  1 lo   0.7298197 lh   0.002   
	LP_Factor(90)   
	x_calculation_step 0.005     
	   
	' FWHM from LaB6 refinement   
	gauss_fwhm  @  0.0311420638` min 0.0001   
	lor_fwhm @  0.0431326347` min 0.0001   
	
str
	local CIF_PHASE_ID  1.00000`
	local CIF_PHASE_BLOCK_ID ="Fe2O3";
	phase_name "alpha-Fe2O3"
	CS_G (@, 9068.10780`_LIMIT_MIN_0.3)  
	Strain_L(@, 0.17341`)  
	scale @  7.80224284e-006`
	volume  302.085`
	Hexagonal(@  5.035776`, @  13.755151`)
	space_group "R-3c:H"

	site Fe1 x 0 y 0 z @  0.14491` occ Fe+3 1 beq @  0.27940`
	site O1 x @  0.30810` y 0 z 0.25 occ O-2 1 beq @  0.23853`
	
str
	local CIF_PHASE_ID  2.00000`
	local CIF_PHASE_BLOCK_ID ="FeOOH";
	phase_name "FeOOH"
	CS_G (@, 72.07699`_LIMIT_MIN_0.3)  
	Strain_L(@, 0.10984`_LIMIT_MIN_0.0001)  
	scale @  6.31458448e-007`
	volume  139.043`
	a @  9.972555`
	b @  3.021037`
	c @  4.615154`
	space_group "Pnma"
	
	site Fe1 x 0.3541 y 0.25 z 0.0484 occ Fe 1 beq 1
	site O1 x 0.2003 y 0.2500 z 0.7920 occ O 1 beq 1
	site O2 x 0.0536 y 0.2500 z 0.2979 occ O 1 beq 1 
	site H1 x 0.0812 y 0.2500 z 0.0989 occ H 1 beq 1
	
	Out_pdCIF("BL21Robot_0916_Rietveld.cif")
