# Supplementary material for: Remote and automated high-throughput powder diffraction measurements enabled by a robotic sample changer at SSRL beamline 2-1
Source: J Appl Crystallogr. 2023 Sep 20;56(Pt 5):1480–4. doi: 10.1107/S1600576723007148 (PMC10543666; doi:10.1107/S1600576723007148)
Supplement: Supplementary file 1 [file j-56-01480-sup1.zip › Example Data and Refinements/SSRL BL2-1 Sample 0919/BL21Robot_0919-2022-07-09-0157_scan2.xye]

/* SSRL BL2-1 Automated Data Collection 
# Sample ID: SSRL BL2-1 Sample 0919 
# Sample Composition:  Sb2O3 
# Proposal:  93H0 
# User:  Kevin Stone 
# Capillary Inner Diameter (in):  0.024 
# Capillary Outer Diameter (in):  0.027999999999999997 
# Sample Notes:  Antimony (III) Oxide - Sigma Aldrich item 379255-50G 
# Scan Command:  ascan tth 3 113.55 110 1 
# Sample Transmission:  0.014105 
# Wavelength:  0.7298197 
*/ 
   0.5   73.9035507   8.59671744 
 0.505   63.5406114    7.9712365 
  0.51   80.5491689   8.97491888 
 0.515   72.9110667   8.53879773 
  0.52   64.6599979   8.04114407 
 0.525   78.1878853   8.84239138 
  0.53   61.7061836   7.85532836 
 0.535   68.1176479   8.25334162 
  0.54   75.0417298   8.66266297 
 0.545   64.8334207   8.05192031 
  0.55   70.1772316   8.37718519 
 0.555   70.5907635   8.40183096 
  0.56   60.2207929   7.76020573 
 0.565   78.0780742   8.83617984 
  0.57   73.1097031   8.55042122 
 0.575    60.217708   7.76000696 
  0.58   79.6716023   8.92589504 
 0.585   77.2354864   8.78837223 
  0.59   63.7883668   7.98676197 
 0.595   80.0684371   8.94809684 
   0.6   67.7927111   8.23363292 
 0.605   68.4861974   8.27563879 
  0.61    79.591808    8.9214241 
 0.615   61.3470645   7.83243669 
  0.62   73.3476947   8.56432687 
 0.625    76.130949   8.72530509 
  0.63   58.5872208   7.65422895 
 0.635   75.7526771   8.70360139 
  0.64   78.0665303    8.8355266 
 0.645   57.8031013   7.60283509 
  0.65   73.8305855   8.59247261 
 0.655   68.1495121   8.25527178 
  0.66   63.5993766   7.97492173 
 0.665   75.1981781   8.67168831 
  0.67   66.3230186   8.14389456 
 0.675   68.8257867   8.29613083 
  0.68   74.1561942   8.61139909 
 0.685   62.2302563   7.88861561 
  0.69   69.6651231   8.34656355 
 0.695   71.0681699   8.43019394 
   0.7   61.0238266   7.81177487 
 0.705   69.6639741   8.34649472 
  0.71   72.0613397   8.48889508 
 0.715   60.7827546   7.79632956 
  0.72   73.3708514   8.56567869 
 0.725   67.2878612   8.20291785 
  0.73   66.4394528   8.15103998 
 0.735   68.5622914   8.28023499 
  0.74   60.8093728   7.79803647 
 0.745   67.4920975   8.21535742 
  0.75   68.4809572   8.27532218 
 0.755   59.3988133   7.70706256 
  0.76   66.1599669   8.13387773 
 0.765   69.4388166   8.33299566 
  0.77   61.1739381     7.821377 
 0.775   68.0556367   8.24958403 
  0.78    72.209102    8.4975939 
 0.785   61.4657863   7.84001188 
  0.79   69.8215606   8.35592967 
 0.795    67.681904   8.22690124 
   0.8   64.0215856   8.00134899 
 0.805   70.6176448   8.40343053 
  0.81   60.6550507   7.78813525 
 0.815   68.3351353   8.26650683 
  0.82   69.0545117   8.30990443 
 0.825   60.8001806   7.79744706 
  0.83   72.0444494   8.48790018 
 0.835   73.7497648   8.58776833 
  0.84   63.1451447   7.94639193 
 0.845   68.2139959   8.25917647 
  0.85   64.2359474   8.01473314 
 0.855   63.3178866   7.95725371 
  0.86   68.6644621   8.28640224 
 0.865   64.5031515   8.03138541 
  0.87   64.1998712   8.01248221 
 0.875    70.184351    8.3776101 
  0.88   61.2684668   7.82741763 
 0.885   69.2766735   8.32326099 
  0.89   70.9577812   8.42364418 
 0.895   61.6321022   7.85061158 
   0.9   67.7833688   8.23306558 
 0.905   67.9912518    8.2456808 
  0.91    61.525747   7.84383497 
 0.915   67.5174985   8.21690322 
  0.92   64.2524285   8.01576126 
 0.925   66.6545753   8.16422533 
  0.93   68.7136237   8.28936811 
 0.935    65.455776    8.0904744 
  0.94   65.9100941   8.11850319 
 0.945   66.3473536   8.14538848 
  0.95   61.4217108   7.83720045 
 0.955   67.4666195   8.21380664 
  0.96   70.6143448   8.40323419 
 0.965    64.837881   8.05219728 
  0.97   71.3940933   8.44950255 
 0.975   70.1851019   8.37765492 
  0.98   64.3826512   8.02388006 
 0.985   69.0464093    8.3094169 
  0.99   66.6455548   8.16367288 
 0.995   66.9255935   8.18080641 
   1.0   71.1408135   8.43450138 
 1.005   64.3581829    8.0223552 
  1.01   69.6146034   8.34353663 
 1.015   71.1673791   8.43607605 
  1.02   61.6740997   7.85328592 
 1.025   71.6955552   8.46732279 
  1.03   71.0667396   8.43010911 
 1.035   62.7174196   7.91943304 
  1.04   71.5158881   8.45670669 
 1.045   69.1098441   8.31323307 
  1.05   66.0225328   8.12542508 
 1.055    71.637025   8.46386584 
  1.06   67.1187546   8.19260365 
 1.065     69.04473   8.30931585 
  1.07   71.8456495    8.4761813 
 1.075   64.2202678   8.01375491 
  1.08   71.1757338   8.43657121 
 1.085   71.9059164   8.47973563 
  1.09   63.8066674   7.98790757 
 1.095   70.4295352   8.39223064 
   1.1   74.2223652   8.61524029 
 1.105   65.2272262   8.07633743 
  1.11   70.4632961   8.39424184 
 1.115   68.0604672    8.2498768 
  1.12    68.794756   8.29426043 
 1.125   75.2044015   8.67204714 
  1.13    68.612619   8.28327345 
 1.135   67.0951241   8.19116134 
  1.14   71.7763249   8.47209094 
 1.145   66.2507336   8.13945536 
  1.15   71.7079219   8.46805301 
 1.155    75.962673   8.71565677 
  1.16   66.3942052   8.14826394 
 1.165   70.8231671   8.41565013 
  1.17   74.2654243   8.61773893 
 1.175   65.3425212    8.0834721 
  1.18   70.3468428   8.38730247 
 1.185   70.0727093   8.37094435 
  1.19   71.4074695   8.45029405 
 1.195   73.7018884    8.5849804 
   1.2   71.4707096   8.45403511 
 1.205   70.3155004   8.38543382 
  1.21   73.3535648   8.56466957 
 1.215   67.1225126     8.192833 
  1.22   73.0253981   8.54548993 
 1.225   73.9136646   8.59730566 
  1.23    68.198185   8.25821924 
 1.235   72.2199777    8.4982338 
  1.24   74.4729007   8.62976829 
 1.245   70.6342197   8.40441668 
  1.25   74.5093093   8.63187751 
 1.255   71.6533523   8.46483032 
  1.26   73.9925382   8.60189155 
 1.265   74.3709769    8.6238609 
  1.27   70.6779501   8.40701791 
 1.275   74.6043025   8.63737822 
  1.28   74.7960892   8.64847323 
 1.285   68.8505417   8.29762265 
  1.29   73.8866279   8.59573312 
 1.295   77.7483467    8.8175023 
   1.3   69.0607328   8.31027874 
 1.305   78.5049995   8.86030471 
  1.31   74.1476484   8.61090288 
 1.315   74.6581631   8.64049554 
  1.32   74.5490543   8.63417942 
 1.325    72.631285   8.52239902 
  1.33   74.0299883   8.60406812 
 1.335   74.2123782   8.61466066 
  1.34   71.2668218   8.44196789 
 1.345   76.1083434    8.7240096 
  1.35   77.6515323   8.81201068 
 1.355   71.9829612   8.48427729 
  1.36   75.7557553   8.70377822 
 1.365    77.421148    8.7989288 
  1.37   71.2749698   8.44245046 
 1.375    75.889948   8.71148369 
  1.38   72.7073666   8.52686147 
 1.385   76.2965011   8.73478684 
  1.39    78.824374   8.87830919 
 1.395   74.3484874   8.62255689 
   1.4   77.0886355   8.78001341 
 1.405   78.0401924   8.83403602 
  1.41   71.1275129   8.43371288 
 1.415   77.2606641   8.78980455 
  1.42   74.1302493   8.60989252 
 1.425   72.0150303     8.486167 
  1.43   78.8005864   8.87696944 
 1.435   76.7540497   8.76093886 
  1.44    73.314719   8.56240147 
 1.445   77.9897573   8.83118097 
  1.45   76.9154629   8.77014612 
 1.455   77.0818756   8.77962844 
  1.46   78.0231711   8.83307257 
 1.465    73.285215   8.56067842 
  1.47   75.2467328   8.67448747 
 1.475   79.9346124   8.94061589 
  1.48   77.4328894   8.79959598 
 1.485   79.2416223   8.90177635 
  1.49    80.134364   8.95177994 
 1.495   78.6762314   8.86996231 
   1.5   79.5839851   8.92098566 
 1.505   79.3178533   8.90605712 
  1.51   80.2965883   8.96083636 
 1.515   83.1197134   9.11700134 
  1.52   79.9429911   8.94108445 
 1.525   80.9332391    8.9962903 
  1.53   82.2989232   9.07187539 
 1.535   79.8761358   8.93734501 
  1.54    81.615946   9.03415442 
 1.545   81.6059839   9.03360304 
  1.55   81.8883381   9.04921754 
 1.555   84.3564535   9.18457694 
  1.56   82.7798161   9.09834139 
 1.565   80.2938229   8.96068206 
  1.57    81.632996   9.03509801 
 1.575   81.8994834   9.04983333 
  1.58   85.0054689   9.21984104 
 1.585   80.5602728   8.97553747 
  1.59   80.3409498   8.96331132 
 1.595   84.3995991   9.18692544 
   1.6   83.1597309   9.11919574 
 1.605   81.0991907   9.00550891 
  1.61   82.6733328   9.09248771 
 1.615    81.833671   9.04619649 
  1.62   82.2641266   9.06995736 
 1.625    87.970545   9.37926143 
  1.63   84.0131288   9.16586759 
 1.635   83.0187535   9.11146275 
  1.64   82.6703407   9.09232318 
 1.645   82.7356541   9.09591414 
  1.65   83.2106549   9.12198744 
 1.655   87.3858508   9.34803994 
  1.66   82.2027492   9.06657318 
 1.665   84.1766872    9.1747854 
  1.67    83.705547   9.14907356 
 1.675   83.6468336   9.14586429 
  1.68   84.5650086   9.19592348 
 1.685    84.396969    9.1867823 
  1.69   82.5299268   9.08459833 
 1.695    83.084749    9.1150836 
   1.7   83.7784307   9.15305581 
 1.705   83.6612436   9.14665204 
  1.71    84.231605   9.17777778 
 1.715   81.4349773   9.02413305 
  1.72   83.6743478   9.14736836 
 1.725   83.1696839   9.11974144 
  1.73    85.237139   9.23239617 
 1.735   84.0521836    9.1679978 
  1.74   85.3735678   9.23978181 
 1.745   84.2795879   9.18039149 
  1.75   86.4525844   9.29798819 
 1.755   86.5952357   9.30565611 
  1.76   82.5218213   9.08415221 
 1.765   84.3711777   9.18537848 
  1.77   83.1230841   9.11718619 
 1.775   83.2674037   9.12509746 
  1.78   84.5349718   9.19429017 
 1.785   84.4225006   9.18817177 
  1.79   85.0419743   9.22182055 
 1.795   83.7791101   9.15309293 
   1.8   84.4352172   9.18886376 
 1.805   83.3909978   9.13186716 
  1.81   85.5229886     9.247864 
 1.815   85.3374917   9.23782938 
  1.82   85.3095121   9.23631485 
 1.825   82.9848892   9.10960423 
  1.83   84.5644754   9.19589449 
 1.835   84.3171448   9.18243676 
  1.84   83.1272164   9.11741281 
 1.845   84.7718659   9.20716383 
  1.85   85.9782281   9.27244456 
 1.855   81.3052995   9.01694513 
  1.86    85.363362   9.23922951 
 1.865   85.2712554   9.23424363 
  1.87   87.8675018   9.37376668 
 1.875   86.1274615   9.28048821 
  1.88   84.4637774   9.19041769 
 1.885   89.1809971   9.44356909 
  1.89   84.4742865   9.19098942 
 1.895   85.2575209   9.23349993 
   1.9   84.4025386   9.18708543 
 1.905   85.2074742   9.23078947 
  1.91   85.5037168   9.24682198 
 1.915   86.2876103   9.28911246 
  1.92    85.644272   9.25441905 
 1.925   88.1882099   9.39085778 
  1.93   85.2368222   9.23237901 
 1.935   84.9204328   9.21522831 
  1.94   83.7269062   9.15024077 
 1.945   83.5417961   9.14012013 
  1.95   82.2567773   9.06955221 
 1.955    87.987897   9.38018641 
  1.96   85.0838368   9.22409002 
 1.965   86.5397207   9.30267277 
  1.97   83.7443485   9.15119383 
 1.975   88.4215342   9.40327253 
  1.98    84.239491   9.17820739 
 1.985   85.9445551   9.27062862 
  1.99   83.9834287   9.16424731 
 1.995   83.9029052    9.1598529 
   2.0   84.4768009    9.1911262 
 2.005    83.567325   9.14151656 
  2.01   83.7505655    9.1515335 
 2.015   83.6592127   9.14654102 
  2.02   85.1934492   9.23002975 
 2.025   86.6970914   9.31112729 
  2.03   85.7547727   9.26038729 
 2.035   84.9781278    9.2183582 
  2.04   85.3109311   9.23639167 
 2.045   82.0349194   9.05731304 
  2.05   85.8984845   9.26814353 
 2.055   86.8264947   9.31807355 
  2.06   86.7000178   9.31128443 
 2.065   83.5069364   9.13821298 
  2.07     85.08794   9.22431244 
 2.075   84.6205756   9.19894427 
  2.08   84.8249503   9.21004616 
 2.085   83.8759588   9.15838189 
  2.09   85.1532694   9.22785291 
 2.095   84.2056705   9.17636478 
   2.1     85.14218   9.22725203 
 2.105    83.699474   9.14874166 
  2.11   86.4380521   9.29720668 
 2.115   87.1433363   9.33505952 
  2.12    83.202165   9.12152208 
 2.125   85.7293556   9.25901483 
  2.13    84.482041   9.19141126 
 2.135   83.6615193   9.14666712 
  2.14   83.9454258   9.16217364 
 2.145   84.8541744   9.21163256 
  2.15   83.2764952   9.12559561 
 2.155   84.5693603   9.19616008 
  2.16   82.0274506   9.05690072 
 2.165   85.7529184   9.26028717 
  2.17   85.0269605   9.22100648 
 2.175   84.0964397    9.1704111 
  2.18   84.1302487   9.17225429 
 2.185   86.3827375   9.29423141 
  2.19   85.3129161   9.23649913 
 2.195   85.3830593   9.24029541 
   2.2   86.2648116    9.2878852 
 2.205   85.5194812   9.24767437 
  2.21   84.7317375   9.20498438 
 2.215   82.4767456   9.08167086 
  2.22   84.5407023    9.1946018 
 2.225    83.085505   9.11512507 
  2.23   83.1311086   9.11762626 
 2.235   84.7473339   9.20583152 
  2.24   81.4942159   9.02741468 
 2.245   83.6803058   9.14769401 
  2.25   84.1436516   9.17298488 
 2.255   84.7715243   9.20714528 
  2.26   84.3934546   9.18659102 
 2.265   84.9430671   9.21645632 
  2.27   85.1482332   9.22758003 
 2.275   84.1474686   9.17319294 
  2.28   85.7710283   9.26126494 
 2.285   83.8261115   9.15566008 
  2.29   85.3711294   9.23964985 
 2.295   83.6564419   9.14638955 
   2.3   85.2769932    9.2345543 
 2.305   85.0873482   9.22428036 
  2.31   82.3880433   9.07678596 
 2.315   81.5121421   9.02840751 
  2.32   82.2179435   9.06741107 
 2.325   84.5644988   9.19589576 
  2.33    84.442376   9.18925329 
 2.335   84.1527461   9.17348059 
  2.34   83.9582338   9.16287258 
 2.345   82.5166514   9.08386765 
  2.35   81.7041788   9.03903639 
 2.355    82.972137   9.10890427 
  2.36   84.1178383   9.17157774 
 2.365   81.7065042   9.03916502 
  2.37   84.6697239   9.20161529 
 2.375   82.4910399   9.08245781 
  2.38    81.492294   9.02730824 
 2.385   84.4718498   9.19085686 
  2.39   83.3740905   9.13094138 
 2.395    82.763521   9.09744585 
   2.4   82.2685427   9.07020081 
 2.405   83.4619385   9.13575057 
  2.41   83.3961232   9.13214779 
 2.415    80.157818   8.95308986 
  2.42   83.4805172   9.13676733 
 2.425   82.1340182   9.06278203 
  2.43   82.5582326   9.08615609 
 2.435   81.7547939   9.04183576 
  2.44   83.5749456   9.14193336 
 2.445   83.3799969    9.1312648 
  2.45   82.7894975   9.09887342 
 2.455    80.729291   8.98494803 
  2.46   83.5409986   9.14007651 
 2.465    80.466658   8.97032095 
  2.47   82.3477235   9.07456465 
 2.475   81.5236181   9.02904304 
  2.48   83.9968804    9.1649812 
 2.485   83.1541641   9.11889051 
  2.49   83.8620594   9.15762302 
 2.495   81.1793184   9.00995662 
   2.5   82.5870352   9.08774093 
 2.505   82.8780724   9.10373947 
  2.51    81.417992    9.0231919 
 2.515   83.9520862    9.1625371 
  2.52   79.4037969   8.91088081 
 2.525   85.4149831   9.24202268 
  2.53   81.3872241    9.0214868 
 2.535   83.5990432   9.14325124 
  2.54   82.8618407   9.10284795 
 2.545   82.6488602   9.09114185 
  2.55   82.5933327   9.08808741 
 2.555   82.0078876   9.05582065 
  2.56   82.8557649   9.10251421 
 2.565    81.669731   9.03713069 
  2.57   84.0815247   9.16959785 
 2.575    81.357706   9.01985067 
  2.58   81.3001917   9.01666189 
 2.585   83.4286706   9.13392963 
  2.59   85.9560996   9.27125124 
 2.595   83.4030883   9.13252913 
   2.6   81.7797617   9.04321634 
 2.605   83.9218152   9.16088507 
  2.61   82.4546494   9.08045425 
 2.615   83.6306279   9.14497829 
  2.62   81.7597972   9.04211243 
 2.625   80.4086969   8.96708965 
  2.63   82.9856865   9.10964799 
 2.635    83.208144   9.12184981 
  2.64   82.2063692   9.06677281 
 2.645   83.4759292   9.13651625 
  2.65   80.9924223   8.99957901 
 2.655   81.3813179   9.02115945 
  2.66    79.675211   8.92609719 
 2.665   80.8613132   8.99229188 
  2.67   82.3771444   9.07618557 
 2.675   82.7417286   9.09624805 
  2.68   80.5701146   8.97608571 
 2.685   81.0502589   9.00279173 
  2.69   81.8794278    9.0487252 
 2.695   81.3849388   9.02136014 
   2.7   82.7895975   9.09887892 
 2.705   81.4196725   9.02328502 
  2.71   81.3351596   9.01860076 
 2.715   83.7700361   9.15259723 
  2.72   81.1769197   9.00982351 
 2.725   81.3204266    9.0177839 
  2.73   82.1844561    9.0655643 
 2.735   81.3194214   9.01772817 
  2.74   81.5939137   9.03293495 
 2.745   80.5383706   8.97431728 
  2.75   82.1366856    9.0629292 
 2.755   80.5346354   8.97410917 
  2.76   80.1530333   8.95282264 
 2.765   82.5466471   9.08551854 
  2.77   82.1849447   9.06559125 
 2.775   81.1086389   9.00603347 
  2.78    83.525829   9.13924663 
 2.785   81.7638204    9.0423349 
  2.79   79.1552587   8.89692412 
 2.795   81.5233035   9.02902561 
   2.8   81.0170057   9.00094471 
 2.805   80.1172967   8.95082659 
  2.81   79.1253775   8.89524466 
 2.815   79.2950074   8.90477442 
  2.82    81.407413   9.02260567 
 2.825   79.6447061   8.92438827 
  2.83   80.5415199   8.97449274 
 2.835   82.3073897   9.07234202 
  2.84    80.055129   8.94735319 
 2.845   81.4684401   9.02598693 
  2.85   82.5029901   9.08311566 
 2.855   81.6794083   9.03766609 
  2.86   80.4068567   8.96698705 
 2.865   81.9884624   9.05474806 
  2.87   79.9077174   8.93911167 
 2.875   79.3840398   8.90977215 
  2.88   82.8545589   9.10244796 
 2.885   80.9583071   8.99768343 
  2.89   83.2712864   9.12531021 
 2.895   79.5892675   8.92128172 
   2.9   78.7703546   8.87526645 
 2.905   80.5943728   8.97743687 
  2.91   78.7733933   8.87543764 
 2.915   80.6402687   8.97999269 
  2.92    79.502175   8.91639922 
 2.925   80.8005852   8.98891457 
  2.93   79.3495305   8.90783535 
 2.935   79.1549083   8.89690442 
  2.94   79.1109131   8.89443158 
 2.945   79.9969713    8.9441026 
  2.95   80.4767587   8.97088394 
 2.955   78.0923105   8.83698537 
  2.96   78.6297645   8.86734258 
 2.965   82.2819482   9.07093977 
  2.97   81.1274438   9.00707743 
 2.975   79.2255796   8.90087522 
  2.98   79.1714067   8.89783157 
 2.985   78.8907016   8.88204377 
  2.99   78.9966658   8.88800685 
 2.995   79.8036034   8.93328626 
   3.0   78.8071678   8.87734013 
 3.005   79.8628729   8.93660299 
  3.01   80.9623002   8.99790532 
 3.015   81.6569036   9.03642095 
  3.02   78.9919507    8.8877416 
 3.025    78.550409   8.86286686 
  3.03   81.5508735   9.03055223 
 3.035    80.052352     8.947198 
  3.04   77.6869872   8.81402219 
 3.045    80.021813   8.94549121 
  3.05   77.7675314    8.8185901 
 3.055   78.6220435   8.86690721 
  3.06   79.9350388   8.94063973 
 3.065   80.3676719   8.96480183 
  3.07   78.6985868   8.87122239 
 3.075   79.5967139   8.92169905 
  3.08   81.3743332   9.02077232 
 3.085   78.2568397    8.8462896 
  3.09   79.7667908    8.9312256 
 3.095   78.4185888   8.85542708 
   3.1   77.9055491   8.82641202 
 3.105   80.4256734   8.96803621 
  3.11   77.7120242   8.81544237 
 3.115   80.8423023   8.99123475 
  3.12   79.3178928   8.90605933 
 3.125   77.8409852   8.82275383 
  3.13   77.0925083   8.78023396 
 3.135   79.6617596   8.92534367 
  3.14   79.3818391   8.90964865 
 3.145   79.9927892   8.94386881 
  3.15   77.7878088   8.81973973 
 3.155   77.6724342   8.81319659 
  3.16   80.0785953   8.94866444 
 3.165   79.7332757   8.92934912 
  3.17   80.6588378   8.98102654 
 3.175   79.6197073   8.92298758 
  3.18   76.1127786   8.72426379 
 3.185   77.4044357   8.79797907 
  3.19   78.1749101   8.84165766 
 3.195   78.8867775   8.88182287 
   3.2   79.8096185   8.93362292 
 3.205   77.6522928   8.81205384 
  3.21   77.8305987   8.82216519 
 3.215   79.9009474   8.93873299 
  3.22   78.3784108   8.85315824 
 3.225   81.2160705   9.01199592 
  3.23   77.3132429   8.79279494 
 3.235   77.5188803    8.8044807 
  3.24    77.454966    8.8008503 
 3.245   79.5996382   8.92186293 
  3.25   79.2392724   8.90164436 
 3.255   78.2945136   8.84841871 
  3.26   80.2876976   8.96034026 
 3.265   79.5353558   8.91825969 
  3.27   79.3171207   8.90601599 
 3.275   79.7780709   8.93185708 
  3.28   80.6475086   8.98039579 
 3.285   76.2516998   8.73222193 
  3.29   77.8172554   8.82140892 
 3.295   77.0666216   8.77875968 
   3.3   78.5511124   8.86290654 
 3.305   77.9924814    8.8313352 
  3.31   80.2226201    8.9567081 
 3.315   77.3357401   8.79407415 
  3.32   75.7924691   8.70588704 
 3.325   77.3863528   8.79695133 
  3.33   76.3401999    8.7372879 
 3.335   77.0481257   8.77770617 
  3.34   75.7846477   8.70543782 
 3.345   76.7637958   8.76149506 
  3.35    77.842265   8.82282636 
 3.355   77.2703911   8.79035785 
  3.36    77.454104   8.80080132 
 3.365   77.6916638   8.81428748 
  3.37   77.7623933   8.81829877 
 3.375   78.0136929   8.83253604 
  3.38   77.2711383   8.79040035 
 3.385   78.2469242   8.84572915 
  3.39   77.8712445   8.82446851 
 3.395   79.0537202    8.8912159 
   3.4   78.0911437   8.83691936 
 3.405   79.3319013   8.90684576 
  3.41   77.5586538   8.80673911 
 3.415   78.8326851   8.87877723 
  3.42   76.3776422   8.73943031 
 3.425   76.2651458    8.7329918 
  3.43   78.1544205   8.84049888 
 3.435    76.852474   8.76655428 
  3.44   77.9206376   8.82726671 
 3.445   77.8426465   8.82284798 
  3.45    77.720947   8.81594845 
 3.455   78.2472727   8.84574885 
  3.46   76.3891361   8.74008788 
 3.465   80.0729809   8.94835073 
  3.47   75.5907991   8.69429693 
 3.475    76.641729    8.7545262 
  3.48    76.894455   8.76894834 
 3.485   75.8124824   8.70703637 
  3.49   77.6746421   8.81332186 
 3.495   77.7623545   8.81829657 
   3.5   76.1739364   8.72776812 
 3.505   77.7511391   8.81766064 
  3.51    76.865025    8.7672701 
 3.515   77.0181993   8.77600133 
  3.52   77.1398514   8.78292955 
 3.525   75.2618235   8.67535726 
  3.53   74.4905009   8.63078797 
 3.535   77.3117367   8.79270929 
  3.54   77.7358744   8.81679502 
 3.545   76.0968489   8.72335078 
  3.55    77.284389   8.79115402 
 3.555   75.4894517   8.68846659 
  3.56    78.208368   8.84354951 
 3.565   75.3392046   8.67981593 
  3.57    74.612057    8.6378271 
 3.575   78.4569269   8.85759149 
  3.58   77.2169315   8.78731651 
 3.585   75.1961922    8.6715738 
  3.59   76.4056182   8.74103073 
 3.595   76.6129441   8.75288204 
   3.6   75.7331771   8.70248109 
 3.605   76.9235258   8.77060578 
  3.61     75.87891   8.71085013 
 3.615   73.6141214   8.57986721 
  3.62   75.8320916   8.70816235 
 3.625   76.1643766   8.72722044 
  3.63   76.9904943   8.77442273 
 3.635   77.7257216   8.81621924 
  3.64   74.0987954   8.60806572 
 3.645   77.7828388   8.81945797 
  3.65   75.4797581   8.68790873 
 3.655   78.2172978   8.84405437 
  3.66   76.1038851   8.72375407 
 3.665   77.0426249   8.77739283 
  3.67   77.4317889   8.79953345 
 3.675   76.3981391    8.7406029 
  3.68   76.4852015   8.74558183 
 3.685   76.6506564   8.75503606 
  3.69   77.2769294   8.79072974 
 3.695   76.6851564   8.75700613 
   3.7   76.9614978   8.77277024 
 3.705   75.9467492   8.71474321 
  3.71   76.3819406   8.73967623 
 3.715    77.222306   8.78762232 
  3.72   74.4634816   8.62922254 
 3.725   75.7437368   8.70308777 
  3.73   78.3062078   8.84907949 
 3.735   75.6696846   8.69883237 
  3.74   74.7602926   8.64640345 
 3.745   75.3355432   8.67960501 
  3.75   74.2955173   8.61948475 
 3.755   75.6688696   8.69878553 
  3.76   75.0425078   8.66270788 
 3.765   75.5922708   8.69438156 
  3.77    77.118675   8.78172392 
 3.775   76.8253433   8.76500675 
  3.78   73.1071561   8.55027228 
 3.785   76.4873198   8.74570294 
  3.79   75.2673694   8.67567689 
 3.795   76.8510699    8.7664742 
   3.8   76.1665206   8.72734328 
 3.805   75.8338421   8.70826286 
  3.81    74.339551   8.62203868 
 3.815   75.6609953    8.6983329 
  3.82   76.7265868   8.75937137 
 3.825   75.7142346   8.70139268 
  3.83    75.063077   8.66389503 
 3.835   75.8735737   8.71054382 
  3.84   76.7046304   8.75811797 
 3.845   76.7079013    8.7583047 
  3.85   75.5521992    8.6920768 
 3.855   74.4812664   8.63025297 
  3.86   75.5230949   8.69040246 
 3.865   74.9027511   8.65463755 
  3.87   76.0566115   8.72104417 
 3.875   73.6835452     8.583912 
  3.88   73.6926929   8.58444482 
 3.885   74.5178704   8.63237339 
  3.89   77.0038969   8.77518643 
 3.895   74.6912928   8.64241244 
   3.9   75.5635228   8.69272816 
 3.905   73.2164049   8.55665851 
  3.91   76.9286794   8.77089958 
 3.915   73.6073217   8.57947094 
  3.92   75.0096072   8.66080869 
 3.925     74.57633    8.6357588 
  3.93   76.2287305   8.73090662 
 3.935   75.7628588   8.70418628 
  3.94   74.5419422   8.63376755 
 3.945   74.6582946   8.64050315 
  3.95   74.9877658   8.65954767 
 3.955   75.7283437   8.70220338 
  3.96   76.3200953   8.73613732 
 3.965   74.5097306   8.63190191 
  3.97   75.1838262   8.67086075 
 3.975   75.7142513   8.70139364 
  3.98    73.723319   8.58622845 
 3.985   73.4185967   8.56846525 
  3.99   74.4646736   8.62929161 
 3.995   74.7661097   8.64673983 
   4.0   74.4028165   8.62570672 
 4.005   74.5789265   8.63590913 
  4.01   74.1888487   8.61329488 
 4.015   74.9280283   8.65609775 
  4.02   73.3965899   8.56718098 
 4.025   76.1243885   8.72492914 
  4.03   73.7695949    8.5889228 
 4.035   75.8194933   8.70743896 
  4.04   75.5569084   8.69234769 
 4.045    74.290921   8.61921812 
  4.05   73.4941179   8.57287104 
 4.055   74.0657895   8.60614836 
  4.06   73.0868781   8.54908639 
 4.065   74.5253723    8.6328079 
  4.07   75.4803928   8.68794525 
 4.075   74.4230812   8.62688131 
  4.08   72.1844648   8.49614411 
 4.085   74.0877909   8.60742649 
  4.09   73.5052087   8.57351787 
 4.095   74.3346175   8.62175258 
   4.1   73.4791788    8.5719997 
 4.105    75.018217   8.66130573 
  4.11   74.2520889   8.61696518 
 4.115   73.9739764   8.60081254 
  4.12   74.7852016   8.64784376 
 4.125   74.6132559    8.6378965 
  4.13   75.4677837   8.68721956 
 4.135   74.9637554    8.6581612 
  4.14   73.0318639   8.54586823 
 4.145   74.9105458   8.65508786 
  4.15   74.8681815   8.65264015 
 4.155   74.6145488   8.63797134 
  4.16   73.3465574   8.56426047 
 4.165   74.2502137   8.61685637 
  4.17   75.4184288   8.68437844 
 4.175   73.8357745   8.59277455 
  4.18   73.1780809   8.55441879 
 4.185   73.0889249   8.54920609 
  4.19   76.1760466   8.72788901 
 4.195   72.6988865    8.5263642 
   4.2   74.2738815    8.6182296 
 4.205   74.5411226   8.63372009 
  4.21    72.200781   8.49710427 
 4.215   72.1954407   8.49679002 
  4.22   73.1052868   8.55016297 
 4.225    73.101625   8.54994883 
  4.23   73.7158037    8.5857908 
 4.235   73.4491801   8.57024971 
  4.24   71.8129265   8.47425079 
 4.245   73.2493043   8.55858074 
  4.25   74.2584252   8.61733284 
 4.255   74.2105373   8.61455381 
  4.26   73.2852997   8.56068337 
 4.265   73.2289085   8.55738911 
  4.27   74.2975679    8.6196037 
 4.275   73.5934987   8.57866532 
  4.28   70.9760766   8.42473006 
 4.285   73.3129916    8.5623006 
  4.29   73.6999085   8.58486508 
 4.295   71.7821358   8.47243388 
   4.3   71.3711162   8.44814277 
 4.305   73.2092442   8.55624008 
  4.31   71.7298753   8.46934916 
 4.315   75.0524136   8.66327961 
  4.32   72.1633069   8.49489888 
 4.325   71.5070309     8.456183 
  4.33   72.2240873   8.49847559 
 4.335   73.2504939   8.55865024 
  4.34   71.4239242   8.45126761 
 4.345   72.7459935   8.52912619 
  4.35   71.6868484   8.46680863 
 4.355   72.8581786   8.53570024 
  4.36   72.9512756   8.54115189 
 4.365   74.7556618   8.64613566 
  4.37   72.4472897   8.51159737 
 4.375   73.8654156   8.59449915 
  4.38   72.4707501    8.5129754 
 4.385   72.6280017   8.52220639 
  4.39   71.1500571   8.43504933 
 4.395   73.3188577   8.56264315 
   4.4   72.5396873   8.51702338 
 4.405   72.4574207   8.51219248 
  4.41   74.2287822    8.6156127 
 4.415   72.5013573   8.51477288 
  4.42   72.7548826   8.52964727 
 4.425    71.826876   8.47507381 
  4.43   72.9444251   8.54075085 
 4.435   71.7018276   8.46769317 
  4.44   72.0520218   8.48834624 
 4.445   72.5382707   8.51694022 
  4.45   73.4478788   8.57017379 
 4.455   72.0932527   8.49077456 
  4.46   71.0133078   8.42693941 
 4.465   73.3751952   8.56593225 
  4.47   72.6917516   8.52594579 
 4.475   72.3904944   8.50826036 
  4.48   72.2322059   8.49895323 
 4.485   70.3276076   8.38615571 
  4.49   71.4054145   8.45017245 
 4.495   70.8642258    8.4180892 
   4.5   72.3852395   8.50795155 
 4.505   73.7757075   8.58927864 
  4.51   72.8625377   8.53595558 
 4.515   72.8794026    8.5369434 
  4.52   71.4701378   8.45400129 
 4.525   71.7005882   8.46761998 
  4.53     70.51293   8.39719775 
 4.535   72.0287394   8.48697469 
  4.54   72.1962369   8.49683687 
 4.545   70.7400819   8.41071233 
  4.55   71.0493262   8.42907623 
 4.555   71.3070655    8.4443511 
  4.56   72.1441599   8.49377183 
 4.565   69.8985385   8.36053458 
  4.57   69.6697249   8.34683922 
 4.575   70.1083215   8.37307121 
  4.58   72.8098461   8.53286858 
 4.585   73.4201331    8.5685549 
  4.59   70.7547084    8.4115818 
 4.595   72.1830715   8.49606212 
   4.6   72.3514903   8.50596792 
 4.605   71.5819079   8.46060919 
  4.61   72.9913272    8.5434962 
 4.615   72.0319894   8.48716616 
  4.62   70.0579509   8.37006277 
 4.625   71.5456901   8.45846854 
  4.63   70.4309089   8.39231249 
 4.635   70.9443338   8.42284595 
  4.64   72.3279093   8.50458167 
 4.645   71.9984525   8.48519019 
  4.65   71.5752757   8.46021724 
 4.655   71.6062737   8.46204903 
  4.66   69.5639483   8.34050048 
 4.665   71.1515746   8.43513927 
  4.67   71.6867946   8.46680545 
 4.675   71.1964438   8.43779852 
  4.68   72.3659985    8.5068207 
 4.685   70.9089065   8.42074263 
  4.69   71.4981737   8.45565927 
 4.695   70.2649516    8.3824192 
   4.7   71.6886839   8.46691702 
 4.705   71.3492016   8.44684566 
  4.71   71.5445934   8.45840372 
 4.715   72.1352553   8.49324763 
  4.72   71.1069052   8.43249104 
 4.725    72.371438   8.50714041 
  4.73   71.5891318   8.46103609 
 4.735   70.7463367   8.41108416 
  4.74   69.3325657    8.3266179 
 4.745   71.6072147   8.46210463 
  4.75   69.2707009    8.3229022 
 4.755   72.1201475   8.49235818 
  4.76   71.6976407   8.46744594 
 4.765   70.4775278   8.39508951 
  4.77   71.1477151    8.4349105 
 4.775   69.3869876   8.32988521 
  4.78   70.6054361   8.40270409 
 4.785   69.4643138   8.33452541 
  4.79   71.4875458    8.4550308 
 4.795   69.6194761   8.34382862 
   4.8   70.3475418   8.38734414 
 4.805   70.2585701   8.38203854 
  4.81   70.1000434   8.37257687 
 4.815   69.7635642   8.35245857 
  4.82   68.3785404   8.26913178 
 4.825   68.9910969   8.30608794 
  4.83   71.4029409   8.45002609 
 4.835   70.3515595   8.38758365 
  4.84   70.4534998   8.39365831 
 4.845   69.4191304   8.33181435 
  4.85   70.0725139   8.37093268 
 4.855   69.5493525   8.33962544 
  4.86   69.5699719   8.34086158 
 4.865   70.2411087   8.38099688 
  4.87    70.763623   8.41211169 
 4.875    70.861087   8.41790277 
  4.88   68.6359387   8.28468096 
 4.885   70.3356376   8.38663446 
  4.89   68.9821086   8.30554686 
 4.895   71.1112739   8.43275008 
   4.9   71.3387656   8.44622789 
 4.905   70.7146951     8.409203 
  4.91   71.6187806   8.46278799 
 4.915   69.8680298   8.35870982 
  4.92   69.7653758   8.35256702 
 4.925   69.7204295   8.34987602 
  4.93   69.4086697   8.33118657 
 4.935   69.6562573   8.34603243 
  4.94   69.1838811   8.31768484 
 4.945   68.7189039    8.2896866 
  4.95   69.7834616    8.3536496 
 4.955   71.4446296   8.45249251 
  4.96   71.3595939   8.44746079 
 4.965   69.2197794   8.31984251 
  4.97   71.2414896   8.44046738 
 4.975   68.7282875   8.29025256 
  4.98   69.9711319   8.36487489 
 4.985   68.3483101   8.26730368 
  4.99    69.410546   8.33129918 
 4.995   69.1497343   8.31563192 
   5.0   70.5184608   8.39752706 
 5.005   69.5669013   8.34067751 
  5.01   69.9212048   8.36189003 
 5.015    70.023463   8.36800233 
  5.02   69.1593574   8.31621052 
 5.025    69.131292   8.31452295 
  5.03   70.4606059    8.3940816 
 5.035   69.5367878   8.33887209 
  5.04   70.5614291   8.40008507 
 5.045   67.3701519   8.20793225 
  5.05   68.9614465   8.30430289 
 5.055   69.9258082   8.36216528 
  5.06   66.7564551   8.17046236 
 5.065   70.5573043   8.39983954 
  5.07   68.3599701   8.26800883 
 5.075   71.1312925   8.43393695 
  5.08   68.8119027   8.29529401 
 5.085   69.7006426   8.34869107 
  5.09   68.8092149     8.295132 
 5.095   68.3636357    8.2682305 
   5.1   69.7672106   8.35267685 
 5.105   67.5044727   8.21611056 
  5.11   68.4861506   8.27563596 
 5.115   68.7924303   8.29412022 
  5.12   69.2374992   8.32090735 
 5.125   68.7810057   8.29343148 
  5.13   68.5056667   8.27681501 
 5.135   67.7439992   8.23067429 
  5.14   68.1520644   8.25542636 
 5.145   68.8518897   8.29770388 
  5.15   69.9661143   8.36457496 
 5.155   67.7157409   8.22895746 
  5.16   69.7552852   8.35196296 
 5.165   68.3594639   8.26797822 
  5.17     67.38567   8.20887751 
 5.175   68.4652835   8.27437511 
  5.18   70.0374085   8.36883555 
 5.185   67.9081306   8.24063897 
  5.19   68.6487468   8.28545393 
 5.195   68.7272326   8.29018894 
   5.2   68.1421418   8.25482537 
 5.205   67.6224805   8.22328891 
  5.21   68.8965365   8.30039376 
 5.215   68.1070414   8.25269904 
  5.22   69.2878443   8.32393202 
 5.225   67.8760901   8.23869469 
  5.23   68.2064938   8.25872229 
 5.235   68.7916257   8.29407172 
  5.24   66.7846564   8.17218798 
 5.245   68.2361424   8.26051708 
  5.25     68.74404   8.29120257 
 5.255   68.3103034   8.26500474 
  5.26   67.7235703   8.22943317 
 5.265   69.3653632   8.32858711 
  5.27    67.918099   8.24124378 
 5.275   68.0852135   8.25137646 
  5.28   68.3467881   8.26721163 
 5.285   66.9030991   8.17943147 
  5.29   69.2303595   8.32047832 
 5.295   69.2070155    8.3190754 
   5.3    67.668013   8.22605695 
 5.305   67.8959065   8.23989724 
  5.31   67.6349398   8.22404644 
 5.315   66.4763931   8.15330565 
  5.32   67.2903038   8.20306673 
 5.325   67.2695595   8.20180221 
  5.33   67.7591748   8.23159612 
 5.335   68.4472632   8.27328612 
  5.34   65.9091548   8.11844535 
 5.345   66.3441454   8.14519155 
  5.35   66.9238408   8.18069928 
 5.355   66.9406804   8.18172845 
  5.36   64.8253312   8.05141796 
 5.365   66.2245919   8.13784934 
  5.37   65.9217536   8.11922124 
 5.375   67.3426796   8.20625856 
  5.38   67.1483923   8.19441226 
 5.385    68.798647   8.29449498 
  5.39   67.6303645   8.22376827 
 5.395   67.4498696   8.21278696 
   5.4   67.2383489   8.19989932 
 5.405   67.7097515   8.22859353 
  5.41   67.3359983   8.20585147 
 5.415   66.8036514   8.17335007 
  5.42   66.4211967   8.14992004 
 5.425    67.548527   8.21879109 
  5.43   67.1728765   8.19590608 
 5.435   66.3601495   8.14617392 
  5.44   66.7246814    8.1685177 
 5.445   65.8300714   8.11357328 
  5.45   66.0884241   8.12947871 
 5.455   67.0167153   8.18637376 
  5.46   67.3619089    8.2074301 
 5.465    65.565156   8.09723138 
  5.47   66.9802512   8.18414633 
 5.475   65.7950511   8.11141487 
  5.48   65.9947163   8.12371321 
 5.485   66.7423885   8.16960149 
  5.49   66.1927503   8.13589272 
 5.495   66.4727536   8.15308246 
   5.5   65.4757532   8.09170892 
 5.505   66.2721058   8.14076813 
  5.51   64.7038134   8.04386806 
 5.515   65.6563916   8.10286317 
  5.52    65.674239    8.1039644 
 5.525   64.8482911   8.05284367 
  5.53   66.7113633   8.16770245 
 5.535   67.0985333   8.19136944 
  5.54   64.9103031   8.05669306 
 5.545   65.6498132   8.10245723 
  5.55   65.9235497   8.11933185 
 5.555   66.0695348   8.12831685 
  5.56   65.8339467   8.11381209 
 5.565   64.3220768   8.02010454 
  5.57   65.9354695   8.12006586 
 5.575   66.0712834   8.12842441 
  5.58    65.217215   8.07571761 
 5.585   66.3753043   8.14710405 
  5.59   65.4225017   8.08841775 
 5.595   65.3967027   8.08682278 
   5.6   67.0678808    8.1894982 
 5.605   66.6951848     8.166712 
  5.61   66.1179263   8.13129303 
 5.615   65.6005305   8.09941544 
  5.62   65.0783026   8.06711241 
 5.625    65.461749   8.09084353 
  5.63    65.233329   8.07671523 
 5.635   63.5579409   7.97232343 
  5.64    64.529386   8.03301849 
 5.645    65.128895   8.07024752 
  5.65   64.0288634   8.00180376 
 5.655   65.8206453   8.11299237 
  5.66   66.7178653   8.16810047 
 5.665   64.8119618   8.05058767 
  5.67    65.597234   8.09921194 
 5.675   65.4854481   8.09230796 
  5.68   65.9643052   8.12184124 
 5.685    64.710976   8.04431327 
  5.69   64.4317597   8.02693962 
 5.695   64.4922648   8.03070761 
   5.7   64.8534826     8.053166 
 5.705   63.8577787   7.99110623 
  5.71   64.8972704   8.05588421 
 5.715   65.5605632   8.09694777 
  5.72   66.6903269   8.16641457 
 5.725   63.9685032   7.99803121 
  5.73   65.9567184   8.12137417 
 5.735   64.3869902   8.02415043 
  5.74   64.1178384   8.00736151 
 5.745   63.9792575   7.99870349 
  5.75   65.3535962   8.08415711 
 5.755   64.8891145   8.05537798 
  5.76   65.8377094   8.11404396 
 5.765   64.4893178   8.03052413 
  5.77   64.9720518   8.06052429 
 5.775   64.6426278   8.04006392 
  5.78   64.5845368   8.03645051 
 5.785   62.6566526   7.91559553 
  5.79   63.7728516   7.98579061 
 5.795   63.2396014   7.95233308 
   5.8   64.4404745   8.02748245 
 5.805   64.5076291   8.03166415 
  5.81   64.0085103   8.00053188 
 5.815   63.7320201   7.98323368 
  5.82   64.5182361   8.03232445 
 5.825   64.4359685   8.02720178 
  5.83   63.6362653   7.97723419 
 5.835   63.9980918   7.99988073 
  5.84   63.7714712   7.98570418 
 5.845   62.9548985    7.9344123 
  5.85   63.7970816   7.98730753 
 5.855   63.6266283   7.97663013 
  5.86   62.5417051   7.90833137 
 5.865   64.1623856   8.01014267 
  5.87   65.4875324   8.09243674 
 5.875   63.6729217   7.97953142 
  5.88   63.7942052   7.98712747 
 5.885   63.0611231   7.94110339 
  5.89   64.6677369   8.04162526 
 5.895   63.3251732   7.95771156 
   5.9   64.6624813   8.04129848 
 5.905   65.2900882   8.08022823 
  5.91   62.4622976   7.90330928 
 5.915   63.4172145    7.9634926 
  5.92   64.1023312   8.00639315 
 5.925   63.5037507   7.96892406 
  5.93   62.7860163   7.92376276 
 5.935   63.6889673   7.98053678 
  5.94   62.3748163   7.89777287 
 5.945   62.3739786   7.89771983 
  5.95   62.9652547   7.93506488 
 5.955   62.6144484   7.91292919 
  5.96    63.413818   7.96327935 
 5.965   63.9979386   7.99987116 
  5.97   62.0279936   7.87578527 
 5.975   64.7393164   8.04607459 
  5.98   63.1238047   7.94504907 
 5.985   63.1846753   7.94887887 
  5.99   63.6287513   7.97676321 
 5.995   63.3837673    7.9613923 
   6.0   63.3158745   7.95712728 
 6.005   62.9982103   7.93714119 
  6.01   63.3080153   7.95663341 
 6.015    62.895932   7.93069555 
  6.02   62.1765487   7.88521076 
 6.025   63.9284295   7.99552559 
  6.03   63.1266394   7.94522746 
 6.035   62.9373499   7.93330637 
  6.04   62.7002433   7.91834852 
 6.045    62.689056   7.91764207 
  6.05   61.5836598   7.84752571 
 6.055   62.1896717   7.88604284 
  6.06    62.349546   7.89617287 
 6.065   63.3367818   7.95844092 
  6.07   62.7681152    7.9226331 
 6.075   62.4595846   7.90313765 
  6.08   63.5000755   7.96869346 
 6.085   62.2417961     7.889347 
  6.09   62.3346685   7.89523074 
 6.095   61.4841715   7.84118432 
   6.1   62.7637292   7.92235629 
 6.105   62.6719221   7.91655999 
  6.11   62.3871818   7.89855568 
 6.115   63.1160061   7.94455827 
  6.12   62.4525593   7.90269317 
 6.125   62.2421385    7.8893687 
  6.13    62.411758   7.90011126 
 6.135   62.3290381   7.89487417 
  6.14   60.8738588   7.80217014 
 6.145   61.5039036   7.84244245 
  6.15   60.0831028    7.7513291 
 6.155   60.7921191   7.79693011 
  6.16   63.3461335   7.95902843 
 6.165   62.7973115   7.92447547 
  6.17   61.9852902   7.87307374 
 6.175   62.7964566   7.92442153 
  6.18   61.4176653   7.83694234 
 6.185   62.1019573   7.88047951 
  6.19   62.7433533   7.92107021 
 6.195   62.9193186   7.93216985 
   6.2   61.5043307   7.84246968 
 6.205   61.5408351   7.84479669 
  6.21   60.8380416   7.79987446 
 6.215   62.9696228   7.93534012 
  6.22    61.186401   7.82217368 
 6.225   63.7305397   7.98314097 
  6.23   61.0891989   7.81595797 
 6.235   62.2131318   7.88753015 
  6.24   61.5185272   7.84337473 
 6.245   63.0635545   7.94125648 
  6.25   60.7652692   7.79520809 
 6.255   62.8612607   7.92850936 
  6.26   62.1327314   7.88243182 
 6.265   61.2666382   7.82730082 
  6.27   62.6513731   7.91526204 
 6.275    61.026973   7.81197626 
  6.28    61.920373   7.86894993 
 6.285   62.1519934   7.88365356 
  6.29   62.6143886   7.91292541 
 6.295   62.3482557   7.89609116 
   6.3   61.5499133   7.84537528 
 6.305    60.957453   7.80752541 
  6.31   62.4467393   7.90232493 
 6.315   60.6575279   7.78829429 
  6.32   60.6265869   7.78630766 
 6.325   60.9394387   7.80637168 
  6.33   61.2574114   7.82671141 
 6.335   61.8282673   7.86309527 
  6.34    60.498921   7.77810523 
 6.345     60.85786   7.80114479 
  6.35   62.0010922   7.87407723 
 6.355   60.8480134   7.80051366 
  6.36   61.2097886   7.82366849 
 6.365   61.9461204   7.87058577 
  6.37   59.9150391   7.74048055 
 6.375   60.7201332   7.79231244 
  6.38   61.5860132   7.84767566 
 6.385    60.539586   7.78071886 
  6.39   62.4819717   7.90455386 
 6.395   62.1686703   7.88471117 
   6.4   61.4507312   7.83905168 
 6.405   62.4533008   7.90274008 
  6.41   62.7355261   7.92057612 
 6.415   62.3639923   7.89708758 
  6.42   62.3568064    7.8966326 
 6.425    63.171172   7.94802944 
  6.43   61.7107594   7.85561961 
 6.435   63.4096104   7.96301516 
  6.44   64.1739631   8.01086531 
 6.445   63.4433267   7.96513193 
  6.45   66.6637195   8.16478533 
 6.455   68.2818223   8.26328157 
  6.46   74.2588353   8.61735663 
 6.465    81.508845   9.02822491 
  6.47   103.134947   10.1555377 
 6.475    122.42962   11.0647919 
  6.48    157.48003   12.5491047 
 6.485   197.418994    14.050587 
  6.49   223.891885   14.9630172 
 6.495   274.284571   16.5615389 
   6.5   290.089352   17.0320096 
 6.505   306.688735   17.5125308 
  6.51   292.271176   17.0959403 
 6.515   267.632983   16.3594921 
  6.52   238.937417   15.4576006 
 6.525   187.749655    13.702177 
  6.53   155.771993   12.4808651 
 6.535   120.346223   10.9702426 
  6.54   97.0126021   9.84949756 
 6.545   84.0254646   9.16654049 
  6.55   73.0331229    8.5459419 
 6.555   67.7592532   8.23160089 
  6.56   67.6203221   8.22315767 
 6.565   62.6313724   7.91399851 
  6.57   64.1617932   8.01010569 
 6.575   62.5474113   7.90869213 
  6.58   62.0895225   7.87969051 
 6.585   61.5341318   7.84436944 
  6.59   62.3844212   7.89838092 
 6.595   60.2955067   7.76501814 
   6.6   61.3040606   7.82969097 
 6.605   59.6454205   7.72304477 
  6.61   60.5021229   7.77831106 
 6.615   60.5559924   7.78177309 
  6.62   60.8145642   7.79836933 
 6.625   59.8366969   7.73541834 
  6.63   58.8768061   7.67312232 
 6.635   58.7634282   7.66573077 
  6.64   60.7598756   7.79486213 
 6.645   61.6579992   7.85226077 
  6.65   59.2917105   7.70011107 
 6.655   58.6496354     7.658305 
  6.66   60.6858058   7.79010949 
 6.665   61.1442412   7.81947832 
  6.67   60.7067876   7.79145606 
 6.675   58.8365514   7.67049877 
  6.68   58.8064158   7.66853414 
 6.685   60.5385799   7.78065421 
  6.69   58.5835043   7.65398617 
 6.695   60.2497259   7.76206969 
   6.7   58.8508056   7.67142787 
 6.705   59.0595185    7.6850191 
  6.71   59.9843983   7.74495954 
 6.715   59.2852425   7.69969106 
  6.72   58.0885227   7.62158269 
 6.725   58.9078632   7.67514581 
  6.73   58.5176372   7.64968216 
 6.735   58.6922048   7.66108379 
  6.74   58.6357118   7.65739589 
 6.745   59.8691255   7.73751417 
  6.75   60.4678341   7.77610661 
 6.755   59.4494218   7.71034511 
  6.76   58.4970522   7.64833657 
 6.765   59.3776908    7.7056921 
  6.77   59.0511025   7.68447151 
 6.775    58.692505   7.66110338 
  6.78   58.8834664   7.67355631 
 6.785   58.4829468   7.64741439 
  6.79   58.1867559   7.62802438 
 6.795    57.633109   7.59164732 
   6.8   58.5174195   7.64966793 
 6.805   59.1788619   7.69277986 
  6.81   58.5159549   7.64957221 
 6.815   58.1560819    7.6260135 
  6.82   59.1262184   7.68935748 
 6.825   58.0654198   7.62006692 
  6.83   58.7306931   7.66359531 
 6.835   57.8706915   7.60727885 
  6.84   59.3460803   7.70364072 
 6.845   59.0953995   7.68735322 
  6.85   58.4688467   7.64649244 
 6.855   58.8603418   7.67204939 
  6.86    58.546617   7.65157611 
 6.865   56.8849967   7.54221431 
  6.87   58.4251734   7.64363614 
 6.875    59.545602   7.71657968 
  6.88   58.1021602    7.6224773 
 6.885   58.8770901   7.67314083 
  6.89   58.2604005   7.63285009 
 6.895   57.0282628   7.55170595 
   6.9   57.8989904   7.60913861 
 6.905   57.7440676   7.59895174 
  6.91   59.0456148   7.68411445 
 6.915    58.610056   7.65572048 
  6.92   57.2850816   7.56869088 
 6.925   58.6627855    7.6591635 
  6.93   58.1415752   7.62506231 
 6.935   58.7099263   7.66224029 
  6.94   58.8975106   7.67447136 
 6.945      56.9222   7.54468024 
  6.95   58.3234373   7.63697828 
 6.955   57.8341351   7.60487575 
  6.96   58.2654064     7.633178 
 6.965   57.8196535   7.60392356 
  6.97   57.4298749   7.57825012 
 6.975   57.2853972   7.56871172 
  6.98   57.4717011   7.58100924 
 6.985   58.0685812   7.62027435 
  6.99   58.2797283   7.63411608 
 6.995    57.763311   7.60021783 
   7.0   57.5694298   7.58745213 
 7.005   56.4208486   7.51138127 
  7.01   57.4962114   7.58262563 
 7.015   58.3450069   7.63839033 
  7.02   56.6854167   7.52897182 
 7.025   56.8686821   7.54113268 
  7.03   58.0125036   7.61659397 
 7.035   57.6065554   7.58989825 
  7.04   57.5755392   7.58785472 
 7.045   58.5900774   7.65441555 
  7.05    57.859202   7.60652365 
 7.055   57.6874459    7.5952252 
  7.06   58.2037405    7.6291376 
 7.065   57.6849991   7.59506413 
  7.07   56.8980118   7.54307708 
 7.075   57.6893908   7.59535324 
  7.08   57.5140307   7.58380054 
 7.085   56.8253667   7.53826019 
  7.09   57.8996515   7.60918205 
 7.095   58.4620242   7.64604631 
   7.1   58.0478196   7.61891197 
 7.105   57.0406282   7.55252462 
  7.11   57.4952337   7.58256116 
 7.115   58.0625342   7.61987757 
  7.12   56.1874015    7.4958256 
 7.125   57.2663895   7.56745594 
  7.13   56.4028169   7.51018089 
 7.135   57.6927823    7.5955765 
  7.14   57.0091483   7.55044027 
 7.145    58.159682   7.62624954 
  7.15   57.5270831   7.58466104 
 7.155   55.9160706    7.4777049 
  7.16   57.5579932   7.58669844 
 7.165   56.2846304   7.50230834 
  7.17   56.4026739   7.51017136 
 7.175   57.9138631   7.61011584 
  7.18   57.6183825   7.59067734 
 7.185   57.0478093   7.55300002 
  7.19   57.8191952   7.60389342 
 7.195    57.328818   7.57157962 
   7.2   56.8869984   7.54234701 
 7.205   57.1728223   7.56127121 
  7.21   57.2391404   7.56565532 
 7.215   56.9624297   7.54734587 
  7.22   57.4637381   7.58048403 
 7.225   57.2100483   7.56373243 
  7.23   57.5528366   7.58635859 
 7.235   57.4495954   7.57955113 
  7.24   56.6271838   7.52510358 
 7.245   56.7589451   7.53385327 
  7.25   56.5966414   7.52307393 
 7.255    57.035454   7.55218207 
  7.26   57.3921225   7.57575887 
 7.265   56.5333423   7.51886576 
  7.27   55.8713489   7.47471397 
 7.275   57.2836284   7.56859488 
  7.28   58.0043291   7.61605732 
 7.285   56.4243129   7.51161187 
  7.29    56.592957   7.52282906 
 7.295   57.1228996   7.55796928 
   7.3   57.3142075   7.57061474 
 7.305   55.3423509   7.43924398 
  7.31   55.1070782   7.42341419 
 7.315   56.0920198   7.48946058 
  7.32    55.035508   7.41859205 
 7.325   56.3050057   7.50366615 
  7.33   56.1845544   7.49563569 
 7.335   54.6084674   7.38975422 
  7.34   56.1528191   7.49351847 
 7.345   56.7646948   7.53423485 
  7.35    55.504054    7.4501043 
 7.355   55.9213604    7.4780586 
  7.36   57.1581851   7.56030324 
 7.365   55.1869531   7.42879217 
  7.37   55.6673463   7.46105531 
 7.375   56.9819595   7.54863958 
  7.38   55.9756529   7.48168784 
 7.385   54.8601489   7.40676372 
  7.39   54.8097038    7.4033576 
 7.395   56.1179452   7.49119117 
   7.4   57.1078746   7.55697523 
 7.405   54.9660694   7.41391053 
  7.41    55.583647   7.45544412 
 7.415   57.2408586   7.56576887 
  7.42   55.5858411   7.45559127 
 7.425   56.0331323   7.48552819 
  7.43   55.0637861    7.4204977 
 7.435   54.2504332   7.36548934 
  7.44   56.6236978   7.52487194 
 7.445   55.2957359   7.43611026 
  7.45   54.5050434    7.3827531 
 7.455   55.4870475   7.44896285 
  7.46   55.9166074   7.47774079 
 7.465   56.3990464   7.50992985 
  7.47   54.6189201   7.39046143 
 7.475   55.7638532   7.46751988 
  7.48   55.8456144   7.47299233 
 7.485   56.2040123   7.49693352 
  7.49   54.7437241   7.39890019 
 7.495   56.4427738   7.51284059 
   7.5   54.8984084   7.40934602 
 7.505   54.2147462   7.36306636 
  7.51   56.3143832   7.50429098 
 7.515   55.4600031   7.44714731 
  7.52    55.469969   7.44781639 
 7.525   55.4835473    7.4487279 
  7.53   55.2019739   7.42980308 
 7.535   54.4410878   7.37842041 
  7.54   55.4587308   7.44706189 
 7.545   54.3379344   7.37142689 
  7.55   54.5904925   7.38853791 
 7.555   54.8164076   7.40381034 
  7.56   53.9783333   7.34699485 
 7.565    56.197977     7.496531 
  7.57   53.7506548   7.33148381 
 7.575   54.1514778   7.35876877 
  7.58   55.4136753   7.44403622 
 7.585   54.8611985   7.40683458 
  7.59   55.1076391   7.42345197 
 7.595   55.4224066   7.44462266 
   7.6   54.8576651   7.40659605 
 7.605   54.4646863    7.3800194 
  7.61   55.4173907   7.44428577 
 7.615   54.6240378   7.39080766 
  7.62   54.9186105   7.41070918 
 7.625   55.0628147   7.42043225 
  7.63   54.6347637   7.39153324 
 7.635   54.7371248   7.39845422 
  7.64   55.8120601   7.47074696 
 7.645   56.6829989   7.52881126 
  7.65   54.7528645   7.39951786 
 7.655   55.4786882   7.44840172 
  7.66   53.2930236   7.30020709 
 7.665   55.1709885   7.42771758 
  7.67   53.9519258   7.34519747 
 7.675   54.2468304   7.36524476 
  7.68   55.1240646   7.42455821 
 7.685   54.9418701   7.41227833 
  7.69   53.4743412   7.31261521 
 7.695   55.1669192   7.42744365 
   7.7   53.7078899    7.3285667 
 7.705   54.5242993    7.3840571 
  7.71   54.4675459   7.38021313 
 7.715   55.2709284   7.43444204 
  7.72   54.3712764   7.37368812 
 7.725   52.5839926    7.2514821 
  7.73   54.8125774   7.40355168 
 7.735   53.7520884   7.33158158 
  7.74   54.5801553   7.38783834 
 7.745    54.127316   7.35712688 
  7.75   55.5671136   7.45433522 
 7.755   54.8957154   7.40916429 
  7.76   53.5004856   7.31440261 
 7.765   54.1668436   7.35981274 
  7.77   55.1155194   7.42398272 
 7.775   54.6112121   7.38993993 
  7.78   54.6615832   7.39334723 
 7.785   53.8703321   7.33964114 
  7.79   54.2894126   7.36813495 
 7.795   53.1577003   7.29093275 
   7.8   53.2778291   7.29916633 
 7.805   54.5783241    7.3877144 
  7.81   54.1900326   7.36138796 
 7.815   54.0576322   7.35238956 
  7.82    54.342187   7.37171533 
 7.825   53.1835074   7.29270234 
  7.83   54.7226253   7.39747425 
 7.835   55.1687018   7.42756365 
  7.84   53.4418352   7.31039227 
 7.845   54.0369168   7.35098067 
  7.85   54.4941602     7.382016 
 7.855    54.421346   7.37708249 
  7.86   53.0961202   7.28670846 
 7.865   54.3066161   7.36930228 
  7.87   53.9651186   7.34609547 
 7.875   54.2483388   7.36534716 
  7.88    52.598714   7.25249709 
 7.885    53.873822   7.33987889 
  7.89    53.776207   7.33322623 
 7.895   53.7915607   7.33427302 
   7.9    52.536628    7.2482155 
 7.905   52.9784151   7.27862728 
  7.91   54.0892858   7.35454185 
 7.915   53.8363782   7.33732773 
  7.92   52.3065646   7.23232774 
 7.925   53.9191755   7.34296776 
  7.93   52.2488302   7.22833523 
 7.935   53.5429316   7.31730358 
  7.94   54.2419293   7.36491204 
 7.945   53.3171268   7.30185777 
  7.95   53.2056848    7.2942227 
 7.955   53.4589622    7.3115636 
  7.96    53.340539   7.30346076 
 7.965   53.6073762   7.32170583 
  7.97   53.5942647   7.32081039 
 7.975   53.3576222   7.30463019 
  7.98    53.120218   7.28836182 
 7.985    53.011264   7.28088346 
  7.99   54.0607815   7.35260373 
 7.995   52.1459787   7.22121726 
   8.0   53.0022065   7.28026143 
 8.005   51.6148949   7.18435069 
  8.01   54.1568851   7.35913617 
 8.015   52.2809142   7.23055421 
  8.02    54.203356   7.36229285 
 8.025   52.3410516   7.23471158 
  8.03   53.9684693   7.34632352 
 8.035   52.0651355   7.21561747 
  8.04   53.6928789   7.32754249 
 8.045   53.3874542    7.3066719 
  8.05    51.110097    7.1491326 
 8.055   53.5476402   7.31762531 
  8.06    53.880352    7.3403237 
 8.065   52.9610753   7.27743604 
  8.07    52.786704   7.26544589 
 8.075   53.0179528   7.28134279 
  8.08   52.4822441   7.24446299 
 8.085   53.9179123   7.34288174 
  8.09    52.318831   7.23317572 
 8.095   51.7815153   7.19593741 
   8.1   54.7529021   7.39952039 
 8.105   53.1893044   7.29309978 
  8.11   52.8573275    7.2703045 
 8.115    51.702825   7.19046765 
  8.12   53.4919359   7.31381815 
 8.125   52.2124089   7.22581545 
  8.13   51.8659509   7.20180192 
 8.135   52.5532582   7.24936261 
  8.14     53.50758   7.31488756 
 8.145    52.038656   7.21378236 
  8.15   52.7977447   7.26620566 
 8.155   53.3400243   7.30342552 
  8.16   52.9398618   7.27597841 
 8.165   52.9075557   7.27375802 
  8.17   53.2030539   7.29404235 
 8.175    51.255453   7.15929137 
  8.18   53.2099947   7.29451813 
 8.185   54.1029047   7.35546767 
  8.19   51.7857474   7.19623147 
 8.195   52.3764958   7.23716076 
   8.2   53.2017368   7.29395207 
 8.205   52.1883802   7.22415256 
  8.21   52.6492973   7.25598355 
 8.215   51.7279749   7.19221627 
  8.22   53.3619843   7.30492877 
 8.225   52.6887165   7.25869937 
  8.23   51.1955951   7.15510972 
 8.235   51.8394878   7.19996443 
  8.24     53.27579   7.29902664 
 8.245   52.1915998   7.22437539 
  8.25    53.680069   7.32666834 
 8.255   52.4115616   7.23958297 
  8.26   52.9337218   7.27555646 
 8.265   52.6844211   7.25840348 
  8.27   51.9377196   7.20678289 
 8.275   52.0482415   7.21444672 
  8.28   52.3505802   7.23537008 
 8.285   53.4079139   7.30807183 
  8.29   52.5140386   7.24665706 
 8.295   51.9615399   7.20843533 
   8.3   51.9647718    7.2086595 
 8.305   53.0552194   7.28390138 
  8.31    51.138821   7.15114124 
 8.315   51.7974351   7.19704349 
  8.32   52.2691836   7.22974298 
 8.325   51.6055274   7.18369873 
  8.33   51.8610784   7.20146363 
 8.335   52.5446409   7.24876824 
  8.34   51.6009601   7.18338083 
 8.345   51.2829525   7.16121166 
  8.35   51.7174926   7.19148751 
 8.355   52.1205094   7.21945354 
  8.36   52.1611908   7.22227048 
 8.365   51.4909675   7.17572069 
  8.37   52.8717599   7.27129699 
 8.375   51.0747492      7.14666 
  8.38    52.726648   7.26131173 
 8.385   50.9249773   7.13617386 
  8.39   51.6517379   7.18691435 
 8.395   50.9979848   7.14128734 
   8.4   51.6673269   7.18799881 
 8.405   50.9171936   7.13562847 
  8.41   51.0328368    7.1437271 
 8.415   51.6408991   7.18616025 
  8.42   52.6312505   7.25473987 
 8.425   51.9304833   7.20628082 
  8.43     52.35046   7.23536177 
 8.435   51.5126037   7.17722814 
  8.44   50.1979068   7.08504812 
 8.445   50.8075863   7.12794404 
  8.45   50.8263993   7.12926359 
 8.455   52.0046913   7.21142783 
  8.46   51.3338881   7.16476714 
 8.465   51.4635071   7.17380702 
  8.47   50.6470229   7.11667218 
 8.475   51.1502297   7.15193887 
  8.48   51.6323485   7.18556528 
 8.485     51.06276   7.14582116 
  8.49   50.3955837   7.09898469 
 8.495   51.4600483   7.17356594 
   8.5   50.6108472   7.11413011 
 8.505   51.1358976   7.15093683 
  8.51    51.392854   7.16888095 
 8.515   51.6262539   7.18514119 
  8.52   51.3915668   7.16879117 
 8.525    51.504763    7.1766819 
  8.53   51.4690871   7.17419592 
 8.535    50.427739   7.10124911 
  8.54   50.4887332   7.10554243 
 8.545    52.524953   7.24741009 
  8.55   50.6298322    7.1154643 
 8.555   50.6891986   7.11963472 
  8.56   51.8002255   7.19723735 
 8.565   51.1326369   7.15070884 
  8.57   52.1271588   7.21991405 
 8.575   50.6282054   7.11534998 
  8.58   49.8316461   7.05915335 
 8.585   50.3365628   7.09482648 
  8.59   51.1195517   7.14979382 
 8.595   51.9972058    7.2109088 
   8.6   50.5662244   7.11099321 
 8.605   50.8499768   7.13091697 
  8.61   52.6003674   7.25261107 
 8.615   50.7262257    7.1222346 
  8.62   50.9751938   7.13969144 
 8.625   51.0220942   7.14297516 
  8.63   51.4703459   7.17428365 
 8.635   50.0002398   7.07108477 
  8.64   51.2285564   7.15741269 
 8.645   51.9630195   7.20853796 
  8.65   51.0246787   7.14315607 
 8.655   51.1774743   7.15384332 
  8.66   52.0012857    7.2111917 
 8.665   49.8042872   7.05721526 
  8.67   51.2037111   7.15567684 
 8.675    51.542739    7.1793272 
  8.68   50.9679977   7.13918747 
 8.685   51.2440883   7.15849763 
  8.69    50.111107    7.0789199 
 8.695   50.0122576    7.0719345 
   8.7   50.8443204   7.13052035 
 8.705   49.7872339   7.05600694 
  8.71   50.0369429   7.07367959 
 8.715   51.4466428   7.17263151 
  8.72   50.0115758    7.0718863 
 8.725   50.6083822   7.11395686 
  8.73    48.888679   6.99204398 
 8.735   50.7035999   7.12064603 
  8.74   50.4992392   7.10628167 
 8.745     50.76028   7.12462491 
  8.75   51.7579813   7.19430201 
 8.755   50.6260767    7.1152004 
  8.76   49.6774785    7.0482252 
 8.765   50.4397771   7.10209667 
  8.77   49.6812829   7.04849508 
 8.775   49.8506946   7.06050243 
  8.78   50.1884857   7.08438323 
 8.785   50.1040902   7.07842427 
  8.79   51.8076349   7.19775207 
 8.795   50.5337893   7.10871221 
   8.8   50.1672664   7.08288546 
 8.805   50.1474499   7.08148642 
  8.81   51.0534167   7.14516736 
 8.815   50.2493636   7.08867855 
  8.82   50.0113999   7.07187386 
 8.825   49.4850879    7.0345638 
  8.83   49.9979359   7.07092186 
 8.835   49.7210945   7.05131864 
  8.84    51.296827   7.16218032 
 8.845   50.5227965   7.10793898 
  8.85   49.7628712   7.05428035 
 8.855   50.2847134   7.09117151 
  8.86   50.2461489    7.0884518 
 8.865   50.7843645   7.12631493 
  8.87   48.2823554    6.9485506 
 8.875   49.3114129   7.02220855 
  8.88   51.5021976   7.17650316 
 8.885   50.4048139   7.09963477 
  8.89   49.8412885    7.0598363 
 8.895   49.6475903   7.04610462 
   8.9   50.1747608   7.08341449 
 8.905   50.4480251   7.10267732 
  8.91   49.1358088   7.00969392 
 8.915   49.9803472   7.06967801 
  8.92   48.6108075   6.97214511 
 8.925    49.927408   7.06593292 
  8.93   50.9176891   7.13566319 
 8.935   50.5596925   7.11053391 
  8.94   49.7782269   7.05536866 
 8.945   50.4320204   7.10155056 
  8.95   50.0402463   7.07391309 
 8.955   49.7373709   7.05247268 
  8.96   49.0990877   7.00707412 
 8.965   49.5793095   7.04125766 
  8.97   50.1987852    7.0851101 
 8.975   50.2799588   7.09083625 
  8.98   48.7639767   6.98312084 
 8.985   49.3559511   7.02537907 
  8.99   49.6301787   7.04486896 
 8.995   49.0928747   7.00663077 
   9.0   49.3849073    7.0274396 
 9.005    50.109852   7.07883126 
  9.01    48.613794   6.97235928 
 9.015   49.4038643   7.02878826 
  9.02   49.3584593   7.02555758 
 9.025   48.6719707   6.97652999 
  9.03   49.5803565   7.04133201 
 9.035   50.3041688   7.09254318 
  9.04   48.1580256   6.93959837 
 9.045   48.6661045   6.97610955 
  9.05    48.749511     6.982085 
 9.055   48.9742258   6.99815874 
  9.06    48.546356   6.96752151 
 9.065   48.1704903    6.9404964 
  9.07   49.1974431    7.0140889 
 9.075   48.5075535   6.96473643 
  9.08   49.5688175   7.04051259 
 9.085   49.1283795   7.00916396 
  9.09   49.5055622   7.03601892 
 9.095   47.8149494   6.91483546 
   9.1   48.2940574   6.94939259 
 9.105   48.5271022   6.96613969 
  9.11   48.6385642   6.97413537 
 9.115   49.2461828   7.01756245 
  9.12   47.7248289   6.90831592 
 9.125    48.975952   6.99828207 
  9.13   48.9058212   6.99326971 
 9.135   49.3395907    7.0242146 
  9.14   49.8443475   7.06005294 
 9.145    49.189315   7.01350946 
  9.15   50.1630965   7.08259109 
 9.155   47.3715121   6.88269657 
  9.16   49.5020658   7.03577045 
 9.165    49.179278   7.01279388 
  9.17    47.652128   6.90305208 
 9.175   48.1112467   6.93622712 
  9.18   49.2158543   7.01540122 
 9.185   48.2064649   6.94308756 
  9.19     47.60878   6.89991159 
 9.195   49.6276648   7.04469054 
   9.2    49.115998   7.00828068 
 9.205   48.9331268   6.99522171 
  9.21    47.656946   6.90340104 
 9.215   48.8642096   6.99029396 
  9.22    48.867988   6.99056421 
 9.225   47.9563592   6.92505301 
  9.23   49.3670028   7.02616558 
 9.235   48.3137905   6.95081222 
  9.24   48.4228689   6.95865425 
 9.245   48.0582263   6.93240408 
  9.25   48.6866354   6.97758092 
 9.255   48.0536602   6.93207474 
  9.26   48.2384708   6.94539205 
 9.265   48.6381817   6.97410795 
  9.27   48.0206798    6.9296955 
 9.275   47.0045612   6.85598725 
  9.28   47.1579231   6.86716267 
 9.285   48.0968398   6.93518852 
  9.29   47.5027733   6.89222557 
 9.295   48.2585236   6.94683551 
   9.3    48.398489   6.95690225 
 9.305   46.8953095     6.848015 
  9.31   47.8471634    6.9171644 
 9.315   48.5765393   6.96968717 
  9.32   48.5683977   6.96910308 
 9.325   48.0812381   6.93406361 
  9.33   48.0895419   6.93466235 
 9.335   47.5404095   6.89495537 
  9.34   47.7881691   6.91289875 
 9.345   47.9817459   6.92688573 
  9.35   47.4028282   6.88497119 
 9.355   47.7781714   6.91217559 
  9.36   47.3205683   6.87899472 
 9.365   46.9942636   6.85523622 
  9.37   48.6006379   6.97141578 
 9.375   47.2409908   6.87320819 
  9.38   47.8720619   6.91896393 
 9.385   47.4637379   6.88939314 
  9.39   47.0907209   6.86226791 
 9.395   47.4131634   6.88572171 
   9.4   46.8957831   6.84804959 
 9.405   47.9439465   6.92415674 
  9.41   47.6191905   6.90066595 
 9.415   46.7556321   6.83780902 
  9.42   47.5828171   6.89802994 
 9.425   48.2608716    6.9470045 
  9.43   48.7852804   6.98464605 
 9.435    45.748729   6.76378067 
  9.44   47.0639126   6.86031433 
 9.445    46.927735    6.8503821 
  9.45   46.5557282   6.82317582 
 9.455    47.144863    6.8662117 
  9.46   47.4081778   6.88535967 
 9.465   46.8633024   6.84567764 
  9.47   47.2063281   6.87068614 
 9.475   45.5480594   6.74893024 
  9.48   46.1849708   6.79595253 
 9.485   46.1647825   6.79446705 
  9.49   46.0153638   6.78346253 
 9.495   47.7256706   6.90837684 
   9.5   47.4985869   6.89192186 
 9.505    47.736097   6.90913142 
  9.51   46.3746125   6.80989078 
 9.515    46.329065   6.80654574 
  9.52    46.930112    6.8505556 
 9.525   46.0515227   6.78612722 
  9.53   46.3078727   6.80498881 
 9.535   46.2815357   6.80305341 
  9.54   46.7472872   6.83719879 
 9.545    46.294992   6.80404233 
  9.55   46.8865072   6.84737228 
 9.555    46.296537   6.80415587 
  9.56   47.3735977   6.88284808 
 9.565   46.5386111   6.82192136 
  9.57   45.6842329   6.75901124 
 9.575    46.317203   6.80567433 
  9.58    47.061545   6.86014176 
 9.585   46.6809954   6.83234919 
  9.59   47.7246798   6.90830513 
 9.595   46.5089916   6.81975012 
   9.6    45.534542   6.74792872 
 9.605   46.1414092   6.79274681 
  9.61   46.0668269   6.78725474 
 9.615   45.8199256   6.76904171 
  9.62   45.5081031   6.74596939 
 9.625    46.277722   6.80277311 
  9.63   45.8816172   6.77359707 
 9.635   46.1459792   6.79308319 
  9.64   46.4984692   6.81897861 
 9.645   46.3593301   6.80876862 
  9.65   45.2254464   6.72498672 
 9.655   46.7666864   6.83861729 
  9.66   45.8798595   6.77346732 
 9.665   45.9567268   6.77913909 
  9.67   45.9661605   6.77983484 
 9.675   45.3401669   6.73351074 
  9.68   45.4602859   6.74242434 
 9.685   45.5056407   6.74578689 
  9.69    47.313684   6.87849431 
 9.695   45.7168815     6.761426 
   9.7   45.3231862   6.73224971 
 9.705   45.4038053   6.73823458 
  9.71   45.0093354   6.70889971 
 9.715   44.7964324    6.6930137 
  9.72   46.4608816   6.81622195 
 9.725   45.1515871   6.71949307 
  9.73   44.6563087    6.6825376 
 9.735   46.7457154   6.83708384 
  9.74     45.55436   6.74939701 
 9.745   45.7770234   6.76587196 
  9.75   46.2917748   6.80380591 
 9.755   45.4268916   6.73994745 
  9.76   45.7181964   6.76152323 
 9.765   45.6713825   6.75806056 
  9.77   45.8615481   6.77211548 
 9.775   45.9088488    6.7756069 
  9.78   45.6035499   6.75304005 
 9.785   45.0829506   6.71438386 
  9.79   45.1693746   6.72081652 
 9.795   44.8707645   6.69856436 
   9.8    45.824822   6.76940337 
 9.805   44.9816604   6.70683684 
  9.81   43.9304679   6.62800633 
 9.815    44.838891   6.69618481 
  9.82   46.7850052   6.83995652 
 9.825   46.3633285   6.80906223 
  9.83   47.0829112   6.86169886 
 9.835    45.260692   6.72760671 
  9.84   45.1546271   6.71971927 
 9.845   45.1913618   6.72245207 
  9.85   44.9611062   6.70530433 
 9.855   44.6228466   6.68003343 
  9.86   45.6013495   6.75287712 
 9.865   44.4766895   6.66908461 
  9.87   44.8696505   6.69848121 
 9.875   45.2042064   6.72340735 
  9.88   44.9910419    6.7075362 
 9.885   45.7605215   6.76465236 
  9.89   44.4669628   6.66835533 
 9.895   45.1680587   6.72071862 
   9.9   44.9141428   6.70180146 
 9.905    44.419979    6.6648315 
  9.91   44.9024901   6.70093203 
 9.915   44.1309205   6.64311075 
  9.92    44.854496   6.69734992 
 9.925    46.062401   6.78692868 
  9.93   44.4892114   6.67002335 
 9.935   45.9405186   6.77794354 
  9.94   44.7923376   6.69270779 
 9.945   44.7183667   6.68717928 
  9.95   44.6318446    6.6807069 
 9.955   44.0150432   6.63438341 
  9.96   45.5732609   6.75079706 
 9.965   43.6375959   6.60587586 
  9.97   46.1616893   6.79423942 
 9.975   45.3998103   6.73793813 
  9.98   44.6876587   6.68488285 
 9.985   44.8176325   6.69459726 
  9.99    44.246305   6.65178961 
 9.995   44.0976057   6.64060281 
  10.0   43.9318909   6.62811367 
10.005   44.4256366   6.66525593 
 10.01   44.2232896   6.65005937 
10.015   44.2323132   6.65073779 
 10.02   43.3832377    6.5865953 
10.025   44.6079771   6.67892036 
 10.03   44.2253541   6.65021459 
10.035   44.1531466   6.64478341 
 10.04   43.8387962   6.62108724 
10.045   45.4765566   6.74363082 
 10.05   44.7624367   6.69047358 
10.055     44.87137   6.69860956 
 10.06   44.6082945   6.67894412 
10.065   44.5093864   6.67153554 
 10.07   43.9390616   6.62865459 
10.075    44.138473   6.64367917 
 10.08   44.2308373   6.65062683 
10.085   43.3642654   6.58515492 
 10.09   44.0903427   6.64005593 
10.095   43.9898702   6.63248597 
  10.1   43.9117306   6.62659268 
10.105    44.308214   6.65644155 
 10.11   44.0859203   6.63972291 
10.115   43.9997222   6.63322864 
 10.12   43.4502826   6.59168283 
10.125   43.7906814   6.61745279 
 10.13   43.3537923   6.58435967 
10.135   43.7657467   6.61556851 
 10.14   44.5997051   6.67830107 
10.145   43.1592184    6.5695676 
 10.15   43.8448374   6.62154343 
10.155   42.9775319   6.55572512 
 10.16   45.1429632   6.71885133 
10.165   43.8980575   6.62556092 
 10.17   43.2326956   6.57515746 
10.175   45.1918556    6.7224888 
 10.18   43.2704745   6.57802968 
10.185   42.9988697   6.55735234 
 10.19   43.2873136   6.57930951 
10.195   42.5579857   6.52364819 
  10.2   43.9877711   6.63232773 
10.205   43.6208435   6.60460775 
 10.21   43.6343915   6.60563332 
10.215   42.7081198   6.53514497 
 10.22   43.7366174   6.61336657 
10.225   43.0546712   6.56160584 
 10.23   43.4672468    6.5929695 
10.235   43.7035896   6.61086905 
 10.24   43.3130024   6.58126146 
10.245   43.0158486   6.55864686 
 10.25   43.1293617   6.56729486 
10.255   42.7919307   6.54155415 
 10.26   43.6649817   6.60794838 
10.265   44.4172606   6.66462757 
 10.27   42.9778049   6.55574595 
10.275   42.9773781   6.55571339 
 10.28   42.3735801   6.50949922 
10.285   43.3228376   6.58200863 
 10.29   43.0599622     6.562009 
10.295   42.7525073   6.53854015 
  10.3   42.7783994   6.54051981 
10.305   43.5811802   6.60160437 
 10.31   42.4920803   6.51859497 
10.315   42.9191826   6.55127336 
 10.32   42.4855472   6.51809383 
10.325   43.1770857   6.57092731 
 10.33   42.7628366   6.53932998 
10.335    43.172734   6.57059617 
 10.34   43.5117195   6.59634137 
10.345    42.737679   6.53740614 
 10.35   43.6374698   6.60586632 
10.355   43.3213667   6.58189689 
 10.36   43.7457371   6.61405603 
10.365   42.2320234   6.49861704 
 10.37   43.3801397   6.58636013 
10.375   42.5758116    6.5250143 
 10.38   43.4707681   6.59323654 
10.385   42.5987458   6.52677147 
 10.39   43.7864545    6.6171334 
10.395   41.8943707   6.47258609 
  10.4   42.2890367   6.50300213 
10.405   43.7094761   6.61131425 
 10.41   44.6507386   6.68212082 
10.415   43.4845849   6.59428426 
 10.42   41.1454725   6.41447367 
10.425   42.6948518   6.53412977 
 10.43    43.705761   6.61103328 
10.435   42.2996427   6.50381755 
 10.44   42.8318663   6.54460589 
10.445   42.7229767   6.53628157 
 10.45    41.633536   6.45240544 
10.455      43.9845   6.63208112 
 10.46   41.8297463     6.467592 
10.465   42.7808023    6.5407035 
 10.47   41.7550982   6.46181849 
10.475   42.0861349   6.48738275 
 10.48   42.6707053   6.53228178 
10.485   42.9267803    6.5518532 
 10.49   41.3128721   6.42750901 
10.495   41.9521032   6.47704433 
  10.5   41.9218551   6.47470888 
10.505   42.4302392    6.5138498 
 10.51    42.858686   6.54665456 
10.515   41.0660354   6.40827866 
 10.52    42.581227   6.52542925 
10.525   41.8634123   6.47019415 
 10.53   42.1711075   6.49392851 
10.535    41.640017   6.45290764 
 10.54   41.4793472   6.44044619 
10.545   41.0893204    6.4100952 
 10.55   41.4008214     6.434347 
10.555   41.8365559   6.46811842 
 10.56   42.3740011   6.50953156 
10.565   42.1926248   6.49558502 
 10.57   42.4027822   6.51174187 
10.575   42.8756614   6.54795093 
 10.58   41.9967859   6.48049272 
10.585   42.0697287   6.48611815 
 10.59   41.3132461   6.42753811 
10.595   41.2798264   6.42493785 
  10.6   42.4570667   6.51590874 
10.605   41.5394189   6.44510814 
 10.61   42.7454469   6.53800022 
10.615   42.9731844   6.55539353 
 10.62   42.9098389    6.5505602 
10.625   43.2361959   6.57542363 
 10.63   41.8996208   6.47299164 
10.635    43.545036   6.59886627 
 10.64   41.9773204   6.47899069 
10.645    41.837209    6.4681689 
 10.65   41.7404757   6.46068694 
10.655   41.4640109   6.43925546 
 10.66   41.2911811   6.42582144 
10.665   42.2370851   6.49900647 
 10.67   42.2147406   6.49728717 
10.675    42.081113   6.48699568 
 10.68    41.115075   6.41210379 
10.685   41.5221663   6.44376957 
 10.69   40.1314499   6.33493883 
10.695   41.0484454   6.40690607 
  10.7   41.4073817   6.43485677 
10.705    41.992989   6.48019977 
 10.71   41.5872844   6.44882039 
10.715   40.5399168   6.36709641 
 10.72   41.1522185    6.4149995 
10.725   41.1565347    6.4153359 
 10.73   41.5192989   6.44354707 
10.735   41.8354294   6.46803134 
 10.74   40.5934906   6.37130211 
10.745   41.6142777   6.45091294 
 10.75    40.955033   6.39961194 
10.755   41.1033806   6.41119183 
 10.76   41.5039501   6.44235594 
10.765   41.2517139   6.42274971 
 10.77   40.8708884   6.39303436 
10.775   40.9268295   6.39740803 
 10.78   41.0946665   6.41051219 
10.785   40.7252336   6.38163252 
 10.79   40.2795579   6.34661783 
10.795   40.8647513   6.39255436 
  10.8   40.9227137   6.39708634 
10.805    40.905439     6.395736 
 10.81   41.0679242   6.40842603 
10.815    41.564809   6.44707755 
 10.82   41.1180852   6.41233851 
10.825   40.4746937   6.36197247 
 10.83    41.147683   6.41464598 
10.835   40.1439097   6.33592216 
 10.84   41.5542988   6.44626239 
10.845   40.8357728   6.39028738 
 10.85   41.0680274   6.40843408 
10.855   40.0744868   6.33044128 
 10.86   41.0275151   6.40527244 
10.865   39.8896146   6.31582256 
 10.87    39.743474   6.30424254 
10.875   39.9959837    6.3242378 
 10.88    40.539892   6.36709447 
10.885   40.4853919   6.36281321 
 10.89   40.4610543   6.36090043 
10.895   39.9875861   6.32357384 
  10.9   40.5845132   6.37059756 
10.905   40.6631408    6.3767657 
 10.91   39.9102118   6.31745296 
10.915   41.2245505   6.42063475 
 10.92   41.0822283   6.40954197 
10.925   40.8068345   6.38802274 
 10.93   40.7989904   6.38740874 
10.935   40.1087147   6.33314414 
 10.94   39.7267561   6.30291647 
10.945   40.3553868   6.35258899 
 10.95   39.9298013   6.31900319 
10.955    39.871871   6.31441771 
 10.96   39.7539507   6.30507341 
10.965   39.6082325   6.29350717 
 10.97   40.0370931   6.32748711 
10.975   39.8902356   6.31587172 
 10.98   40.2097441   6.34111537 
10.985   38.7277234   6.22316024 
 10.99   39.7162764   6.30208508 
10.995    39.702764   6.30101294 
  11.0   39.1548287   6.25738193 
11.005   39.5500051   6.28887948 
 11.01   41.0606222   6.40785629 
11.015    39.354085   6.27328343 
 11.02   40.0023267   6.32473926 
11.025   40.1162662    6.3337403 
 11.03   40.0171857   6.32591382 
11.035   40.0429324   6.32794851 
 11.04   39.2707905   6.26664108 
11.045   40.4022478   6.35627625 
 11.05   38.7182989   6.22240298 
11.055   39.8242128   6.31064282 
 11.06   39.5710952   6.29055604 
11.065   39.5788598   6.29117316 
 11.07   39.7474264     6.304556 
11.075   40.7799271   6.38591631 
 11.08   39.7638524   6.30585857 
11.085   39.6790376   6.29912991 
 11.09    39.657439   6.29741527 
11.095   40.2077068   6.34095472 
  11.1   39.7713017   6.30644921 
11.105   39.3666036   6.27428112 
 11.11   39.6149375   6.29403984 
11.115   40.3204907   6.34984179 
 11.12   38.9082572   6.23764837 
11.125   39.1036839   6.25329384 
 11.13   39.8261394   6.31079547 
11.135   38.8358923   6.23184501 
 11.14   40.0234941   6.32641242 
11.145   40.1844602   6.33912141 
 11.15   39.0304983   6.24743934 
11.155   39.5059628    6.2853769 
 11.16   39.1896897   6.26016691 
11.165   38.9258997   6.23906241 
 11.17   40.1036002   6.33274034 
11.175   39.9919949   6.32392243 
 11.18   38.9529577   6.24123046 
11.185   40.3953264   6.35573178 
 11.19   38.9176086   6.23839792 
11.195   39.3196003   6.27053429 
  11.2   39.2746067   6.26694557 
11.205    38.645508   6.21655114 
 11.21   39.1690344   6.25851695 
11.215   39.7242626   6.30271867 
 11.22   40.0859969   6.33135032 
11.225   39.7797947   6.30712254 
 11.23   38.2223168   6.18241998 
11.235   38.5934046   6.21235902 
 11.24   40.2272364    6.3424945 
11.245   38.6769207   6.21907716 
 11.25    39.535603   6.28773433 
11.255    38.829664   6.23134528 
 11.26   38.0065094   6.16494197 
11.265   39.6917727   6.30014069 
 11.27   38.8452273   6.23259395 
11.275   37.8010709   6.14825755 
 11.28    39.419055   6.27845961 
11.285   39.1233081   6.25486276 
 11.29   38.5146927   6.20602068 
11.295   39.5912814   6.29216031 
  11.3   38.5136033   6.20593291 
11.305   38.6015549   6.21301496 
 11.31   38.5338527   6.20756416 
11.315   39.9715801   6.32230813 
 11.32   39.7986668   6.30861846 
11.325   38.6748847   6.21891347 
 11.33   39.1291744   6.25533168 
11.335   39.1015897    6.2531264 
 11.34   38.4767931   6.20296647 
11.345    38.562855   6.20989976 
 11.35   38.8754191   6.23501556 
11.355   38.4570131   6.20137187 
 11.36   38.1125851    6.1735391 
11.365   38.3005833    6.1887465 
 11.37   37.9378677   6.15937235 
11.375   39.0354592   6.24783636 
 11.38   38.1981239   6.18046308 
11.385   37.8831223   6.15492667 
 11.39   37.5033201   6.12399543 
11.395   37.4566446   6.12018338 
  11.4   38.8264949   6.23109099 
11.405   37.9684595    6.1618552 
 11.41   39.1689583   6.25851087 
11.415   38.7529787   6.22518905 
 11.42   37.9669943    6.1617363 
11.425   38.2159179   6.18190245 
 11.43   39.1661582   6.25828716 
11.435   38.9223863   6.23878084 
 11.44   37.8914189   6.15560061 
11.445   38.4983168   6.20470118 
 11.45   38.0378269    6.1674814 
11.455   38.0382393   6.16751484 
 11.46   38.1396141   6.17572782 
11.465   37.9390661   6.15946963 
 11.47   38.4047906   6.19715988 
11.475   38.2549034   6.18505484 
 11.48   37.9553983   6.16079526 
11.485    38.350158   6.19275044 
 11.49   38.4309344   6.19926886 
11.495   38.0550691   6.16887908 
  11.5   37.1120851   6.09196891 
11.505    38.260372   6.18549691 
 11.51   37.9368641   6.15929088 
11.515   37.9419733   6.15970562 
 11.52   38.6242487     6.214841 
11.525   38.7487049   6.22484577 
 11.53   37.5842791   6.13060185 
11.535   38.6178279   6.21432441 
 11.54   38.1887244   6.17970262 
11.545   38.1631774   6.17763526 
 11.55    37.635119   6.13474686 
11.555   37.4760204   6.12176612 
 11.56   38.3015382   6.18882365 
11.565   37.6209882   6.13359505 
 11.57   38.1388692   6.17566751 
11.575   38.6699955   6.21852036 
 11.58   38.7763705   6.22706757 
11.585   38.2148255   6.18181409 
 11.59   37.6187035    6.1334088 
11.595   37.2186239   6.10070684 
  11.6   37.2509633   6.10335672 
11.605   38.4516563   6.20093995 
 11.61   38.1354216   6.17538838 
11.615   37.7184334   6.14153347 
 11.62   37.5078414   6.12436457 
11.625   37.3284896   6.10970454 
 11.63   37.7400224   6.14329084 
11.635   38.3054114   6.18913656 
 11.64   38.8964524   6.23670204 
11.645   36.9357808   6.07748145 
 11.65   37.1685697   6.09660313 
11.655   37.5505378   6.12784936 
 11.66   36.9736159   6.08059338 
11.665    37.580311   6.13027821 
 11.67   36.9682447    6.0801517 
11.675   37.1674254   6.09650928 
 11.68   37.4257435   6.11765834 
11.685   37.2104699   6.10003852 
 11.69   37.2600545   6.10410145 
11.695   36.9556708    6.0791176 
  11.7   37.0978384   6.09079948 
11.705   37.0095121   6.08354437 
 11.71    36.846784   6.07015518 
11.715   37.7862963   6.14705591 
 11.72     37.70997    6.1408444 
11.725   37.4431513   6.11908092 
 11.73   37.8811197   6.15476399 
11.735   37.6156036   6.13315609 
 11.74   37.5803433   6.13028085 
11.745   37.4610378   6.12054228 
 11.75   36.8592997   6.07118602 
11.755   37.6198528   6.13350249 
 11.76   37.2629188   6.10433606 
11.765   37.9944126   6.16396079 
 11.77    37.650892   6.13603227 
11.775   38.0817167   6.17103854 
 11.78   37.4877656   6.12272534 
11.785   37.3228661   6.10924431 
 11.79   37.3113416   6.10830104 
11.795   36.9720455   6.08046425 
  11.8   36.8917984    6.0738619 
11.805   37.0964222   6.09068323 
 11.81   36.9091621   6.07529111 
11.815   37.7518302    6.1442518 
 11.82   37.8167102   6.14952926 
11.825   36.7337668   6.06083879 
 11.83   38.1920654   6.17997293 
11.835   37.6912508   6.13932006 
 11.84    37.612337   6.13288978 
11.845   37.4555035   6.12009015 
 11.85    36.805935   6.06678952 
11.855   36.6392547   6.05303682 
 11.86   37.4906173   6.12295822 
11.865   37.1091118   6.09172486 
 11.87   36.6954367   6.05767585 
11.875   36.1505559   6.01253324 
 11.88   38.3711126   6.19444207 
11.885   38.3970258   6.19653337 
 11.89    37.606994   6.13245416 
11.895    37.266899   6.10466207 
  11.9   37.4449754   6.11922997 
11.905   37.9531105   6.16060959 
 11.91   37.4255562   6.11764303 
11.915   37.4532123   6.11990297 
 11.92   37.4352937   6.11843883 
11.925   36.0081759   6.00068129 
 11.93   37.0818078   6.08948338 
11.935   38.2164795   6.18194787 
 11.94   36.5158031   6.04283072 
11.945   36.0801287   6.00667368 
 11.95   36.4820784    6.0400396 
11.955   36.0028816   6.00024013 
 11.96    35.586322   5.96542723 
11.965   36.3356665   6.02790731 
 11.97    37.141387   6.09437339 
11.975   35.4966927    5.9579101 
 11.98   36.7925403   6.06568548 
11.985   35.7975146   5.98310242 
 11.99    37.886085   6.15516734 
11.995   36.8424514    6.0697983 
  12.0   36.7434146   6.06163465 
12.005   37.1939449   6.09868387 
 12.01   36.5626075    6.0467022 
12.015    36.486333    6.0403918 
 12.02   37.5285054   6.12605137 
12.025     36.69426   6.05757872 
 12.03   36.6878853   6.05705253 
12.035   36.8920548   6.07388301 
 12.04   37.0585937   6.08757699 
12.045   35.7617738   5.98011486 
 12.05   36.3859266   6.03207481 
12.055   37.9203216   6.15794784 
 12.06   36.0410587   6.00342059 
12.065   37.2996619   6.10734491 
 12.07   35.7748926   5.98121164 
12.075   36.9917799    6.0820868 
 12.08   36.7829412   6.06489416 
12.085   37.6886661   6.13910955 
 12.09   36.4397034   6.03653074 
12.095   37.2829272   6.10597472 
  12.1   36.1758999   6.01464046 
12.105   35.9534375   5.99611854 
 12.11   37.8342878   6.15095828 
12.115   36.2402284   6.01998575 
 12.12   37.0434816   6.08633565 
12.125   36.7269282    6.0602746 
 12.13   36.9175905   6.07598474 
12.135   35.4816393   5.95664665 
 12.14   36.6831701   6.05666328 
12.145   35.8039476      5.98364 
 12.15   37.1955219   6.09881316 
12.155   36.5846854   6.04852754 
 12.16   35.9318733   5.99432009 
12.165   36.2051326   6.01707011 
 12.17   35.9567551   5.99639518 
12.175   36.9366189   6.07755041 
 12.18   35.9277827   5.99397887 
12.185   36.7850245   6.06506591 
 12.19   36.1525196   6.01269653 
12.195   36.2508156   6.02086502 
  12.2   36.1399712   6.01165295 
12.205   35.9160276   5.99299821 
 12.21   36.3690516   6.03067588 
12.215   36.7096159   6.05884608 
 12.22   35.0832328   5.92311006 
12.225    35.915593   5.99296196 
 12.23   36.6444937   6.05346956 
12.235   35.6358589   5.96957779 
 12.24   36.2456669   6.02043744 
12.245   37.1450331   6.09467252 
 12.25   35.7771365   5.98139921 
12.255   36.4803411   6.03989578 
 12.26   35.8045783    5.9836927 
12.265   36.1695863   6.01411559 
 12.27   36.8858981   6.07337617 
12.275   37.0399633   6.08604661 
 12.28   37.2463508   6.10297885 
12.285     36.62815   6.05211946 
 12.29   36.2185275   6.01818307 
12.295   35.7239345   5.97695027 
  12.3   36.3207757   6.02667202 
12.305   36.4407072   6.03661389 
 12.31    36.260307   6.02165318 
12.315   36.3051567   6.02537606 
 12.32   35.0821616   5.92301964 
12.325   36.5294501    6.0439598 
 12.33   37.0635244   6.08798197 
12.335   35.5888006   5.96563497 
 12.34   36.6574469   6.05453937 
12.345   36.1137922    6.0094752 
 12.35   36.1559306   6.01298018 
12.355   35.4028661   5.95003077 
 12.36   34.8367626   5.90226758 
12.365   35.1556975   5.92922402 
 12.37   36.2789286    6.0231992 
12.375   34.8699424   5.90507768 
 12.38   35.9683712   5.99736369 
12.385   35.6557088   5.97124014 
 12.39   35.9263371   5.99385828 
12.395   35.8052793   5.98375127 
  12.4   36.2091409   6.01740317 
12.405   35.5156037   5.95949693 
 12.41   36.0405022   6.00337423 
12.415   34.7785899   5.89733753 
 12.42   35.4255891   5.95193995 
12.425   35.7233591   5.97690213 
 12.43   36.6403846   6.05313015 
12.435   36.8334208   6.06905436 
 12.44   36.5057839   6.04200164 
12.445   37.3273963   6.10961507 
 12.45   37.4627199   6.12067969 
12.455   38.1375862   6.17556363 
 12.46   38.0650208   6.16968563 
12.465   39.3591721   6.27368888 
 12.47   39.2528159   6.26520677 
12.475   36.8272196   6.06854345 
 12.48   37.4482125   6.11949447 
12.485   36.8128311   6.06735783 
 12.49   36.2772451   6.02305945 
12.495    35.169384   5.93037806 
  12.5   35.7365964    5.9780094 
12.505   35.2825288   5.93990983 
 12.51   35.9495791   5.99579679 
12.515   34.7789845   5.89737098 
 12.52   35.3599767   5.94642554 
12.525   34.2541102    5.8527011 
 12.53   34.3433571   5.86032056 
12.535   35.4143965   5.95099962 
 12.54   35.4225732   5.95168659 
12.545   35.1230061   5.92646658 
 12.55   34.2853858   5.85537239 
12.555   35.5426563   5.96176621 
 12.56    34.799198    5.8990845 
12.565   35.1188124   5.92611276 
 12.57    35.430165   5.95232433 
12.575   34.8373885    5.9023206 
 12.58   35.0384727   5.91933043 
12.585   36.1298481   6.01081094 
 12.59   35.9003124   5.99168694 
12.595   35.2024377   5.93316423 
  12.6   35.2939882   5.94087436 
12.605   34.6936496   5.89013154 
 12.61   34.3863333   5.86398612 
12.615    35.435601   5.95278094 
 12.62   35.9002652   5.99168301 
12.625   34.6959367   5.89032568 
 12.63   35.3079794   5.94205178 
12.635   35.4147072   5.95102572 
 12.64   35.5160284   5.95953256 
12.645    35.004585   5.91646728 
 12.65   35.4326435   5.95253253 
12.655   35.1701182   5.93043997 
 12.66   35.3388361   5.94464768 
12.665   34.9382305     5.910857 
 12.67   35.4981264   5.95803041 
12.675   36.1799502   6.01497715 
 12.68   35.1934872    5.9324099 
12.685   34.2485321   5.85222455 
 12.69    35.106024   5.92503367 
12.695   34.1573304   5.84442729 
  12.7   35.6870213   5.97386151 
12.705   35.1659766   5.93009077 
 12.71   34.5836035   5.88078256 
12.715   34.9996605   5.91605109 
 12.72   35.0668776   5.92172927 
12.725   35.6626476   5.97182113 
 12.73   34.7755175   5.89707703 
12.735   34.5663029   5.87931143 
 12.74   35.5018022   5.95833888 
12.745   35.6831061   5.97353381 
 12.75   35.6898391   5.97409735 
12.755   34.0086255   5.83169148 
 12.76   35.3149341   5.94263696 
12.765   35.3284861   5.94377709 
 12.77   34.5546668   5.87832177 
12.775   35.7527818   5.97936299 
 12.78   34.8203998   5.90088127 
12.785   36.0816106   6.00679704 
 12.79   35.1118674   5.92552677 
12.795   34.6406593    5.8856316 
  12.8   35.7810741   5.98172835 
12.805   35.6316247   5.96922313 
 12.81   36.1618121   6.01346923 
12.815   37.1149784   6.09220637 
 12.82   35.7532235   5.97939993 
12.825   34.9956548   5.91571253 
 12.83   36.4273086     6.035504 
12.835   35.5632948   5.96349686 
 12.84   35.6218649   5.96840556 
12.845   36.4272413   6.03549843 
 12.85    36.076086   6.00633716 
12.855   35.9103061   5.99252085 
 12.86   37.0364577   6.08575859 
12.865   37.9061607   6.15679792 
 12.87   37.0782902   6.08919455 
12.875    36.763498   6.06329102 
 12.88   38.1198849   6.17413029 
12.885   37.4589001   6.12036765 
 12.89   38.3489793   6.19265527 
12.895   39.2831917   6.26763047 
  12.9   38.9664129    6.2423083 
12.905   39.9701058   6.32219154 
 12.91   41.4063462   6.43477631 
12.915   41.1289464   6.41318535 
 12.92   41.8530325   6.46939198 
12.925   43.9535776   6.62974944 
 12.93   45.5205102   6.74688893 
12.935   47.1040722   6.86324065 
 12.94   49.0773591   7.00552347 
12.945   52.5126444   7.24656087 
 12.95   56.5563189   7.52039353 
12.955   61.7636471   7.85898512 
 12.96   74.3264194   8.62127713 
12.965    87.406678   9.34915387 
 12.97   108.565037   10.4194547 
12.975   157.206457   12.5381999 
 12.98   219.228244   14.8063582 
12.985   327.755393   18.1040159 
 12.99   520.403322   22.8123502 
12.995   679.472071   26.0666851 
  13.0   971.090692   31.1623281 
13.005   1238.23651   35.1885849 
 13.01   1459.03252   38.1972841 
13.015   1711.34224   41.3683724 
 13.02   1753.78175   41.8781775 
13.025   1720.58096   41.4798862 
 13.03   1440.80785   37.9579749 
13.035   1200.33523   34.6458545 
 13.04   915.372129   30.2551174 
13.045   587.783376   24.2442442 
 13.05   419.055526   20.4708457 
13.055   257.957993   16.0610707 
 13.06   174.915185   13.2255505 
13.065   131.452393    11.465269 
 13.07   102.991995   10.1484972 
13.075   84.3498846   9.18421932 
 13.08   76.0078038   8.71824545 
13.085   68.0005842   8.24624667 
 13.09   61.4818432   7.84103585 
13.095   58.1399382   7.62495497 
  13.1   53.0673655    7.2847351 
13.105   50.9661979   7.13906142 
 13.11   48.4569107   6.96109982 
13.115    46.875582   6.84657448 
 13.12   45.6917382   6.75956642 
13.125   43.2353222   6.57535719 
 13.13    43.144298   6.56843193 
13.135     41.72689   6.45963544 
 13.14   39.9416058   6.31993717 
13.145   39.0864025   6.25191191 
 13.15   39.3485804   6.27284468 
13.155   38.2457862   6.18431777 
 13.16   38.7200695   6.22254526 
13.165   37.7686965   6.14562418 
 13.17   37.1639948   6.09622792 
13.175   37.8208807   6.14986835 
 13.18   36.1633997   6.01360123 
13.185   36.1322701    6.0110124 
 13.19   35.6421473   5.97010446 
13.195   35.6832994   5.97354998 
  13.2   36.3312358   6.02753978 
13.205   35.9457778   5.99547978 
 13.21   34.9093606   5.90841439 
13.215   34.7734698   5.89690341 
 13.22   34.4457637   5.86905134 
13.225   34.4384644   5.86842947 
 13.23   34.2844338    5.8552911 
13.235   34.3124473   5.85768276 
 13.24   33.9620049   5.82769293 
13.245   33.5520228   5.79241079 
 13.25   33.8689551   5.81970404 
13.255   34.9206998   5.90937389 
 13.26   34.2805854   5.85496246 
13.265   34.0659114   5.83660102 
 13.27   33.3845974   5.77794059 
13.275   33.4222023   5.78119385 
 13.28   33.4793725   5.78613623 
13.285   33.4294277   5.78181872 
 13.29   33.9572549   5.82728538 
13.295    35.183811    5.9315943 
  13.3   33.4220659   5.78118205 
13.305   34.4377251   5.86836648 
 13.31   33.8755811   5.82027328 
13.315   34.8902541   5.90679728 
 13.32   34.5672547   5.87939238 
13.325   34.9136309   5.90877575 
 13.33    33.688581   5.80418651 
13.335   33.4579181   5.78428199 
 13.34   33.9185414   5.82396269 
13.345   34.7353481   5.89367017 
 13.35    33.304993   5.77104783 
13.355   33.3359122   5.77372603 
 13.36   33.5840233   5.79517241 
13.365   32.8060781   5.72765904 
 13.37   32.3794502   5.69029439 
13.375   32.1332365   5.66861857 
 13.38   33.2391975   5.76534453 
13.385   32.6588248      5.71479 
 13.39    33.962939   5.82777308 
13.395   32.4735046   5.69855285 
  13.4   33.1202169   5.75501667 
13.405    32.822177   5.72906423 
 13.41   32.1224801   5.66766972 
13.415   33.1818485   5.76036878 
 13.42   32.8094153   5.72795036 
13.425   33.0017843   5.74471795 
 13.43   31.8227259   5.64116353 
13.435    32.817373   5.72864495 
 13.44   32.0241052   5.65898446 
13.445   32.9732585   5.74223463 
 13.45   33.1381817   5.75657725 
13.455    32.974494    5.7423422 
 13.46   32.2214922   5.67639782 
13.465   32.7213056   5.72025398 
 13.47   32.9785795   5.74269793 
13.475   31.6631172   5.62699895 
 13.48   32.3097101   5.68416309 
13.485   32.9970018   5.74430168 
 13.49   31.9611247   5.65341708 
13.495   31.1371949   5.58007123 
  13.5   32.0023488   5.65706185 
13.505   32.0435509   5.66070234 
 13.51   30.9734585   5.56538036 
13.515   32.6203753   5.71142498 
 13.52   32.3247851   5.68548899 
13.525   31.5018969   5.61265507 
 13.53   32.7974179   5.72690299 
13.535   32.4170961   5.69360133 
 13.54   30.7202032   5.54258091 
13.545   32.1261557   5.66799398 
 13.55   32.8412767   5.73073091 
13.555   31.6579191   5.62653705 
 13.56   32.9791312   5.74274597 
13.565   31.8956917   5.64762709 
 13.57   31.1284189    5.5792848 
13.575   31.1128313   5.57788771 
 13.58   32.5472471   5.70501947 
13.585   31.4283864    5.6061026 
 13.59   31.5359262   5.61568573 
13.595   31.6303878   5.62408996 
  13.6   31.0988447   5.57663382 
13.605   31.2989642   5.59454772 
 13.61   31.3371611   5.59796044 
13.615   31.4662922   5.60948235 
 13.62   32.0156138   5.65823416 
13.625   31.9772275   5.65484107 
 13.63   30.8917423   5.55803404 
13.635   32.4437641   5.69594278 
 13.64   31.3824984   5.60200843 
13.645   30.8007615   5.54984338 
 13.65   30.5643503   5.52850344 
13.655   31.7185783   5.63192492 
 13.66   31.7044078   5.63066673 
13.665   31.0188718   5.56945884 
 13.67   32.1236632   5.66777409 
13.675   31.5045232   5.61288903 
 13.68   31.1491668   5.58114386 
13.685   30.9800634   5.56597372 
 13.69    31.142001   5.58050186 
13.695   31.6132029   5.62256195 
  13.7   30.6962244   5.54041735 
13.705    31.766929   5.63621584 
 13.71   31.6295889   5.62401892 
13.715   30.6355511   5.53493912 
 13.72   31.0618142   5.57331268 
13.725   31.4808723   5.61078179 
 13.73   30.8388098   5.55327019 
13.735   31.4680412   5.60963824 
 13.74   31.6712301    5.6277198 
13.745   31.9615781   5.65345718 
 13.75   31.2786068   5.59272803 
13.755   31.4396833   5.60711007 
 13.76   30.6542618    5.5366291 
13.765   30.1509957   5.49099223 
 13.77   31.3164895   5.59611379 
13.775   30.9229661   5.56084222 
 13.78   30.4619824   5.51923749 
13.785   30.4658712   5.51958977 
 13.79   30.9072048   5.55942486 
13.795   30.2878596    5.5034407 
  13.8   30.5085465   5.52345422 
13.805   31.4287232   5.60613264 
 13.81   30.7887468   5.54876083 
13.815    30.322111   5.50655164 
 13.82   31.5439898   5.61640363 
13.825   30.3962689   5.51328114 
 13.83   29.4006837   5.42223973 
13.835    30.263357   5.50121414 
 13.84   29.7207079   5.45167019 
13.845   29.9029024   5.46835463 
 13.85   30.5806928   5.52998126 
13.855   30.4482506   5.51799335 
 13.86   31.2469714   5.58989905 
13.865   30.2670766    5.5015522 
 13.87   29.8698139   5.46532835 
13.875   29.8878671    5.4669797 
 13.88   30.7294705   5.54341686 
13.885   30.2564858   5.50058959 
 13.89   30.1830502   5.49391028 
13.895   30.6501564   5.53625834 
  13.9   30.2284365   5.49803933 
13.905   29.9934936   5.47663159 
 13.91   30.0261481   5.47961204 
13.915   30.1954643   5.49503998 
 13.92   30.4257843   5.51595724 
13.925   29.8607074   5.46449517 
 13.93   30.4152979   5.51500661 
13.935   31.3242318    5.5968055 
 13.94   30.6360433   5.53498359 
13.945   30.1370575    5.4897229 
 13.95   29.8229504   5.46103931 
13.955   29.9662431   5.47414314 
 13.96   29.2801638   5.41111484 
13.965   29.9147898   5.46944146 
 13.97   30.1817005   5.49378745 
13.975    30.357008   5.50971941 
 13.98    29.412743   5.42335164 
13.985   30.3872094   5.51245947 
 13.99   29.5087634   5.43219693 
13.995   30.1406765   5.49005251 
  14.0   29.1907349   5.40284507 
14.005   30.3688418   5.51079321 
 14.01   31.1355508   5.57992391 
14.015   30.0030465   5.47750368 
 14.02   30.3424344   5.50839672 
14.025   28.8770765   5.37373952 
 14.03   28.7063211   5.35782802 
14.035   29.6266382   5.44303575 
 14.04   29.3183353   5.41464083 
14.045   29.8786634   5.46613789 
 14.05   29.6556704   5.44570201 
14.055   29.9002351   5.46811074 
 14.06   30.8809404   5.55706221 
14.065   28.8496221   5.37118442 
 14.07   29.2197856   5.40553287 
14.075    29.910124    5.4690149 
 14.08   29.5882859   5.43951155 
14.085   30.1662944   5.49238513 
 14.09   29.9018644   5.46825972 
14.095   29.5748949   5.43828051 
  14.1   30.3833227   5.51210692 
14.105   28.4778563   5.33646478 
 14.11   28.9964235   5.38483273 
14.115   29.7023994   5.44999077 
 14.12   28.5420128   5.34247254 
14.125   29.5411999   5.43518168 
 14.13   29.6390953   5.44417994 
14.135   29.2907405   5.41209206 
 14.14   30.1162909   5.48783116 
14.145    29.162661   5.40024638 
 14.15   29.7770654   5.45683658 
14.155   30.1830497   5.49391024 
 14.16   29.1823862    5.4020724 
14.165   29.3905324   5.42130357 
 14.17   29.3214775   5.41493098 
14.175   29.3351472   5.41619305 
 14.18   29.5021829   5.43159119 
14.185   30.4517186   5.51830758 
 14.19   28.7867239   5.36532608 
14.195     29.52408   5.43360654 
  14.2   29.6998845   5.44976004 
14.205   29.0513526   5.38993067 
 14.21   28.9942153   5.38462769 
14.215   29.3743043   5.41980667 
 14.22   29.4766663   5.42924178 
14.225   28.8134583    5.3678169 
 14.23    28.600458    5.3479396 
14.235   29.7051276   5.45024106 
 14.24   29.3592959    5.4184219 
14.245   29.0739975   5.39203093 
 14.25   29.9656878   5.47409242 
14.255   28.9600382   5.38145317 
 14.26   28.5422987   5.34249929 
14.265   29.7024494   5.44999536 
 14.27   28.8318049   5.36952557 
14.275     29.11774   5.39608562 
 14.28   29.4982918   5.43123299 
14.285   28.5472075   5.34295869 
 14.29   30.0047646    5.4776605 
14.295   29.8599296     5.464424 
  14.3   29.2994558   5.41289717 
14.305   28.7816029   5.36484882 
 14.31   28.9327575   5.37891787 
14.315    29.110206   5.39538748 
 14.32   28.3362079   5.32317648 
14.325   29.0190724   5.38693534 
 14.33   28.6322972   5.35091554 
14.335   29.2058656   5.40424515 
 14.34   28.9634637   5.38177142 
14.345   28.8904649   5.37498511 
 14.35   28.3383354   5.32337632 
14.355   29.0099867   5.38609197 
 14.36   28.4453747   5.33342055 
14.365    29.159394   5.39994389 
 14.37   28.3281222   5.32241695 
14.375   28.8517165   5.37137938 
 14.38   28.4612741   5.33491088 
14.385   28.8273175    5.3691077 
 14.39   28.1468784   5.30536317 
14.395   29.2130333   5.40490826 
  14.4   29.3805308   5.42038105 
14.405   28.3338953   5.32295926 
 14.41   29.1324612   5.39744951 
14.415   27.6519924   5.25851618 
 14.42   28.4977793   5.33833113 
14.425   29.4842743   5.42994239 
 14.43   29.2892996   5.41195894 
14.435   29.2934321   5.41234072 
 14.44   28.5106895   5.33954019 
14.445   28.5151525    5.3399581 
 14.45    28.797998   5.36637661 
14.455   28.2458014   5.31467792 
 14.46   28.6657464   5.35404019 
14.465   28.9702109   5.38239825 
 14.47   28.2709676   5.31704501 
14.475   28.0693076   5.29804753 
 14.48   28.9544669   5.38093551 
14.485   28.1018355   5.30111644 
 14.49   28.3161667    5.3212937 
14.495   28.0486813   5.29610057 
  14.5   28.3359947   5.32315646 
14.505   28.7232429   5.35940696 
 14.51   28.1158485   5.30243798 
14.515   27.5862609   5.25226246 
 14.52   28.9748089   5.38282536 
14.525   28.9838115   5.38366153 
 14.53   28.6222081   5.34997271 
14.535   28.1076872   5.30166834 
 14.54   28.7662493   5.36341768 
14.545   28.1665855   5.30722013 
 14.55   28.1344109   5.30418805 
14.555   28.2178328   5.31204601 
 14.56   27.7273778   5.26567923 
14.565   28.6504895    5.3526152 
 14.57   27.6014458   5.25370781 
14.575   28.3617324   5.32557343 
 14.58    28.845472   5.37079808 
14.585   26.9452506   5.19088148 
 14.59   28.2032923    5.3106772 
14.595   28.9304116    5.3786998 
  14.6   28.0872076   5.29973656 
14.605   29.1385042   5.39800928 
 14.61    28.881278   5.37413044 
14.615   28.3966641   5.32885205 
 14.62   28.0252621   5.29388913 
14.625   27.6502121    5.2583469 
 14.63   28.5446312   5.34271758 
14.635   27.8042069   5.27296946 
 14.64   26.7881541    5.1757274 
14.645   28.5289892   5.34125353 
 14.65   27.8103262   5.27354968 
14.655   28.6369816   5.35135325 
 14.66     27.78328   5.27098472 
14.665   27.7697661   5.26970266 
 14.67    28.794499    5.3660506 
14.675   27.6113664   5.25465188 
 14.68   27.2737902   5.22243145 
14.685   28.0405602   5.29533381 
 14.69   27.9922475   5.29077002 
14.695   27.7642364   5.26917796 
  14.7   27.8613712   5.27838718 
14.705   27.8323817    5.2756404 
 14.71   27.9203082   5.28396709 
14.715   29.2429804   5.40767791 
 14.72   27.6942958   5.26253702 
14.725   27.7234915    5.2653102 
 14.73    27.831954   5.27559987 
14.735   28.0758462   5.29866457 
 14.74   28.0625885   5.29741338 
14.745    28.065949   5.29773055 
 14.75   27.9046988   5.28248983 
14.755   27.8174367    5.2742238 
 14.76   27.8134688   5.27384763 
14.765   27.5788608   5.25155794 
 14.77    28.537453   5.34204577 
14.775   28.2593427   5.31595172 
 14.78   27.1103721   5.20676215 
14.785   27.4774342   5.24189224 
 14.79   27.8608071   5.27833375 
14.795   27.0787855   5.20372804 
  14.8   27.9409418    5.2859192 
14.805   27.1471067   5.21028854 
 14.81   28.6160876   5.34940068 
14.815   27.7179763   5.26478645 
 14.82   28.0193917   5.29333465 
14.825   27.2032768   5.21567606 
 14.83   28.0325688   5.29457919 
14.835   27.6713638   5.26035776 
 14.84   28.4110092   5.33019786 
14.845   28.4878236   5.33739858 
 14.85   28.0836998   5.29940561 
14.855   27.8494798   5.27726063 
 14.86   27.8486871   5.27718553 
14.865   28.3478859   5.32427328 
 14.87   28.1086609   5.30176017 
14.875   27.9847327    5.2900598 
 14.88   27.9850483   5.29008963 
14.885   28.8369458   5.37000426 
 14.89   29.5939726   5.44003425 
14.895   29.2713134   5.41029698 
  14.9   29.3198919   5.41478456 
14.905   29.8632604   5.46472876 
 14.91   28.8961538   5.37551429 
14.915   28.5932607   5.34726666 
 14.92   29.5265227   5.43383131 
14.925    29.856576   5.46411713 
 14.93   30.7847443   5.54840016 
14.935   30.0993048   5.48628333 
 14.94   30.3569452   5.50971371 
14.945    31.036241   5.57101795 
 14.95   31.5848462   5.62003969 
14.955   33.2599476    5.7671438 
 14.96   34.3435517   5.86033717 
14.965   35.3172843    5.9428347 
 14.97   36.2842777   6.02364323 
14.975   37.7821484   6.14671851 
 14.98   41.6201983   6.45137181 
14.985   46.8301829   6.84325821 
 14.99   53.7185772   7.32929582 
14.995   63.2615951   7.95371581 
  15.0   87.6064471   9.35983157 
15.005   112.074956    10.586546 
 15.01   162.283416   12.7390508 
15.015    230.05241   15.1674787 
 15.02   283.094388    16.825409 
15.025   397.863067   19.9465051 
 15.03   490.396908    22.144907 
15.035   552.338097   23.5018743 
 15.04   629.645107   25.0927302 
15.045   629.289122   25.0856358 
 15.05   610.741332   24.7131813 
15.055   494.203795   22.2306949 
 15.06    430.24481   20.7423434 
15.065   313.686548   17.7111984 
 15.07   209.734449   14.4822115 
15.075   155.984279   12.4893666 
 15.08   101.851014   10.0921263 
15.085   80.3550951   8.96410035 
 15.09   65.8988254   8.11780915 
15.095   53.3366207    7.3031925 
  15.1   47.8946311   6.92059471 
15.105   43.9694791   6.63094858 
 15.11   40.8070015   6.38803581 
15.115   38.3094065   6.18945931 
 15.12    37.777267   6.14632142 
15.125     34.32302   5.85858515 
 15.13   34.6691074   5.88804784 
15.135   32.3422978   5.68702891 
 15.14   31.7545186   5.63511478 
15.145    31.421589   5.60549632 
 15.15   29.6862964   5.44851323 
15.155   30.3943919   5.51311091 
 15.16   29.9961642   5.47687541 
15.165   28.9241872   5.37812116 
 15.17   28.9555937    5.3810402 
15.175   28.4365811   5.33259609 
 15.18   28.5004813   5.33858421 
15.185   29.1480573   5.39889409 
 15.19   28.2193791   5.31219155 
15.195   27.8127199   5.27377662 
  15.2   28.1261966   5.30341368 
15.205    27.192896   5.21468082 
 15.21   27.7062824   5.26367575 
15.215    27.674074   5.26061537 
 15.22   27.6547752   5.25878077 
15.225    27.739959   5.26687374 
 15.23   27.9151728   5.28348113 
15.235   27.1260562   5.20826806 
 15.24   27.4176765   5.23618912 
15.245   27.7332198   5.26623393 
 15.25   26.7634233   5.17333773 
15.255   26.9853656   5.19474404 
 15.26   26.3869988   5.13682769 
15.265    26.282299   5.12662647 
 15.27   26.1158453   5.11036645 
15.275   27.3975978   5.23427147 
 15.28   27.1426176   5.20985773 
15.285   26.6654224   5.16385731 
 15.29   26.6136213   5.15883914 
15.295   27.4883259   5.24293105 
  15.3   26.5765586   5.15524574 
15.305   26.5734427   5.15494352 
 15.31   26.4032587   5.13841013 
15.315   26.4562099   5.14356004 
 15.32   26.2282222   5.12134965 
15.325   26.5836011   5.15592874 
 15.33   25.9961241   5.09863943 
15.335   25.2889421   5.02881121 
 15.34   26.0194586   5.10092723 
15.345      26.5132     5.149097 
 15.35   25.9560974   5.09471269 
15.355   26.3338958   5.13165624 
 15.36    25.804631   5.07982589 
15.365    26.045842   5.10351271 
 15.37   25.7132767   5.07082603 
15.375   26.1425594   5.11297951 
 15.38   25.2093339   5.02088975 
15.385   26.2328229    5.1217988 
 15.39   25.4613333   5.04592245 
15.395   25.0130631   5.00130614 
  15.4   25.3151557   5.03141686 
15.405    26.260977   5.12454652 
 15.41   26.1018719    5.1089991 
15.415   25.0421341   5.00421163 
 15.42   26.6474498    5.1621168 
15.425   25.5877084   5.05842944 
 15.43   26.5828595   5.15585682 
15.435   25.9280599   5.09196032 
 15.44   25.6217029   5.06178851 
15.445   26.2216239   5.12070541 
 15.45   26.0790409   5.10676423 
15.455   25.6723847   5.06679235 
 15.46   26.0748603    5.1063549 
15.465   25.3081564   5.03072126 
 15.47   25.5194291   5.05167587 
15.475   25.1928452   5.01924747 
 15.48   25.6496456   5.06454792 
15.485   25.5680697   5.05648788 
 15.49   25.6493621   5.06451993 
15.495   25.5344513   5.05316251 
  15.5   25.6821506   5.06775597 
15.505   25.4853949   5.04830614 
 15.51   25.5715998   5.05683694 
15.515     25.63175   5.06278086 
 15.52   25.2448126   5.02442162 
15.525   25.5559571   5.05529002 
 15.53   25.3008031   5.02999037 
15.535   25.8451393   5.08381149 
 15.54   25.0650164   5.00649742 
15.545    24.674814   4.96737496 
 15.55   25.0875522   5.00874757 
15.555   25.3613692   5.03600726 
 15.56   25.4400377   5.04381183 
15.565   24.7897668    4.9789323 
 15.57   24.3906137   4.93868542 
15.575   24.5080384   4.95055941 
 15.58   25.1351704   5.01349882 
15.585    24.899201   4.98990992 
 15.59   25.0447052   5.00446853 
15.595   25.0051715   5.00051713 
  15.6   24.6359345   4.96345993 
15.605   25.5590491   5.05559582 
 15.61   24.4462424   4.94431414 
15.615   25.1115622    5.0111438 
 15.62   25.1951524   5.01947731 
15.625   23.9876549   4.89771936 
 15.63   25.6363913   5.06323921 
15.635   24.9225604   4.99225004 
 15.64   25.4454061   5.04434397 
15.645   24.6790971   4.96780606 
 15.65   24.9046573   4.99045662 
15.655   24.9032342   4.99031404 
 15.66   26.1828943   5.11692235 
15.665   25.1641069   5.01638385 
 15.67   24.6980642    4.9697147 
15.675   24.2183666   4.92121597 
 15.68    25.261018   5.02603402 
15.685   25.1359337   5.01357494 
 15.69   24.5972965   4.95956616 
15.695   25.0597984   5.00597626 
  15.7   25.3331837   5.03320809 
15.705   25.2008758   5.02004739 
 15.71   25.2496882   5.02490678 
15.715   24.1151554   4.91071842 
 15.72   24.3575459   4.93533645 
15.725   24.5178057   4.95154579 
 15.73   25.1704127   5.01701233 
15.735   24.5716402   4.95697894 
 15.74   23.9400805   4.89286016 
15.745   25.4621175   5.04600015 
 15.75   24.8583929   4.98581918 
15.755   24.7201332   4.97193455 
 15.76     24.75745   4.97568588 
15.765   24.8098668   4.98095039 
 15.77   24.3289803   4.93244162 
15.775   24.1963139   4.91897488 
 15.78   24.1049228   4.90967645 
15.785    23.652527   4.86338637 
 15.79   24.5621151   4.95601807 
15.795   25.1174049   5.01172674 
  15.8   24.3703594   4.93663442 
15.805   24.7358351   4.97351336 
 15.81   24.7139266   4.97131035 
15.815   23.5566544    4.8535198 
 15.82   24.4947159   4.94921366 
15.825   24.4188543   4.94154371 
 15.83   24.3849944   4.93811649 
15.835   24.6496526   4.96484165 
 15.84   24.2360984   4.92301721 
15.845    23.658393   4.86398941 
 15.85   24.3395253   4.93351045 
15.855   25.1422208   5.01420191 
 15.86   24.2832229   4.92780102 
15.865   24.3027453   4.92978147 
 15.87   24.0122205   4.90022658 
15.875   24.1038454   4.90956673 
 15.88   23.8139448   4.87995336 
15.885   24.0853232   4.90768002 
 15.89   24.9878758   4.99878744 
15.895   24.4844519   4.94817663 
  15.9    24.295916   4.92908876 
15.905   24.1852985   4.91785507 
 15.91   24.5183363   4.95159937 
15.915   24.2662388   4.92607743 
 15.92   24.7829382    4.9782465 
15.925    23.782695   4.87675045 
 15.93   24.2797096   4.92744453 
15.935   23.9658906   4.89549697 
 15.94   23.3858472   4.83589156 
15.945   24.5722541   4.95704086 
 15.95   23.4781773   4.84542849 
15.955   24.0439212   4.90346013 
 15.96   24.1913157   4.91846681 
15.965   24.2195778   4.92133903 
 15.97   24.4180853    4.9414659 
15.975   24.3341368    4.9329643 
 15.98   22.6963937   4.76407323 
15.985   23.8518741   4.88383805 
 15.99   23.7692948   4.87537638 
15.995   24.3183216   4.93136103 
  16.0   24.4496579   4.94465953 
16.005   23.8207001   4.88064546 
 16.01   23.2697305   4.82387091 
16.015   24.2926384   4.92875627 
 16.02   24.3196419    4.9314949 
16.025   24.7297021   4.97289675 
 16.03   23.6796854   4.86617769 
16.035    23.610077   4.85902017 
 16.04   23.8485619   4.88349894 
16.045   23.4637611   4.84394066 
 16.05   23.7509458   4.87349421 
16.055   23.6447966   4.86259156 
 16.06    24.612157    4.9610641 
16.065   23.9551141   4.89439619 
 16.07   24.4003241   4.93966842 
16.075   23.9506434   4.89393946 
 16.08   24.0155196    4.9005632 
16.085   24.5615218   4.95595821 
 16.09   23.1515754    4.8116084 
16.095   24.3110897   4.93062772 
  16.1   23.5415386   4.85196235 
16.105   22.6258922   4.75666818 
 16.11   24.1835051   4.91767273 
16.115   24.5618513   4.95599145 
 16.12   23.5683229   4.85472171 
16.125   23.9397085   4.89282214 
 16.13   23.7161942   4.86992754 
16.135   22.7798583   4.77282498 
 16.14   23.5063973   4.84833965 
16.145   23.3959368   4.83693464 
 16.15   23.8008635   4.87861287 
16.155   23.6101456   4.85902723 
 16.16   23.3705828   4.83431306 
16.165   23.1041002   4.80667247 
 16.17   24.2676486   4.92622052 
16.175   23.8053432   4.87907196 
 16.18   24.1663878   4.91593204 
16.185   23.8054743   4.87908539 
 16.19   22.7717347   4.77197388 
16.195   23.5330923   4.85109187 
  16.2   22.4347301   4.73653144 
16.205   23.5229859   4.85005009 
 16.21   24.0619693   4.90530012 
16.215   22.5106704   4.74454112 
 16.22   23.6702312   4.86520618 
16.225   23.4599675   4.84354907 
 16.23   22.5471641   4.74838542 
16.235   24.1454576   4.91380276 
 16.24   23.8382316   4.88244115 
16.245   23.7243404   4.87076385 
 16.25   23.0591751   4.80199699 
16.255   23.4701936   4.84460459 
 16.26   23.9413532   4.89299022 
16.265   23.0545308   4.80151339 
 16.27   24.2426165   4.92367917 
16.275   25.1466374    5.0146423 
 16.28   23.6228256   4.86033184 
16.285   24.0917376   4.90833348 
 16.29   24.9168725   4.99168033 
16.295    24.144914   4.91374745 
  16.3   23.6041579   4.85841104 
16.305    24.631215   4.96298449 
 16.31   24.6476837   4.96464336 
16.315   25.2971861   5.02963081 
 16.32   24.8187239   4.98183941 
16.325    26.290351   5.12741172 
 16.33    25.015876   5.00158735 
16.335   26.3772344   5.13587718 
 16.34   28.2382194   5.31396457 
16.345    28.055161   5.29671228 
 16.35   31.3214023   5.59655272 
16.355   35.2686951   5.93874524 
 16.36   39.0410824   6.24828636 
16.365   50.3386755   7.09497537 
 16.37   61.0861168   7.81576079 
16.375   77.2922151   8.79159912 
 16.38   101.470552   10.0732593 
16.385   121.671007   11.0304581 
 16.39   148.501753   12.1861295 
16.395   171.252014   13.0863293 
  16.4   181.982846   13.4901018 
16.405   182.500543   13.5092762 
 16.41   165.245567   12.8547877 
16.415   150.837349   12.2815858 
 16.42   111.449502   10.5569646 
16.425   87.0065144   9.32772826 
 16.43    66.440446   8.15110091 
16.435   47.3493263   6.88108468 
 16.44   39.1424502   6.25639275 
16.445   34.8097936   5.89998251 
 16.45   30.8422781   5.55358246 
16.455   29.0387477   5.38876124 
 16.46   27.7274762   5.26568858 
16.465   26.3306352   5.13133854 
 16.47   25.7084794   5.07035298 
16.475   24.8269502   4.98266497 
 16.48   25.5177269   5.05150739 
16.485   24.7311098   4.97303829 
 16.49   24.2337541    4.9227791 
16.495   25.2180895   5.02176159 
  16.5   24.2423372    4.9236508 
16.505   23.0798723   4.80415157 
 16.51   23.3338448   4.83051186 
16.515   23.9540313   4.89428557 
 16.52   23.1787363   4.81443001 
16.525    22.877809   4.78307526 
 16.53   23.5999035   4.85797319 
16.535   22.7484552   4.76953407 
 16.54   22.6730442   4.76162202 
16.545   23.1110092    4.8073911 
 16.55   22.9985621   4.79568161 
16.555   23.2150286   4.81819765 
 16.56   23.2516313   4.82199453 
16.565   23.0676061   4.80287478 
 16.57   23.0324745   4.79921603 
16.575   22.5715565   4.75095322 
 16.58   23.4401817   4.84150614 
16.585   22.6925334   4.76366806 
 16.59   22.4705462   4.74031077 
16.595   23.0155222   4.79744955 
  16.6    22.420229   4.73500042 
16.605   22.6500322     4.759205 
 16.61   22.8268661   4.77774697 
16.615   22.6848296   4.76285939 
 16.62   22.3546586   4.72807134 
16.625   22.9784329   4.79358247 
 16.63   21.8366669   4.67297196 
16.635   22.6621362   4.76047647 
 16.64   21.5530473   4.64252596 
16.645   22.6355376   4.75768196 
 16.65   23.3891549   4.83623354 
16.655   22.7600775    4.7707523 
 16.66   22.2774653   4.71990099 
16.665   22.0528565    4.6960469 
 16.67    22.460569   4.73925828 
16.675    22.743686   4.76903408 
 16.68   22.6328615   4.75740071 
16.685   22.4746863   4.74074744 
 16.69   22.0889708   4.69989051 
16.695    22.141028   4.70542537 
  16.7   22.2839095    4.7205836 
16.705   22.4921503   4.74258898 
 16.71   22.3904084   4.73185042 
16.715   22.6545254   4.75967703 
 16.72   22.4919768   4.74257069 
16.725   22.2891958   4.72114349 
 16.73   22.1216964   4.70337075 
16.735   21.6694368   4.65504423 
 16.74   22.0402453   4.69470397 
16.745   22.6182831   4.75586828 
 16.75   22.0610395   4.69691808 
16.755   22.1040777   4.70149738 
 16.76   21.6080019    4.6484408 
16.765   22.3879736   4.73159314 
 16.77   22.4285932   4.73588357 
16.775   21.8415859   4.67349826 
 16.78   21.9099779   4.68080954 
16.785   21.8257819   4.67180714 
 16.79   22.0602223   4.69683109 
16.795   21.5049189   4.63733963 
  16.8   22.2600602   4.71805682 
16.805   21.9665246   4.68684592 
 16.81   21.6288258   4.65068014 
16.815   21.9433395   4.68437183 
 16.82   21.6196285   4.64969123 
16.825   22.2786993   4.72003171 
 16.83   22.2757737   4.71972178 
16.835   21.9289242   4.68283292 
 16.84   21.7554895   4.66427803 
16.845   21.5441329   4.64156578 
 16.85   21.8138573   4.67053073 
16.855   22.5710243   4.75089721 
 16.86    21.905918   4.68037584 
16.865   20.8652766   4.56785252 
 16.87   21.3421611   4.61975768 
16.875    22.405065   4.73339888 
 16.88   21.6370741   4.65156685 
16.885   21.2603737   4.61089727 
 16.89   21.6706944   4.65517931 
16.895   21.4476243   4.63115799 
  16.9   21.7229817   4.66079196 
16.905   21.8267716   4.67191306 
 16.91   21.5860899   4.64608329 
16.915   21.8073816   4.66983743 
 16.92   22.4343316   4.73648937 
16.925   22.0976519   4.70081396 
 16.93   21.7746712   4.66633381 
16.935     21.60259   4.64785865 
 16.94   21.5425179   4.64139181 
16.945   21.0850849   4.59184984 
 16.95   21.2126985   4.60572453 
16.955   22.0699281    4.6978642 
 16.96   21.6237305   4.65013231 
16.965   21.0144832   4.58415567 
 16.97    21.982467   4.68854637 
16.975   21.7715167   4.66599579 
 16.98   20.6464508   4.54383658 
16.985   22.0290404   4.69351045 
 16.99   21.7995802   4.66900206 
16.995   21.6097139   4.64862495 
  17.0   21.1603781    4.6000411 
17.005   20.9980075   4.58235829 
 17.01     21.39273   4.62522756 
17.015   21.8716372   4.67671223 
 17.02   21.2711691   4.61206777 
17.025   21.3298485   4.61842489 
 17.03    21.410778   4.62717819 
17.035   21.3012115   4.61532355 
 17.04   21.0291727    4.5857576 
17.045   21.4564874   4.63211478 
 17.05    21.463272   4.63284707 
17.055   21.5419894   4.64133487 
 17.06   22.0045119    4.6908967 
17.065   20.8875886   4.57029415 
 17.07    21.276323   4.61262648 
17.075   21.9366187   4.68365441 
 17.08   20.9096151   4.57270326 
17.085    21.113184   4.59490848 
 17.09   21.5430591   4.64145011 
17.095   20.9897788   4.58146033 
  17.1   21.2818907   4.61322997 
17.105   20.6665108   4.54604342 
 17.11   21.5564297   4.64289024 
17.115   21.7213983   4.66062209 
 17.12   21.5217776   4.63915699 
17.125   20.9501919   4.57713796 
 17.13   21.6883816   4.65707865 
17.135   21.3643692   4.62216067 
 17.14   21.2286197   4.60745262 
17.145   21.6075701   4.64839435 
 17.15   21.5822113   4.64566586 
17.155   21.0380655    4.5867271 
 17.16   20.2107171   4.49563312 
17.165   21.0483519   4.58784828 
 17.17    21.178009   4.60195709 
17.175    21.349714   4.62057507 
 17.18   21.0138365   4.58408513 
17.185   21.0266825   4.58548607 
 17.19    21.078976   4.59118459 
17.195   20.3603856    4.5122484 
  17.2   20.6960369   4.54928971 
17.205   21.3015697   4.61536236 
 17.21   20.4546242   4.52267888 
17.215   20.8222574   4.56314118 
 17.22   20.4255924   4.51946816 
17.225   21.2734031   4.61230996 
 17.23    21.127272   4.59644123 
17.235    21.033675   4.58624846 
 17.24   21.1634052   4.60037012 
17.245   20.6440603   4.54357352 
 17.25   20.9081802   4.57254635 
17.255   20.5605173   4.53437066 
 17.26   21.2594768   4.61080002 
17.265   20.1313982   4.48680267 
 17.27   20.0493597   4.47765114 
17.275   20.9004715   4.57170335 
 17.28   20.5539669    4.5336483 
17.285   20.1912362   4.49346594 
 17.29   20.6264719   4.54163758 
17.295   21.2010186   4.60445638 
  17.3   20.6025461   4.53900276 
17.305   20.8099843   4.56179618 
 17.31   20.4162795   4.51843773 
17.315   21.3429374    4.6198417 
 17.32   21.1342142   4.59719634 
17.325   20.8773576   4.56917472 
 17.33   20.5075678   4.52852822 
17.335   20.8760161   4.56902792 
 17.34   20.8973461   4.57136151 
17.345    20.698114     4.549518 
 17.35   20.5097367   4.52876768 
17.355   20.6885052   4.54846185 
 17.36   21.2052853   4.60491968 
17.365    20.503213   4.52804737 
 17.37   20.3604308    4.5122534 
17.375   20.4171665   4.51853588 
 17.38   20.3359416   4.50953896 
17.385   20.3054999   4.50616243 
 17.39   20.5984964   4.53855665 
17.395   19.7181343   4.44051059 
  17.4   20.4147627   4.51826988 
17.405    20.750259   4.55524522 
 17.41   20.0649119   4.47938745 
17.415   20.7907702    4.5596897 
 17.42   20.2101145   4.49556609 
17.425   20.3325904   4.50916738 
 17.43   20.3313697   4.50903201 
17.435   19.9792939   4.46982034 
 17.44   20.1278442    4.4864066 
17.445   19.7959389   4.44926274 
 17.45   20.5249429   4.53044621 
17.455   20.6420908   4.54335678 
 17.46    20.279745   4.50330378 
17.465   19.6829326   4.43654512 
 17.47   20.2099366   4.49554631 
17.475   20.4385959   4.52090654 
 17.48   20.6279915   4.54180487 
17.485   20.4697983   4.52435612 
 17.49   20.5862716   4.53720967 
17.495    20.821508   4.56305906 
  17.5   20.6947319   4.54914629 
17.505   21.1284222   4.59656635 
 17.51   20.0545967   4.47823589 
17.515    20.432847   4.52027068 
 17.52   20.1142198   4.48488794 
17.525   20.0127381   4.47355989 
 17.53   20.1807108    4.4922946 
17.535   20.1367706   4.48740132 
 17.54   19.1414682   4.37509636 
17.545   20.0331299   4.47583846 
 17.55   19.7824682   4.44774866 
17.555   19.6850929   4.43678858 
 17.56   20.1569228   4.48964618 
17.565   19.9256239   4.46381271 
 17.57   19.6241578   4.42991623 
17.575   20.0983202   4.48311501 
 17.58   19.7544291   4.44459549 
17.585   20.6024034   4.53898705 
 17.59   20.3466416   4.51072518 
17.595   19.5860657   4.42561473 
  17.6   19.4431054   4.40943369 
17.605    20.768117   4.55720495 
 17.61   19.9646129    4.4681778 
17.615   19.3572663   4.39968934 
 17.62   20.1455913   4.48838404 
17.625   19.3186066   4.39529369 
 17.63   20.1433313   4.48813228 
17.635    20.022033   4.47459865 
 17.64   20.3829669   4.51474993 
17.645   20.1578602   4.48975058 
 17.65   19.7041243   4.43893279 
17.655   20.1690652   4.49099824 
 17.66   19.5337165   4.41969642 
17.665   19.9682764   4.46858774 
 17.67   20.2961322   4.50512288 
17.675   20.2707449    4.5023044 
 17.68   19.9870091   4.47068329 
17.685    19.926809   4.46394546 
 17.69   20.0941747   4.48265264 
17.695   18.8202532   4.33823157 
  17.7   20.4452267   4.52163982 
17.705   19.9481359   4.46633361 
 17.71   19.9435627   4.46582161 
17.715   19.8548674   4.45588009 
 17.72   19.7111616    4.4397254 
17.725   19.8344614   4.45358972 
 17.73   19.8251861   4.45254828 
17.735   19.3608819   4.40010021 
 17.74    19.963395   4.46804152 
17.745   19.8027771   4.45003113 
 17.75   19.1097924   4.37147485 
17.755   19.3744197    4.4016383 
 17.76   19.9312065   4.46443798 
17.765   19.8657786   4.45710429 
 17.77   19.8042098    4.4501921 
17.775   19.6795307   4.43616171 
 17.78   19.9978097   4.47189107 
17.785   19.7939516   4.44903941 
 17.79    19.783681   4.44788501 
17.795   19.7804684   4.44752385 
  17.8   18.9411314   4.35214102 
17.805   19.1435615   4.37533559 
 17.81   19.1557282   4.37672574 
17.815   19.5880262   4.42583622 
 17.82   19.5133023   4.41738637 
17.825   19.4550557   4.41078856 
 17.83   19.8117517    4.4510394 
17.835   19.2170924   4.38373042 
 17.84   19.6352444   4.43116739 
17.845   20.1763104    4.4918048 
 17.85   19.5833028   4.42530257 
17.855   19.4953125   4.41534964 
 17.86   19.8105386   4.45090312 
17.865   19.1342142   4.37426728 
 17.87   19.5040653   4.41634072 
17.875   19.3422373   4.39798105 
 17.88   19.0386345   4.36332838 
17.885   19.8017776   4.44991883 
 17.89   19.5169501   4.41779924 
17.895   19.1393069   4.37484936 
  17.9   18.8934723    4.3466622 
17.905   19.3205345   4.39551299 
 17.91   19.7539517   4.44454179 
17.915   19.5382104   4.42020479 
 17.92   19.6632278   4.43432382 
17.925   19.3185544   4.39528775 
 17.93    19.033065   4.36269011 
17.935   19.0093101   4.35996676 
 17.94    18.770065   4.33244331 
17.945   18.7047818   4.32490252 
 17.95     19.01786   4.36094714 
17.955   19.0272207   4.36202025 
 17.96   19.6840901   4.43667557 
17.965   20.0283005   4.47529893 
 17.97   19.2277754   4.38494873 
17.975   19.6460569   4.43238726 
 17.98   18.8548866    4.3422214 
17.985   18.4426977   4.29449621 
 17.99   19.0023788    4.3591718 
17.995   18.8492039   4.34156699 
  18.0   19.5893079   4.42598101 
18.005   19.1681135   4.37814041 
 18.01   19.6110559   4.42843718 
18.015   18.9777708   4.35634833 
 18.02   19.4662615   4.41205864 
18.025   19.3431684    4.3980869 
 18.03   18.7386126   4.32881192 
18.035   19.1201429   4.37265856 
 18.04   18.9823254   4.35687105 
18.045   18.6578925   4.31947827 
 18.05   19.5754871   4.42441941 
18.055   19.2512005     4.387619 
 18.06   18.9921864   4.35800258 
18.065   19.2927075   4.39234647 
 18.07   19.0574639   4.36548553 
18.075   18.7802831    4.3336224 
 18.08   19.6074297   4.42802775 
18.085   18.7924526   4.33502625 
 18.09   19.3258848   4.39612156 
18.095   19.5367475   4.42003931 
  18.1   18.8412295   4.34064852 
18.105   18.9873444   4.35744701 
 18.11   19.2203375   4.38410054 
18.115    19.570364   4.42384041 
 18.12   18.7049232   4.32491887 
18.125    19.003882   4.35934422 
 18.13   18.9160379   4.34925717 
18.135   18.8537411   4.34208949 
 18.14   19.4574018    4.4110545 
18.145   18.9292751   4.35077868 
 18.15   19.0187536    4.3610496 
18.155   18.9666581   4.35507269 
 18.16   18.8096334   4.33700742 
18.165   18.7968901   4.33553804 
 18.17   18.8925275   4.34655352 
18.175   18.3160801   4.27972897 
 18.18   18.2489883   4.27188346 
18.185   19.1166912   4.37226385 
 18.19   18.9423934     4.352286 
18.195   18.9854011   4.35722401 
  18.2    18.209755   4.26728896 
18.205   19.1254121   4.37326104 
 18.21   18.9777239   4.35634295 
18.215   18.8769322   4.34475916 
 18.22   18.6318894   4.31646724 
18.225   18.7710324   4.33255495 
 18.23   19.0459133   4.36416238 
18.235   18.5872552   4.31129391 
 18.24   17.9720063   4.23934032 
18.245   19.0318229   4.36254775 
 18.25   18.5604453   4.30818353 
18.255   18.7028372    4.3246777 
 18.26   18.3444798   4.28304562 
18.265   18.2317106   4.26986073 
 18.27   18.6294045   4.31617938 
18.275   18.5151887   4.30292792 
 18.28   18.7565286   4.33088081 
18.285   19.4187293   4.40666873 
 18.29   18.2861675   4.27623286 
18.295   18.4380752   4.29395799 
  18.3   19.4241758   4.40728667 
18.305   19.1421664   4.37517616 
 18.31   19.2308526    4.3852996 
18.315   18.3961523   4.28907359 
 18.32   18.8284567   4.33917696 
18.325   18.1669709   4.26227297 
 18.33   18.7266195   4.32742643 
18.335   19.0295322   4.36228521 
 18.34    19.158586    4.3770522 
18.345    19.050502   4.36468807 
 18.35   18.1965726   4.26574409 
18.355   18.3831399    4.2875564 
 18.36   18.6487477   4.31841959 
18.365   18.8384626   4.34032978 
 18.37   19.0732522   4.36729346 
18.375   18.7536878   4.33055283 
 18.38   18.6413537    4.3175634 
18.385   20.1593475    4.4899162 
 18.39   19.2065309   4.38252563 
18.395   19.4594195    4.4112832 
  18.4   20.2632588   4.50147296 
18.405   21.1798222   4.60215408 
 18.41   22.0834324   4.69930127 
18.415   24.0191235   4.90093089 
 18.42   26.3893195   5.13705358 
18.425   29.7023184   5.44998334 
 18.43   34.8667885   5.90481062 
18.435   38.6896343   6.22009922 
 18.44   43.1894742   6.57186992 
18.445   45.9407051   6.77795729 
 18.45   45.9498614   6.77863271 
18.455    46.806322    6.8415146 
 18.46   41.7894533   6.46447626 
18.465   38.9837195   6.24369438 
 18.47   33.0472027   5.74866965 
18.475   27.6075844     5.254292 
 18.48    25.313773   5.03127946 
18.485   22.8891323    4.7842588 
 18.49   21.2528716   4.61008368 
18.495   20.5605572   4.53437507 
  18.5   19.8426264    4.4545063 
18.505    19.335884    4.3972587 
 18.51   18.8517144   4.34185611 
18.515   18.6907767   4.32328309 
 18.52   18.7694039   4.33236701 
18.525   18.8516972   4.34185412 
 18.53    19.038223   4.36328122 
18.535    18.624439   4.31560413 
 18.54   18.5431111   4.30617129 
18.545   19.0504116   4.36467772 
 18.55   18.4192674    4.2917674 
18.555   18.3757542   4.28669502 
 18.56    17.890802     4.229752 
18.565   18.6924309    4.3234744 
 18.57   17.6070212   4.19607212 
18.575   18.1389267   4.25898189 
 18.58   18.9694561   4.35539391 
18.585   18.5869643   4.31126017 
 18.59   18.0080113   4.24358473 
18.595   18.7524291   4.33040749 
  18.6   18.0274418    4.2458735 
18.605   18.3392246   4.28243209 
 18.61   18.4614986   4.29668461 
18.615   18.2229905   4.26883948 
 18.62   18.2088309   4.26718068 
18.625   18.0972024   4.25408067 
 18.63   17.7985565   4.21883354 
18.635   19.4154325   4.40629465 
 18.64   18.2663366    4.2739135 
18.645    17.459432   4.17844852 
 18.65    18.246843   4.27163236 
18.655   17.9359358   4.23508392 
 18.66    18.075597   4.25154054 
18.665   17.9465924   4.23634187 
 18.67   17.7251055   4.21011941 
18.675   17.6029668   4.19558896 
 18.68   18.4687389   4.29752707 
18.685   18.2032769   4.26652984 
 18.69   17.6167626   4.19723273 
18.695   18.0456966   4.24802267 
  18.7   17.6215096   4.19779819 
18.705   18.2072634   4.26699699 
 18.71   17.6140093   4.19690472 
18.715   17.7290846   4.21059196 
 18.72   18.7708543    4.3325344 
18.725   18.0554876   4.24917494 
 18.73   18.0542709   4.24903176 
18.735   17.8410113   4.22386213 
 18.74   17.6363972   4.19957107 
18.745   17.9651317   4.23852943 
 18.75   18.0431554   4.24772355 
18.755   17.8751234   4.22789823 
 18.76   18.5178951   4.30324239 
18.765   17.8413638   4.22390386 
 18.77   17.5967182   4.19484424 
18.775   17.8490366   4.22481203 
 18.78    17.558704   4.19031073 
18.785   17.8806793   4.22855523 
 18.79   17.5671205   4.19131489 
18.795   18.0881727   4.25301924 
  18.8   17.9499274   4.23673547 
18.805     17.99612    4.2421834 
 18.81   17.1625536   4.14277125 
18.815   18.5794028   4.31038314 
 18.82   17.6786878   4.20460316 
18.825   17.4541875   4.17782091 
 18.83    17.717985   4.20927369 
18.835   18.0906288   4.25330798 
 18.84   17.7071497   4.20798642 
18.845   17.7086467   4.20816429 
 18.85   17.5144014   4.18502108 
18.855   17.8154816   4.22083897 
 18.86   17.0248329   4.12611596 
18.865   17.3332166   4.16331798 
 18.87   17.5073794   4.18418205 
18.875   17.4216877   4.17392952 
 18.88   17.8051968   4.21962045 
18.885   18.1033115   4.25479865 
 18.89   18.0325953   4.24648034 
18.895   17.0272422    4.1264079 
  18.9   17.7141396   4.20881689 
18.905   17.7467373   4.21268766 
 18.91   17.9146381   4.23256873 
18.915   17.4015018   4.17151074 
 18.92   17.5261778    4.1864278 
18.925   17.8718688   4.22751332 
 18.93   17.5379934   4.18783875 
18.935   17.4190693   4.17361586 
 18.94   18.5183271   4.30329258 
18.945   17.7563469   4.21382806 
 18.95   17.2286951   4.15074633 
18.955   17.9801293   4.24029825 
 18.96   17.3704999   4.16779317 
18.965   17.3326433   4.16324913 
 18.97     17.45838   4.17832263 
18.975   17.3910906   4.17026266 
 18.98   18.1020209   4.25464698 
18.985   17.2424378   4.15240144 
 18.99   17.4394512    4.1760569 
18.995   17.2514558   4.15348719 
  19.0   17.0912607   4.13415779 
19.005   17.1605811   4.14253317 
 19.01   17.7228203   4.20984801 
19.015   17.3229704   4.16208726 
 19.02   17.0505292   4.12922864 
19.025   17.6941734   4.20644427 
 19.03   17.0687707   4.13143688 
19.035   17.7311846   4.21084132 
 19.04   16.9803264   4.12071917 
19.045   17.6343632    4.1993289 
 19.05   17.4454155   4.17677095 
19.055   17.1876399   4.14579786 
 19.06   17.2678697   4.15546264 
19.065   16.5218186     4.064704 
 19.07   17.9029443   4.23118711 
19.075   16.8107712   4.10009405 
 19.08   17.2968155   4.15894404 
19.085   17.2524841   4.15361097 
 19.09   17.2605381   4.15458037 
19.095   17.3044145   4.15985751 
  19.1    17.171623   4.14386571 
19.105   17.2933164   4.15852335 
 19.11   16.9221521   4.11365434 
19.115   17.3570226   4.16617601 
 19.12   16.6848174    4.0847053 
19.125    17.360109   4.16654641 
 19.13   17.1962553   4.14683678 
19.135   17.9929261   4.24180694 
 19.14   16.8443176   4.10418294 
19.145   17.3675109   4.16743458 
 19.15   16.4245237   4.05271806 
19.155   17.0379662   4.12770714 
 19.16   16.8255935   4.10190121 
19.165   16.8697714   4.10728272 
 19.17   17.3223853   4.16201697 
19.175    17.178033   4.14463906 
 19.18   17.3070884   4.16017889 
19.185   17.5355639   4.18754868 
 19.19   17.5810827   4.19298017 
19.195   17.5333954   4.18728975 
  19.2    16.834807   4.10302413 
19.205    17.589381    4.1939696 
 19.21   16.9949029   4.12248747 
19.215   17.0114648    4.1244957 
 19.22    17.135902   4.13955336 
19.225   17.5880746   4.19381385 
 19.23   17.0797079   4.13276033 
19.235   17.6441377   4.20049256 
 19.24   16.9996714   4.12306578 
19.245   16.8336227    4.1028798 
 19.25   16.6737563   4.08335111 
19.255   17.1409198    4.1401594 
 19.26   16.9319469    4.1148447 
19.265   15.9766639   3.99708192 
 19.27   17.5659095   4.19117043 
19.275   16.4541163   4.05636737 
 19.28   16.6849246   4.08471842 
19.285    17.076228   4.13233929 
 19.29   16.4172273   4.05181778 
19.295   17.5829835   4.19320683 
  19.3   17.2421409    4.1523657 
19.305   17.4006109   4.17140395 
 19.31   16.5136641   4.06370079 
19.315   17.5076658   4.18421627 
 19.32    16.830652   4.10251776 
19.325   17.3103655   4.16057274 
 19.33    17.092835    4.1343482 
19.335   16.5843653   4.07239062 
 19.34   16.1116227   4.01392859 
19.345   17.3969333   4.17096311 
 19.35   16.8925683   4.11005697 
19.355   16.6644221   4.08220799 
 19.36   16.6085341   4.07535693 
19.365    16.790494   4.09762053 
 19.37   16.6606964   4.08175164 
19.375   16.8659077   4.10681235 
 19.38   16.5134156   4.06367021 
19.385   16.3531477   4.04390253 
 19.39   16.8087687   4.09984984 
19.395   17.1397934   4.14002336 
  19.4   17.2277793   4.15063601 
19.405   16.7236589   4.08945705 
 19.41   16.9151186   4.11279936 
19.415   17.0241488   4.12603305 
 19.42   16.6287087   4.07783137 
19.425   16.1185339    4.0147894 
 19.43   16.8176476   4.10093253 
19.435   17.1190638   4.13751904 
 19.44   16.7834002   4.09675484 
19.445   17.2222298   4.14996745 
 19.45   17.1983796   4.14709291 
19.455   17.1625378   4.14276934 
 19.46   16.6274672   4.07767914 
19.465   16.7665361   4.09469609 
 19.47   16.3945295   4.04901586 
19.475   16.9128732   4.11252637 
 19.48    17.205809   4.14798855 
19.485   16.9145484   4.11273004 
 19.49    17.298818   4.15918478 
19.495   16.9327297   4.11493982 
  19.5   17.2341987   4.15140925 
19.505   18.0361625   4.24690034 
 19.51   18.4417217   4.29438257 
19.515   18.2518028   4.27221287 
 19.52   19.0524404   4.36491013 
19.525   19.8166716   4.45159203 
 19.53   20.1125057   4.48469683 
19.535   21.1513899   4.59906402 
 19.54   23.7290889   4.87125127 
19.545   27.3971799   5.23423154 
 19.55   32.2436159   5.67834623 
19.555   35.6802954   5.97329854 
 19.56   44.0669797   6.63829645 
19.565   50.7113593   7.12119086 
 19.57   55.3119399   7.43719974 
19.575   61.5396904   7.84472373 
 19.58   61.6407136   7.85116002 
19.585   62.4414566   7.90199068 
 19.59    54.113094   7.35616027 
19.595   48.4175851   6.95827458 
  19.6   39.2214941   6.26270661 
19.605   31.7585154    5.6354694 
 19.61   27.2747082   5.22251934 
19.615   23.6071281   4.85871671 
 19.62   20.7861166   4.55917937 
19.625   20.0959987   4.48285609 
 19.63   18.6184944   4.31491534 
19.635   18.5305395   4.30471132 
 19.64   18.1122211   4.25584552 
19.645   17.6046084    4.1957846 
 19.65   16.9680655   4.11923117 
19.655     17.12042   4.13768293 
 19.66   17.9506488    4.2368206 
19.665   17.1489237    4.1411259 
 19.67    17.369415   4.16766301 
19.675   17.0690821   4.13147456 
 19.68   16.8121354   4.10026041 
19.685   16.9558852   4.11775244 
 19.69   17.3062103   4.16007336 
19.695   16.6512719   4.08059701 
  19.7   16.4997762   4.06199165 
19.705   16.6470503    4.0800797 
 19.71    17.059831   4.13035482 
19.715   16.7528486   4.09302439 
 19.72   16.7168455   4.08862391 
19.725   16.9574475   4.11794215 
 19.73   17.0697337   4.13155343 
19.735   16.3487618   4.04336021 
 19.74   16.4769897   4.05918584 
19.745   16.2097406   4.02613222 
 19.75   16.3032918    4.0377335 
19.755   16.1463371    4.0182505 
 19.76   17.0491746   4.12906462 
19.765   17.1636678   4.14290572 
 19.77   16.2358553   4.02937406 
19.775   15.5901038   3.94843055 
 19.78   16.3659647   4.04548696 
19.785   16.4327172    4.0537288 
 19.79   16.1560996   4.01946508 
19.795   16.8471464   4.10452755 
  19.8   15.7547288   3.96922269 
19.805   16.1952824   4.02433627 
 19.81   16.7449959   4.09206499 
19.815   16.6682191   4.08267303 
 19.82   16.5566836   4.06899049 
19.825   16.2798753   4.03483275 
 19.83    16.567509    4.0703205 
19.835   16.2643716   4.03291106 
 19.84   16.0683569    4.0085355 
19.845   16.4547521   4.05644575 
 19.85   15.9020716   3.98774016 
19.855   16.2457468    4.0306013 
 19.86   16.1656238   4.02064967 
19.865    16.592274   4.07336152 
 19.87   16.4968032   4.06162568 
19.875   16.2138059   4.02663705 
 19.88   16.5690169   4.07050573 
19.885    15.590259    3.9484502 
 19.89   15.7760221   3.97190409 
19.895    15.813867   3.97666531 
  19.9   15.7674601   3.97082612 
19.905   16.3972928   4.04935708 
 19.91   16.4066024   4.05050644 
19.915   15.7848581   3.97301625 
 19.92   15.7507954   3.96872717 
19.925   15.6770713   3.95942815 
 19.93   16.3540946   4.04401961 
19.935   15.6590341   3.95714974 
 19.94   16.3550313   4.04413542 
19.945   15.7404675    3.9674258 
 19.95   16.5387691   4.06678854 
19.955    16.309945   4.03855729 
 19.96    16.287642   4.03579509 
19.965   15.7466629    3.9682065 
 19.97   15.8928467   3.98658333 
19.975   15.6914362   3.96124174 
 19.98   15.8695358   3.98365859 
19.985   15.8570812   3.98209507 
 19.99   15.8999804   3.98747794 
19.995   15.7701725   3.97116765 
  20.0   16.3031748   4.03771901 
20.005   16.0002956   4.00003695 
 20.01   16.1805927   4.02251074 
20.015   16.4967009   4.06161309 
 20.02   15.7443185    3.9679111 
20.025   15.8801106   3.98498565 
 20.03   16.4291481   4.05328856 
20.035   16.0043189   4.00053982 
 20.04   16.1115297   4.01391701 
20.045   16.3074528   4.03824873 
 20.05   16.0981481   4.01224975 
20.055   16.3591122   4.04463993 
 20.06   16.1781399   4.02220584 
20.065    15.741461   3.96755101 
 20.07    16.074317   4.00927887 
20.075   16.3086857   4.03840139 
 20.08   15.6937734   3.96153675 
20.085    16.929544   4.11455271 
 20.09   16.0482137   4.00602218 
20.095   16.0647736   4.00808852 
  20.1   15.7668097   3.97074423 
20.105   16.2464919   4.03069372 
 20.11   15.8759014   3.98445747 
20.115   16.2718359   4.03383638 
 20.12   15.9327336   3.99158285 
20.125    15.732571   3.96643052 
 20.13   15.9600748   3.99500623 
20.135   15.3774071   3.92140372 
 20.14   15.3942658    3.9235527 
20.145   16.3021484    4.0375919 
 20.15   16.1684011   4.02099504 
20.155   15.5475537   3.94303864 
 20.16   15.6343538   3.95403007 
20.165   15.7027312   3.96266718 
 20.17   15.8436327   3.98040609 
20.175   15.8714339   3.98389683 
 20.18   16.5276897   4.06542614 
20.185   15.4343496   3.92865748 
 20.19   16.2817527   4.03506539 
20.195   16.2157633   4.02688009 
  20.2   15.7146177   3.96416671 
20.205   15.3497559   3.91787646 
 20.21   15.3201123   3.91409151 
20.215   15.7671092   3.97078194 
 20.22   15.8370776   3.97958259 
20.225   16.2633722   4.03278715 
 20.23   15.8434329   3.98038101 
20.235    16.064888    4.0081028 
 20.24   15.7801897   3.97242869 
20.245   15.6507987   3.95610903 
 20.25   16.1237021   4.01543299 
20.255   16.2450399    4.0305136 
 20.26   15.8577753   3.98218223 
20.265   16.2464113   4.03068373 
 20.27   15.6613888   3.95744725 
20.275   15.5971988   3.94932891 
 20.28   15.4908005   3.93583542 
20.285   15.1614798   3.89377449 
 20.29   15.8081495   3.97594636 
20.295    15.023974   3.87607714 
  20.3   15.7652191   3.97054393 
20.305   15.4733871   3.93362265 
 20.31    15.274817   3.90830103 
20.315   15.6211873   3.95236478 
 20.32   16.0537997   4.00671932 
20.325   16.0105632   4.00132019 
 20.33   15.4449971   3.93001236 
20.335   15.6471427   3.95564694 
 20.34   16.1431096   4.01784888 
20.345   15.6265004   3.95303686 
 20.35   15.5960817   3.94918747 
20.355   15.9216377   3.99019269 
 20.36   15.9723135   3.99653768 
20.365   15.0400222   3.87814675 
 20.37   15.9316944   3.99145267 
20.375   15.4323836   3.92840726 
 20.38     15.53562   3.94152509 
20.385   15.7831774   3.97280473 
 20.39   15.7970826   3.97455438 
20.395   15.1265659   3.88928861 
  20.4   15.6550754   3.95664951 
20.405    15.287831   3.90996561 
 20.41   15.5923427   3.94871406 
20.415   15.9048757   3.98809173 
 20.42    15.763726   3.97035591 
20.425   15.4227371   3.92717928 
 20.43    15.731799   3.96633319 
20.435   15.6743558   3.95908523 
 20.44   15.7537732   3.96910232 
20.445   16.0099777   4.00124702 
 20.45   15.6141207    3.9514707 
20.455   15.5786116     3.946975 
 20.46   16.1267341   4.01581052 
20.465   15.7040965   3.96283945 
 20.47   15.1559177    3.8930602 
20.475    15.322983    3.9144582 
 20.48   15.5114936   3.93846335 
20.485   15.4715822   3.93339321 
 20.49   15.6935437   3.96150776 
20.495   15.2480829   3.90487938 
  20.5   15.5093933   3.93819671 
20.505   15.7985427   3.97473807 
 20.51   15.0027543   3.87333891 
20.515   15.7461163   3.96813763 
 20.52   15.8750696   3.98435309 
20.525     15.09567   3.88531466 
 20.53   15.6088799    3.9508075 
20.535   15.2977188   3.91122983 
 20.54   15.8653025   3.98312723 
20.545   16.1465251   4.01827389 
 20.55   15.6911957    3.9612114 
20.555   15.2043068   3.89927003 
 20.56   15.1056036    3.8865928 
20.565   15.4772136   3.93410899 
 20.57   15.4886864   3.93556685 
20.575   15.3181053   3.91383511 
 20.58   16.1196104   4.01492347 
20.585   15.1331691   3.89013741 
 20.59   15.9211454   3.99013099 
20.595   15.2899488   3.91023641 
  20.6   15.7714686   3.97133083 
20.605   15.9489712   3.99361631 
 20.61   15.9229781   3.99036064 
20.615   15.8240283   3.97794272 
 20.62   15.6580629   3.95702702 
20.625   15.2215811   3.90148448 
 20.63    15.658081   3.95702932 
20.635   15.5992745   3.94959169 
 20.64   15.5822272   3.94743299 
20.645    15.407302   3.92521362 
 20.65   15.4057841   3.92502027 
20.655   15.7747993   3.97175016 
 20.66   15.3469613   3.91751979 
20.665   15.6575601   3.95696349 
 20.67   15.7613649   3.97005855 
20.675   15.3744981   3.92103278 
 20.68   15.6650576   3.95791077 
20.685   15.4192314   3.92673292 
 20.69   15.1675728   3.89455682 
20.695   15.5432758   3.94249614 
  20.7    15.414025   3.92606992 
20.705   14.7353866   3.83866989 
 20.71   15.6073118   3.95060904 
20.715   15.3538795   3.91840267 
 20.72   15.2585991   3.90622569 
20.725   15.9837779   3.99797172 
 20.73   15.8419301   3.98019222 
20.735   15.3673761    3.9201245 
 20.74   14.9970143   3.87259788 
20.745   15.5690071   3.94575811 
 20.75   15.7081348   3.96334894 
20.755   15.7079975   3.96333161 
 20.76   15.4625159   3.93224056 
20.765   15.1779809   3.89589283 
 20.77   15.3628409     3.919546 
20.775   15.4942146   3.93626913 
 20.78    15.113736   3.88763887 
20.785   15.2027839   3.89907475 
 20.79   15.7281464   3.96587272 
20.795   15.1314107   3.88991141 
  20.8   15.7810777   3.97254045 
20.805   15.5841273   3.94767366 
 20.81   15.7540181   3.96913316 
20.815   15.4861703   3.93524717 
 20.82   15.0817861   3.88352753 
20.825   15.1388663   3.89086961 
 20.83   15.4031017   3.92467855 
20.835   15.3638175   3.91967059 
 20.84   15.6172954   3.95187239 
20.845   15.0947717   3.88519906 
 20.85   15.4938526   3.93622314 
20.855   15.3444012   3.91719302 
 20.86   15.8141788   3.97670452 
20.865   15.2157241   3.90073379 
 20.87    15.887074   3.98585925 
20.875   15.6179855   3.95195971 
 20.88   15.1910751   3.89757298 
20.885   15.3005609   3.91159314 
 20.89   15.3188681   3.91393256 
20.895   15.3406075   3.91670876 
  20.9   15.5724118   3.94618953 
20.905   15.0215097   3.87575924 
 20.91   15.7034431   3.96275701 
20.915   15.4465026   3.93020389 
 20.92   15.2594531   3.90633499 
20.925   15.0862164   3.88409789 
 20.93   16.0528337   4.00659876 
20.935   15.6727038   3.95887658 
 20.94   15.5114374   3.93845622 
20.945   15.5847771   3.94775595 
 20.95   15.3033966   3.91195559 
20.955   15.4496577   3.93060526 
 20.96   15.4536139   3.93110848 
20.965   15.2485238   3.90493582 
 20.97   15.8898688   3.98620983 
20.975   15.1316949   3.88994794 
 20.98    15.815932   3.97692494 
20.985   15.3406096   3.91670902 
 20.99   15.8516285   3.98141036 
20.995   15.6830484   3.96018288 
  21.0   16.2623378    4.0326589 
21.005   16.0176739   4.00220863 
 21.01   15.6418227   3.95497442 
21.015   15.1921339    3.8977088 
 21.02   15.8801876   3.98499531 
21.025   15.6555344   3.95670751 
 21.03   16.0730783   4.00912438 
21.035   15.3981263   3.92404463 
 21.04   16.1854246   4.02311131 
21.045   16.2252593     4.028059 
 21.05    16.016811   4.00210082 
21.055   15.6364414   3.95429404 
 21.06   15.7973081   3.97458276 
21.065   15.8128958    3.9765432 
 21.07   15.9428667   3.99285195 
21.075   16.8556642   4.10556502 
 21.08   15.9941718   3.99927141 
21.085   16.1246947   4.01555658 
 21.09   15.8438894   3.98043835 
21.095   15.8715709   3.98391402 
  21.1   16.2127357   4.02650415 
21.105   16.3509533    4.0436312 
 21.11   16.0801302   4.01000377 
21.115   15.9569512   3.99461527 
 21.12   16.6505012   4.08050256 
21.125   16.5298518   4.06569204 
 21.13   15.4542111   3.93118444 
21.135   16.5988763   4.07417185 
 21.14    16.206428    4.0257208 
21.145   16.3863268   4.04800282 
 21.15   16.8133215   4.10040504 
21.155   16.2782382   4.03462987 
 21.16   16.4494957   4.05579778 
21.165   17.2722345   4.15598778 
 21.17   17.0868732   4.13362712 
21.175   17.2966346   4.15892229 
 21.18   17.2045998   4.14784279 
21.185   17.1488918   4.14112204 
 21.19   17.2760431   4.15644597 
21.195   18.1790012   4.26368399 
  21.2   17.5140919    4.1849841 
21.205   18.0862724   4.25279584 
 21.21   19.0878765   4.36896745 
21.215   18.7593963   4.33121188 
 21.22   20.2244325   4.49715827 
21.225   20.5033084   4.52805791 
 21.23   20.7503418   4.55525431 
21.235   22.0681525   4.69767522 
 21.24   23.3735512   4.83462007 
21.245   23.6607178   4.86422838 
 21.25   25.5425697   5.05396574 
21.255   27.8027995     5.272836 
 21.26   29.4019497   5.42235647 
21.265   33.8593418   5.81887806 
 21.27   38.0126687   6.16544148 
21.275   44.1996736   6.64828351 
 21.28   58.9905215   7.68052873 
21.285   70.6348413   8.40445366 
 21.29   98.8351201   9.94158539 
21.295   144.021604   12.0009001 
  21.3   184.409801    13.579757 
21.305   264.092798   16.2509322 
 21.31   357.574393   18.9096376 
21.315   423.345912   20.5753715 
 21.32   550.763396   23.4683488 
21.325    623.34951   24.9669684 
 21.33   673.745449    25.956607 
21.335    689.22727   26.2531383 
 21.34   659.009383   25.6711781 
21.345   595.403722   24.4008959 
 21.35   436.297194   20.8877283 
21.355   366.613685   19.1471587 
 21.36   238.790765   15.4528562 
21.365   154.223464    12.418674 
 21.37   120.073245   10.9577938 
21.375   78.5263824   8.86151129 
 21.38   61.1947824    7.8227094 
21.385   53.1157932   7.28805826 
 21.39   43.1624665    6.5698148 
21.395   38.4882042   6.20388622 
  21.4   34.8540514   5.90373199 
21.405   30.5131362   5.52386967 
 21.41   29.3220518     5.414984 
21.415   28.0942359   5.30039959 
 21.42   25.1760975   5.01757885 
21.425   25.1558196   5.01555776 
 21.43   23.7791352   4.87638547 
21.435   23.3668414   4.83392608 
 21.44   22.6972281   4.76416079 
21.445   21.4990835   4.63671042 
 21.45   21.8722138   4.67677387 
21.455   20.9479278   4.57689062 
 21.46   19.9960697   4.47169652 
21.465   18.5182185   4.30327997 
 21.47   19.3576658   4.39973474 
21.475    18.222045   4.26872873 
 21.48   18.7810724   4.33371347 
21.485   18.4238383   4.29229989 
 21.49    17.190948   4.14619681 
21.495   18.4020739   4.28976385 
  21.5   17.8608054   4.22620461 
21.505   17.8207377   4.22146156 
 21.51   17.3195081   4.16167131 
21.515   16.7398787   4.09143969 
 21.52   17.4371527   4.17578169 
21.525   17.1726024   4.14398387 
 21.53   16.1043269   4.01301968 
21.535   15.6183213   3.95200219 
 21.54   16.0712836   4.00890055 
21.545   15.9942548   3.99928178 
 21.55   15.9793658   3.99741989 
21.555   16.4302434   4.05342366 
 21.56   16.1488751    4.0185663 
21.565   16.0071873   4.00089832 
 21.57   16.5260072   4.06521921 
21.575   15.5709803   3.94600814 
 21.58   15.7317364    3.9663253 
21.585   15.7171868   3.96449074 
 21.59   15.4744883   3.93376262 
21.595   15.6344714   3.95404494 
  21.6   15.6309123   3.95359486 
21.605   16.3845139   4.04777889 
 21.61   15.8083085   3.97596636 
21.615   15.7725312   3.97146461 
 21.62   15.7706368   3.97122611 
21.625    16.090075   4.01124357 
 21.63   15.3662223   3.91997733 
21.635   15.3347708   3.91596358 
 21.64    15.681335   3.95996654 
21.645   14.5047692   3.80851273 
 21.65   15.5220259   3.93980024 
21.655   15.1023092   3.88616897 
 21.66   15.5000855    3.9370148 
21.665    14.663079      3.82924 
 21.67   15.7424803   3.96767946 
21.675   15.3364051   3.91617226 
 21.68   15.4405804    3.9294504 
21.685   15.8543414   3.98175104 
 21.69   15.0200426   3.87556997 
21.695   15.7064519   3.96313663 
  21.7   14.5917331    3.8199127 
21.705   14.5977343   3.82069815 
 21.71   15.0598541   3.88070279 
21.715   14.8532362   3.85398965 
 21.72   15.2556277   3.90584533 
21.725   15.1229175   3.88881955 
 21.73   15.3504947   3.91797073 
21.735   14.5946993   3.82030095 
 21.74   15.0492905    3.8793415 
21.745   15.0073209   3.87392836 
 21.75   15.2614924   3.90659601 
21.755   14.8212009   3.84983128 
 21.76    14.783705   3.84495839 
21.765   14.5806211   3.81845795 
 21.77   14.7790828   3.84435727 
21.775   15.1548396   3.89292173 
 21.78   15.1025647   3.88620184 
21.785   14.7098202   3.83533834 
 21.79    14.530622    3.8119053 
21.795   15.0497968   3.87940676 
  21.8   15.6834516   3.96023378 
21.805   14.3250267    3.7848417 
 21.81    14.560426   3.81581263 
21.815   14.2606668    3.7763298 
 21.82   14.8952548   3.85943711 
21.825   14.5546959   3.81506171 
 21.83   14.5354868   3.81254336 
21.835   14.3589186   3.78931637 
 21.84   14.7802875   3.84451395 
21.845   14.7938409   3.84627624 
 21.85   15.2146763   3.90059948 
21.855   14.5599657   3.81575231 
 21.86   14.4889854   3.80643999 
21.865   15.1790098   3.89602487 
 21.87   14.5335728   3.81229233 
21.875   14.5280783   3.81157164 
 21.88   14.8268163   3.85056052 
21.885   14.2106611   3.76970305 
 21.89   14.1632525    3.7634097 
21.895   14.2004142   3.76834369 
  21.9   14.0903063   3.75370567 
21.905   14.3855112   3.79282364 
 21.91    14.243238   3.77402147 
21.915    14.095619   3.75441327 
 21.92   14.5404784   3.81319793 
21.925   14.6722018   3.83043102 
 21.93   14.4468522   3.80090149 
21.935   14.5756392   3.81780554 
 21.94   14.1686799   3.76413069 
21.945   14.6044481   3.82157665 
 21.95    14.718272   3.83644002 
21.955    15.051235   3.87959212 
 21.96   14.3697695   3.79074788 
21.965   14.1299924   3.75898822 
 21.97   14.4463727   3.80083843 
21.975   14.1940364   3.76749737 
 21.98   14.2126501   3.76996686 
21.985   14.4866987   3.80613961 
 21.99   14.0139522   3.74352136 
21.995   15.1305828   3.88980498 
  22.0   14.0927398   3.75402981 
22.005   14.0469369   3.74792434 
 22.01   14.2404151   3.77364745 
22.015   14.3074652   3.78252101 
 22.02   14.9426784   3.86557608 
22.025   14.9428376   3.86559667 
 22.03   14.1956034   3.76770532 
22.035   14.3200714   3.78418702 
 22.04   14.6586607   3.82866305 
22.045   13.8578992   3.72261994 
 22.05    13.514985   3.67627325 
22.055   14.7016227   3.83426951 
 22.06   14.6664764   3.82968359 
22.065   14.8638965   3.85537242 
 22.07   14.2560109   3.77571329 
22.075   14.4515366   3.80151767 
 22.08   14.1085183   3.75613076 
22.085   14.3461379   3.78762959 
 22.09     14.49893   3.80774605 
22.095   15.0560313   3.88021022 
  22.1   14.3933373    3.7938552 
22.105   14.3964059    3.7942596 
 22.11   14.4700569   3.80395279 
22.115   14.7088311    3.8352094 
 22.12   14.3680812   3.79052519 
22.125   14.4578584   3.80234907 
 22.13   14.2264905   3.77180203 
22.135   14.4550411   3.80197857 
 22.14   14.4892984    3.8064811 
22.145   14.3050938   3.78220752 
 22.15   14.3714374   3.79096787 
22.155   14.1885247   3.76676582 
 22.16   13.5982825   3.68758492 
22.165   14.5286724   3.81164956 
 22.17   14.3332575   3.78592888 
22.175   13.5399231   3.67966345 
 22.18   14.3304445   3.78555735 
22.185   14.2669573   3.77716261 
 22.19   14.0932134   3.75409288 
22.195   14.0130253   3.74339757 
  22.2   14.5116154   3.80941143 
22.205   14.4442048   3.80055322 
 22.21   14.1689964   3.76417274 
22.215   13.9745837   3.73825945 
 22.22   13.5378816   3.67938603 
22.225   14.2896783   3.78016908 
 22.23     14.17492    3.7649595 
22.235   14.5483832   3.81423429 
 22.24   14.3891726   3.79330629 
22.245   14.8175765   3.84936054 
 22.25   14.5233732   3.81095437 
22.255   14.9978174   3.87270157 
 22.26   15.2853482   3.90964809 
22.265   16.0602304   4.00752172 
 22.27   16.2768483   4.03445763 
22.275    17.158827   4.14232145 
 22.28   18.0376059   4.24707027 
22.285   19.5662637   4.42337696 
 22.29   21.0573984    4.5888341 
22.295   24.7687818   4.97682447 
  22.3   29.4739257   5.42898938 
22.305   32.1970636   5.67424564 
 22.31   37.1985103   6.09905815 
22.315   39.0187911   6.24650231 
 22.32   42.1175088   6.48980037 
22.325   41.5997043   6.44978328 
 22.33   39.2624958   6.26597924 
22.335    37.099064    6.0909001 
 22.34   30.2623797   5.50112531 
22.345   27.1548263    5.2110293 
 22.35   23.7628742   4.87471786 
22.355   19.3783922   4.40208953 
 22.36   18.6343443   4.31675159 
22.365    16.789373   4.09748374 
 22.37   15.8997995   3.98745526 
22.375    15.110315   3.88719887 
 22.38   14.6167569   3.82318675 
22.385   15.1006237    3.8859521 
 22.39   14.5234546   3.81096505 
22.395   14.5448793   3.81377494 
  22.4   13.8428037   3.72059185 
22.405   14.2485372   3.77472347 
 22.41    13.586955   3.68604869 
22.415   14.4294637   3.79861339 
 22.42   14.4505553    3.8013886 
22.425   14.2090674   3.76949166 
 22.43   14.1210166   3.75779412 
22.435   13.9746505   3.73826839 
 22.44   13.8396832   3.72017247 
22.445   14.4840955   3.80579762 
 22.45   13.8715544   3.72445357 
22.455   14.0149569   3.74365555 
 22.46   14.2577346   3.77594155 
22.465   13.5111378   3.67574997 
 22.47    13.988494   3.74011952 
22.475   14.2042421   3.76885156 
 22.48   13.5158326   3.67638853 
22.485   13.8329344   3.71926531 
 22.49   14.0331929   3.74609035 
22.495   14.2992011   3.78142845 
  22.5   13.7849505   3.71280898 
22.505   14.0614732   3.74986309 
 22.51   14.5964677   3.82053238 
22.515   13.4928904     3.673267 
 22.52   13.7153065   3.70341822 
22.525   14.3242051   3.78473317 
 22.53   13.8099562   3.71617494 
22.535   13.5547658   3.68167975 
 22.54   13.7523053   3.70841007 
22.545   13.4899043   3.67286051 
 22.55   13.4357423   3.66547982 
22.555   14.3825308   3.79243072 
 22.56   13.5615153   3.68259628 
22.565   13.4578441   3.66849344 
 22.57   13.2795941   3.64411773 
22.575   13.8527036   3.72192204 
 22.58   13.4051902    3.6613099 
22.585   13.0992463   3.61928809 
 22.59   14.0639171   3.75018894 
22.595   14.0621014   3.74994685 
  22.6   14.5129639   3.80958841 
22.605   14.2726026   3.77790982 
 22.61   13.9956411   3.74107486 
22.615   15.3174199   3.91374756 
 22.62   15.8346327    3.9792754 
22.625   15.7517301   3.96884493 
 22.63   17.0996623    4.1351738 
22.635   17.3839832   4.16941041 
 22.64   17.8477756   4.22466278 
22.645   17.6857206    4.2054394 
 22.65   17.1469092   4.14088266 
22.655    17.521036   4.18581366 
 22.66   16.3475521   4.04321061 
22.665   15.5067725   3.93786395 
 22.67   15.1379688   3.89075427 
22.675   14.0983052   3.75477099 
 22.68   14.1318097   3.75922993 
22.685   13.6073954   3.68882033 
 22.69   13.9339891   3.73282589 
22.695   13.6791092   3.69852798 
  22.7   13.5852534   3.68581787 
22.705   13.4685312   3.66994975 
 22.71   14.2178035   3.77065027 
22.715   14.2142013   3.77017258 
 22.72   13.2524496    3.6403914 
22.725   13.8148789   3.71683721 
 22.73   13.1025429   3.61974348 
22.735   13.1840948   3.63099089 
 22.74    13.539972    3.6796701 
22.745    13.409091   3.66184257 
 22.75    13.539458   3.67960025 
22.755   13.4051911   3.66131003 
 22.76   13.2393627    3.6385935 
22.765    13.166489    3.6285657 
 22.77   13.5564844   3.68191314 
22.775   13.4029944   3.66101003 
 22.78   13.0924839   3.61835375 
22.785   13.6244927   3.69113704 
 22.79   13.0349653   3.61039683 
22.795   13.0195063    3.6082553 
  22.8   13.3029059   3.64731489 
22.805   13.5298714   3.67829736 
 22.81   13.4096265   3.66191569 
22.815   13.4115313   3.66217576 
 22.82   12.8895941   3.59020809 
22.825   13.3818066   3.65811518 
 22.83    13.571548    3.6839582 
22.835   13.8814809   3.72578594 
 22.84   13.1794168   3.63034665 
22.845   13.3624757   3.65547202 
 22.85   13.0037485   3.60607106 
22.855   13.2277193   3.63699317 
 22.86   13.2357653   3.63809913 
22.865   13.5957709   3.68724435 
 22.87   13.7224405   3.70438126 
22.875   13.6047901   3.68846717 
 22.88   13.4215635   3.66354521 
22.885   13.0700298   3.61524961 
 22.89   13.0366666   3.61063244 
22.895    13.296986   3.64650326 
  22.9   12.9410785   3.59737105 
22.905   13.4336976    3.6652009 
 22.91   13.3790027    3.6577319 
22.915   13.2798806   3.64415705 
 22.92   13.2186698   3.63574886 
22.925     13.42103   3.66347239 
 22.93   13.4441599   3.66662787 
22.935   13.1094479   3.62069716 
 22.94   13.1231374   3.62258711 
22.945   12.9775956   3.60244301 
 22.95   13.1055128    3.6201537 
22.955   13.7569966   3.70904255 
 22.96   13.5908072    3.6865712 
22.965   13.1505944   3.62637483 
 22.97   13.2216436   3.63615781 
22.975   13.3435782   3.65288628 
 22.98   13.0049123   3.60623243 
22.985   13.5665466   3.68327932 
 22.99    13.181714   3.63066302 
22.995   13.4318721   3.66495186 
  23.0    13.296893    3.6464905 
23.005   13.1816389   3.63065268 
 23.01   13.1138725   3.62130812 
23.015   12.8386991   3.58311305 
 23.02    13.478672    3.6713311 
23.025   12.5158539   3.53777528 
 23.03   13.2277283    3.6369944 
23.035    13.343919   3.65293294 
 23.04   13.2710474   3.64294488 
23.045   13.0891078    3.6178872 
 23.05   12.9129198   3.59345514 
23.055   13.0175855   3.60798912 
 23.06     12.99617   3.60502011 
23.065   12.7194922   3.56643971 
 23.07    13.609534   3.68911019 
23.075   13.4320147   3.66497131 
 23.08   13.0535732    3.6129729 
23.085   12.3974621     3.521003 
 23.09   13.0591467   3.61374414 
23.095    13.372983   3.65690894 
  23.1   12.7811152   3.57506856 
23.105   13.4111465   3.66212322 
 23.11    13.219214    3.6358237 
23.115   13.5497671   3.68100083 
 23.12   13.0807234   3.61672827 
23.125     13.32353   3.65014109 
 23.13   13.2813255   3.64435529 
23.135   12.9392346   3.59711476 
 23.14    13.531701   3.67854604 
23.145   12.7175986   3.56617423 
 23.15   12.7348434   3.56859124 
23.155   13.7979092    3.7145537 
 23.16   12.9579479   3.59971497 
23.165    13.160836   3.62778665 
 23.17   12.5380694   3.54091364 
23.175   13.2785689   3.64397707 
 23.18   13.2052142   3.63389793 
23.185   13.0380085   3.61081826 
 23.19   13.0978745   3.61909857 
23.195   12.5859727   3.54767145 
  23.2   13.1148727   3.62144622 
23.205   13.1043259   3.61998976 
 23.21   12.8078205   3.57880154 
23.215   13.1946529   3.63244448 
 23.22    12.671485   3.55970294 
23.225   12.8725042   3.58782723 
 23.23   13.8264601   3.71839482 
23.235   12.9158998   3.59386976 
 23.24   13.1073378   3.62040575 
23.245    13.524134   3.67751737 
 23.25   13.3531329   3.65419388 
23.255   12.7626555    3.5724859 
 23.26   13.5053884   3.67496781 
23.265   13.3436353   3.65289411 
 23.27   12.9122537   3.59336245 
23.275    12.993709   3.60467876 
 23.28   13.1590288   3.62753757 
23.285   12.9026847   3.59203072 
 23.29   12.8936138   3.59076785 
23.295   12.7659244   3.57294338 
  23.3   13.2507735   3.64016119 
23.305   12.6990662   3.56357492 
 23.31   13.1237365    3.6226698 
23.315   13.1326458   3.62389926 
 23.32   12.8330452   3.58232399 
23.325   13.5431571   3.68010286 
 23.33    13.338879   3.65224301 
23.335   13.5729373   3.68414676 
 23.34   12.8886946   3.59008281 
23.345   13.5834336     3.685571 
 23.35   12.9286627   3.59564496 
23.355   12.6792465   3.56079296 
 23.36   13.1896988   3.63176249 
23.365   12.7419895   3.56959234 
 23.37   12.8958045    3.5910729 
23.375   12.9263474   3.59532299 
 23.38   13.0659732   3.61468853 
23.385   12.8705086   3.58754911 
 23.39   12.8408052   3.58340693 
23.395   12.7936802   3.57682544 
  23.4    12.544497   3.54182114 
23.405   12.5965222   3.54915796 
 23.41   12.8314375    3.5820996 
23.415   13.2888567   3.64538842 
 23.42   12.7788324   3.57474928 
23.425   12.8874539   3.58991001 
 23.43   12.7288083   3.56774554 
23.435    12.781874   3.57517468 
 23.44   12.9107724   3.59315633 
23.445   13.1097187   3.62073455 
 23.45   12.9350901   3.59653863 
23.455    12.888113   3.59000182 
 23.46   12.8567829   3.58563563 
23.465    13.425256   3.66404913 
 23.47   12.7790667   3.57478204 
23.475    12.288167   3.50544819 
 23.48   13.1553063   3.62702444 
23.485   12.7733838   3.57398711 
 23.49   12.4822781   3.53302676 
23.495   13.0352655   3.61043841 
  23.5   12.0403001   3.46991355 
23.505   12.9530713   3.59903756 
 23.51    12.671791   3.55974592 
23.515   12.8792269   3.58876398 
 23.52   12.9049264   3.59234274 
23.525   12.4590805   3.52974227 
 23.53   12.4798061    3.5326769 
23.535   12.6992864   3.56360582 
 23.54   13.1219045   3.62241694 
23.545   12.7999404   3.57770044 
 23.55    12.763935   3.57266496 
23.555   12.9041154   3.59222987 
 23.56   12.5768392   3.54638396 
23.565   12.6599131   3.55807716 
 23.57   13.1318578   3.62379053 
23.575   12.7493528   3.57062359 
 23.58     12.84376   3.58381919 
23.585   12.1582025   3.48686142 
 23.59   12.7184766   3.56629733 
23.595   12.5191074   3.53823507 
  23.6   12.9333011    3.5962899 
23.605   12.3079205   3.50826459 
 23.61   12.9105775    3.5931292 
23.615   11.9934063   3.46314977 
 23.62    12.857865   3.58578653 
23.625   13.3852935   3.65859174 
 23.63   12.6506388   3.55677365 
23.635   12.4847314   3.53337395 
 23.64   12.8166969   3.58004147 
23.645   12.9472008   3.59822189 
 23.65   12.8449894   3.58399071 
23.655   12.6784351   3.56067902 
 23.66   12.5192354   3.53825315 
23.665   12.6620869   3.55838263 
 23.67   12.6323668   3.55420411 
23.675    13.029369   3.60962173 
 23.68   12.6751898   3.56022329 
23.685   11.7177875    3.4231254 
 23.69    12.888156    3.5900078 
23.695   12.9159462   3.59387621 
  23.7   12.6171834   3.55206748 
23.705   12.4388989   3.52688232 
 23.71   12.4017291   3.52160888 
23.715    12.881843   3.58912844 
 23.72   12.7405567   3.56939164 
23.725   12.4106298   3.52287238 
 23.73   12.8636789   3.58659713 
23.735   12.4320766   3.52591501 
 23.74   12.9968451   3.60511374 
23.745   12.8765201   3.58838683 
 23.75   12.7149729   3.56580606 
23.755   12.4056516   3.52216575 
 23.76   12.4615836   3.53009683 
23.765   12.5544288   3.54322294 
 23.77   12.7143388   3.56571715 
23.775   12.4789331   3.53255335 
 23.78   12.9228018   3.59482988 
23.785   12.6668256   3.55904841 
 23.79   12.2439469   3.49913517 
23.795   12.8128374   3.57950239 
  23.8   12.7598517   3.57209346 
23.805   12.6565284   3.55760149 
 23.81   12.5133103   3.53741577 
23.815    13.233089    3.6377313 
 23.82   13.0721252   3.61553941 
23.825   12.5328859   3.54018162 
 23.83   12.7323592   3.56824315 
23.835   12.0171052   3.46656967 
 23.84   12.6132973   3.55152042 
23.845   12.6506608   3.55677674 
 23.85   12.5748169   3.54609883 
23.855   13.0184856   3.60811386 
 23.86   12.9616512   3.60022933 
23.865   12.7075614   3.56476667 
 23.87   12.9614235    3.6001977 
23.875   12.8739699   3.58803147 
 23.88   13.3488357   3.65360584 
23.885   13.2506777   3.64014804 
 23.89   13.0407476   3.61119753 
23.895   12.3036646   3.50765799 
  23.9   12.9172099   3.59405202 
23.905   12.9041325   3.59223225 
 23.91   12.8121229   3.57940259 
23.915   12.8818613     3.589131 
 23.92   12.8892778   3.59016403 
23.925   12.6559388   3.55751863 
 23.93   12.3770249   3.51809962 
23.935   12.2268219   3.49668728 
 23.94   12.9593425   3.59990868 
23.945    12.685838   3.56171841 
 23.95   12.2644704    3.5020666 
23.955   12.6248669   3.55314888 
 23.96   12.7045695   3.56434699 
23.965   12.7890798   3.57618229 
 23.97   12.8973374   3.59128632 
23.975   13.0259749   3.60915155 
 23.98    12.830222   3.58192993 
23.985   12.4026384   3.52173798 
 23.99   12.5642324    3.5446061 
23.995   12.7511391   3.57087372 
  24.0   12.3404019   3.51289081 
24.005   12.8496502   3.58464088 
 24.01    12.783249   3.57536697 
24.015   12.2022682   3.49317452 
 24.02   13.1636441   3.62817366 
24.025   12.8260846   3.58135234 
 24.03   12.3303097   3.51145408 
24.035   12.3848589   3.51921282 
 24.04   12.3465388   3.51376419 
24.045   12.3863805     3.519429 
 24.05   12.6412788   3.55545761 
24.055   12.5578866   3.54371085 
 24.06   13.0297232   3.60967079 
24.065   12.6156329   3.55184922 
 24.07   12.6495053    3.5566143 
24.075   13.1060145   3.62022298 
 24.08   12.6414368   3.55547983 
24.085   12.1142382   3.48055143 
 24.09    12.752406    3.5710511 
24.095   12.6156326   3.55184918 
  24.1   12.8010396   3.57785405 
24.105   13.1477695   3.62598531 
 24.11   12.2705461   3.50293393 
24.115   12.2953365   3.50647066 
 24.12   12.7551117   3.57142992 
24.125   12.6771806   3.56050286 
 24.13   13.2721104   3.64309077 
24.135   12.6857851   3.56171098 
 24.14   12.6315407   3.55408788 
24.145   12.4891073   3.53399312 
 24.15   12.4508255   3.52857273 
24.155   12.5401704    3.5412103 
 24.16    12.735209   3.56864246 
24.165   12.7087816   3.56493781 
 24.17    12.835516   3.58266884 
24.175   12.1443339   3.48487215 
 24.18   12.2938383   3.50625702 
24.185   12.0841294   3.47622344 
 24.19   12.3350896   3.51213462 
24.195   12.6490955   3.55655669 
  24.2   12.9602165   3.60003008 
24.205   12.6967064   3.56324381 
 24.21   12.5950534   3.54895103 
24.215   12.0877914   3.47675013 
 24.22   12.1394378    3.4841696 
24.225   12.6232028   3.55291469 
 24.23   12.4935855   3.53462664 
24.235   12.7265652   3.56743117 
 24.24   12.2585248   3.50121761 
24.245   12.6279246   3.55357913 
 24.25   12.5220108   3.53864534 
24.255   13.3015458   3.64712843 
 24.26   12.6874632   3.56194654 
24.265   12.4602384   3.52990628 
 24.27   12.8482813   3.58444993 
24.275   12.5405242   3.54126026 
 24.28   12.7802835   3.57495224 
24.285    12.962838   3.60039415 
 24.29   12.4989472   3.53538501 
24.295   12.3603279   3.51572581 
  24.3   12.7769529   3.57448638 
24.305   12.5543277   3.54320868 
 24.31   12.7194097   3.56642814 
24.315   12.5333425   3.54024611 
 24.32   12.5380593   3.54091222 
24.325   12.4976627   3.53520334 
 24.33   12.3856593   3.51932654 
24.335    12.539004   3.54104561 
 24.34   13.0794875   3.61655741 
24.345   12.1160658   3.48081396 
 24.35   12.3496563   3.51420778 
24.355   12.5440755   3.54176164 
 24.36   12.8167282   3.58004584 
24.365   12.7384894   3.56910204 
 24.37    12.426931   3.52518524 
24.375   12.3973152   3.52098214 
 24.38   12.9251214   3.59515249 
24.385   13.0210139    3.6084642 
 24.39   12.4235725   3.52470885 
24.395   12.3886709   3.51975439 
  24.4    12.978622   3.60258547 
24.405   12.1606222   3.48720836 
 24.41   12.5383772    3.5409571 
24.415   12.5338425   3.54031673 
 24.42   12.1446522   3.48491782 
24.425    12.615185   3.55178617 
 24.43   12.7272621   3.56752885 
24.435   12.5089522   3.53679972 
 24.44   12.9752402   3.60211607 
24.445   12.6514624   3.55688943 
 24.45   12.2743229   3.50347297 
24.455   12.9626324    3.6003656 
 24.46   12.5490711   3.54246681 
24.465   12.3108556   3.50868289 
 24.47   12.7580476   3.57184092 
24.475   13.1602752   3.62770936 
 24.48   13.1754997   3.62980712 
24.485   12.7073696   3.56473977 
 24.49   12.7391181   3.56919012 
24.495   12.4209066   3.52433066 
  24.5   12.7810047    3.5750531 
24.505   12.9014716   3.59186186 
 24.51   13.4337682   3.66521052 
24.515   13.2467342   3.63960632 
 24.52   13.1917662    3.6320471 
24.525   12.5623022   3.54433382 
 24.53   12.6915998   3.56252717 
24.535   12.5664358    3.5449169 
 24.54   12.1355776    3.4836156 
24.545   12.7589946   3.57197349 
 24.55   13.1123167    3.6210933 
24.555   12.7109994   3.56524885 
 24.56   12.9688902   3.60123454 
24.565    12.891708   3.59050247 
 24.57   12.9764635   3.60228587 
24.575   12.4144303   3.52341174 
 24.58   12.8092461   3.57900072 
24.585   12.8970937   3.59125239 
 24.59    12.913244   3.59350025 
24.595   12.5765345     3.546341 
  24.6   13.1047143   3.62004341 
24.605   12.9767443   3.60232485 
 24.61    12.392712   3.52032839 
24.615   13.1549609   3.62697682 
 24.62   12.6426144   3.55564543 
24.625   12.9060095   3.59249349 
 24.63   12.8617056   3.58632202 
24.635    13.354736   3.65441323 
 24.64   12.8348959   3.58258229 
24.645   12.4385494   3.52683277 
 24.65   13.1880725   3.63153858 
24.655   13.0225137   3.60867201 
 24.66   12.4780385   3.53242672 
24.665   12.5067138   3.53648325 
 24.67   13.0602501    3.6138968 
24.675   13.1187237   3.62197787 
 24.68    13.219559   3.63587114 
24.685   13.1898471   3.63178291 
 24.69   12.8597203   3.58604521 
24.695   12.7424344   3.56965466 
  24.7   12.5792561   3.54672469 
24.705   12.1292248   3.48270366 
 24.71   13.1563708   3.62717118 
24.715   13.3136043   3.64878121 
 24.72   13.1022886   3.61970836 
24.725   13.1375345    3.6245737 
 24.73   13.0604421   3.61392337 
24.735   13.4613221   3.66896745 
 24.74   13.1419606   3.62518422 
24.745   13.2615439   3.64164028 
 24.75   13.2322955   3.63762224 
24.755   13.6598867    3.6959284 
 24.76   13.2590533   3.64129829 
24.765   13.5648304   3.68304635 
 24.77   12.9064154   3.59254998 
24.775   13.6891497   3.69988509 
 24.78   13.7593699   3.70936246 
24.785     13.61995   3.69052165 
 24.79   13.8564144    3.7224205 
24.795   13.5694448   3.68367273 
  24.8   13.5714366   3.68394308 
24.805   13.4138458   3.66249174 
 24.81   13.2200619    3.6359403 
24.815   13.2339049   3.63784344 
 24.82    13.224031   3.63648607 
24.825   13.9374545   3.73329004 
 24.83   13.8136515   3.71667209 
24.835   13.4293922   3.66461351 
 24.84   14.5505538   3.81451882 
24.845   13.9142192   3.73017683 
 24.85   13.5978836   3.68753082 
24.855   14.1511536   3.76180191 
 24.86   14.3035552   3.78200413 
24.865   14.2599979   3.77624125 
 24.87   13.8689982   3.72411039 
24.875   14.2371152    3.7732102 
 24.88   14.3822152   3.79238911 
24.885   14.4707583   3.80404499 
 24.89   14.3568765   3.78904691 
24.895   14.9090204   3.86122006 
  24.9   15.5214044   3.93972137 
24.905   15.1593013   3.89349474 
 24.91   15.4493656   3.93056811 
24.915    15.557107   3.94424986 
 24.92   15.8049611   3.97554539 
24.925   15.8117228   3.97639571 
 24.93   16.4706247   4.05840174 
24.935   16.9462239   4.11657915 
 24.94    17.225431   4.15035312 
24.945    17.558931   4.19033781 
 24.95   18.7643242   4.33178072 
24.955   18.7604533   4.33133389 
 24.96    19.213327   4.38330093 
24.965   20.0434887    4.4769955 
 24.97   21.2483475   4.60959299 
24.975   22.0607014   4.69688209 
 24.98   24.9802751   4.99802712 
24.985   25.5036466   5.05011352 
 24.99   28.3279145   5.32239744 
24.995   33.1586976   5.75835893 
  25.0   36.0927694   6.00772581 
25.005   43.8463725   6.62165935 
 25.01   53.1579682   7.29095112 
25.015   64.4568804   8.02850425 
 25.02   88.6260851   9.41414282 
25.025   115.618053   10.7525835 
 25.03   152.670373   12.3559853 
25.035   219.058469   14.8006239 
 25.04    273.85926   16.5486936 
25.045   358.195172   18.9260448 
 25.05    468.25721   21.6392516 
25.055   529.758583    23.016485 
 25.06   634.666754   25.1925932 
25.065   689.174006   26.2521238 
 25.07   703.871558   26.5305778 
25.075   660.160925    25.693597 
 25.08   575.176076   23.9828288 
25.085   487.462738   22.0785583 
 25.09   329.272224   18.1458597 
25.095   258.095093   16.0653383 
  25.1   179.496583   13.3976335 
25.105   122.059446   11.0480517 
 25.11   96.0710528    9.8015842 
25.115   71.0947041   8.43176755 
 25.12   56.4728467   7.51484176 
25.125   49.6145335   7.04375848 
 25.13   42.3133677   6.50487261 
25.135    36.862127   6.07141886 
 25.14   34.2538684   5.85268045 
25.145   30.5833171   5.53021854 
 25.15   29.4935979   5.43080086 
25.155   26.6865741   5.16590497 
 25.16   24.0362824   4.90268114 
25.165   24.4050824   4.94015004 
 25.17   23.0070541   4.79656691 
25.175   22.2875226   4.72096628 
 25.18   20.9247656   4.57435959 
25.185   20.4953687    4.5271811 
 25.19   19.6604539   4.43401104 
25.195   19.4863703    4.4143369 
  25.2   18.0394231    4.2472842 
25.205   17.5559203   4.18997856 
 25.21   17.8739674   4.22776151 
25.215   17.5875284   4.19374873 
 25.22    17.262053   4.15476268 
25.225   16.7369406   4.09108062 
 25.23   16.4994612   4.06195288 
25.235   16.0254835   4.00318417 
 25.24   16.2953853   4.03675431 
25.245   15.5256716   3.94026288 
 25.25   15.6855698    3.9605012 
25.255    15.176437   3.89569467 
 25.26   15.0418519   3.87838263 
25.265   14.8377124   3.85197513 
 25.27   14.9296934   3.86389614 
25.275   14.7453238   3.83996404 
 25.28   14.6356307   3.82565428 
25.285     14.81334   3.84881021 
 25.29   14.0751084   3.75168074 
25.295   13.6976287   3.70103077 
  25.3   13.6111968   3.68933554 
25.305    14.436814   3.79958077 
 25.31   13.7891585   3.71337563 
25.315   13.9782921   3.73875543 
 25.32     13.88489   3.72624341 
25.325   13.3908078   3.65934527 
 25.33   13.4538769   3.66795269 
25.335   13.8323764   3.71919028 
 25.34   13.9787636   3.73881848 
25.345   13.6062762   3.68866862 
 25.35   13.6106621   3.68926309 
25.355   13.4025994   3.66095607 
 25.36   13.9064226   3.72913161 
25.365   13.4594983    3.6687189 
 25.37   13.2873932   3.64518767 
25.375   13.2207267   3.63603172 
 25.38   13.1626997   3.62804352 
25.385   13.3629513   3.65553708 
 25.39   13.0596562   3.61381463 
25.395   13.0561884   3.61333481 
  25.4   12.9781954   3.60252625 
25.405   12.7672524   3.57312921 
 25.41   13.0297432   3.60967355 
25.415   13.4244313   3.66393659 
 25.42   12.7749517   3.57420645 
25.425   13.2853909   3.64491302 
 25.43   13.4997302   3.67419789 
25.435   13.6768164   3.69821801 
 25.44   12.9439504    3.5977702 
25.445   12.8810773   3.58902178 
 25.45   12.7914961   3.57652011 
25.455   12.2622579   3.50175069 
 25.46   13.0756362   3.61602492 
25.465   12.5094395   3.53686859 
 25.47   13.2054771   3.63393411 
25.475   12.3429951    3.5132599 
 25.48   12.4855196   3.53348548 
25.485   12.0535298   3.47181938 
 25.49   12.6562519   3.55756263 
25.495   12.4216104    3.5244305 
  25.5   12.2489194   3.49984562 
25.505   12.9486664   3.59842554 
 25.51   13.0624977   3.61420776 
25.515   12.9909422   3.60429496 
 25.52   12.1466489   3.48520429 
25.525   12.6761702   3.56036097 
 25.53   12.9681368   3.60112993 
25.535   12.9560982   3.59945804 
 25.54   13.0951529   3.61872255 
25.545   12.4237114   3.52472856 
 25.55   12.7428386   3.56971128 
25.555   12.6468938   3.55624715 
 25.56   12.8198579   3.58048292 
25.565    12.306272   3.50802965 
 25.57   12.2720317   3.50314597 
25.575   12.7733974   3.57398901 
 25.58   12.2309272   3.49727425 
25.585   12.5605012   3.54407974 
 25.59   12.7117852   3.56535905 
25.595   12.4074111   3.52241553 
  25.6   12.3319529   3.51168805 
25.605   12.7331077   3.56834804 
 25.61   12.3748846   3.51779541 
25.615    12.525677   3.53916332 
 25.62   12.2300603   3.49715031 
25.625   12.4529636   3.52887568 
 25.63   12.1136575     3.480468 
25.635   11.9836796   3.46174517 
 25.64   12.7828925   3.57531712 
25.645    12.226421   3.49662994 
 25.65   12.5852991   3.54757651 
25.655   12.4605918   3.52995635 
 25.66   12.6970451   3.56329133 
25.665     12.22016   3.49573454 
 25.67   12.3591847   3.51556322 
25.675   12.3194181   3.50990286 
 25.68   12.2611466     3.501592 
25.685   12.5539249   3.54315183 
 25.69   12.2242603   3.49632096 
25.695   12.7121733   3.56541348 
  25.7   12.3913417   3.52013376 
25.705   12.2253549    3.4964775 
 25.71   12.9818161   3.60302874 
25.715   12.3568249   3.51522758 
 25.72   12.9439613   3.59777172 
25.725   12.3979678   3.52107481 
 25.73   12.5584377   3.54378861 
25.735   12.5044695   3.53616593 
 25.74   12.4480385   3.52817779 
25.745    12.569485   3.54534696 
 25.75   11.6842529   3.41822365 
25.755   12.2194662    3.4956353 
 25.76   11.9660605    3.4591994 
25.765   12.2201449   3.49573239 
 25.77    12.326583   3.51092338 
25.775   11.9569903   3.45788813 
 25.78   12.4949452   3.53481898 
25.785   12.3927967   3.52034043 
 25.79   12.1227267   3.48177063 
25.795   12.7514614   3.57091885 
  25.8   12.4657002   3.53067985 
25.805   12.7963114   3.57719323 
 25.81   12.2841731   3.50487847 
25.815   12.4619067   3.53014259 
 25.82   12.4408282   3.52715582 
25.825   11.8561107   3.44327035 
 25.83   12.6293806   3.55378398 
25.835    12.645409   3.55603838 
 25.84    12.066556   3.47369486 
25.845   12.2650558   3.50215017 
 25.85   12.6431021     3.555714 
25.855   12.2360684   3.49800921 
 25.86   12.9587528   3.59982678 
25.865   11.9619262   3.45860177 
 25.87   12.0093575     3.465452 
25.875   12.3546569   3.51491919 
 25.88   12.7334483   3.56839576 
25.885   12.0812201   3.47580496 
 25.89   11.9453065   3.45619827 
25.895   11.9781607   3.46094796 
  25.9   12.3986367   3.52116979 
25.905   11.9407984   3.45554604 
 25.91   12.5549266   3.54329318 
25.915    12.438036   3.52675999 
 25.92   12.0894837   3.47699349 
25.925   12.0653471   3.47352085 
 25.93   12.5403741   3.54123907 
25.935   12.5868644   3.54779711 
 25.94   12.5833265   3.54729849 
25.945   12.4526744   3.52883471 
 25.95   12.7619967    3.5723937 
25.955   12.4107594   3.52289078 
 25.96   12.8214818   3.58070968 
25.965   12.5815458   3.54704747 
 25.97   12.4558334   3.52928227 
25.975   12.9755442   3.60215827 
 25.98   12.4339346   3.52617847 
25.985   12.4914184   3.53432008 
 25.99   12.5883703   3.54800934 
25.995   12.5104409   3.53701017 
  26.0   12.7210873   3.56666332 
26.005    13.147931   3.62600758 
 26.01   12.4901504   3.53414069 
26.015   13.1732822   3.62950164 
 26.02   12.4366225   3.52655958 
26.025   12.6050786   3.55036316 
 26.03   12.7615669   3.57233353 
26.035   12.8778202   3.58856799 
 26.04   13.2301519   3.63732758 
26.045   12.3042529   3.50774185 
 26.05   12.9391428     3.597102 
26.055   12.1718606   3.48881938 
 26.06   12.9381039   3.59695759 
26.065   13.0826848   3.61699941 
 26.07   13.3780506   3.65760176 
26.075   12.9357637   3.59663227 
 26.08   13.4696348    3.6701001 
26.085   13.8571715   3.72252219 
 26.09   13.6811957   3.69881004 
26.095   14.5308682   3.81193759 
  26.1   14.8622889   3.85516393 
26.105   14.4497724   3.80128562 
 26.11   14.8709953   3.85629295 
26.115   14.9757746   3.86985459 
 26.12   15.8305906   3.97876747 
26.125   17.0185719   4.12535719 
 26.13   16.7134737   4.08821155 
26.135   20.4034489    4.5170177 
 26.14   21.2068707   4.60509183 
26.145   24.2985735   4.92935833 
 26.15   29.7843818   5.45750692 
26.155   35.6918535   5.97426594 
 26.16   43.1270527   6.56711905 
26.165   61.3841538   7.83480401 
 26.17   73.0614251   8.54759762 
26.175   93.1869642   9.65333954 
 26.18    124.00474   11.1357416 
26.185   146.567483   12.1065058 
 26.19   174.937195   13.2263825 
26.195   201.120717   14.1817036 
  26.2   211.239958   14.5340964 
26.205    211.37952   14.5388968 
 26.21   196.894666    14.031916 
26.215   178.756118   13.3699708 
 26.22   135.687311   11.6484896 
26.225   104.524032   10.2236995 
 26.23   77.2535745   8.78940126 
26.235   53.1253072   7.28871094 
 26.24   41.0136179   6.40418752 
26.245   32.6480158   5.71384422 
 26.25   26.1238072   5.11114539 
26.255   23.8627391   4.88495027 
 26.26   21.2668341   4.61159778 
26.265   19.8957491   4.46046512 
 26.27   18.6113693   4.31408962 
26.275   17.4147948   4.17310373 
 26.28   16.9523487   4.11732301 
26.285   16.2887459   4.03593185 
 26.29   16.3315019    4.0412253 
26.295    15.219078   3.90116367 
  26.3   15.0525967   3.87976761 
26.305   14.6883962   3.83254435 
 26.31   14.3360245    3.7862943 
26.315   14.0311266   3.74581454 
 26.32   13.9570537   3.73591403 
26.325   14.1635502   3.76344924 
 26.33   13.8817859   3.72582688 
26.335    13.663939   3.69647656 
 26.34    13.984681   3.73960974 
26.345   13.0940517    3.6185704 
 26.35   12.6229642   3.55288111 
26.355    13.010165   3.60696063 
 26.36   12.5235938     3.538869 
26.365   12.6194289   3.55238356 
 26.37   13.1690483   3.62891834 
26.375   12.8459369   3.58412289 
 26.38    12.919625   3.59438799 
26.385   12.7600484     3.572121 
 26.39   12.3808825   3.51864782 
26.395   12.7011739   3.56387063 
  26.4   12.2049738   3.49356176 
26.405    12.389502   3.51987244 
 26.41   12.7639303   3.57266431 
26.415   12.4065062   3.52228706 
 26.42   12.4045416   3.52200818 
26.425   12.1768256   3.48953086 
 26.43   11.8197027   3.43797944 
26.435    12.114455   3.48058256 
 26.44   12.3260147   3.51084245 
26.445   11.9411497   3.45559687 
 26.45     12.51787    3.5380602 
26.455   12.0872873   3.47667762 
 26.46   12.1926706   3.49180048 
26.465   12.1427554   3.48464566 
 26.47   11.9687091   3.45958221 
26.475   12.2298996   3.49712734 
 26.48   11.7450743   3.42710874 
26.485   11.7695748   3.43068139 
 26.49   12.2321249   3.49744549 
26.495   11.7324907   3.42527235 
  26.5   12.1121708   3.48025442 
26.505   12.4230885    3.5246402 
 26.51   11.6581543   3.41440394 
26.515   11.8260366   3.43890049 
 26.52   12.1228402   3.48178693 
26.525   11.9975094   3.46374211 
 26.53   11.4315577   3.38105867 
26.535   11.9509857   3.45701977 
 26.54   11.6281049   3.41000071 
26.545   11.7832649   3.43267605 
 26.55   12.0027372   3.46449667 
26.555   11.5915922   3.40464274 
 26.56   11.8333573   3.43996472 
26.565   11.3827976   3.37384018 
 26.57   11.6559313    3.4140784 
26.575   11.8251809   3.43877608 
 26.58   11.8373279    3.4405418 
26.585    12.221303   3.49589803 
 26.59   11.8996265   3.44958353 
26.595   11.8733694   3.44577558 
  26.6   11.3758868   3.37281585 
26.605   12.2197545   3.49567654 
 26.61   11.7511126   3.42798959 
26.615   11.2549881   3.35484547 
 26.62   11.5722513   3.40180119 
26.625   12.3777382   3.51820099 
 26.63    11.968893   3.45960879 
26.635   11.4195049    3.3792758 
 26.64    11.943318   3.45591059 
26.645   11.8721166   3.44559379 
 26.65   12.2804465   3.50434681 
26.655   11.2919603   3.36035121 
 26.66   11.8874416   3.44781693 
26.665   11.7405441   3.42644773 
 26.67   11.6980852   3.42024636 
26.675   11.7826177   3.43258178 
 26.68    11.220261    3.3496658 
26.685   11.2470687   3.35366496 
 26.69    11.885404   3.44752143 
26.695   11.5468413   3.39806435 
  26.7    11.795911   3.43451758 
26.705   11.5026228   3.39155168 
 26.71   11.9125154    3.4514512 
26.715   11.7594189   3.42920091 
 26.72   11.6775788   3.41724725 
26.725   11.4573482   3.38487049 
 26.73   11.4608269   3.38538431 
26.735   11.6233829   3.40930827 
 26.74   11.9515799   3.45710571 
26.745   11.5321457   3.39590131 
 26.75   11.2821633   3.35889317 
26.755   11.7684252   3.43051384 
 26.76   11.6769715    3.4171584 
26.765   11.4119038   3.37815094 
 26.77   11.6773179   3.41720908 
26.775   11.6963053   3.41998616 
 26.78    12.092235   3.47738911 
26.785   11.8997526    3.4496018 
 26.79   11.4307594   3.38094061 
26.795    11.632889   3.41070213 
  26.8   11.5224799   3.39447786 
26.805   11.5443452   3.39769705 
 26.81   11.8717618   3.44554231 
26.815   11.4284241   3.38059523 
 26.82   11.6762401   3.41705137 
26.825   12.1081997   3.47968386 
 26.83   12.0064582   3.46503365 
26.835   11.7342909   3.42553513 
 26.84   11.4959664   3.39057021 
26.845   12.1410361   3.48439896 
 26.85   11.8617643   3.44409122 
26.855   11.6733882   3.41663404 
 26.86   12.0109994   3.46568888 
26.865   11.4996394   3.39111182 
 26.87   11.6366734   3.41125687 
26.875    12.072494   3.47454946 
 26.88    11.890123   3.44820577 
26.885   12.3848132   3.51920633 
 26.89   12.1592885   3.48701713 
26.895   12.3672551   3.51671084 
  26.9    12.463865   3.53041995 
26.905   12.7634173   3.57259252 
 26.91   12.4870992   3.53370899 
26.915   13.1787477    3.6302545 
 26.92   13.1955695   3.63257065 
26.925   13.3668178    3.6560659 
 26.93    13.213791   3.63507786 
26.935   13.3200086    3.6496587 
 26.94   14.5732322    3.8174903 
26.945   15.0661445   3.88151318 
 26.95   15.4357852   3.92884018 
26.955   16.7144053   4.08832549 
 26.96   18.2658407   4.27385549 
26.965   20.1541762   4.48934028 
 26.97   22.4813575   4.74145099 
26.975   27.0388743   5.19989176 
 26.98   32.7150104    5.7197037 
26.985   39.5327236   6.28750535 
 26.99   53.4862706   7.31343084 
26.995   63.3613255   7.95998276 
  27.0    82.236134   9.06841408 
27.005   100.111296   10.0055632 
 27.01   112.887068   10.6248326 
27.015   130.505169   11.4238859 
 27.02   138.073051    11.750449 
27.025   141.790723    11.907591 
 27.03   131.274153   11.4574933 
27.035   116.626242    10.799363 
 27.04   100.127458   10.0063709 
27.045   71.6171975   8.46269446 
 27.05   56.7570567   7.53372794 
27.055   42.9215285    6.5514524 
 27.06   30.6466299   5.53593984 
27.065   26.5332924    5.1510477 
 27.07   21.9689655   4.68710631 
27.075   19.3888285   4.40327475 
 27.08   18.9046061   4.34794275 
27.085   16.0282651   4.00353158 
 27.09   15.7727752   3.97149534 
27.095   14.8014238   3.84726186 
  27.1    14.748883   3.84042745 
27.105   13.6112022   3.68933628 
 27.11   13.8351238   3.71955962 
27.115    13.054609   3.61311625 
 27.12   13.7198024   3.70402516 
27.125   12.7758201   3.57432792 
 27.13   12.2343343   3.49776132 
27.135   12.8503601    3.5847399 
 27.14   12.4980001   3.53525106 
27.145   11.9048892   3.45034624 
 27.15   11.9205328   3.45261245 
27.155   11.8883188   3.44794414 
 27.16   12.1182015   3.48112073 
27.165   12.1072098   3.47954161 
 27.17   11.7346822   3.42559224 
27.175   11.7875812   3.43330471 
 27.18   11.4544754    3.3844461 
27.185   12.0671453   3.47377969 
 27.19   11.9375165   3.45507112 
27.195   11.7248557   3.42415766 
  27.2   11.6952576   3.41983298 
27.205   11.5776084   3.40258849 
 27.21   11.6912183   3.41924235 
27.215   11.3167574   3.36403885 
 27.22   11.3709919   3.37209014 
27.225   11.3795662   3.37336126 
 27.23   10.4853333   3.23810644 
27.235   11.7111444   3.42215494 
 27.24   11.5562054   3.39944193 
27.245   11.6333709   3.41077278 
 27.25    11.329489   3.36593063 
27.255   11.5630566   3.40044947 
 27.26   10.7270204   3.27521302 
27.265   11.1518774   3.33944268 
 27.27   10.9767025    3.3131107 
27.275   10.7201174   3.27415903 
 27.28   11.2531371   3.35456959 
27.285   11.0372948   3.32224244 
 27.29   10.2969539   3.20888671 
27.295     11.21099   3.34828165 
  27.3   11.2731231   3.35754718 
27.305   10.9738588   3.31268151 
 27.31   11.2784915   3.35834654 
27.315   10.7852663   3.28409291 
 27.32   10.7888185   3.28463369 
27.325    10.698835   3.27090737 
 27.33   11.2477481   3.35376625 
27.335   10.9444282   3.30823642 
 27.34    11.364762   3.37116627 
27.345   10.7948878   3.28555746 
 27.35   11.1265046   3.33564156 
27.355   10.5512581   3.24827001 
 27.36   11.0224879   3.32001324 
27.365   10.8444926   3.29309771 
 27.37   10.8568962   3.29498045 
27.375   10.8888195   3.29982114 
 27.38   10.7407921   3.27731477 
27.385   11.1373256   3.33726319 
 27.39    11.332362   3.36635738 
27.395   10.8285703   3.29067931 
  27.4   11.3157226   3.36388504 
27.405    10.643519   3.26244065 
 27.41    10.731578   3.27590872 
27.415    11.026992   3.32069149 
 27.42   10.3192663   3.21236149 
27.425   10.6778902   3.26770411 
 27.43   10.5520021   3.24838453 
27.435   10.5406259   3.24663301 
 27.44   10.8141015   3.28848012 
27.445   10.8151153   3.28863426 
 27.45   11.0450869   3.32341494 
27.455   10.7076489    3.2722544 
 27.46   11.0295642   3.32107878 
27.465   10.4869727   3.23835956 
 27.47   10.8546602   3.29464114 
27.475   10.9097699   3.30299409 
 27.48   10.6179179   3.25851468 
27.485   10.9478996   3.30876104 
 27.49   10.7780333   3.28299151 
27.495   11.1059108    3.3325532 
  27.5   10.8833003   3.29898474 
27.505   10.6838574   3.26861705 
 27.51   10.6804383   3.26809398 
27.515    10.365613   3.21956721 
 27.52   10.5062281   3.24133122 
27.525   11.0469062   3.32368865 
 27.53   10.4093668   3.22635504 
27.535   10.6258856   3.25973705 
 27.54   10.4251185   3.22879521 
27.545   10.6222418   3.25917809 
 27.55   10.4934051   3.23935258 
27.555   10.6134429   3.25782794 
 27.56   10.3861826    3.2227601 
27.565   10.3906573   3.22345425 
 27.57   11.0123713   3.31848931 
27.575   10.4920022   3.23913602 
 27.58   11.0710449   3.32731798 
27.585   10.3240333   3.21310338 
 27.59   10.4915936   3.23907296 
27.595   10.6915188    3.2697888 
  27.6   10.5398596     3.246515 
27.605   10.4099205   3.22644084 
 27.61   10.7786829   3.28309044 
27.615   10.9421367   3.30789006 
 27.62    11.024405   3.32030194 
27.625    10.635269   3.26117602 
 27.63   10.1847925   3.19136217 
27.635   10.5436438   3.24709776 
 27.64   10.5068893   3.24143322 
27.645   10.4769287   3.23680841 
 27.65   10.9867778   3.31463086 
27.655   10.7649452    3.2809976 
 27.66   10.2434001   3.20053122 
27.665   11.0437926   3.32322022 
 27.67   10.4411082   3.23127038 
27.675   10.5851175   3.25347775 
 27.68   10.3728722   3.22069437 
27.685    10.898648   3.30131005 
 27.69   10.4046863    3.2256296 
27.695   10.2302769    3.1984804 
  27.7   10.1617378   3.18774808 
27.705   10.1833496   3.19113609 
 27.71   10.3762964   3.22122592 
27.715   10.8549563   3.29468608 
 27.72   10.3356427   3.21490944 
27.725   10.4418052   3.23137822 
 27.73    10.229841   3.19841226 
27.735   10.5584476    3.2493765 
 27.74   10.5126226   3.24231747 
27.745   10.1156675   3.18051371 
 27.75   10.8771435   3.29805147 
27.755   10.5578764    3.2492886 
 27.76   10.5143031   3.24257661 
27.765   10.3986044   3.22468672 
 27.77   10.3816212   3.22205232 
27.775     10.58767   3.25387001 
 27.78   10.0706554   3.17342959 
27.785   10.4465691   3.23211527 
 27.79   10.5795757   3.25262598 
27.795   10.8191522   3.28924797 
  27.8   10.5729757   3.25161124 
27.805   10.9268385   3.30557689 
 27.81   10.4864829   3.23828394 
27.815   11.0955717    3.3310016 
 27.82   10.5895756   3.25416282 
27.825   10.2864389   3.20724787 
 27.83    10.775824   3.28265502 
27.835   10.1294867   3.18268546 
 27.84   10.2645542    3.2038343 
27.845   10.6485898    3.2632177 
 27.85   10.7458043   3.27807935 
27.855   10.3268928   3.21354832 
 27.86   10.0736291   3.17389809 
27.865   10.1607757   3.18759717 
 27.87   10.2488275     3.201379 
27.875    9.9935263   3.16125391 
 27.88    10.389515   3.22327706 
27.885   10.4968021   3.23987686 
 27.89   10.4075795   3.22607804 
27.895   10.5182011   3.24317762 
  27.9   10.7015941    3.2713291 
27.905   10.1816134   3.19086406 
 27.91   10.2513311   3.20176999 
27.915   10.7227623   3.27456292 
 27.92   10.3246955   3.21320643 
27.925   10.2378126    3.1996582 
 27.93    10.136063   3.18371843 
27.935   10.5290674   3.24485244 
 27.94   10.5271342   3.24455455 
27.945   10.1748317    3.1898012 
 27.95   10.2274913   3.19804492 
27.955   10.3940791   3.22398497 
 27.96   10.3026136   3.20976846 
27.965   10.5861351   3.25363414 
 27.97   10.9909581   3.31526139 
27.975   10.4454354   3.23193988 
 27.98   10.1859853   3.19154905 
27.985   10.1175151   3.18080416 
 27.99   10.2887187   3.20760326 
27.995   10.2811656   3.20642567 
  28.0   10.1712183   3.18923474 
28.005   10.4877728    3.2384831 
 28.01   10.0169955   3.16496374 
28.015    9.8921025    3.1451713 
 28.02   10.4006109   3.22499781 
28.025   10.1358177   3.18367991 
 28.03   10.4473171   3.23223098 
28.035   10.0279777   3.16669823 
 28.04   10.2208156   3.19700104 
28.045   10.0968049     3.177547 
 28.05   10.1664689   3.18849007 
28.055   10.3491234   3.21700534 
 28.06   10.4064878   3.22590884 
28.065   10.5532515   3.24857684 
 28.07   10.2920123   3.20811663 
28.075   10.1282652   3.18249355 
 28.08   10.2282743   3.19816734 
28.085   10.1267106    3.1822493 
 28.09   9.64252345   3.10524129 
28.095    9.6558025   3.10737872 
  28.1   10.1243622   3.18188029 
28.105   10.3066984   3.21040471 
 28.11    9.7134754    3.1166449 
28.115   10.0634282   3.17229069 
 28.12   10.1236911   3.18177483 
28.125   10.1058431   3.17896887 
 28.13   10.0149526   3.16464099 
28.135   10.0805819   3.17499322 
 28.14   10.0435533   3.16915656 
28.145   10.0012326   3.16247254 
 28.15   9.98659042   3.16015671 
28.155   10.1211077   3.18136884 
 28.16   10.0784687   3.17466041 
28.165   10.2772998   3.20582279 
 28.17   10.4533646   3.23316634 
28.175   10.2030323   3.19421857 
 28.18   10.5138899    3.2425129 
28.185   10.0720836   3.17365461 
 28.19   10.3006941   3.20946944 
28.195   10.2597811   3.20308931 
  28.2   9.87040261   3.14171969 
28.205   10.6012223   3.25595183 
 28.21    10.202471    3.1941307 
28.215    10.271359   3.20489609 
 28.22   9.79622039   3.12989143 
28.225   10.4454235   3.23193804 
 28.23    10.196942    3.1932651 
28.235   10.2557689   3.20246294 
 28.24   9.98829098   3.16042576 
28.245   10.8350958   3.29167068 
 28.25   9.97480501   3.15829147 
28.255   9.83327367   3.13580511 
 28.26   9.89409098    3.1454874 
28.265   9.96783209   3.15718737 
 28.27    9.8585193   3.13982791 
28.275   10.4915372   3.23906425 
 28.28   10.2525959   3.20196751 
28.285   10.5728669   3.25159452 
 28.29   10.2513194   3.20176817 
28.295   10.1902249   3.19221316 
  28.3   10.2811843   3.20642858 
28.305   10.7160356   3.27353564 
 28.31   10.4685373   3.23551191 
28.315   11.0129822   3.31858135 
 28.32    11.323621   3.36505883 
28.325   11.3288242   3.36583187 
 28.33   11.3227804   3.36493393 
28.335   12.3197741   3.50995357 
 28.34   12.4487133   3.52827342 
28.345   12.1257643   3.48220682 
 28.35   12.4451361   3.52776645 
28.355   11.7041086   3.42112681 
 28.36   11.1961959   3.34607172 
28.365    11.722857    3.4238658 
 28.37   10.8389566   3.29225707 
28.375   10.9380134   3.30726676 
 28.38    10.656209   3.26438493 
28.385   10.7808044   3.28341352 
 28.39   10.5045536   3.24107291 
28.395    10.276618   3.20571646 
  28.4   9.96823884   3.15725179 
28.405   10.1803451   3.19066531 
 28.41   10.0182149   3.16515637 
28.415   10.6383951   3.26165527 
 28.42    10.113537   3.18017876 
28.425   10.2260046   3.19781246 
 28.43   10.0937722   3.17706975 
28.435   10.1444217   3.18503088 
 28.44   10.0287182   3.16681515 
28.445   9.89530448   3.14568029 
 28.45    9.7913848   3.12911885 
28.455   10.2280328   3.19812958 
 28.46   9.95500109   3.15515468 
28.465   10.0557628   3.17108228 
 28.47   9.89174344   3.14511422 
28.475   10.3002001   3.20939248 
 28.48   10.1603457   3.18752971 
28.485   9.14214437   3.02359792 
 28.49   10.3710242   3.22040746 
28.495   9.99438795   3.16139019 
  28.5   10.3543648   3.21781989 
28.505   10.2143328   3.19598698 
 28.51   10.2298808   3.19841848 
28.515   10.2956327   3.20868084 
 28.52    10.169754   3.18900518 
28.525   10.0892718   3.17636141 
 28.53   10.2475809   3.20118429 
28.535   9.91544992   3.14888074 
 28.54   10.3379773   3.21527251 
28.545    10.167988   3.18872828 
 28.55   10.5623971   3.24998417 
28.555   9.94522912   3.15360573 
 28.56   10.2854517   3.20709396 
28.565   10.2933782    3.2083295 
 28.57   10.2494488   3.20147603 
28.575   9.70219171   3.11483414 
 28.58   9.96769821   3.15716617 
28.585   10.3235508   3.21302828 
 28.59   10.0534993   3.17072536 
28.595   10.1722788   3.18940101 
  28.6    10.198866   3.19356635 
28.605   9.99995959   3.16227127 
 28.61   10.0259173    3.1663729 
28.615   9.99239513     3.161075 
 28.62   9.91513273   3.14883037 
28.625   9.63380495   3.10383713 
 28.63    10.074904   3.17409893 
28.635   9.98481896   3.15987641 
 28.64   10.1893655   3.19207855 
28.645   9.88414196   3.14390553 
 28.65   9.94099406    3.1529342 
28.655   10.0239135   3.16605645 
 28.66    9.8746155   3.14239009 
28.665   9.77237462   3.12607975 
 28.67   10.0044696   3.16298429 
28.675    10.140229   3.18437262 
 28.68   9.69335122   3.11341472 
28.685   9.84750212   3.13807299 
 28.69    9.8405419    3.1369638 
28.695    10.377626   3.22143228 
  28.7   9.76251982   3.12450313 
28.705   10.2294509   3.19835127 
 28.71   9.93515515   3.15200811 
28.715   9.57749587   3.09475296 
 28.72    9.8716803   3.14192303 
28.725   9.73393093   3.11992483 
 28.73   10.4720844   3.23606001 
28.735   9.94193788   3.15308387 
 28.74   9.97464452   3.15826606 
28.745   10.0739086   3.17394212 
 28.75   10.4167816   3.22750393 
28.755   9.86572182   3.14097466 
 28.76   10.2530908   3.20204479 
28.765   10.1296429      3.18271 
 28.77   10.1652081   3.18829235 
28.775   10.1995438   3.19367246 
 28.78   10.1275926   3.18238787 
28.785   9.97485271   3.15829902 
 28.79   9.98118336   3.15930109 
28.795   10.2287003   3.19823393 
  28.8   9.97815331   3.15882151 
28.805   10.2480992   3.20126526 
 28.81   10.2356313   3.19931732 
28.815   9.84895082   3.13830381 
 28.82   10.0008512   3.16241225 
28.825   9.59782025    3.0980349 
 28.83   10.1560805    3.1868606 
28.835   10.0204935   3.16551631 
 28.84   10.0352171   3.16784107 
28.845   10.0425841   3.16900364 
 28.85   10.0730993   3.17381463 
28.855   10.1517619   3.18618297 
 28.86   9.76794677   3.12537146 
28.865   10.1016473   3.17830887 
 28.87   9.73564292   3.12019918 
28.875    10.113989   3.18024983 
 28.88   10.1649211   3.18824733 
28.885   9.93548832   3.15206096 
 28.89   10.2490733   3.20141739 
28.895   9.92166465    3.1498674 
  28.9   9.84688284   3.13797432 
28.905   10.1771096   3.19015824 
 28.91   9.93611825   3.15216089 
28.915   9.80948112   3.13200912 
 28.92   9.93890936   3.15260358 
28.925   9.80803332   3.13177798 
 28.93   10.0853499   3.17574399 
28.935   10.4650951   3.23497992 
 28.94   9.74189857   3.12120146 
28.945   10.3451855   3.21639324 
 28.95     10.60435    3.2564321 
28.955   10.4278077   3.22921162 
 28.96   10.2683541   3.20442726 
28.965   10.8327305   3.29131136 
 28.97   10.4956689   3.23970197 
28.975   10.2264432   3.19788105 
 28.98   10.7049921   3.27184842 
28.985   10.0316067   3.16727118 
 28.99    10.789429   3.28472663 
28.995   10.7087875   3.27242838 
  29.0   10.6545496   3.26413076 
29.005   10.5113184   3.24211634 
 29.01   11.0057538   3.31749209 
29.015   11.0956616    3.3310151 
 29.02   11.2886814    3.3598633 
29.025   12.1445609   3.48490472 
 29.03   12.1602829   3.48715971 
29.035   12.3070975    3.5081473 
 29.04   13.6832031   3.69908138 
29.045   14.3397465   3.78678578 
 29.05   15.1386554   3.89084251 
29.055   18.4099075   4.29067681 
 29.06   19.0325319   4.36262901 
29.065   22.6336618   4.75748482 
 29.07   28.9999775   5.38516272 
29.075   33.0415668   5.74817944 
 29.08   41.2583924   6.42326961 
29.085   52.4586247   7.24283265 
 29.09    55.521612   7.45128257 
29.095   69.4674239   8.33471198 
  29.1   76.1439096   8.72604777 
29.105   79.3908704   8.91015547 
 29.11   82.4693907   9.08126592 
29.115   77.5907915   8.80856353 
 29.12   72.9595514   8.54163634 
29.125   57.9672849   7.61362495 
 29.13    50.524181   7.10803637 
29.135   38.9805128   6.24343758 
 29.14   28.2986049   5.31964331 
29.145   24.5250172   4.95227394 
 29.15   19.8966251   4.46056332 
29.155   15.8711641   3.98386296 
 29.16   16.2918649   4.03631824 
29.165   13.9056242   3.72902456 
 29.17   12.9962477   3.60503089 
29.175   12.5753016   3.54616717 
 29.18   12.3179601   3.50969515 
29.185   11.9485426   3.45666641 
 29.19   11.4632091   3.38573612 
29.195   11.0930566   3.33062406 
  29.2   11.0486427   3.32394987 
29.205   11.5914713   3.40462499 
 29.21   10.8887929    3.2998171 
29.215   10.7017723   3.27135634 
 29.22   10.8284178   3.29065613 
29.225   11.0184462    3.3194045 
 29.23   11.0285009   3.32091869 
29.235   10.2492923   3.20145159 
 29.24   11.0392054   3.32252996 
29.245   10.4295938   3.22948816 
 29.25   10.2830709   3.20672277 
29.255   9.70551978   3.11536832 
 29.26    9.9095158   3.14793834 
29.265   10.2214917   3.19710677 
 29.27   10.2819172   3.20654287 
29.275   10.0619147   3.17205212 
 29.28   10.0764914   3.17434897 
29.285   9.95768024   3.15557922 
 29.29   9.72000834   3.11769279 
29.295    9.6205032    3.1016936 
  29.3   10.0119547   3.16416729 
29.305   10.0478961   3.16984165 
 29.31   9.74514953   3.12172221 
29.315   9.83593174    3.1362289 
 29.32   9.46135882   3.07593219 
29.325   9.90191701   3.14673116 
 29.33   10.0027944   3.16271947 
29.335   9.50676675   3.08330452 
 29.34    10.438875   3.23092479 
29.345   9.90155596   3.14667379 
 29.35   9.71999162   3.11769011 
29.355   10.1249792   3.18197724 
 29.36   9.61426169   3.10068729 
29.365   9.77976777   3.12726202 
 29.37   10.1433203   3.18485797 
29.375   9.66459002   3.10879237 
 29.38   10.1014947   3.17828486 
29.385   9.82182769   3.13397953 
 29.39   9.82432627   3.13437813 
29.395    9.9407067   3.15288863 
  29.4   9.96952208     3.157455 
29.405   10.1325054   3.18315965 
 29.41   9.93980827   3.15274615 
29.415   9.53502881    3.0878842 
 29.42   9.56779757   3.09318567 
29.425   9.75542314   3.12336728 
 29.43   9.69615003   3.11386416 
29.435   9.95311314   3.15485549 
 29.44   9.95470961   3.15510849 
29.445   9.27271705   3.04511363 
 29.45   9.59798859   3.09806207 
29.455   9.28937264   3.04784721 
 29.46   9.65739313   3.10763465 
29.465    9.8452661    3.1377167 
 29.47   9.17906609   3.02969736 
29.475   9.61185096   3.10029853 
 29.48   9.76921568   3.12557446 
29.485   9.50747454   3.08341929 
 29.49   9.33058003   3.05459981 
29.495   9.72646015   3.11872733 
  29.5   10.2079267   3.19498462 
29.505   9.68066024   3.11137594 
 29.51   9.49822298   3.08191872 
29.515   10.0728512   3.17377555 
 29.52   9.50259795   3.08262842 
29.525   9.53316404   3.08758223 
 29.53   9.39973017   3.06589794 
29.535   9.78396734    3.1279334 
 29.54   10.1253317   3.18203264 
29.545    9.2842439   3.04700573 
 29.55   9.69783806    3.1141352 
29.555    9.1824759   3.03026004 
 29.56   9.65886318   3.10787117 
29.565   9.51444524   3.08454944 
 29.57    9.1702293   3.02823865 
29.575   9.53313145   3.08757696 
 29.58   9.58430372   3.09585266 
29.585   9.67365641   3.11025022 
 29.59    9.5686099   3.09331697 
29.595   9.18381515   3.03048101 
  29.6   9.81973029   3.13364489 
29.605   9.66260262   3.10847271 
 29.61   9.42712447   3.07036227 
29.615   9.56761627   3.09315636 
 29.62   9.82275174   3.13412695 
29.625   9.55341687   3.09086021 
 29.63   10.2548223   3.20231515 
29.635   9.21391828   3.03544367 
 29.64   9.55730795    3.0914896 
29.645   9.13413689   3.02227346 
 29.65   9.66609281   3.10903406 
29.655    9.2280588   3.03777201 
 29.66   9.59154509   3.09702197 
29.665   9.40163171   3.06620803 
 29.67   9.30394032   3.05023611 
29.675   9.54308065    3.0891877 
 29.68   9.46531941   3.07657592 
29.685   9.77938291   3.12720049 
 29.69   9.70915999    3.1159525 
29.695   9.82671735   3.13475954 
  29.7   9.84726774   3.13803565 
29.705   9.62925903   3.10310474 
 29.71   9.59965159   3.09833045 
29.715   9.55999685   3.09192446 
 29.72   9.30740292   3.05080365 
29.725   9.37034666    3.0611022 
 29.73   9.68285397   3.11172845 
29.735   9.41889327   3.06902155 
 29.74   9.80948183   3.13200923 
29.745   9.33355142   3.05508616 
 29.75   9.64623763   3.10583928 
29.755   9.63561581   3.10412883 
 29.76   9.85308451   3.13896233 
29.765   9.34179931   3.05643572 
 29.77   9.91797037   3.14928093 
29.775    9.5142216   3.08451319 
 29.78   9.43188338   3.07113715 
29.785   9.67483817   3.11044019 
 29.79   9.29647774   3.04901258 
29.795   9.67424315   3.11034454 
  29.8   9.37540809   3.06192882 
29.805   9.58009252   3.09517245 
 29.81   9.57863234   3.09493656 
29.815   9.79995883   3.13048859 
 29.82    9.3359177    3.0554734 
29.825   9.19639541   3.03255592 
 29.83   9.63098532   3.10338288 
29.835   9.62833183   3.10295534 
 29.84   9.37422251   3.06173521 
29.845   9.56294041   3.09240043 
 29.85   9.55966352   3.09187055 
29.855    9.2120539   3.03513655 
 29.86   9.86420142   3.14073262 
29.865   9.53168708   3.08734305 
 29.87   9.75197775   3.12281568 
29.875   9.63218338    3.1035759 
 29.88   9.74509863   3.12171405 
29.885   9.47112996    3.0775201 
 29.89   9.48786711   3.08023816 
29.895    9.4882498   3.08030028 
  29.9   9.83639696   3.13630307 
29.905   9.63167253    3.1034936 
 29.91   9.29766825   3.04920781 
29.915   9.79482195   3.12966803 
 29.92   9.60685698   3.09949302 
29.925   9.08409829   3.01398379 
 29.93   9.38832495   3.06403736 
29.935   9.95230005   3.15472662 
 29.94   9.61895476   3.10144398 
29.945    9.7261331    3.1186749 
 29.95   9.07098224   3.01180714 
29.955   9.48945175   3.08049537 
 29.96    9.2406754   3.03984792 
29.965   9.68359173     3.111847 
 29.97    9.3439576   3.05678877 
29.975   9.85759623   3.13968091 
 29.98   9.35952693   3.05933439 
29.985   9.73393228   3.11992504 
 29.99   9.83821059   3.13659219 
29.995   9.39148161   3.06455243 
  30.0   9.54424711   3.08937649 
30.005   9.38027967   3.06272422 
 30.01   9.83856223   3.13664825 
30.015   9.38268991   3.06311768 
 30.02   10.1766734   3.19008988 
30.025   9.86349316   3.14061987 
 30.03   9.57401014   3.09418974 
30.035   9.48524489   3.07981248 
 30.04   9.72396354   3.11832704 
30.045   9.55255248   3.09072038 
 30.05   9.83401321   3.13592302 
30.055   9.67600459   3.11062768 
 30.06   9.47022202   3.07737258 
30.065   9.60678575   3.09948153 
 30.07   9.84096497   3.13703124 
30.075   9.48786491    3.0802378 
 30.08   9.43779822   3.07209997 
30.085   9.62539531   3.10248212 
 30.09   9.38378981   3.06329721 
30.095   9.13148469   3.02183466 
  30.1   9.68798916   3.11255348 
30.105   9.81183709   3.13238521 
 30.11    9.7424898   3.12129617 
30.115   9.74354791   3.12146567 
 30.12   9.25832855   3.04275016 
30.125   9.84231788   3.13724686 
 30.13   9.93070217   3.15130166 
30.135   9.40016976   3.06596963 
 30.14   9.95195024   3.15467118 
30.145   9.61905137   3.10145955 
 30.15   10.0325421   3.16741884 
30.155   9.74349703   3.12145752 
 30.16   9.92519033   3.15042701 
30.165   9.81762782    3.1333094 
 30.17   10.0624113    3.1721304 
30.175   9.63078579   3.10335074 
 30.18    9.9003377   3.14648021 
30.185    10.332044   3.21434971 
 30.19    9.9585298   3.15571383 
30.195   9.94344763   3.15332327 
  30.2   9.95780236   3.15559857 
30.205   10.3255572   3.21334051 
 30.21   10.1947499   3.19292184 
30.215   10.4568058   3.23369848 
 30.22   10.7050946   3.27186409 
30.225   10.6449321   3.26265722 
 30.23   10.3567223   3.21818619 
30.235   10.9935906    3.3156584 
 30.24   10.9087586   3.30284099 
30.245   10.6190007   3.25868082 
 30.25   11.5041213   3.39177258 
30.255   11.8203074    3.4380674 
 30.26   12.3214351   3.51019018 
30.265   12.2723266   3.50318806 
 30.27   13.4077535   3.66165994 
30.275   14.1111171   3.75647669 
 30.28    14.758438   3.84167125 
30.285    16.828842   4.10229716 
 30.29   18.1206231   4.25683252 
30.295   21.8032582   4.66939591 
  30.3   25.9246595   5.09162641 
30.305     29.55432   5.43638851 
 30.31   39.0598844   6.24979074 
30.315   45.5851227   6.75167555 
 30.32   53.4119846   7.30835033 
30.325   68.1840758   8.25736495 
 30.33   76.7314416   8.75964849 
30.335   89.0770122   9.43806189 
 30.34   97.4887593   9.87363962 
30.345   101.428616   10.0711775 
 30.35   97.4237116   9.87034506 
30.355   87.4649014   9.35226718 
 30.36   80.7226147   8.98457649 
30.365   60.6165963   7.78566608 
 30.37   52.0207751    7.2125429 
30.375   43.5840628   6.60182269 
 30.38   29.8572411   5.46417798 
30.385   27.0681616   5.20270714 
 30.39   21.6025448   4.64785378 
30.395   18.1615951    4.2616423 
  30.4   16.1925721   4.02399951 
30.405   15.4195879   3.92677831 
 30.41   13.6228345   3.69091242 
30.415   13.2372757   3.63830671 
 30.42   13.0709586   3.61537808 
30.425   12.2477795   3.49968277 
 30.43   12.0427867   3.47027185 
30.435   11.8190679   3.43788712 
 30.44   11.4369029   3.38184903 
30.445   11.5308254   3.39570691 
 30.45   11.1010368   3.33182185 
30.455   11.1606542   3.34075653 
 30.46   11.2343249   3.35176445 
30.465   10.3985266   3.22467466 
 30.47   11.3614435   3.37067405 
30.475   10.8069437   3.28739162 
 30.48   10.2980075   3.20905087 
30.485   10.7203197   3.27418993 
 30.49   10.2829766   3.20670807 
30.495   10.3601645   3.21872094 
  30.5   10.2515023   3.20179673 
30.505   9.97543257   3.15839082 
 30.51   9.96443907   3.15664998 
30.515   10.1170171   3.18072588 
 30.52   10.1136063   3.18018966 
30.525   10.0860267   3.17585055 
 30.53   10.1922726   3.19253389 
30.535    9.9248559   3.15037393 
 30.54   9.72118955   3.11788222 
30.545   10.1427522   3.18476878 
 30.55   9.18007231   3.02986341 
30.555   9.58109685   3.09533469 
 30.56   9.62539249   3.10248167 
30.565   9.70329162   3.11501069 
 30.57   9.51907138   3.08529924 
30.575    9.8091115   3.13195011 
 30.58    9.6999657   3.11447679 
30.585   9.59878227   3.09819016 
 30.59   9.89559678   3.14572675 
30.595   9.83510712   3.13609744 
  30.6   9.81460345   3.13282675 
30.605   10.1155269   3.18049162 
 30.61   9.48230008   3.07933436 
30.615   9.94403771   3.15341683 
 30.62   9.84326635   3.13739802 
30.625   9.72702665   3.11881815 
 30.63    9.7475564   3.12210768 
30.635   9.49876788   3.08200712 
 30.64   10.0405683   3.16868558 
30.645   9.66047415   3.10813033 
 30.65   9.53565948   3.08798631 
30.655   9.24886929   3.04119537 
 30.66   9.65751657   3.10765451 
30.665   9.18526884   3.03072084 
 30.67   9.92867608   3.15098018 
30.675   9.06897329   3.01147361 
 30.68   9.74265104     3.121322 
30.685   9.84547221   3.13774954 
 30.69   9.55443501   3.09102491 
30.695   9.74518958   3.12172862 
  30.7   9.12535113   3.02081961 
30.705   9.85570877   3.13938032 
 30.71    9.4130716   3.06807295 
30.715   9.73630842   3.12030582 
 30.72   9.67230375   3.11003276 
30.725   9.66696571   3.10917444 
 30.73   9.40727065   3.06712743 
30.735   9.61632083   3.10101932 
 30.74    9.2694878   3.04458335 
30.745    9.6275477   3.10282898 
 30.75   9.53169423    3.0873442 
30.755     9.765906   3.12504496 
 30.76   9.13705469   3.02275614 
30.765   9.23312925   3.03860647 
 30.77   9.44203794   3.07278993 
30.775   9.51616919   3.08482888 
 30.78   9.73191946   3.11960245 
30.785   9.60380203   3.09900017 
 30.79   9.37238365    3.0614349 
30.795   9.47406934   3.07799762 
  30.8   9.60518899   3.09922393 
30.805   10.0027398   3.16271083 
 30.81   9.71512454   3.11690945 
30.815      9.21706   3.03596113 
 30.82   9.37877791   3.06247905 
30.825   9.77050782   3.12578115 
 30.83   10.2362331   3.19941137 
30.835   9.82460984   3.13442337 
 30.84    9.5951851   3.09760958 
30.845   9.35315963   3.05829358 
 30.85   9.38276389   3.06312975 
30.855   9.43550579   3.07172684 
 30.86   9.72954235   3.11922143 
30.865   9.77528018   3.12654445 
 30.87   9.54027515   3.08873358 
30.875   9.79399049   3.12953519 
 30.88   10.0354851   3.16788338 
30.885   9.89916421   3.14629373 
 30.89   10.1132536   3.18013422 
30.895   10.1285135   3.18253256 
  30.9   9.89896128   3.14626148 
30.905   9.96517419   3.15676641 
 30.91   10.2391663   3.19986973 
30.915   9.83431102   3.13597051 
 30.92   10.1073322   3.17920308 
30.925   9.96459191   3.15667418 
 30.93   10.3570961   3.21824426 
30.935    10.347847   3.21680695 
 30.94   10.3663518   3.21968194 
30.945    10.741629   3.27744245 
 30.95   11.0297661   3.32110917 
30.955   10.2524459   3.20194408 
 30.96   11.0322199   3.32147856 
30.965   11.1383133   3.33741117 
 30.97    11.770088   3.43075618 
30.975   11.3892842   3.37480136 
 30.98    12.003152   3.46455654 
30.985   12.2290721   3.49700902 
 30.99   12.6609796   3.55822703 
30.995   13.9722339   3.73794515 
  31.0    14.225856   3.77171791 
31.005   16.3858724   4.04794669 
 31.01   19.0946485   4.36974238 
31.015   20.2714117   4.50237845 
 31.02   25.6248838   5.06210271 
31.025   31.7173246   5.63181362 
 31.03   35.5916201   5.96587128 
31.035   48.2460659   6.94593881 
 31.04   57.5497891   7.58615773 
31.045   65.3182881   8.08197303 
 31.05   80.8395602   8.99108226 
31.055   87.0268249   9.32881691 
 31.06   95.0350323    9.7485913 
31.065   97.7944149   9.88910587 
 31.07   96.7036184   9.83379979 
31.075   89.6499877   9.46836774 
 31.08   73.1001719   8.54986385 
31.085   65.1247835   8.06999278 
 31.09   48.2975254    6.9496421 
31.095   35.8591174   5.98824828 
  31.1   30.9111934   5.55978357 
31.105   22.4837228   4.74170041 
 31.11   18.7254321   4.32728924 
31.115   18.1278572   4.25768214 
 31.12   14.5363148   3.81265194 
31.125   14.1873736   3.76661302 
 31.13   13.7506188   3.70818269 
31.135   12.7564186   3.57161288 
 31.14   12.7273102   3.56753559 
31.145   11.6375847   3.41139043 
 31.15   11.7159939    3.4228634 
31.155    11.196915   3.34617916 
 31.16   11.5141599   3.39325211 
31.165   11.3839996   3.37401831 
 31.17    11.073421   3.32767501 
31.175   10.5782392   3.25242052 
 31.18    10.849745    3.2938951 
31.185   10.4462267   3.23206229 
 31.19   10.0780854   3.17460004 
31.195    10.192458   3.19256291 
  31.2   10.5200328      3.24346 
31.205   9.79686705   3.12999474 
 31.21   10.0405025   3.16867519 
31.215   10.3006278   3.20945912 
 31.22   9.94779764   3.15401294 
31.225    10.106499   3.17907204 
 31.23    9.8120927   3.13242601 
31.235   10.0417323   3.16886924 
 31.24   9.97879754   3.15892348 
31.245   9.93934022   3.15267192 
 31.25   10.0889705   3.17631398 
31.255   10.0521451   3.17051181 
 31.26   9.91593619   3.14895795 
31.265   10.3278372   3.21369526 
 31.27   10.3449541   3.21635726 
31.275   10.3636878    3.2192682 
 31.28    10.051963   3.17048309 
31.285   10.5487877   3.24788974 
 31.29   10.4247224   3.22873387 
31.295   11.0035354   3.31715773 
  31.3   11.1615142   3.34088525 
31.305   11.0807969    3.3287831 
 31.31   10.8466564   3.29342624 
31.315   10.9569515   3.31012863 
 31.32   10.4177884   3.22765989 
31.325   10.3846434   3.22252129 
 31.33   10.3501735   3.21716855 
31.335   9.92193783   3.14991077 
 31.34   9.64059998   3.10493156 
31.345   9.57778232   3.09479924 
 31.35   9.83919917   3.13674978 
31.355   9.65361468   3.10702666 
 31.36   9.58468183   3.09591373 
31.365   9.49752041   3.08180473 
 31.37   9.38999596   3.06431003 
31.375   9.46039207   3.07577504 
 31.38   9.33973893   3.05609865 
31.385   9.39148465   3.06455293 
 31.39   9.25198138   3.04170698 
31.395   9.50111964   3.08238863 
  31.4   9.13810291   3.02292952 
31.405   8.90877828   2.98475766 
 31.41   9.32417792   3.05355169 
31.415    10.037935   3.16827003 
 31.42   9.29107897   3.04812712 
31.425   9.24660423   3.04082295 
 31.43   9.52183119   3.08574646 
31.435   9.20704084    3.0343106 
 31.44   9.28978933   3.04791557 
31.445   8.91782486   2.98627274 
 31.45   9.04060774   3.00676034 
31.455   9.16016671   3.02657673 
 31.46   9.17224255   3.02857104 
31.465   9.64801184   3.10612489 
 31.47   8.71142008   2.95151149 
31.475    8.9904728   2.99841171 
 31.48   9.32169083   3.05314442 
31.485   9.68212132   3.11161073 
 31.49    9.3165443   3.05230148 
31.495    9.2616932   3.04330301 
  31.5   9.17183517   3.02850378 
31.505   9.61338298   3.10054559 
 31.51   9.64134624   3.10505173 
31.515   9.21410226   3.03547398 
 31.52   9.13782713   3.02288391 
31.525   9.35971684   3.05936543 
 31.53   9.23934357   3.03962885 
31.535   8.90264941   2.98373079 
 31.54    9.7566391   3.12356193 
31.545   9.41899764   3.06903855 
 31.55   9.26311125   3.04353598 
31.555   8.81994289   2.96983887 
 31.56   9.57578374   3.09447633 
31.565   8.89919475   2.98315182 
 31.57   9.18584703   3.03081623 
31.575   9.46446571   3.07643718 
 31.58   9.34920496   3.05764696 
31.585   8.99531943    2.9992198 
 31.59   9.37804376   3.06235918 
31.595    9.2851379   3.04715242 
  31.6   9.39600607   3.06529054 
31.605   9.33758857   3.05574681 
 31.61    9.3215286   3.05311785 
31.615   9.31772862   3.05249547 
 31.62   9.22371095    3.0370563 
31.625   9.43426365   3.07152465 
 31.63   9.20232633   3.03353364 
31.635   9.17452719    3.0289482 
 31.64   8.92651372   2.98772718 
31.645   9.71200274   3.11640863 
 31.65   9.23238824   3.03848453 
31.655   9.21938928   3.03634472 
 31.66   9.30662378   3.05067596 
31.665   9.10286615   3.01709565 
 31.67   9.20326656   3.03368861 
31.675      9.19009   3.03151612 
 31.68   9.27803818   3.04598723 
31.685    9.4878446    3.0802345 
 31.69   8.95682986   2.99279633 
31.695    9.4483457   3.07381615 
  31.7   8.93914865   2.98984091 
31.705   9.29895655   3.04941905 
 31.71   9.30497019   3.05040492 
31.715   9.39281524   3.06477001 
 31.72   9.16715492   3.02773099 
31.725   9.12425179   3.02063765 
 31.73    9.2451758   3.04058807 
31.735    9.0737988   3.01227469 
 31.74   9.22132081   3.03666278 
31.745   9.15747941   3.02613275 
 31.75   9.51774799   3.08508476 
31.755   9.40368059   3.06654212 
 31.76   9.21418585   3.03548774 
31.765   9.49452658   3.08131897 
 31.77    9.4284807   3.07058312 
31.775   9.47799629   3.07863546 
 31.78   9.37841642   3.06242003 
31.785   9.58418141   3.09583291 
 31.79   9.24730181   3.04093765 
31.795   9.63214847   3.10357028 
  31.8   9.26394869   3.04367355 
31.805   8.88688006   2.98108706 
 31.81   9.11606713   3.01928255 
31.815   9.12632378    3.0209806 
 31.82   9.18273878   3.03030341 
31.825   9.14692744   3.02438877 
 31.83   9.28431688    3.0470177 
31.835    9.1502996   3.02494621 
 31.84   9.23546914   3.03899147 
31.845     9.344513   3.05687962 
 31.85   8.93192975   2.98863342 
31.855   9.28776353   3.04758323 
 31.86    9.1771136   3.02937512 
31.865   8.96597543   2.99432387 
 31.87   9.32131321   3.05308258 
31.875   9.26196276    3.0433473 
 31.88   9.48261637   3.07938571 
31.885   9.22456204   3.03719641 
 31.89   9.33369963   3.05511041 
31.895    9.3721122   3.06139057 
  31.9   9.28131641    3.0465253 
31.905   9.40466854    3.0667032 
 31.91   9.28947267   3.04786362 
31.915   9.12691317   3.02107815 
 31.92   8.92614066   2.98766475 
31.925   9.47307959   3.07783684 
 31.93   9.03468398   3.00577511 
31.935   9.08679053   3.01443038 
 31.94   9.44234648   3.07284013 
31.945   9.16184291   3.02685363 
 31.95   9.05691955   3.00947164 
31.955   9.31136941   3.05145365 
 31.96   9.20104789   3.03332291 
31.965   9.26490952   3.04383139 
 31.97   9.63501736   3.10403244 
31.975   9.26269199    3.0434671 
 31.98   9.48372567   3.07956582 
31.985   9.51654015     3.084889 
 31.99   9.41075511   3.06769541 
31.995   9.38557514   3.06358861 
  32.0   9.76693811   3.12521009 
32.005   9.06598825   3.01097796 
 32.01   9.11562753   3.01920975 
32.015   9.26242382   3.04342304 
 32.02   9.20094363   3.03330573 
32.025   9.13600285   3.02258215 
 32.03   9.65007861   3.10645757 
32.035   9.45452875   3.07482174 
 32.04   9.02315565    3.0038568 
32.045   9.05490931   3.00913764 
 32.05   9.40952131    3.0674943 
32.055    9.2628744   3.04349707 
 32.06   8.69197108    2.9482149 
32.065   9.48871011   3.08037499 
 32.07   9.48415652   3.07963578 
32.075   9.61044426   3.10007165 
 32.08   9.61744001   3.10119977 
32.085   9.82588405   3.13462662 
 32.09   9.01315569   3.00219181 
32.095   9.49886773   3.08202332 
  32.1   9.53937849   3.08858843 
32.105   9.64881862   3.10625476 
 32.11   9.25265712   3.04181806 
32.115   9.08420662   3.01400176 
 32.12   9.37689012   3.06217082 
32.125   9.61664712   3.10107193 
 32.13   10.0065026   3.16330564 
32.135   9.30023184   3.04962815 
 32.14    9.6670775   3.10919242 
32.145   9.17513198   3.02904803 
 32.15   9.60014907   3.09841073 
32.155   9.79734574    3.1300712 
 32.16   9.74289725   3.12136144 
32.165   10.1156052   3.18050392 
 32.17   10.2932347   3.20830714 
32.175   10.7272534    3.2752486 
 32.18   11.1681856   3.34188354 
32.185     11.86512   3.44457834 
 32.19   12.2316464   3.49737708 
32.195   13.4471721    3.6670386 
  32.2   15.0124069   3.87458473 
32.205   16.0359214   4.00448766 
 32.21   18.1636769   4.26188655 
32.215   19.5135678   4.41741642 
 32.22   21.7667223     4.665482 
32.225   22.8331431   4.77840382 
 32.23   23.9684575   4.89575914 
32.235   24.8578521   4.98576495 
 32.24   23.9380799   4.89265571 
32.245   22.6620207   4.76046434 
 32.25   19.5103588   4.41705319 
32.255   18.2789077   4.27538392 
 32.26   16.6779434   4.08386378 
32.265   13.4212124   3.66349729 
 32.27   13.0130286   3.60735757 
32.275    11.723006   3.42388756 
 32.28   11.0812743    3.3288548 
32.285   10.8517712   3.29420266 
 32.29   10.2680891   3.20438591 
32.295   10.1598656   3.18745441 
  32.3   10.0199847   3.16543593 
32.305   10.1290182   3.18261186 
 32.31    10.080891   3.17504189 
32.315   10.0791573   3.17476885 
 32.32   9.62949847   3.10314332 
32.325    9.9006265    3.1465261 
 32.33   9.72149391   3.11793103 
32.335   9.70709138   3.11562054 
 32.34   9.36028913   3.05945896 
32.345   9.61241789   3.10038996 
 32.35   9.72076431   3.11781403 
32.355   9.62266473   3.10204203 
 32.36   9.69618456   3.11386971 
32.365   9.66750052   3.10926045 
 32.37   9.63424418   3.10390789 
32.375   9.41341494    3.0681289 
 32.38    9.1718349   3.02850374 
32.385   9.63205571   3.10355533 
 32.39   9.46575907   3.07664738 
32.395   9.98447633    3.1598222 
  32.4   9.47674996   3.07843304 
32.405   9.21773108   3.03607165 
 32.41   9.60889705    3.0998221 
32.415   9.50608595   3.08319411 
 32.42   9.44063465   3.07256158 
32.425   9.85639018   3.13948884 
 32.43   9.59254968   3.09718415 
32.435   9.16869043   3.02798455 
 32.44   9.47194306    3.0776522 
32.445   9.30120425   3.04978758 
 32.45   9.55648127   3.09135589 
32.455   9.56331735   3.09246137 
 32.46   9.30420811      3.05028 
32.465   9.60003297     3.098392 
 32.47   9.43958956   3.07239151 
32.475   10.0883057   3.17620933 
 32.48    9.3129566   3.05171371 
32.485   9.62783861   3.10287586 
 32.49   9.54654571   3.08974849 
32.495   9.37174411   3.06133045 
  32.5   9.85516426   3.13929359 
32.505   9.73900064   3.12073719 
 32.51    9.3979918   3.06561442 
32.515   9.53914803   3.08855112 
 32.52    9.7503342   3.12255251 
32.525   9.26173268   3.04330949 
 32.53   8.91934612   2.98652743 
32.535   9.99448026   3.16140479 
 32.54   9.98302249   3.15959214 
32.545   9.33497475   3.05531909 
 32.55   8.91163634    2.9852364 
32.555   9.72452991   3.11841785 
 32.56   8.96826222    2.9947057 
32.565   9.83211894   3.13562098 
 32.57   9.80885411   3.13190902 
32.575   9.25823504    3.0427348 
 32.58   9.76834269    3.1254348 
32.585   9.78280478   3.12774756 
 32.59   9.51351492   3.08439863 
32.595   9.66249282   3.10845505 
  32.6    9.5045246    3.0829409 
32.605   9.65100735   3.10660705 
 32.61   9.19402147   3.03216449 
32.615   9.76418167   3.12476906 
 32.62   9.57529937   3.09439806 
32.625   9.63131128    3.1034354 
 32.63   9.50703751   3.08334843 
32.635   9.91632246   3.14901928 
 32.64   9.51948481   3.08536624 
32.645   9.44679018   3.07356311 
 32.65   9.62117038   3.10180115 
32.655    10.125522   3.18206253 
 32.66   9.27132624   3.04488526 
32.665   9.87204099   3.14198042 
 32.67   9.84787735   3.13813278 
32.675   9.43264096   3.07126048 
 32.68   9.62995898   3.10321752 
32.685    9.9405399   3.15286218 
 32.69   10.0840315   3.17553641 
32.695   9.63566599   3.10413692 
  32.7   9.15015426   3.02492219 
32.705   9.61351471   3.10056684 
 32.71   9.99381549   3.16129965 
32.715   9.71686349   3.11718839 
 32.72   9.79854052   3.13026205 
32.725   9.46323782   3.07623761 
 32.73   10.1016665    3.1783119 
32.735   9.59538744   3.09764224 
 32.74   9.29526958   3.04881446 
32.745   9.36444367   3.06013785 
 32.75   9.94899928   3.15420343 
32.755   9.75892114    3.1239272 
 32.76   9.80261952   3.13091353 
32.765   9.76170213   3.12437228 
 32.77   9.89465423   3.14557693 
32.775   9.91200163   3.14833315 
 32.78   10.0211847   3.16562548 
32.785   9.99606494   3.16165541 
 32.79   10.0387556   3.16839953 
32.795   9.83080626   3.13541166 
  32.8   10.0670951    3.1728686 
32.805   10.1257151   3.18209288 
 32.81   10.1494969    3.1858275 
32.815   10.2877729   3.20745583 
 32.82   10.3201681   3.21250184 
32.825   10.6733725   3.26701277 
 32.83   10.3326674   3.21444667 
32.835   10.6190756   3.25869231 
 32.84   10.5411591   3.24671512 
32.845   10.5767185   3.25218672 
 32.85   11.2204236   3.34969007 
32.855   10.9304715   3.30612636 
 32.86   11.6042016   3.40649403 
32.865   12.1002011   3.47853433 
 32.87   12.7890458   3.57617753 
32.875   14.0021537   3.74194518 
 32.88   15.6696719   3.95849364 
32.885   16.3348307   4.04163714 
 32.89   18.4090591   4.29057795 
32.895   21.1671916   4.60078163 
  32.9   22.4906326   4.74242898 
32.905   24.7425983   4.97419323 
 32.91   26.4815528   5.14602301 
32.915    27.421341   5.23653903 
 32.92   26.9335633   5.18975561 
32.925   26.4720989   5.14510436 
 32.93   25.3319068   5.03308124 
32.935   20.8402258   4.56510961 
 32.94    18.882198   4.34536512 
32.945   17.0349418   4.12734077 
 32.95   14.5021384   3.80816733 
32.955   13.5623213   3.68270571 
 32.96   13.0948768    3.6186844 
32.965   12.9119995   3.59332707 
 32.97   12.1153563   3.48071204 
32.975   11.9154607   3.45187786 
 32.98   11.8292855   3.43937284 
32.985   12.1412777   3.48443363 
 32.99   12.3435345   3.51333666 
32.995   12.4362174   3.52650215 
  33.0    11.826199   3.43892411 
33.005   12.6875489   3.56195857 
 33.01   12.6048041    3.5503245 
33.015   12.7799716   3.57490862 
 33.02   12.1563623   3.48659753 
33.025   13.0488816   3.61232358 
 33.03   13.3180627   3.64939209 
33.035    13.711197   3.70286335 
 33.04   13.5318936   3.67857223 
33.045   14.7565064   3.84141984 
 33.05   15.5200941   3.93955506 
33.055   16.3028153   4.03767449 
 33.06   18.0898143   4.25321223 
33.065   18.9220023   4.34994279 
 33.07   20.6318489   4.54222951 
33.075   24.3595891   4.93554345 
 33.08   26.5985116   5.15737448 
33.085   31.9062352   5.64856045 
 33.09   42.6602809   6.53148382 
33.095   48.1453899   6.93868791 
  33.1   63.8438081   7.99023204 
33.105   82.8717741   9.10339355 
 33.11   94.7357785   9.73323063 
33.115    129.18856   11.3661146 
 33.12   154.613852   12.4343819 
33.125   170.595836   13.0612341 
 33.13   208.253094   14.4309769 
33.135   219.326247   14.8096673 
 33.14   232.930308   15.2620545 
33.145   226.929005   15.0641629 
 33.15   222.437054   14.9143238 
33.155   200.056358   14.1441281 
 33.16    155.56215   12.4724556 
33.165   137.578887   11.7294027 
 33.17   92.6697949    9.6265152 
33.175    69.835799   8.35678161 
 33.18   57.5364883   7.58528103 
33.185   40.2699205   6.34585853 
 33.19   34.1659247   5.84516251 
33.195   29.1443666   5.39855227 
  33.2   24.3106693   4.93058509 
33.205   23.2005975   4.81669986 
 33.21   20.6274266   4.54174268 
33.215   18.6068886   4.31357028 
 33.22   17.9340618   4.23486266 
33.225   16.7828963   4.09669334 
 33.23   16.4620382   4.05734373 
33.235   15.6160984   3.95172094 
 33.24   15.1039195   3.88637613 
33.245   14.6855203   3.83216914 
 33.25   14.4418681    3.8002458 
33.255   13.8544237    3.7221531 
 33.26   13.9490182   3.73483844 
33.265   12.9094122   3.59296705 
 33.27   12.8338221   3.58243243 
33.275   13.0158658    3.6077508 
 33.28    12.484601   3.53335549 
33.285   12.6753246   3.56024221 
 33.29   11.9821086   3.46151824 
33.295   12.1372137   3.48385042 
  33.3   11.8282089   3.43921633 
33.305   12.2880484   3.50543127 
 33.31   11.6882761   3.41881209 
33.315    11.418811   3.37917312 
 33.32   11.9372694   3.45503537 
33.325   11.3113695   3.36323796 
 33.33   11.5085955   3.39243209 
33.335    11.289495   3.35998438 
 33.34   11.4614112    3.3854706 
33.345   11.8806962   3.44683858 
 33.35   11.2200501   3.34963433 
33.355   10.7898603   3.28479228 
 33.36   10.8332347   3.29138797 
33.365   10.8905714   3.30008658 
 33.37   10.7065195   3.27208182 
33.375   11.0647433   3.32637089 
 33.38   10.9636085   3.31113401 
33.385   11.2018507    3.3469166 
 33.39   10.6222709   3.25918255 
33.395    10.676759   3.26753103 
  33.4   10.9285869   3.30584134 
33.405   10.5088798   3.24174024 
 33.41   10.4638938   3.23479425 
33.415   10.6660832     3.265897 
 33.42    10.478242   3.23701128 
33.425   10.5766202   3.25217162 
 33.43    10.935371   3.30686725 
33.435   10.3200983   3.21249098 
 33.44   10.4382364   3.23082597 
33.445   10.1740418   3.18967739 
 33.45   10.4939414   3.23943536 
33.455   10.3390986   3.21544687 
 33.46   10.3290059   3.21387708 
33.465   10.2288743   3.19826114 
 33.47   10.0063088   3.16327501 
33.475   10.5224837   3.24383781 
 33.48   10.0473764   3.16975968 
33.485    10.284365   3.20692453 
 33.49   10.4816875   3.23754343 
33.495   10.2729222   3.20513997 
  33.5   10.0545041   3.17088381 
33.505   9.96008749   3.15596063 
 33.51   10.7016335   3.27133513 
33.515   10.0916456   3.17673505 
 33.52   10.4537843   3.23323124 
33.525   10.3617047    3.2189602 
 33.53   10.0659739    3.1726919 
33.535   9.75336432   3.12303768 
 33.54   10.2410443   3.20016317 
33.545   10.5213266   3.24365944 
 33.55   10.5148997   3.24266861 
33.555   10.0949204   3.17725045 
 33.56   10.0535858     3.170739 
33.565   10.0211604   3.16562164 
 33.57    10.283975   3.20686373 
33.575    10.084752   3.17564985 
 33.58   10.0767683   3.17439258 
33.585   10.1137629   3.18021428 
 33.59   10.3527852   3.21757443 
33.595   10.0432447   3.16910787 
  33.6   9.94255194   3.15318124 
33.605   10.2719938   3.20499513 
 33.61   10.5083497   3.24165848 
33.615   9.92777822    3.1508377 
 33.62   10.9402431   3.30760382 
33.625   10.1339131   3.18338076 
 33.63   9.88369496   3.14383444 
33.635   10.2845301   3.20695028 
 33.64   9.95236745    3.1547373 
33.645   10.2343296   3.19911388 
 33.65   9.77752377   3.12690322 
33.655   10.2141757    3.1959624 
 33.66   9.95050886   3.15444272 
33.665   10.3836687   3.22237005 
 33.67   10.3395509    3.2155172 
33.675   10.5286657   3.24479055 
 33.68   9.84665242   3.13793761 
33.685   10.3877287   3.22299995 
 33.69   10.1630501   3.18795391 
33.695   10.2566332   3.20259788 
  33.7    10.209038   3.19515853 
33.705   10.3483124    3.2168793 
 33.71   9.99500228   3.16148735 
33.715   10.2274741   3.19804223 
 33.72   10.6706105   3.26659004 
33.725   10.6254658   3.25967266 
 33.73   10.2328662   3.19888515 
33.735   10.1215518   3.18143863 
 33.74   10.6039978   3.25637802 
33.745    10.210776   3.19543049 
 33.75   10.0784591   3.17465889 
33.755   10.4535807   3.23319976 
 33.76   10.6949204   3.27030891 
33.765   10.5008531   3.24050198 
 33.77   10.6104392   3.25736691 
33.775   10.2273962   3.19803006 
 33.78   10.7361226    3.2766023 
33.785   10.3522633   3.21749332 
 33.79   11.0576309   3.32530162 
33.795   10.7164669   3.27360152 
  33.8   10.6586947   3.26476564 
33.805   10.6483398   3.26317941 
 33.81   10.5221107   3.24378031 
33.815   10.7582326   3.27997448 
 33.82   10.7281331   3.27538289 
33.825   10.6372909   3.26148599 
 33.83    11.185441   3.34446424 
33.835   10.8803572   3.29853864 
 33.84    11.148488   3.33893516 
33.845   11.1642421   3.34129348 
 33.85   10.9279562   3.30574594 
33.855   11.3086333   3.36283114 
 33.86   11.2778619   3.35825281 
33.865   11.2146656   3.34883049 
 33.87   11.3719244    3.3722284 
33.875   11.4944498   3.39034656 
 33.88   11.3469007    3.3685161 
33.885   11.8103313   3.43661625 
 33.89   11.3620686   3.37076677 
33.895   11.9589174   3.45816677 
  33.9   12.4502542   3.52849177 
33.905   12.3847283   3.51919427 
 33.91   12.4252619   3.52494849 
33.915   12.7873365   3.57593854 
 33.92   13.7607598   3.70954982 
33.925    14.133389   3.75943999 
 33.93   13.5434778   3.68014643 
33.935   15.0225785   3.87589712 
 33.94   15.5716749   3.94609616 
33.945   16.4526704   4.05618914 
 33.95   18.2438913   4.27128684 
33.955   20.1206097   4.48560026 
 33.96   22.0869456   4.69967506 
33.965   26.0123942   5.10023472 
 33.97   31.1406483   5.58038066 
33.975   36.2267935   6.01886979 
 33.98   48.7630434   6.98305401 
33.985   59.1506899   7.69094857 
 33.99   68.8945101   8.30027169 
33.995   92.7638923   9.63140137 
  34.0   109.797976   10.4784529 
34.005   126.546478   11.2492879 
 34.01   157.998561   12.5697479 
34.015   171.861229   13.1095854 
 34.02   195.183893   13.9708229 
34.025   209.565169   14.4763659 
 34.03   209.928248   14.4889008 
34.035   200.265526   14.1515203 
 34.04   174.593069    13.213367 
34.045   162.094287   12.7316255 
 34.05   119.075352   10.9121653 
34.055   93.8121201    9.6856657 
 34.06   76.5183139   8.74747472 
34.065   50.8549547   7.13126599 
 34.07   43.9746274   6.63133678 
34.075   35.2686177   5.93873873 
 34.08   28.4341565   5.33236875 
34.085   26.0447303    5.1034038 
 34.09   22.6937215   4.76379276 
34.095   20.7046434   4.55023554 
  34.1    20.145127   4.48833232 
34.105   17.6960468   4.20666695 
 34.11   17.0005624   4.12317383 
34.115   16.3294146   4.04096703 
 34.12   15.3816772   3.92194814 
34.125   15.3270802    3.9149815 
 34.13   14.5929178   3.82006778 
34.135   14.0340453   3.74620412 
 34.14     14.30532   3.78223743 
34.145    13.585687    3.6858767 
 34.15   13.2980976   3.64665567 
34.155    13.152546   3.62664391 
 34.16   13.0252697   3.60905386 
34.165   12.6134993   3.55154887 
 34.17   12.3231786   3.51043852 
34.175   12.2023875   3.49319159 
 34.18   12.0568039   3.47229087 
34.185   12.6955544   3.56308215 
 34.19   11.4806528   3.38831119 
34.195   12.0445204   3.47052163 
  34.2   11.5583294   3.39975432 
34.205   11.6888973   3.41890295 
 34.21   11.4231706   3.37981813 
34.215   11.4317403   3.38108566 
 34.22   10.9098956   3.30301312 
34.225    11.432143   3.38114522 
 34.23   11.3615587   3.37069114 
34.235   10.9201515   3.30456526 
 34.24    10.976868   3.31313567 
34.245   11.1969569   3.34618542 
 34.25   10.9485194   3.30885469 
34.255   10.4799976   3.23728244 
 34.26    10.751357    3.2789262 
34.265   10.4723559   3.23610197 
 34.27   10.9177709   3.30420503 
34.275   10.6275009   3.25998481 
 34.28   10.7960724   3.28573773 
34.285   10.4872499   3.23840236 
 34.29   10.4522095    3.2329877 
34.295   10.3108437   3.21105025 
  34.3   10.8737163   3.29753186 
34.305   10.8468098   3.29344952 
 34.31   10.2942372   3.20846337 
34.315   10.8843838   3.29914896 
 34.32   10.8022527   3.28667806 
34.325   10.4993128    3.2402643 
 34.33   10.7106923    3.2727194 
34.335   10.6165121   3.25829897 
 34.34   10.6691189   3.26636172 
34.345   10.1366614   3.18381239 
 34.35   9.93153385   3.15143362 
34.355   10.4199131   3.22798901 
 34.36   10.3087721   3.21072766 
34.365   10.2980303   3.20905442 
 34.37     10.47231   3.23609487 
34.375   10.3902765   3.22339518 
 34.38   10.4686304   3.23552629 
34.385   10.4461983   3.23205791 
 34.39   10.0166085   3.16490261 
34.395   10.3409955   3.21574183 
  34.4   10.1219935   3.18150805 
34.405   10.5234193   3.24398201 
 34.41   10.0570668   3.17128788 
34.415   10.4831867   3.23777496 
 34.42   10.0694442   3.17323875 
34.425    9.8081078   3.13178987 
 34.43   9.38408459   3.06334533 
34.435    10.335775   3.21493001 
 34.44   10.0863158   3.17589606 
34.445    10.548663   3.24787053 
 34.45   10.1517918   3.18618765 
34.455   9.99568211   3.16159487 
 34.46   10.0811628   3.17508469 
34.465   10.0626617   3.17216987 
 34.47   10.4517139   3.23291105 
34.475   10.2056979    3.1946358 
 34.48   10.2455063   3.20086024 
34.485   10.0000697   3.16228868 
 34.49   10.2292368   3.19831782 
34.495   10.0209974    3.1655959 
  34.5   10.0939015   3.17709009 
34.505   10.2473646   3.20115051 
 34.51   10.2601312   3.20314395 
34.515   10.1130188   3.18009729 
 34.52   10.4200789    3.2280147 
34.525   10.1567413   3.18696428 
 34.53   10.3661326    3.2196479 
34.535   10.7591937   3.28012098 
 34.54   10.6687954   3.26631219 
34.545   9.99856232   3.16205033 
 34.55   10.6800508    3.2680347 
34.555   10.2410883   3.20017004 
 34.56   10.2179314   3.19654991 
34.565   10.4438085   3.23168818 
 34.57   10.7252341   3.27494031 
34.575   10.6360473   3.26129533 
 34.58   10.9750304   3.31285834 
34.585   11.1090843   3.33302929 
 34.59     11.13595   3.33705709 
34.595   11.3579937   3.37016227 
  34.6   11.5364994   3.39654228 
34.605   11.8795919   3.44667838 
 34.61   12.7612971   3.57229577 
34.615   13.1332347    3.6239805 
 34.62   13.8937079   3.72742644 
34.625   15.3099521   3.91279338 
 34.63   15.8632254   3.98286648 
34.635   18.8741994   4.34444467 
 34.64   20.7191868   4.55183334 
34.645   23.1123934   4.80753507 
 34.65   28.8862475   5.37459277 
34.655   32.4285748   5.69460928 
 34.66   36.5268228   6.04374245 
34.665   43.1832171   6.57139384 
 34.67   46.2009595   6.79712877 
34.675   49.9326234   7.06630196 
 34.68   51.6854307   7.18925801 
34.685   51.8076208   7.19775109 
 34.69   48.5227185   6.96582504 
34.695   43.9687119   6.63089073 
  34.7   41.5102603   6.44284567 
34.705    32.461053   5.69746022 
 34.71    27.642103   5.25757577 
34.715   23.4069775   4.83807581 
 34.72   18.2781988   4.27530102 
34.725   17.1667467   4.14327728 
 34.73   14.7453726    3.8399704 
34.735   13.7001902    3.7013768 
 34.74    12.617601   3.55212626 
34.745   12.5890374   3.54810335 
 34.75   11.4577789    3.3849341 
34.755   11.4424178    3.3826643 
 34.76   11.6368963   3.41128953 
34.765   11.0037724   3.31719345 
 34.77   11.0673898   3.32676867 
34.775   10.8396769   3.29236645 
 34.78    10.882934   3.29892921 
34.785   10.7221064   3.27446276 
 34.79   10.6823811   3.26839121 
34.795   10.7215313   3.27437495 
  34.8   10.4775598    3.2369059 
34.805    10.930577   3.30614232 
 34.81   10.5108361   3.24204197 
34.815   10.3731692   3.22074047 
 34.82   10.7458301    3.2780833 
34.825   10.7879435   3.28450049 
 34.83    10.911659   3.30328004 
34.835   10.4612077   3.23437903 
 34.84   11.1276995   3.33582066 
34.845   10.9664884   3.31156887 
 34.85   11.3555916   3.36980587 
34.855   11.6910696   3.41922061 
 34.86    12.742657   3.56968584 
34.865   12.6001209    3.5496649 
 34.87   13.3795999   3.65781354 
34.875     14.89011   3.85877052 
 34.88    14.885825   3.85821526 
34.885   15.8134657   3.97661485 
 34.89    16.771907   4.09535188 
34.895    16.451142   4.05600074 
  34.9   16.4968102   4.06162655 
34.905   15.8370668   3.97958123 
 34.91   15.2549287   3.90575584 
34.915   13.2871566   3.64515523 
 34.92   13.0500931   3.61249126 
34.925   12.6319241   3.55414183 
 34.93   11.5914111   3.40461615 
34.935   11.2024551   3.34700689 
 34.94   10.9119665   3.30332658 
34.945   10.0754138   3.17417924 
 34.95   10.8824251   3.29885209 
34.955   10.0439543   3.16921982 
 34.96   10.0772736   3.17447218 
34.965   9.46660393   3.07678467 
 34.97   10.1725319   3.18944069 
34.975   9.55592695   3.09126624 
 34.98   10.1921135   3.19250897 
34.985   10.1586173   3.18725859 
 34.99   9.53349553   3.08763591 
34.995   9.90688453   3.14752038 
  35.0   9.24459653   3.04049281 
35.005   9.28660669   3.04739343 
 35.01   9.89906392   3.14627779 
35.015   9.41188728   3.06787993 
 35.02   10.1157342   3.18052419 
35.025   9.93014054   3.15121255 
 35.03   9.82620466   3.13467776 
35.035   9.89425433   3.14551337 
 35.04   9.53220396   3.08742675 
35.045   9.51117281   3.08401894 
 35.05   9.63438467   3.10393052 
35.055   9.66379825   3.10866503 
 35.06   9.69607047   3.11385139 
35.065   9.57709592   3.09468834 
 35.07   9.65576487   3.10737266 
35.075   9.59909168   3.09824009 
 35.08   9.55663736   3.09138114 
35.085   9.35909808    3.0592643 
 35.09   9.42935688   3.07072579 
35.095   9.74031418   3.12094764 
  35.1   9.58524056   3.09600397 
35.105   9.04757054   3.00791797 
 35.11   9.11999534     3.019933 
35.115   9.65726645   3.10761427 
 35.12    10.005958   3.16321956 
35.125   9.46734964   3.07690585 
 35.13   9.51779826   3.08509291 
35.135   9.70892644   3.11591502 
 35.14    9.4558219   3.07503202 
35.145   9.07427142   3.01235314 
 35.15   9.45900288    3.0755492 
35.155   9.26534805   3.04390342 
 35.16   9.26316368   3.04354459 
35.165   9.32916805   3.05436868 
 35.17    9.2530932   3.04188974 
35.175   9.49022023    3.0806201 
 35.18   9.72942639   3.11920285 
35.185   9.64558285   3.10573387 
 35.19   9.66358549   3.10863081 
35.195   9.37211301    3.0613907 
  35.2   9.32594356   3.05384079 
35.205   9.81615392    3.1330742 
 35.21   9.26504796   3.04385413 
35.215   9.63335164   3.10376411 
 35.22   9.54613556   3.08968211 
35.225   9.72647012   3.11872893 
 35.23   9.84605985   3.13784318 
35.235   9.36163028   3.05967813 
 35.24   9.40754553   3.06717224 
35.245   9.46001629   3.07571395 
 35.25   9.25324134   3.04191409 
35.255   9.35024324   3.05781674 
 35.26   9.47006782   3.07734753 
35.265    9.8082588   3.13181398 
 35.27   9.90156149   3.14667467 
35.275   9.26573391   3.04396681 
 35.28   9.43108121   3.07100655 
35.285   9.88871724   3.14463308 
 35.29    8.9877974   2.99796554 
35.295   9.54026013   3.08873115 
  35.3   9.61670478   3.10108123 
35.305   9.32690442    3.0539981 
 35.31   9.14798222   3.02456315 
35.315   9.28993542   3.04793954 
 35.32   9.65960442   3.10799041 
35.325     9.133621   3.02218811 
 35.33   9.42300387   3.06969117 
35.335   9.54972467   3.09026288 
 35.34   9.11999273   3.01993257 
35.345   9.59331046   3.09730697 
 35.35   9.16505033   3.02738341 
35.355   8.80619114   2.96752273 
 35.36   9.70696288   3.11559992 
35.365   8.76393216   2.96039392 
 35.37   9.59878583   3.09819073 
35.375   9.51620554   3.08483477 
 35.38   9.07398943   3.01230633 
35.385   9.35992234   3.05939902 
 35.39   9.52524059   3.08629885 
35.395   9.53829413   3.08841288 
  35.4   9.49580245   3.08152599 
35.405   9.53256455   3.08748515 
 35.41   9.35817278   3.05911307 
35.415   8.95936197   2.99321933 
 35.42   9.46353302   3.07628559 
35.425   9.28052036   3.04639465 
 35.43   8.93679092   2.98944659 
35.435   9.48166988   3.07923203 
 35.44   9.41825529   3.06891761 
35.445   9.15234364   3.02528406 
 35.45   8.87773371    2.9795526 
35.455   9.32868416   3.05428947 
 35.46   9.04075898   3.00678549 
35.465   8.74810462    2.9577195 
 35.47   9.27224333   3.04503585 
35.475   9.30686032   3.05071472 
 35.48   9.18201165   3.03018344 
35.485   9.68205953    3.1116008 
 35.49   9.14303488   3.02374517 
35.495    8.9951385   2.99918964 
  35.5   9.15968301   3.02649682 
35.505   9.63213897   3.10356875 
 35.51   9.12613053   3.02094861 
35.515   9.29011434   3.04796889 
 35.52   9.31459275   3.05198177 
35.525   9.79858873   3.13026975 
 35.53   9.72641071    3.1187194 
35.535   9.72923232   3.11917174 
 35.54   9.85953625   3.13998985 
35.545    9.1301429   3.02161263 
 35.55   9.33565102   3.05542976 
35.555   9.22625367   3.03747488 
 35.56   9.83668949   3.13634971 
35.565   9.47708234   3.07848702 
 35.57    9.4376439   3.07207485 
35.575   9.57720835    3.0947065 
 35.58   9.34902784     3.057618 
35.585   9.33495849   3.05531643 
 35.59   9.78291344   3.12776493 
35.595   9.05792686   3.00963899 
  35.6   9.42970531   3.07078252 
35.605   9.57783653     3.094808 
 35.61   9.53333126   3.08760931 
35.615   9.15595117   3.02588023 
 35.62   9.36168501   3.05968708 
35.625   9.45735995   3.07528209 
 35.63   9.02155525   3.00359039 
35.635    9.3210127   3.05303336 
 35.64   9.30646673   3.05065021 
35.645    9.4942204   3.08126928 
 35.65   9.29816683   3.04928956 
35.655   9.63949687   3.10475391 
 35.66   9.46383759   3.07633509 
35.665   9.00016513   3.00002752 
 35.67   9.48350342   3.07952974 
35.675   9.40641975   3.06698871 
 35.68    9.6739542   3.11029809 
35.685   9.40393661   3.06658387 
 35.69   9.42942898   3.07073753 
35.695   9.77927996   3.12718403 
  35.7   9.35986768   3.05939008 
35.705    9.6826986   3.11170349 
 35.71   9.43592191   3.07179457 
35.715   10.2237319    3.1974571 
 35.72   9.62413444   3.10227891 
35.725   9.63423873   3.10390701 
 35.73   10.4144239   3.22713866 
35.735   10.2741904   3.20533779 
 35.74   9.73249032   3.11969395 
35.745   10.1850248   3.19139857 
 35.75   10.4550593   3.23342842 
35.755    9.8896175   3.14477622 
 35.76   9.84867018    3.1382591 
35.765   9.57810939   3.09485208 
 35.77     9.410351   3.06762954 
35.775   9.89334902   3.14536946 
 35.78   9.87549698   3.14253035 
35.785   9.46541428   3.07659134 
 35.79   9.14113736   3.02343139 
35.795   9.20982978   3.03477014 
  35.8   9.00037411   3.00006235 
35.805   9.10044364   3.01669416 
 35.81   9.11656313   3.01936469 
35.815   9.36285257   3.05987787 
 35.82   9.32966436   3.05444993 
35.825    8.9505396   2.99174524 
 35.83   9.29498566   3.04876789 
35.835   9.13301522   3.02208789 
 35.84   9.00762523    3.0012706 
35.845   9.04029008   3.00670751 
 35.85   9.37293125   3.06152433 
35.855    9.2968983   3.04908155 
 35.86   9.26547008   3.04392347 
35.865   9.30646903   3.05065059 
 35.87   9.31728805   3.05242331 
35.875   9.49469812    3.0813468 
 35.88   9.38886727   3.06412586 
35.885   9.08879256   3.01476244 
 35.89   9.48424006   3.07964934 
35.895   9.31892156   3.05269087 
  35.9   9.32175165   3.05315438 
35.905    9.3915187   3.06455848 
 35.91   9.29611672   3.04895338 
35.915    9.2275894   3.03769475 
 35.92   9.35110043    3.0579569 
35.925   9.20168305   3.03342761 
 35.93   9.20535361   3.03403257 
35.935   9.24188604   3.04004705 
 35.94   9.42321443   3.06972547 
35.945   9.17136414   3.02842602 
 35.95   9.17369138   3.02881023 
35.955   9.59446651   3.09749358 
 35.96   9.23080508     3.038224 
35.965   9.61447174   3.10072116 
 35.97   8.77076303    2.9615474 
35.975   9.17737504   3.02941827 
 35.98   9.36696486   3.06054977 
35.985   9.29784118   3.04923616 
 35.99   8.66495821   2.94363011 
35.995   9.54404128   3.08934318 
  36.0   9.47858208    3.0787306 
36.005   9.09004415   3.01497001 
 36.01   9.01294902   3.00215739 
36.015    9.3586748   3.05919512 
 36.02   9.26579707   3.04397718 
36.025   9.12651513   3.02101227 
 36.03    9.3072234   3.05077423 
36.035    9.4278334   3.07047772 
 36.04   9.44429279   3.07315681 
36.045   9.30334008   3.05013771 
 36.05   8.87600844   2.97926307 
36.055   9.47012998   3.07735763 
 36.06   9.52932091   3.08695982 
36.065   9.81821161   3.13340256 
 36.07   9.80654699   3.13154067 
36.075   9.22541214   3.03733636 
 36.08   8.93457447   2.98907586 
36.085   9.17305284   3.02870481 
 36.09   9.07666507   3.01275042 
36.095   9.41336552   3.06812084 
  36.1     9.388838   3.06412108 
36.105   9.22897829   3.03792335 
 36.11   9.35293813   3.05825737 
36.115   9.23307412   3.03859739 
 36.12   9.57048933   3.09362075 
36.125   9.46713676   3.07687126 
 36.13   9.39179262   3.06460317 
36.135   9.50769003   3.08345424 
 36.14   9.35725869   3.05896366 
36.145   9.32299433   3.05335788 
 36.15   9.56047019     3.092001 
36.155   9.26395991   3.04367539 
 36.16   9.37080801   3.06117755 
36.165   9.44924657   3.07396268 
 36.17   9.23666168   3.03918767 
36.175    9.5652343    3.0927713 
 36.18   9.66889659   3.10948494 
36.185   9.30179829   3.04988496 
 36.19   9.26052145   3.04311049 
36.195   9.47717004   3.07850127 
  36.2   9.49721116   3.08175456 
36.205   9.18788911    3.0311531 
 36.21   9.09532283   3.01584529 
36.215   9.23153281   3.03834376 
 36.22    9.2712365   3.04487052 
36.225   9.57458918   3.09428331 
 36.23   9.36932898   3.06093596 
36.235   9.91337052   3.14855054 
 36.24   9.52061616   3.08554957 
36.245   9.79515915    3.1297219 
 36.25   9.78816533   3.12860437 
36.255   9.67520518   3.11049918 
 36.26   10.2330598   3.19891541 
36.265   10.3229088   3.21292838 
 36.27   9.54178033   3.08897723 
36.275   10.0243866   3.16613117 
 36.28   9.53455011   3.08780668 
36.285   10.1200693   3.18120563 
 36.29   10.1001751   3.17807726 
36.295   11.0958065   3.33103685 
  36.3   11.4533806   3.38428435 
36.305   11.5486024   3.39832346 
 36.31   12.8670624   3.58706877 
36.315    13.992292   3.74062723 
 36.32   14.0723061   3.75130726 
36.325    16.051427   4.00642322 
 36.33   18.1445782   4.25964531 
36.335   20.0890838   4.48208476 
 36.34   22.7659568   4.77136845 
36.345   25.7047564   5.06998584 
 36.35   28.5752676   5.34558393 
36.355   31.7846152    5.6377846 
 36.36   33.0859995   5.75204307 
36.365   35.5292712   5.96064352 
 36.37   34.5698956   5.87961696 
36.375   35.9248809   5.99373681 
 36.38   31.1563085   5.58178363 
36.385   28.3082116   5.32054618 
 36.39   25.4725637   5.04703514 
36.395    20.747032     4.554891 
  36.4   19.0735413   4.36732656 
36.405   17.5345286   4.18742506 
 36.41   14.1750857    3.7649815 
36.415   13.0797415   3.61659253 
 36.42   12.6300192   3.55387383 
36.425   11.5408894   3.39718845 
 36.43   11.2605007   3.35566696 
36.435    10.823737   3.28994483 
 36.44   10.7588118   3.28006278 
36.445   10.3278129   3.21369147 
 36.45   10.1045279     3.178762 
36.455    10.089267   3.17636066 
 36.46   9.71716617   3.11723695 
36.465   9.74864375   3.12228182 
 36.47   9.71562169    3.1169892 
36.475   9.68262398    3.1116915 
 36.48   9.45954653   3.07563758 
36.485    10.229102   3.19829673 
 36.49   9.85929637   3.13995165 
36.495   9.34783379   3.05742274 
  36.5    9.6173672   3.10118803 
36.505   9.56440864   3.09263781 
 36.51   9.68893168   3.11270488 
36.515   9.15411623   3.02557701 
 36.52   9.47488244    3.0781297 
36.525   9.29140911   3.04818128 
 36.53   9.45708957   3.07523813 
36.535   8.93436047   2.98904006 
 36.54    9.1032524   3.01715966 
36.545   9.28791788   3.04760855 
 36.55   9.46544279   3.07659597 
36.555   9.47141156   3.07756585 
 36.56   9.37826916   3.06239598 
36.565   9.31749885   3.05245784 
 36.57   9.45559035   3.07499437 
36.575   9.42648845   3.07025869 
 36.58   9.09955467   3.01654681 
36.585   9.51293437   3.08430452 
 36.59   9.39622855   3.06532683 
36.595   9.10220575    3.0169862 
  36.6   9.41547662   3.06846486 
36.605   9.07544108   3.01254727 
 36.61   8.92446044   2.98738354 
36.615   9.34778264   3.05741437 
 36.62   9.60865276    3.0997827 
36.625    9.1580377   3.02622499 
 36.63   9.38689157   3.06380345 
36.635   9.07533433   3.01252956 
 36.64   9.43065568   3.07093726 
36.645   9.51194109   3.08414349 
 36.65   9.23193366   3.03840973 
36.655   9.52481396   3.08622973 
 36.66   8.98542904   2.99757052 
36.665    8.6909788   2.94804661 
 36.67   9.53467528   3.08782695 
36.675   9.12813202   3.02127986 
 36.68   8.95200541   2.99199021 
36.685   8.94870134   2.99143801 
 36.69   9.06569589   3.01092941 
36.695   9.29117408   3.04814273 
  36.7   9.51865196   3.08523126 
36.705   9.51069044   3.08394073 
 36.71   9.04538525    3.0075547 
36.715   9.26678934   3.04414016 
 36.72   9.10677419   3.01774323 
36.725   9.30648693   3.05065353 
 36.73   8.74982573   2.95801043 
36.735   9.03970178   3.00660968 
 36.74   9.13533129   3.02247106 
36.745   9.19936216   3.03304503 
 36.75   9.32135594   3.05308957 
36.755   9.11807087   3.01961436 
 36.76   9.43573639   3.07176438 
36.765     9.751617   3.12275792 
 36.77   9.00536417    3.0008939 
36.775   9.39849861   3.06569708 
 36.78   9.06815429   3.01133762 
36.785   8.99503356   2.99917215 
 36.79   9.21367539   3.03540366 
36.795   9.46537335   3.07658469 
  36.8   9.56097786   3.09208309 
36.805   9.39744447   3.06552515 
 36.81   9.50363681   3.08279691 
36.815   9.53549647   3.08795992 
 36.82    9.5314654   3.08730714 
36.825    9.4398457   3.07243319 
 36.83   9.42060017   3.06929962 
36.835   9.05189263   3.00863634 
 36.84    9.1579736    3.0262144 
36.845   9.54551563   3.08958179 
 36.85   8.87234931   2.97864891 
36.855   9.40424408     3.066634 
 36.86   9.34772745   3.05740535 
36.865   9.23037434   3.03815311 
 36.87   9.09575872   3.01591756 
36.875   9.38118927   3.06287272 
 36.88   9.16789275   3.02785283 
36.885   9.42246742   3.06960379 
 36.89    9.2259308   3.03742174 
36.895    9.1797632    3.0298124 
  36.9   9.24325456   3.04027212 
36.905   9.41425361   3.06826557 
 36.91    9.2903848   3.04801325 
36.915   9.14720687   3.02443497 
 36.92   9.24505011    3.0405674 
36.925   9.10317639   3.01714706 
 36.93    8.9926672   2.99877762 
36.935   9.27831962   3.04603342 
 36.94   9.40387742   3.06657422 
36.945   9.55308609   3.09080671 
 36.95   9.30708866   3.05075215 
36.955   9.11403299   3.01894568 
 36.96   9.22988313   3.03807227 
36.965   8.92064878   2.98674552 
 36.97   9.31778472   3.05250466 
36.975   9.02529132   3.00421226 
 36.98   9.72034369   3.11774657 
36.985   9.50373515   3.08281286 
 36.99     9.495744   3.08151651 
36.995   9.43579519   3.07177395 
  37.0   9.53269259   3.08750589 
37.005   9.32354264   3.05344767 
 37.01   9.36580539   3.06036034 
37.015   9.46674619   3.07680779 
 37.02   9.63236351   3.10360492 
37.025   8.96595925   2.99432117 
 37.03   9.26160086   3.04328784 
37.035   9.63149227   3.10346456 
 37.04   9.35687705   3.05890128 
37.045   9.58964711   3.09671554 
 37.05   9.38473583   3.06345162 
37.055   9.75189582   3.12280256 
 37.06   9.24995002   3.04137305 
37.065   9.33261401   3.05493273 
 37.07   9.56390488   3.09255637 
37.075   9.13043407   3.02166081 
 37.08   9.12154468   3.02018951 
37.085   9.65861762   3.10783166 
 37.09   9.67268342    3.1100938 
37.095   9.64473981   3.10559814 
  37.1   9.37579693   3.06199231 
37.105   9.34732842   3.05734009 
 37.11   9.65503833   3.10725576 
37.115   9.31045893   3.05130446 
 37.12   9.61298805   3.10048191 
37.125   9.76123675    3.1242978 
 37.13   9.81922176   3.13356375 
37.135   9.46774415   3.07696996 
 37.14   9.27347923   3.04523878 
37.145   9.92487387   3.15037678 
 37.15   9.86255192   3.14047002 
37.155   9.72329415   3.11821971 
 37.16   9.85982913   3.14003649 
37.165   9.84484126     3.137649 
 37.17   9.73179446   3.11958242 
37.175   9.76687387   3.12519981 
 37.18   9.74676193   3.12198045 
37.185   9.90252388   3.14682759 
 37.19   10.0742353   3.17399359 
37.195   10.0894592   3.17639091 
  37.2   9.69578219    3.1138051 
37.205   10.0952843   3.17730771 
 37.21    9.7508963   3.12264252 
37.215   10.3326549   3.21444473 
 37.22   10.1089864   3.17946322 
37.225   9.96128697   3.15615066 
 37.23   10.5672385   3.25072892 
37.235   10.6068612   3.25681765 
 37.24   10.8247003   3.29009123 
37.245    10.802955    3.2867849 
 37.25   10.0100663   3.16386889 
37.255   10.5726492   3.25156103 
 37.26     10.64437   3.26257108 
37.265    10.848587   3.29371933 
 37.27   11.0325662    3.3215307 
37.275   11.4579369   3.38495745 
 37.28   11.8185581   3.43781298 
37.285   11.6308184   3.41039857 
 37.29    12.580537   3.54690527 
37.295   12.9014475    3.5918585 
  37.3   13.3856395   3.65863903 
37.305   13.5848097   3.68575768 
 37.31   14.0439957   3.74753195 
37.315   15.9820486   3.99775544 
 37.32   18.3503644   4.28373253 
37.325   19.5287764   4.41913752 
 37.33   22.8485368   4.78001431 
37.335   25.8699452    5.0862506 
 37.34   28.8022385    5.3667717 
37.345   37.2242806   6.10117043 
 37.35    44.257912   6.65266203 
37.355   52.0842033   7.21693864 
 37.36   67.3793171   8.20849055 
37.365    73.984323   8.60141401 
 37.37   91.8589955   9.58430986 
37.375   104.790068    10.236702 
 37.38   113.615204   10.6590433 
37.385   124.803105    11.171531 
 37.39   124.868809   11.1744713 
37.395   124.696738   11.1667694 
  37.4   109.727002   10.4750657 
37.405   100.284535   10.0142166 
 37.41   90.8476083   9.53140117 
37.415   66.7917342   8.17262101 
 37.42   59.0050437   7.68147406 
37.425   45.9946726   6.78193723 
 37.43   33.9643509   5.82789421 
37.435   30.1878774   5.49434959 
 37.44   23.6564056   4.86378511 
37.445   20.3114469   4.50682226 
 37.45   18.7580586   4.33105745 
37.455   16.8669042   4.10693367 
 37.46   16.6191054    4.0766537 
37.465   15.5186478    3.9393715 
 37.47     14.99382   3.87218543 
37.475   13.7298915   3.70538682 
 37.48   13.7755761   3.71154633 
37.485   12.6051959   3.55037969 
 37.49   13.1197155   3.62211478 
37.495   12.4380053   3.52675563 
  37.5   11.6322083   3.41060234 
37.505   12.4410312    3.5271846 
 37.51   11.8699748   3.44528298 
37.515     11.41478   3.37857662 
 37.52   11.4601136   3.38527895 
37.525   11.3575434   3.37009546 
 37.53    11.156573   3.34014566 
37.535    11.324118   3.36513269 
 37.54   10.8432982   3.29291637 
37.545   10.9672591   3.31168524 
 37.55    11.287283   3.35965519 
37.555   10.7092485   3.27249881 
 37.56   10.6086403   3.25709077 
37.565   10.4950225   3.23960221 
 37.57   10.8574976   3.29507171 
37.575   10.3602078   3.21872766 
 37.58    10.423492   3.22854332 
37.585   10.9778543   3.31328452 
 37.59   10.2019447   3.19404832 
37.595    10.229311   3.19832941 
  37.6   10.1757433   3.18994409 
37.605   10.1542876   3.18657929 
 37.61   9.87677579   3.14273381 
37.615   10.0826027   3.17531143 
 37.62   9.86649223    3.1410973 
37.625   10.1934979   3.19272578 
 37.63   9.63296294   3.10370149 
37.635   10.2341833     3.199091 
 37.64    10.246925   3.20108184 
37.645   10.2527997   3.20199934 
 37.65   10.2334201   3.19897173 
37.655   10.1330461   3.18324458 
 37.66   9.74536694   3.12175703 
37.665   10.2336942   3.19901457 
 37.67   9.83970986   3.13683118 
37.675   9.70767718   3.11571455 
 37.68   9.84298319    3.1373529 
37.685   9.64644308   3.10587235 
 37.69   9.92758946   3.15080775 
37.695   9.93983867   3.15275097 
  37.7   9.77077399   3.12582373 
37.705   9.99379276   3.16129606 
 37.71   10.0837618   3.17549395 
37.715   9.99784361   3.16193669 
 37.72   9.66639892   3.10908329 
37.725   9.86809792   3.14135288 
 37.73   10.0529866   3.17064451 
37.735   10.0166899   3.16491546 
 37.74    9.3054593   3.05048509 
37.745   9.64516122   3.10566599 
 37.75   9.92999913   3.15119011 
37.755   9.62089868   3.10175735 
 37.76   9.77262062    3.1261191 
37.765   9.73832913    3.1206296 
 37.77   9.71265545   3.11651335 
37.775   9.58219765    3.0955125 
 37.78   9.55180461   3.09059939 
37.785   9.51129227   3.08403831 
 37.79    9.9500701   3.15437317 
37.795   9.55684942   3.09141544 
  37.8   9.54785647   3.08996059 
37.805   9.74001584   3.12089985 
 37.81   9.88535346    3.1440982 
37.815   10.0118559   3.16415169 
 37.82   9.75664962   3.12356361 
37.825   9.73340883   3.11984115 
 37.83   9.75691212   3.12360563 
37.835    9.5635698   3.09250219 
 37.84   9.77563272   3.12660083 
37.845   9.96039256   3.15600896 
 37.85   10.2828833   3.20669351 
37.855   9.94593128   3.15371706 
 37.86   10.1933764   3.19270676 
37.865   9.89542845   3.14569999 
 37.87   10.2779018   3.20591669 
37.875   9.87805913   3.14293798 
 37.88   9.93411908   3.15184376 
37.885   10.1676113    3.1886692 
 37.89    10.317415   3.21207332 
37.895   10.3182657   3.21220573 
  37.9   10.1687571   3.18884887 
37.905   10.7295429    3.2755981 
 37.91   10.7217359   3.27440619 
37.915   11.1480675   3.33887219 
 37.92   11.5582394   3.39974108 
37.925    12.070841   3.47431159 
 37.93   12.5687452   3.54524261 
37.935   13.5281113   3.67805808 
 37.94   14.7856243   3.84520796 
37.945   16.6513618   4.08060802 
 37.95    17.725972   4.21022232 
37.955   20.0733986   4.48033466 
 37.96   23.5494165    4.8527741 
37.965   25.1443287    5.0144121 
 37.97   29.2296215    5.4064426 
37.975   33.5607848   5.79316708 
 37.98    34.891528   5.90690511 
37.985   38.2672708   6.18605454 
 37.99   38.0888445   6.17161603 
37.995   39.5156755    6.2861495 
  38.0   35.4022021   5.94997497 
38.005   32.0406092   5.66044249 
 38.01    30.998668   5.56764474 
38.015   25.2135194   5.02130655 
 38.02   21.1242877   4.59611659 
38.025   19.3589973   4.39988606 
 38.03   16.2331426   4.02903743 
38.035   14.5109508   3.80932419 
 38.04   13.3446827   3.65303746 
38.045    12.382525   3.51888121 
 38.05    11.762468   3.42964546 
38.055   11.3324092   3.36636439 
 38.06   10.5393834   3.24644166 
38.065   10.9603036   3.31063492 
 38.07   10.7194824   3.27406207 
38.075    10.846924   3.29346686 
 38.08   10.8265189   3.29036759 
38.085   9.96062548   3.15604586 
 38.09   10.5143156   3.24257854 
38.095   9.88297634   3.14372014 
  38.1   10.2576014   3.20274903 
38.105   10.2348771   3.19919945 
 38.11   9.81616946   3.13307668 
38.115   10.2321402   3.19877167 
 38.12   9.76833864   3.12543415 
38.125   9.70904537   3.11593411 
 38.13   10.1015496   3.17829351 
38.135   9.69695002   3.11399262 
 38.14   9.93858229   3.15255171 
38.145   10.0659728   3.17269173 
 38.15   9.52082765   3.08558384 
38.155   9.36058532   3.05950737 
 38.16   9.82028965   3.13373414 
38.165   9.43432333   3.07153436 
 38.17   9.45459839   3.07483307 
38.175   9.68845005   3.11262752 
 38.18   9.92153982   3.14984759 
38.185   9.45112845   3.07426877 
 38.19   9.99230393   3.16106057 
38.195    9.7171089   3.11722776 
  38.2   9.58967717   3.09672039 
38.205   9.16758792   3.02780249 
 38.21     9.428414   3.07057226 
38.215   9.54624014   3.08969904 
 38.22   9.60468111     3.099142 
38.225   9.50008816    3.0822213 
 38.23   9.41232767   3.06795171 
38.235   9.86011193   3.14008152 
 38.24   9.63116893   3.10341246 
38.245   9.45608459   3.07507473 
 38.25   9.26894952   3.04449495 
38.255   9.56144109     3.092158 
 38.26   9.21649392    3.0358679 
38.265   9.46275319   3.07615884 
 38.27   9.73845444   3.12064968 
38.275   9.22068325    3.0365578 
 38.28   9.32389359   3.05350513 
38.285   9.12101867   3.02010243 
 38.29   9.49764936   3.08182565 
38.295   9.49973511   3.08216403 
  38.3   9.38826194   3.06402708 
38.305   9.44222684   3.07282066 
 38.31    9.6029193   3.09885774 
38.315   9.52325395   3.08597698 
 38.32   9.64533361   3.10569374 
38.325   9.26687905    3.0441549 
 38.33   9.23673787    3.0392002 
38.335   9.38882076   3.06411827 
 38.34   9.56365247   3.09251556 
38.345   9.50488406    3.0829992 
 38.35   9.28247225   3.04671499 
38.355   9.06718177   3.01117614 
 38.36     9.650116   3.10646358 
38.365   9.11780241    3.0195699 
 38.37   9.78528416   3.12814388 
38.375   9.64656737   3.10589236 
 38.38   8.94864692   2.99142891 
38.385   9.48848818   3.08033897 
 38.39   9.42783141   3.07047739 
38.395   9.69197834   3.11319423 
  38.4   9.39154291   3.06456243 
38.405   9.34863495   3.05755375 
 38.41   9.41840855   3.06894258 
38.415   9.49735739   3.08177828 
 38.42   9.19650691    3.0325743 
38.425   9.71824166   3.11740945 
 38.43   9.35331414   3.05831884 
38.435   9.49237256   3.08096942 
 38.44   9.74438465   3.12159969 
38.445   9.54961936   3.09024584 
 38.45   9.51457726   3.08457084 
38.455   9.41823958   3.06891505 
 38.46   9.27210651   3.04501338 
38.465   9.52829698   3.08679396 
 38.47   9.41730094   3.06876212 
38.475   9.56476103   3.09269478 
 38.48   9.88494929   3.14403392 
38.485   9.27556394   3.04558105 
 38.49   9.21369521   3.03540693 
38.495   9.27587346   3.04563187 
  38.5   9.71952326   3.11761499 
38.505   8.84496014   2.97404777 
 38.51   9.31276081   3.05168164 
38.515   9.72008642   3.11770531 
 38.52   9.59949332   3.09830491 
38.525   9.69859734   3.11425711 
 38.53   9.54065433   3.08879496 
38.535   9.31954355   3.05279275 
 38.54   9.55163938   3.09057266 
38.545   9.15206855   3.02523859 
 38.55   9.61904337   3.10145827 
38.555   9.18044854    3.0299255 
 38.56   9.06107169   3.01016141 
38.565   8.94569642   2.99093571 
 38.57   9.38881898   3.06411798 
38.575   9.15682528   3.02602467 
 38.58   9.14895821   3.02472449 
38.585   9.48658933   3.08003073 
 38.59   9.59027489    3.0968169 
38.595   9.44489413   3.07325465 
  38.6   9.39147378   3.06455115 
38.605   9.27794291   3.04597159 
 38.61   9.36235838   3.05979711 
38.615   9.32010055   3.05288397 
 38.62   9.57663962   3.09461462 
38.625     9.423225   3.06972719 
 38.63    9.4327665   3.07128092 
38.635   9.47667441   3.07842077 
 38.64   9.47589853   3.07829474 
38.645   9.51166578   3.08409886 
 38.65   9.70702119   3.11560928 
38.655   9.34716075   3.05731267 
 38.66   9.70092152   3.11463024 
38.665   9.31138917   3.05145689 
 38.67   9.62779312   3.10286853 
38.675   9.85069632    3.1385819 
 38.68   9.48393189   3.07959931 
38.685   8.96880517   2.99479635 
 38.69   9.50949826   3.08374744 
38.695   9.59253083   3.09718111 
  38.7   9.51408712   3.08449139 
38.705   9.59019504     3.096804 
 38.71   9.56379235   3.09253817 
38.715   9.35772979   3.05904067 
 38.72   9.23303983   3.03859175 
38.725   9.40767435   3.06719324 
 38.73   9.29985137   3.04956577 
38.735   9.07241736   3.01204538 
 38.74   9.58016029    3.0951834 
38.745   9.16826765   3.02791474 
 38.75   9.34352988   3.05671881 
38.755   9.37245968   3.06144732 
 38.76   8.84729064   2.97443955 
38.765   9.14823519   3.02460496 
 38.77   9.17866794   3.02963165 
38.775   9.41543097   3.06845742 
 38.78   9.67976967   3.11123282 
38.785    9.7700294   3.12570462 
 38.79   9.40252727   3.06635407 
38.795   9.51955717   3.08537796 
  38.8   9.56578773   3.09286077 
38.805   9.61212792   3.10034319 
 38.81   9.58912487   3.09663121 
38.815   9.12213617   3.02028743 
 38.82   9.72732971   3.11886674 
38.825   9.32132714   3.05308486 
 38.83   9.64850553   3.10620436 
38.835   9.28149611   3.04655479 
 38.84   9.53926926   3.08857075 
38.845   9.32119071   3.05306251 
 38.85   9.64893349   3.10627325 
38.855   10.0686076   3.17310693 
 38.86   9.87295341   3.14212562 
38.865    9.5587044   3.09171545 
 38.87   9.55196667   3.09062561 
38.875   9.65212351   3.10678669 
 38.88   9.56859684   3.09331486 
38.885   9.83010335   3.13529956 
 38.89   9.63788553   3.10449441 
38.895    9.5153209   3.08469138 
  38.9   9.72682425    3.1187857 
38.905   9.64800945   3.10612451 
 38.91   9.66675941   3.10914127 
38.915   10.3087277   3.21072074 
 38.92   10.2895088   3.20772643 
38.925   10.1433195   3.18485784 
 38.93   10.9091068   3.30289371 
38.935   11.2301213   3.35113731 
 38.94   11.4633589   3.38575825 
38.945   11.4025298   3.37676322 
 38.95   11.9946993   3.46333644 
38.955   12.9163428   3.59393138 
 38.96   13.0120655   3.60722408 
38.965   14.0141928    3.7435535 
 38.97   14.2833821   3.77933619 
38.975   14.3064251   3.78238353 
 38.98    13.623322   3.69097847 
38.985   13.6452161   3.69394316 
 38.99      13.6352   3.69258716 
38.995   12.4928366    3.5345207 
  39.0   12.2032101   3.49330933 
39.005   11.5163973   3.39358178 
 39.01   10.7689627   3.28160977 
39.015   10.7898192   3.28478602 
 39.02      10.3666   3.21972048 
39.025   9.97082018   3.15766055 
 39.03   10.1475016   3.18551434 
39.035    9.8822375   3.14360263 
 39.04   10.0736478   3.17390103 
39.045   9.83238788   3.13566387 
 39.05   9.67736068   3.11084565 
39.055   9.56289717   3.09239344 
 39.06   10.1022553   3.17840452 
39.065   9.62859302   3.10299743 
 39.07   10.0691494   3.17319231 
39.075   9.83939897   3.13678163 
 39.08    9.3095071   3.05114849 
39.085   10.0845451   3.17561728 
 39.09   9.81279151   3.13253755 
39.095   9.88075512   3.14336684 
  39.1   9.56030876    3.0919749 
39.105   9.79103075   3.12906228 
 39.11   9.75470941   3.12325302 
39.115   9.60035728   3.09844433 
 39.12   9.85335575   3.13900554 
39.125   10.1297212   3.18272229 
 39.13    10.145917   3.18526561 
39.135   9.98089593    3.1592556 
 39.14    9.6163492   3.10102389 
39.145   9.69730879   3.11405022 
 39.15   9.69039802   3.11294041 
39.155   9.33366496   3.05510474 
 39.16   9.91221107   3.14836641 
39.165   9.78160225   3.12755532 
 39.17   9.99308571   3.16118423 
39.175   9.97772804   3.15875419 
 39.18   9.69987629   3.11446244 
39.185   9.83575251   3.13620033 
 39.19   9.74123979   3.12109593 
39.195   9.68083171   3.11140349 
  39.2   9.61258936   3.10041761 
39.205   10.1092941   3.17951161 
 39.21   9.87407879   3.14230469 
39.215   9.88184589   3.14354034 
 39.22   9.40401967   3.06659741 
39.225    9.3940393   3.06496971 
 39.23   9.62492193   3.10240583 
39.235    10.224831   3.19762897 
 39.24   10.0771106    3.1744465 
39.245   9.68207189   3.11160279 
 39.25   10.0726129     3.173738 
39.255   9.97848713   3.15887435 
 39.26   9.88540249   3.14410599 
39.265   9.64620703   3.10583435 
 39.27    9.5354146   3.08794666 
39.275   10.0169696   3.16495965 
 39.28    9.8134195   3.13263779 
39.285   10.2108081   3.19543551 
 39.29   10.0830804   3.17538665 
39.295   10.1476401   3.18553607 
  39.3   9.97486385   3.15830079 
39.305   9.54604951   3.08966819 
 39.31   9.86416858    3.1407274 
39.315   10.2124307   3.19568939 
 39.32   9.98909163   3.16055243 
39.325   10.4267371   3.22904585 
 39.33   10.3363932   3.21502616 
39.335   10.2745702   3.20539704 
 39.34   10.4462697   3.23206895 
39.345    10.073018   3.17380182 
 39.35   10.5171819   3.24302049 
39.355   9.97444127   3.15823388 
 39.36   10.0593938   3.17165474 
39.365   10.4317763   3.22982604 
 39.37   10.5486487   3.24786834 
39.375   10.7219127   3.27443319 
 39.38   10.3183592    3.2122203 
39.385   10.4170605   3.22754713 
 39.39   11.2288828   3.35095253 
39.395   10.7090693   3.27247144 
  39.4   10.4337208   3.23012705 
39.405    10.909635   3.30297366 
 39.41   10.8028202    3.2867644 
39.415    10.782462   3.28366594 
 39.42   11.4189989   3.37920092 
39.425   11.4775673   3.38785585 
 39.43   11.6164492   3.40829125 
39.435   11.4797485   3.38817776 
 39.44     11.59857   3.40566733 
39.445   12.4441486   3.52762649 
 39.45   11.9339632   3.45455688 
39.455   12.6399587   3.55527196 
 39.46    12.555854   3.54342404 
39.465   13.1972999   3.63280882 
 39.47    13.574902   3.68441338 
39.475   13.9856819   3.73974357 
 39.48   15.2664362   3.90722872 
39.485   15.4470088   3.93026828 
 39.49   17.1813637   4.14504085 
39.495   18.6187616   4.31494631 
  39.5   21.1690756   4.60098637 
39.505   24.6347962   4.96334527 
 39.51   29.7032783   5.45007141 
39.515   32.5693632   5.70695744 
 39.52   40.1811763   6.33886238 
39.525   47.5278598   6.89404525 
 39.53   53.1217764   7.28846873 
39.535   66.2153977   8.13728442 
 39.54   73.6345376    8.5810569 
39.545   81.1161734   9.00645176 
 39.55   89.1828072   9.44366493 
39.555   92.8956124   9.63823699 
 39.56   94.7617064   9.73456246 
39.565   90.4849965    9.5123602 
 39.57   87.6510246   9.36221259 
39.575     76.79632   8.76335096 
 39.58   63.9641676   7.99776016 
39.585   57.0024212   7.54999478 
 39.59   41.6730475   6.45546648 
39.595   34.1759231   5.84601772 
  39.6   30.8930275   5.55814965 
39.605   24.4696796    4.9466837 
 39.61   21.5205859   4.63902855 
39.615   19.9270699   4.46397468 
 39.62   18.2402718   4.27086312 
39.625   17.8368011   4.22336371 
 39.63   17.1962394   4.14683487 
39.635    16.339896   4.04226372 
 39.64   16.2021681   4.02519168 
39.645   15.8997405   3.98744787 
 39.65    15.936404   3.99204259 
39.655   16.6533752   4.08085472 
 39.66   17.2400356   4.15211218 
39.665    17.469146   4.17961075 
 39.67   17.8773172   4.22815766 
39.675   19.2920914   4.39227633 
 39.68   21.6913952   4.65740219 
39.685    22.857084   4.78090829 
 39.69   27.5860212   5.25223964 
39.695   28.9328455   5.37892606 
  39.7   37.1258251   6.09309651 
39.705   44.3076299   6.65639767 
 39.71   48.9991634   6.99994024 
39.715   62.8434556   7.92738643 
 39.72   74.7473063   8.64565245 
39.725   81.2108205   9.01170464 
 39.73   98.8211701   9.94088377 
39.735   112.131909   10.5892355 
 39.74   121.144426   11.0065629 
39.745   133.412252   11.5504221 
 39.75   135.319311   11.6326829 
39.755   139.063472   11.7925176 
 39.76   128.823134    11.350028 
39.765   122.568074   11.0710467 
 39.77   101.493937   10.0744199 
39.775   77.2263494   8.78785238 
 39.78   68.9651465   8.30452566 
39.785   51.4080901   7.16994352 
 39.79   38.3141227   6.18984028 
39.795   36.6922068   6.05740925 
  39.8    28.503197   5.33883854 
39.805   23.4727189   4.84486521 
 39.81   22.0727002   4.69815924 
39.815   19.1602829   4.37724605 
 39.82   17.7135567   4.20874764 
39.825   17.7677418   4.21517993 
 39.83   16.1359872   4.01696243 
39.835   15.6411083   3.95488411 
 39.84   15.1204141   3.88849767 
39.845   14.4179535   3.79709804 
 39.85   14.5223628    3.8108218 
39.855   13.7228448   3.70443583 
 39.86   13.4372302   3.66568277 
39.865   13.2889274   3.64539811 
 39.87   12.8888662    3.5901067 
39.875   12.4884625   3.53390188 
 39.88   12.6791606    3.5607809 
39.885   12.2258164   3.49654349 
 39.89    11.701107   3.42068809 
39.895   11.7889587   3.43350531 
  39.9   11.7416693   3.42661193 
39.905   11.6234916   3.40932422 
 39.91   11.7314141   3.42511519 
39.915   11.3449151   3.36822135 
 39.92   11.1274074   3.33577689 
39.925   11.5834797   3.40345115 
 39.93   11.5955104   3.40521811 
39.935   11.6236784   3.40935161 
 39.94   10.8799773   3.29848106 
39.945   10.6395775   3.26183653 
 39.95   10.9062485   3.30246098 
39.955   10.8365324   3.29188888 
 39.96   10.6158942   3.25820413 
39.965   10.6240902   3.25946165 
 39.97   10.0578897   3.17141761 
39.975   10.4720597    3.2360562 
 39.98   10.5772551   3.25226922 
39.985   10.4334631   3.23008716 
 39.99   9.96047453   3.15602195 
39.995   10.3786077   3.22158466 
  40.0   10.1111644   3.17980572 
40.005    10.773084   3.28223765 
 40.01   10.4748171   3.23648221 
40.015   10.4753112   3.23655854 
 40.02     10.29556   3.20866951 
40.025   10.4689944   3.23558255 
 40.03    10.030442   3.16708731 
40.035   10.2745388   3.20539214 
 40.04   10.2705115   3.20476387 
40.045   9.99235155    3.1610681 
 40.05    9.8477522   3.13811284 
40.055   9.98590595   3.16004841 
 40.06   9.71888873   3.11751323 
40.065   10.1391328   3.18420049 
 40.07    9.7732092   3.12621324 
40.075   10.0838912   3.17551433 
 40.08   9.54513751    3.0895206 
40.085    10.371662   3.22050648 
 40.09   10.1050861   3.17884981 
40.095   9.98285679   3.15956592 
  40.1   10.3343903   3.21471466 
40.105   10.0330917   3.16750559 
 40.11    9.9673646   3.15711333 
40.115   9.89431765   3.14552343 
 40.12    9.7844251   3.12800657 
40.125    9.8567158    3.1395407 
 40.13   9.98687438   3.16020164 
40.135   9.88392484     3.143871 
 40.14   9.78910222    3.1287541 
40.145   9.49897067   3.08204002 
 40.15   9.60846252   3.09975201 
40.155   10.2069632   3.19483383 
 40.16   9.77053117   3.12578489 
40.165   9.97195009   3.15783947 
 40.17   9.95197458   3.15467504 
40.175   9.88629334   3.14424766 
 40.18   9.84470672   3.13762756 
40.185   9.53082838   3.08720397 
 40.19   9.87789733   3.14291224 
40.195   9.53064777   3.08717472 
  40.2   9.41742123   3.06878172 
40.205    9.6693705   3.10956114 
 40.21   8.99455195   2.99909185 
40.215   9.55876289    3.0917249 
 40.22   9.48813768   3.08028208 
40.225   9.35935137    3.0593057 
 40.23    9.6982421   3.11420007 
40.235    9.6421282   3.10517764 
 40.24   9.51236645   3.08421245 
40.245   9.64902393    3.1062878 
 40.25   9.99643674   3.16171421 
40.255   9.35218392   3.05813406 
 40.26   9.40068942   3.06605437 
40.265   9.67450942   3.11038734 
 40.27   9.38674784   3.06377999 
40.275   9.19768125   3.03276792 
 40.28   9.22182869    3.0367464 
40.285   9.64445721   3.10555264 
 40.29   9.09318612   3.01549102 
40.295    9.5806438   3.09526151 
  40.3   9.48642932   3.08000476 
40.305   10.1988583   3.19356514 
 40.31   9.81017109   3.13211926 
40.315   9.45524934   3.07493892 
 40.32   9.57686071   3.09465034 
40.325    9.9250438   3.15040375 
 40.33   9.85907178   3.13991589 
40.335   9.29563724   3.04887475 
 40.34   9.79286515   3.12935539 
40.345   10.1024232   3.17843093 
 40.35   9.36368802   3.06001438 
40.355    9.7248049   3.11846194 
 40.36   9.43155175   3.07108316 
40.365   9.82101286   3.13384953 
 40.37   9.26053451   3.04311263 
40.375   9.29372011   3.04856033 
 40.38   9.58840728   3.09651534 
40.385   9.71967152   3.11763877 
 40.39   9.23875367   3.03953182 
40.395   9.58821132    3.0964837 
  40.4   9.46333143   3.07625282 
40.405   9.43224262   3.07119563 
 40.41   9.41327173   3.06810556 
40.415   9.43050889   3.07091336 
 40.42   9.07227522   3.01202178 
40.425   9.54816887   3.09001114 
 40.43   9.31415758   3.05191048 
40.435   9.87376944   3.14225547 
 40.44    9.5641424   3.09259477 
40.445   9.15821729   3.02625466 
 40.45   9.38969274   3.06426055 
40.455   9.31854122   3.05262858 
 40.46   9.67888315   3.11109035 
40.465   9.35354853   3.05835716 
 40.47   9.41140703   3.06780166 
40.475   9.32009027   3.05288229 
 40.48   9.06789829   3.01129512 
40.485   9.00603844   3.00100624 
 40.49   9.88179569   3.14353236 
40.495   9.01112942   3.00185433 
  40.5   9.51144249   3.08406266 
40.505   9.31278776   3.05168605 
 40.51   9.14475544   3.02402967 
40.515   9.32761654   3.05411469 
 40.52   9.48211207   3.07930383 
40.525   9.49477832   3.08135982 
 40.53   9.58981649   3.09674288 
40.535   9.44167756   3.07273129 
 40.54   9.01809508   3.00301433 
40.545   9.06081207   3.01011828 
 40.55   9.48451189   3.07969347 
40.555   9.09115919   3.01515492 
 40.56   9.46379575   3.07632829 
40.565   9.21843623   3.03618778 
 40.57    9.0774676    3.0128836 
40.575   9.52834195   3.08680125 
 40.58   9.49556037   3.08148671 
40.585   9.51228375   3.08419905 
 40.59   9.41223009    3.0679358 
40.595   9.28471938   3.04708375 
  40.6     9.320758   3.05299165 
40.605   9.38450897   3.06341459 
 40.61   9.19563405   3.03243039 
40.615   9.62416569   3.10228395 
 40.62   9.21478919   3.03558712 
40.625   9.26170411    3.0433048 
 40.63   9.33744431   3.05572321 
40.635   9.46275338   3.07615887 
 40.64   9.57871334   3.09494965 
40.645   9.62401679   3.10225995 
 40.65   9.12915207   3.02144867 
40.655   9.23005708    3.0381009 
 40.66   9.15149514   3.02514382 
40.665   9.32687024   3.05399251 
 40.67   9.22637852   3.03749544 
40.675   9.49601876   3.08156109 
 40.68   9.46402115   3.07636492 
40.685   9.60595075   3.09934683 
 40.69   9.14607165   3.02424729 
40.695    9.1978287   3.03279223 
  40.7   9.14713276   3.02442272 
40.705   9.68116181   3.11145654 
 40.71   9.25753092   3.04261909 
40.715   9.20528481   3.03402123 
 40.72   9.23350451   3.03866821 
40.725   9.57550852   3.09443186 
 40.73   9.35851806    3.0591695 
40.735   9.08986743    3.0149407 
 40.74   9.32877642   3.05430457 
40.745   9.44350298   3.07302831 
 40.75   9.57576283   3.09447295 
40.755   9.47379549   3.07795313 
 40.76   9.14435506   3.02396347 
40.765   9.06809701   3.01132811 
 40.77   9.76382019   3.12471122 
40.775   9.34952471   3.05769925 
 40.78   9.06923477   3.01151702 
40.785   9.08963944   3.01490289 
 40.79   9.33712434   3.05567085 
40.795   9.48666342   3.08004276 
  40.8   9.13077601   3.02171739 
40.805   9.51870143   3.08523928 
 40.81   9.13417759    3.0222802 
40.815   9.37021119   3.06108007 
 40.82   9.36138151   3.05963748 
40.825   9.25160795    3.0416456 
 40.83    9.3165222   3.05229786 
40.835   9.58993365    3.0967618 
 40.84   9.55045394   3.09038087 
40.845    9.4934846   3.08114988 
 40.85   9.20473387   3.03393043 
40.855   9.42242452    3.0695968 
 40.86   9.48441713   3.07967809 
40.865   9.79591001   3.12984185 
 40.87   9.12388715   3.02057729 
40.875   9.56820391   3.09325135 
 40.88   9.44794225   3.07375052 
40.885   9.60037582   3.09844732 
 40.89   9.62592786   3.10256795 
40.895   9.34783026   3.05742216 
  40.9    9.4119463   3.06788955 
40.905   9.46289632    3.0761821 
 40.91   9.15737797   3.02611599 
40.915   9.63242188   3.10361432 
 40.92   9.53924055    3.0885661 
40.925   9.33435759   3.05521809 
 40.93    9.4540686   3.07474692 
40.935   9.23219545   3.03845281 
 40.94   9.80804318   3.13177955 
40.945   9.24710917   3.04090598 
 40.95   9.21674429   3.03590914 
40.955    9.0902513   3.01500436 
 40.96   9.92069573    3.1497136 
40.965   9.90366932   3.14700958 
 40.97   10.0686687   3.17311656 
40.975   10.3230945   3.21295729 
 40.98   10.0073207   3.16343495 
40.985   10.3538932   3.21774661 
 40.99   10.0951652   3.17728898 
40.995   10.3970805   3.22445041 
  41.0   10.8391997   3.29229399 
41.005    11.196265   3.34608204 
 41.01   11.8665557   3.44478674 
41.015   12.6310177   3.55401431 
 41.02   13.9442973   3.73420638 
41.025   14.8665087   3.85571118 
 41.03   17.2190462   4.14958386 
41.035   18.2756838   4.27500687 
 41.04    19.652155   4.43307512 
41.045   22.4186862    4.7348375 
 41.05   24.3996331   4.93959848 
41.055   26.5208666   5.14984141 
 41.06   29.8143753   5.46025414 
41.065   31.2603341   5.59109418 
 41.07   32.5707073    5.7070752 
41.075   30.6488906   5.53614402 
 41.08   31.9982578   5.65670025 
41.085    29.135038   5.39768821 
 41.09   26.4491981   5.14287838 
41.095   24.6142039   4.96127039 
  41.1    19.971484   4.46894663 
41.105   18.0699586   4.25087739 
 41.11   16.4284192   4.05319864 
41.115   14.3049315   3.78218607 
 41.12   12.7730937   3.57394651 
41.125   11.7203562   3.42350057 
 41.13   11.4237599   3.37990531 
41.135   11.0757457    3.3280243 
 41.14   11.1349067   3.33690076 
41.145   10.4325421    3.2299446 
 41.15   10.2374545   3.19960224 
41.155    9.9238003   3.15020639 
 41.16   9.71899372   3.11753007 
41.165   10.1866698   3.19165629 
 41.17   10.2422414    3.2003502 
41.175   10.2741976   3.20533893 
 41.18   9.83702576   3.13640332 
41.185   10.1901052   3.19219442 
 41.19   9.49617607   3.08158662 
41.195   10.0377602   3.16824244 
  41.2   9.54180573   3.08898134 
41.205   10.4047831   3.22564461 
 41.21   10.2139546   3.19592782 
41.215   10.4111144   3.22662586 
 41.22   10.1906118   3.19227377 
41.225    10.757831   3.27991326 
 41.23   11.4321331   3.38114376 
41.235   11.0060711   3.31753992 
 41.24    11.891315    3.4483786 
41.245   12.4668297    3.5308398 
 41.25   12.6743535   3.56010582 
41.255   12.7190983   3.56638449 
 41.26   12.6074997   3.55070412 
41.265   12.5033779   3.53601157 
 41.27   12.2409997     3.498714 
41.275   11.7315253   3.42513143 
 41.28   11.4406331   3.38240049 
41.285   10.6120673   3.25761681 
 41.29   10.9823723   3.31396625 
41.295   10.4214387   3.22822531 
  41.3   10.0649422   3.17252931 
41.305   9.64952992   3.10636925 
 41.31   9.62275262   3.10205619 
41.315   9.52397507   3.08609382 
 41.32   9.49370237   3.08118522 
41.325   9.72182545    3.1179842 
 41.33   9.37172441   3.06132723 
41.335   9.59407801   3.09743087 
 41.34   9.10879315   3.01807773 
41.345   9.26208002   3.04336656 
 41.35    9.1027383   3.01707446 
41.355   9.16145432   3.02678944 
 41.36     9.525096   3.08627542 
41.365   9.45637853   3.07512252 
 41.37   9.07032715   3.01169838 
41.375    9.0422293   3.00702998 
 41.38   9.10588944   3.01759663 
41.385   8.97331433   2.99554909 
 41.39   9.19565185   3.03243332 
41.395   9.07342168   3.01221209 
  41.4   9.30414232   3.05026922 
41.405   9.09949137   3.01653632 
 41.41   8.89624971   2.98265816 
41.415   8.96632888   2.99438289 
 41.42   9.40425128   3.06663517 
41.425   9.10153449   3.01687495 
 41.43   9.16643163   3.02761154 
41.435   8.97287468    2.9954757 
 41.44   8.98614383   2.99768975 
41.445   8.85747351   2.97615079 
 41.45   8.99112701    2.9985208 
41.455   9.04596497   3.00765107 
 41.46    8.8404387   2.97328752 
41.465   8.83153737   2.97179026 
 41.47   9.28518674   3.04716044 
41.475   9.22682371   3.03756872 
 41.48   8.85736541   2.97613263 
41.485   9.06927648   3.01152395 
 41.49   8.97251562   2.99541577 
41.495   9.15710749    3.0260713 
  41.5   8.98201404   2.99700084 
41.505   9.31672761    3.0523315 
 41.51   8.95819572   2.99302451 
41.515   9.28867556   3.04773286 
 41.52   8.89662955   2.98272184 
41.525   8.76350219    2.9603213 
 41.53   9.18563562   3.03078135 
41.535   9.00372867   3.00062138 
 41.54   9.18297427   3.03034227 
41.545   9.16486105   3.02735215 
 41.55   9.34372448   3.05675064 
41.555   8.80197848   2.96681285 
 41.56   8.68152467   2.94644271 
41.565   9.29805539   3.04927129 
 41.57   8.97817812   2.99636081 
41.575   8.91196485   2.98529142 
 41.58    8.9653115     2.994213 
41.585   9.10306887   3.01712924 
 41.59    8.7149947   2.95211699 
41.595   8.71236085   2.95167086 
  41.6   9.41207802   3.06791102 
41.605   9.24661181    3.0408242 
 41.61   8.75147174   2.95828865 
41.615    8.8403838   2.97327829 
 41.62   8.63223359    2.9380663 
41.625   9.20420082   3.03384258 
 41.63   9.19814068   3.03284366 
41.635   8.99156423   2.99859371 
 41.64   9.02807205   3.00467503 
41.645   9.11634827   3.01932911 
 41.65   9.11424337   3.01898052 
41.655   9.20790425   3.03445288 
 41.66   8.93360261   2.98891328 
41.665   8.71756119   2.95255164 
 41.67   8.82381858    2.9704913 
41.675   8.61890869   2.93579779 
 41.68   9.04598277   3.00765403 
41.685   8.88058605   2.98003122 
 41.69   8.57215992   2.92782512 
41.695   8.93188947   2.98862669 
  41.7   9.09139282   3.01519366 
41.705   9.14123218   3.02344707 
 41.71   9.09277631   3.01542307 
41.715   8.87070444   2.97837278 
 41.72   9.11875521   3.01972767 
41.725   8.93678435   2.98944549 
 41.73   9.26175569   3.04331328 
41.735    9.1627246   3.02699927 
 41.74   8.81006134   2.96817475 
41.745    8.8977264    2.9829057 
 41.75   9.05289857   3.00880351 
41.755   9.24200324   3.04006632 
 41.76   9.32842014   3.05424625 
41.765   8.54756705   2.92362225 
 41.77    8.7344924   2.95541747 
41.775   8.50892019   2.91700535 
 41.78   8.98888361    2.9981467 
41.785   8.75025004   2.95808216 
 41.79   8.83794408   2.97286799 
41.795   8.80195322   2.96680859 
  41.8   8.91743468   2.98620741 
41.805   8.99015221   2.99835825 
 41.81   9.30020989   3.04962455 
41.815   8.66433735   2.94352465 
 41.82    9.0848284   3.01410491 
41.825   9.15851728   3.02630423 
 41.83   9.28755221   3.04754856 
41.835   9.03983132   3.00663123 
 41.84   8.86953521   2.97817649 
41.845   8.81751054   2.96942933 
 41.85   8.97496768   2.99582504 
41.855   8.85915865   2.97643388 
 41.86    8.5728265   2.92793895 
41.865    9.0928631   3.01543746 
 41.87   8.73957893   2.95627788 
41.875   9.26519025    3.0438775 
 41.88   8.94430118   2.99070246 
41.885   8.72417778   2.95367191 
 41.89   9.09157015   3.01522307 
41.895   9.04107917   3.00683873 
  41.9   8.86640884   2.97765156 
41.905    8.9799099   2.99664978 
 41.91   8.88811353   2.98129394 
41.915   8.73176862   2.95495662 
 41.92    8.9096227   2.98489911 
41.925   8.67784991   2.94581906 
 41.93   8.53001116   2.92061828 
41.935   8.70986728   2.95124843 
 41.94    9.4667565   3.07680947 
41.945   9.13355722   3.02217756 
 41.95   9.22983958    3.0380651 
41.955   9.35610634    3.0587753 
 41.96   9.24544691   3.04063265 
41.965   9.52298223   3.08593296 
 41.97   9.71002773   3.11609174 
41.975   9.58592413   3.09611436 
 41.98   10.1683932    3.1887918 
41.985   10.1793824   3.19051445 
 41.99    10.370147   3.22027126 
41.995   9.80915492   3.13195704 
  42.0   10.2059742   3.19467904 
42.005   10.2400267   3.20000417 
 42.01   10.0955149   3.17734401 
42.015   9.71943022   3.11760007 
 42.02   9.61869118   3.10140149 
42.025   9.34309874   3.05664829 
 42.03   9.36216697   3.05976584 
42.035   9.31543823   3.05212028 
 42.04   9.54998373    3.0903048 
42.045   9.28271831   3.04675537 
 42.05   9.09160674   3.01522913 
42.055   9.40657775   3.06701447 
 42.06   9.01945358   3.00324051 
42.065   8.88263527   2.98037502 
 42.07   9.10058048   3.01671684 
42.075   8.86175929   2.97687072 
 42.08   8.97614656   2.99602179 
42.085   9.10829984     3.017996 
 42.09   8.87858634   2.97969568 
42.095   8.63125243   2.93789932 
  42.1   8.82070089   2.96996648 
42.105   8.87551922   2.97918096 
 42.11   8.79463928   2.96557571 
42.115   9.15445596   3.02563315 
 42.12    9.3732241   3.06157216 
42.125   9.04106311   3.00683606 
 42.13   9.01969005   3.00327988 
42.135   9.19870088   3.03293602 
 42.14   9.01815903   3.00302498 
42.145   9.05480806   3.00912081 
 42.15   8.92764975   2.98791729 
42.155   9.03890645   3.00647742 
 42.16   8.99281645    2.9988025 
42.165   9.04846861   3.00806726 
 42.17    9.0847349    3.0140894 
42.175   8.82220595   2.97021985 
 42.18   8.87275588   2.97871715 
42.185   9.21419945   3.03548999 
 42.19   9.13730632   3.02279776 
42.195   8.92835142   2.98803471 
  42.2   8.82916018   2.97139028 
42.205   8.89792542   2.98293906 
 42.21   9.12592983    3.0209154 
42.215    8.8681856    2.9779499 
 42.22    8.6635307   2.94338762 
42.225   8.73248067    2.9550771 
 42.23   9.01318299   3.00219636 
42.235   8.77862337   2.96287417 
 42.24   8.95907588   2.99317154 
42.245   8.85870615   2.97635787 
 42.25   8.97632253   2.99605116 
42.255   9.15711273   3.02607216 
 42.26   8.83334527   2.97209443 
42.265   9.03786909   3.00630489 
 42.27   9.09255033    3.0153856 
42.275   8.88556813   2.98086701 
 42.28   9.06861241   3.01141369 
42.285    8.7797235   2.96305982 
 42.29   8.88487362   2.98075051 
42.295   8.91742513   2.98620581 
  42.3   9.26274587   3.04347595 
42.305   9.42222213   3.06956383 
 42.31   8.87242218   2.97866114 
42.315   8.93925633   2.98985892 
 42.32   9.53276507   3.08751762 
42.325   8.99596962   2.99932819 
 42.33   9.24411364    3.0404134 
42.335    9.2026382   3.03358504 
 42.34   9.38161333   3.06294194 
42.345   8.78240092   2.96351159 
 42.35   9.15218744   3.02525824 
42.355   8.85413083   2.97558916 
 42.36   9.00204982   3.00034162 
42.365   9.06989229   3.01162619 
 42.37   9.52890834   3.08689299 
42.375    8.6922329    2.9482593 
 42.38   9.34173228   3.05642475 
42.385   9.26267804   3.04346481 
 42.39   9.26349331   3.04359874 
42.395   9.41574451   3.06850851 
  42.4   9.04826449   3.00803333 
42.405   9.28155586    3.0465646 
 42.41   9.25307361   3.04188652 
42.415   9.02326469   3.00387495 
 42.42   9.63120552   3.10341836 
42.425   9.54788688   3.08996551 
 42.43   9.56834254   3.09327376 
42.435   9.50005624   3.08221612 
 42.44   9.47860803   3.07873481 
42.445   9.73449923    3.1200159 
 42.45   9.67398761   3.11030346 
42.455    9.8829076   3.14370921 
 42.46    10.038529   3.16836377 
42.465   10.1846853   3.19134538 
 42.47   10.3601338   3.21871618 
42.475   10.8021526   3.28666284 
 42.48   10.7802346   3.28332676 
42.485   12.0295106   3.46835849 
 42.49   12.2639332   3.50198988 
42.495   13.5073165   3.67523012 
  42.5   14.5639667   3.81627655 
42.505   15.8272713   3.97835032 
 42.51   17.9733167   4.23949487 
42.515   18.7060692   4.32505135 
 42.52   20.9165454   4.57346098 
42.525   23.3443375   4.83159782 
 42.53   24.2138952   4.92076164 
42.535   26.5148797   5.14926012 
 42.54   27.7242206   5.26537944 
42.545   28.5796372   5.34599263 
 42.55    27.715813   5.26458099 
42.555   26.4248433   5.14051003 
 42.56   25.4380606   5.04361583 
42.565   22.1283655   4.70407966 
 42.57    20.206594   4.49517452 
42.575   18.4920832   4.30024222 
 42.58   15.6581708   3.95704067 
42.585   14.5876543   3.81937878 
 42.59   13.4119565   3.66223381 
42.595   12.1682412   3.48830061 
  42.6   11.8225176   3.43838881 
42.605   11.0697536   3.32712393 
 42.61   10.1420605   3.18466018 
42.615   10.6351438   3.26115682 
 42.62   10.0403918   3.16865772 
42.625   9.28494416   3.04712063 
 42.63   10.0080676     3.163553 
42.635   9.56614169   3.09291799 
 42.64   9.50776967   3.08346715 
42.645   9.78988676   3.12887947 
 42.65   9.52150465   3.08569354 
42.655   9.59310933    3.0972745 
 42.66   9.44640674   3.07350073 
42.665    8.7994135   2.96638054 
 42.67   9.30837635   3.05096318 
42.675   9.37430027   3.06174791 
 42.68   9.40732181   3.06713577 
42.685   8.86686977   2.97772896 
 42.69   9.10680991   3.01774915 
42.695   9.32034876   3.05292462 
  42.7   9.37355772   3.06162665 
42.705   9.15846804   3.02629609 
 42.71   9.45460969    3.0748349 
42.715   9.73824157   3.12061558 
 42.72   9.16458923   3.02730726 
42.725   8.95131398   2.99187466 
 42.73   9.05144754   3.00856237 
42.735   9.36841825    3.0607872 
 42.74   9.06099088   3.01014798 
42.745   9.03226254   3.00537228 
 42.75   9.26230687   3.04340383 
42.755   9.26241059   3.04342087 
 42.76   9.37563246   3.06196546 
42.765    9.4954938   3.08147591 
 42.77   9.37899593   3.06251464 
42.775   8.94784888   2.99129552 
 42.78   9.37362274   3.06163726 
42.785   9.28148755   3.04655339 
 42.79   9.30240885   3.04998506 
42.795   8.94819177   2.99135283 
  42.8   9.30069289   3.04970374 
42.805   8.91415511   2.98565824 
 42.81   9.10861542   3.01804828 
42.815   8.80186708   2.96679408 
 42.82   9.17552764   3.02911334 
42.825   9.06154069   3.01023931 
 42.83   9.15529892   3.02577245 
42.835   8.88553521   2.98086149 
 42.84    8.9449946   2.99081838 
42.845   9.12940414   3.02149038 
 42.85   8.71867487   2.95274023 
42.855   8.86741711   2.97782087 
 42.86   8.87858495   2.97969545 
42.865   8.80552738   2.96741089 
 42.87   9.04545578   3.00756642 
42.875   8.95386382   2.99230076 
 42.88   9.10954328   3.01820199 
42.885   9.39275304   3.06475987 
 42.89   9.04758658   3.00792064 
42.895    9.2045008   3.03389202 
  42.9   9.03271695   3.00544788 
42.905   8.96142728   2.99356431 
 42.91   9.13432621   3.02230478 
42.915   9.44329953   3.07299521 
 42.92   8.63627061   2.93875324 
42.925   9.00506148   3.00084346 
 42.93   9.14885612   3.02470761 
42.935   9.09296982   3.01545516 
 42.94   9.27859578   3.04607875 
42.945   8.61777175   2.93560415 
 42.95    9.2886659   3.04773127 
42.955    8.9119452   2.98528813 
 42.96   9.33081547   3.05463835 
42.965   8.91043849   2.98503576 
 42.97   9.15965955   3.02649295 
42.975   9.02261787   3.00376728 
 42.98   9.43225402   3.07119749 
42.985   9.02965339   3.00493817 
 42.99   8.85258587   2.97532954 
42.995   9.25374294   3.04199654 
  43.0   8.98425107   2.99737403 
43.005   9.35055482   3.05786769 
 43.01   8.73715795   2.95586839 
43.015   9.33663166   3.05559023 
 43.02   8.71102325   2.95144426 
43.025    9.2459087   3.04070858 
 43.03   9.25109179   3.04156075 
43.035   9.09423899    3.0156656 
 43.04   9.26080951   3.04315782 
43.045   8.85542254    2.9758062 
 43.05   9.04673088    3.0077784 
43.055   8.88828358   2.98132245 
 43.06   8.82192698   2.97017289 
43.065    8.8605993   2.97667588 
 43.07   9.28401575   3.04696829 
43.075   9.14459479   3.02400311 
 43.08   8.86630631   2.97763435 
43.085   8.49265836   2.91421659 
 43.09    9.0962335   3.01599627 
43.095   8.66643905   2.94388163 
  43.1   9.47477384   3.07811206 
43.105   9.21811946   3.03613561 
 43.11   9.08452783   3.01405505 
43.115   8.86437483      2.97731 
 43.12    9.2235266   3.03702595 
43.125   9.18237819   3.03024392 
 43.13   9.12200117   3.02026508 
43.135   9.03126062   3.00520559 
 43.14   9.25239277   3.04177461 
43.145   9.14414447   3.02392865 
 43.15   8.60717466   2.93379867 
43.155   9.09472805   3.01574668 
 43.16   9.07315166   3.01216727 
43.165   8.97972306    2.9966186 
 43.17    8.8549483   2.97572652 
43.175   9.23098891   3.03825425 
 43.18   9.54190752   3.08899782 
43.185   9.39920727   3.06581266 
 43.19   9.36092291   3.05956254 
43.195   9.33828435   3.05586066 
  43.2   9.07778697    3.0129366 
43.205   9.25180549   3.04167807 
 43.21   9.23167775   3.03836761 
43.215   9.39054453   3.06439954 
 43.22   9.23133007    3.0383104 
43.225    8.9673735   2.99455731 
 43.23   8.86685252   2.97772607 
43.235   9.56547531   3.09281026 
 43.24   9.41081622   3.06770537 
43.245     9.192844   3.03197032 
 43.25   9.34718521   3.05731667 
43.255   9.56073011   3.09204303 
 43.26   9.37517877   3.06189137 
43.265   9.29910164   3.04944284 
 43.27     9.161176   3.02674346 
43.275   9.39532184   3.06517892 
 43.28   9.05385149   3.00896186 
43.285    9.5045493   3.08294491 
 43.29   9.25837478   3.04275776 
43.295   9.80772404    3.1317286 
  43.3   9.25970418    3.0429762 
43.305   9.38225425   3.06304656 
 43.31   9.86690087   3.14116234 
43.315   9.24265248    3.0401731 
 43.32   9.42713568    3.0703641 
43.325   9.47927534   3.07884318 
 43.33   10.0827696   3.17533771 
43.335    9.9179192   3.14927281 
 43.34   9.96920308   3.15740448 
43.345   10.2311916   3.19862339 
 43.35   10.3965328   3.22436549 
43.355   10.2269276   3.19795679 
 43.36   10.9219891   3.30484328 
43.365   10.9128037    3.3034533 
 43.37   11.4122603   3.37820372 
43.375   11.4187267   3.37916064 
 43.38   12.5980174   3.54936859 
43.385   13.2538324   3.64058133 
 43.39   14.7986607   3.84690274 
43.395   15.1597442   3.89355162 
  43.4    17.652375   4.20147295 
43.405   19.8614916   4.45662334 
 43.41   21.9056411   4.68034626 
43.415   24.9429126     4.994288 
 43.42   27.9347797   5.28533629 
43.425   30.0837204   5.48486285 
 43.43   33.9945502   5.83048456 
43.435   33.2562781   5.76682565 
 43.44   36.2762722   6.02297868 
43.445   36.5913695   6.04908005 
 43.45   35.0147346   5.91732495 
43.455    34.787755   5.89811453 
 43.46    30.432289   5.51654683 
43.465   29.9807193   5.47546521 
 43.47   25.0287155   5.00287073 
43.475   20.6291764   4.54193532 
 43.48   19.4499434     4.410209 
43.485   16.4092068   4.05082791 
 43.49    14.911376   3.86152509 
43.495   13.5939503   3.68699747 
  43.5   12.3897619   3.51990936 
43.505   11.7774718   3.43183214 
 43.51   11.3691502   3.37181704 
43.515   10.7145389   3.27330703 
 43.52   10.6584022   3.26472085 
43.525   10.6398301   3.26187524 
 43.53   10.6150749   3.25807841 
43.535   10.5176795    3.2430972 
 43.54   10.1913929   3.19239611 
43.545   10.1609883   3.18763051 
 43.55   10.0651667   3.17256468 
43.555   10.1598591   3.18745339 
 43.56   9.78281822   3.12774971 
43.565   10.0989577   3.17788572 
 43.57   9.84119662   3.13706816 
43.575   10.0633332   3.17227571 
 43.58   9.98762218   3.16031995 
43.585   9.89616962    3.1458178 
 43.59   10.0279984    3.1667015 
43.595   9.86825437   3.14137778 
  43.6   9.76213722   3.12444191 
43.605   9.54430383   3.08938567 
 43.61   9.51249803   3.08423378 
43.615   9.61153886   3.10024819 
 43.62   9.56070953    3.0920397 
43.625   9.63870253   3.10462599 
 43.63   9.68096957   3.11142565 
43.635   9.58433755   3.09585813 
 43.64   9.30797913   3.05089809 
43.645   9.98527123   3.15994798 
 43.65   9.99240343   3.16107631 
43.655   9.40068752   3.06605406 
 43.66   9.67977021   3.11123291 
43.665   9.77536339   3.12655775 
 43.67   9.58444615   3.09587567 
43.675   9.82246403   3.13408105 
 43.68   9.22907951   3.03794001 
43.685   9.74444829   3.12160989 
 43.69   10.0244929   3.16614796 
43.695   9.75814686   3.12380327 
  43.7   9.35793065   3.05907349 
43.705   9.65983986   3.10802829 
 43.71   9.50834886   3.08356107 
43.715   9.50765249   3.08344815 
 43.72   9.59319057   3.09728762 
43.725   9.47741982   3.07854183 
 43.73    9.3845789   3.06342601 
43.735   9.66184497   3.10835084 
 43.74   9.79948839   3.13041345 
43.745   9.43625353   3.07184855 
 43.75   9.46112485   3.07589416 
43.755   10.2210237   3.19703357 
 43.76   9.63867347   3.10462131 
43.765   10.1447423   3.18508121 
 43.77   9.43221607   3.07119131 
43.775   9.62098531   3.10177132 
 43.78   9.72318454   3.11820213 
43.785    10.063679   3.17233021 
 43.79   9.68764137   3.11249761 
43.795   9.51546311   3.08471443 
  43.8   9.96352709   3.15650552 
43.805   9.91429294   3.14869702 
 43.81   9.82873326   3.13508106 
43.815   9.83071045   3.13539638 
 43.82   10.4093716   3.22635578 
43.825    10.697195   3.27065666 
 43.83   10.3529284   3.21759669 
43.835   10.6071024   3.25685468 
 43.84   10.2584313    3.2028786 
43.845   10.3746168   3.22096519 
 43.85   10.4912714   3.23902321 
43.855    10.683666   3.26858777 
 43.86   10.5534277   3.24860397 
43.865   11.0081157   3.31784806 
 43.87   11.1724158   3.34251639 
43.875   11.4623617   3.38561097 
 43.88   12.2750831   3.50358147 
43.885   12.1978006   3.49253499 
 43.89   13.3717196    3.6567362 
43.895   13.8027217   3.71520144 
  43.9   14.3252922   3.78487678 
43.905   16.3042702   4.03785465 
 43.91   17.1452039   4.14067675 
43.915   18.4151171   4.29128385 
 43.92   22.4605251   4.73925364 
43.925   23.4106631   4.83845669 
 43.93   27.5653407   5.25027053 
43.935    34.066288   5.83663328 
 43.94    35.236751   5.93605517 
43.945   42.8730064    6.5477482 
 43.95   50.7046281   7.12071823 
43.955   52.1800067   7.22357299 
 43.96   61.1311401   7.81864055 
43.965   64.8492716   8.05290454 
 43.97   69.0626499   8.31039409 
43.975   70.4731003   8.39482581 
 43.98   70.8484894   8.41715447 
43.985   69.9914838   8.36609131 
 43.99   60.2192793    7.7601082 
43.995   55.9795199   7.48194626 
  44.0   47.9388943    6.9237919 
44.005   36.3932029   6.03267792 
 44.01   32.6454719   5.71362161 
44.015   26.9484995   5.19119442 
 44.02   21.6381942   4.65168724 
44.025    20.566827   4.53506637 
 44.03   16.8417319   4.10386792 
44.035   15.3947783   3.92361801 
 44.04   15.4164773   3.92638221 
44.045   14.1386195   3.76013557 
 44.05   13.3484207   3.65354905 
44.055   12.9446216   3.59786347 
 44.06   12.5872603   3.54785292 
44.065   12.6127813   3.55144777 
 44.07   11.8980999   3.44936224 
44.075   11.8564899   3.44332541 
 44.08   12.0170251   3.46655811 
44.085   11.3358754   3.36687918 
 44.09   11.9790254   3.46107288 
44.095   11.9275621   3.45363027 
  44.1   11.4125881   3.37825222 
44.105   12.1615358   3.48733936 
 44.11   12.0190096   3.46684434 
44.115   12.5366229   3.54070938 
 44.12   13.2872549   3.64516871 
44.125   13.7106405    3.7027882 
 44.13   14.3351274   3.78617583 
44.135   14.7060135   3.83484204 
 44.14   15.1700788   3.89487853 
44.145    15.140992   3.89114276 
 44.15   15.4004129   3.92433598 
44.155   15.4810376   3.93459497 
 44.16   14.6405177   3.82629294 
44.165   14.5500232   3.81444926 
 44.17   13.3801721   3.65789176 
44.175   13.2460401   3.63951097 
 44.18   12.8924193   3.59060152 
44.185   12.1173019   3.48099151 
 44.19   12.0811282   3.47579174 
44.195   11.2991565    3.3614218 
  44.2   10.5852726   3.25350158 
44.205   10.7475917   3.27835198 
 44.21    9.9648534    3.1567156 
44.215   10.1006037   3.17814469 
 44.22   10.3514693   3.21736993 
44.225   10.1289085   3.18259462 
 44.23   10.3259062   3.21339481 
44.235    10.056458   3.17119189 
 44.24   9.93974103   3.15273548 
44.245   9.63938211   3.10473543 
 44.25   10.0059914   3.16322484 
44.255   9.77491629   3.12648625 
 44.26   9.31594989    3.0522041 
44.265   9.30696575     3.050732 
 44.27   10.0512869   3.17037647 
44.275   9.55962017   3.09186354 
 44.28   9.66016241   3.10808018 
44.285   9.40073934   3.06606251 
 44.29   9.22997636   3.03808762 
44.295   9.13243755   3.02199231 
  44.3   9.24433189   3.04044929 
44.305   9.39809266   3.06563087 
 44.31   9.35813481   3.05910686 
44.315    10.017558    3.1650526 
 44.32    9.7913435   3.12911225 
44.325   9.54992479   3.09029526 
 44.33   9.16551987   3.02746096 
44.335   9.50642903   3.08324975 
 44.34   9.31374693    3.0518432 
44.345   9.68320237   3.11178443 
 44.35   9.53400026   3.08771765 
44.355    9.4866066   3.08003354 
 44.36   9.34959061   3.05771003 
44.365   9.04995506   3.00831432 
 44.37   9.43456309   3.07157339 
44.375   9.31987614   3.05284722 
 44.38   9.14054936   3.02333415 
44.385   9.57831306   3.09488498 
 44.39   9.50225517   3.08257282 
44.395   9.40759394   3.06718013 
  44.4   9.03962727   3.00659729 
44.405    8.9524003    2.9920562 
 44.41   8.84313937   2.97374165 
44.415    9.3320772   3.05484487 
 44.42   9.22172973   3.03673011 
44.425   9.31537033   3.05210916 
 44.43   9.31341701   3.05178915 
44.435    9.0905825   3.01505929 
 44.44   9.33937667   3.05603938 
44.445   9.22193707   3.03676424 
 44.45   9.38177947   3.06296906 
44.455   8.83015907   2.97155836 
 44.46   9.50224174   3.08257064 
44.465   9.07899105   3.01313641 
 44.47    9.4308885   3.07097517 
44.475   9.19575858   3.03245092 
 44.48   8.97904432   2.99650535 
44.485   9.66460604   3.10879495 
 44.49    9.2044554   3.03388454 
44.495   8.89072213    2.9817314 
  44.5   9.30565717   3.05051752 
44.505   9.29941987   3.04949502 
 44.51   9.49260497   3.08100714 
44.515   9.35485574   3.05857087 
 44.52   9.31681964   3.05234658 
44.525   9.24280631    3.0401984 
 44.53   8.88362096   2.98054038 
44.535   9.33306071   3.05500584 
 44.54   9.40341087   3.06649815 
44.545   9.03493693   3.00581718 
 44.55   8.99925571   2.99987595 
44.555     8.983805   2.99729962 
 44.56   9.29715985   3.04912444 
44.565   8.91946421   2.98654721 
 44.57   9.20610321    3.0341561 
44.575   8.88800805   2.98127624 
 44.58   9.20037306   3.03321167 
44.585   9.08990255   3.01494652 
 44.59   9.56567261   3.09284216 
44.595   9.35224108    3.0581434 
  44.6   9.40881278   3.06737881 
44.605   9.54962164   3.09024621 
 44.61   9.08095815   3.01346282 
44.615   9.19672642    3.0326105 
 44.62   9.37277159   3.06149826 
44.625   9.25149628   3.04162724 
 44.63   9.39418511   3.06499349 
44.635   9.02421007    3.0040323 
 44.64   9.32677594   3.05397707 
44.645   9.03350762   3.00557941 
 44.65   9.29192582   3.04826604 
44.655    9.2478307   3.04102461 
 44.66   9.27956483   3.04623782 
44.665   9.54081997   3.08882178 
 44.67    9.1717482   3.02848943 
44.675   9.37923723   3.06255404 
 44.68   9.18173828   3.03013833 
44.685   9.50429441   3.08290357 
 44.69   9.10562803   3.01755332 
44.695   9.15535178   3.02578119 
  44.7   9.25478454   3.04216774 
44.705   9.51923033     3.085325 
 44.71   9.56120412   3.09211968 
44.715    9.4937746   3.08119694 
 44.72   9.31078933    3.0513586 
44.725   9.23458549   3.03884608 
 44.73   9.53574662   3.08800042 
44.735     9.066497   3.01106244 
 44.74   9.70461547   3.11522318 
44.745   9.51396974   3.08447236 
 44.75   9.14813007   3.02458759 
44.755   8.99519542   2.99919913 
 44.76   10.2051587    3.1945514 
44.765   9.69811931   3.11418036 
 44.77   9.30066654   3.04969942 
44.775   9.34566333   3.05706777 
 44.78    9.7743166   3.12639035 
44.785   9.58793831   3.09643962 
 44.79   9.24733813   3.04094363 
44.795    9.8346684   3.13602749 
  44.8   10.2032254    3.1942488 
44.805   10.1213675   3.18140966 
 44.81   10.1152363   3.18044592 
44.815   10.5580625   3.24931723 
 44.82   10.9773874   3.31321406 
44.825   11.3287796   3.36582524 
 44.83   11.9513223   3.45706846 
44.835   11.9516461   3.45711529 
 44.84   12.2399509   3.49856412 
44.845   11.7744372   3.43138997 
 44.85   12.5080875   3.53667747 
44.855   12.2809041   3.50441208 
 44.86    12.431107    3.5257775 
44.865   12.1481255   3.48541612 
 44.87   11.2904133   3.36012103 
44.875   11.6889624   3.41891246 
 44.88   11.0340954   3.32176089 
44.885   10.2426558   3.20041494 
 44.89   10.7036098   3.27163717 
44.895   10.2512491   3.20175718 
  44.9    9.9161239   3.14898776 
44.905   9.88281032   3.14369374 
 44.91   9.67447735   3.11038219 
44.915   9.97831345   3.15884685 
 44.92   9.72296365   3.11816671 
44.925   9.80484908   3.13126956 
 44.93   9.55245913   3.09070528 
44.935   9.25123686    3.0415846 
 44.94   9.77306372   3.12618997 
44.945   9.54398274   3.08933371 
 44.95   9.21857622   3.03621083 
44.955   9.15372854   3.02551294 
 44.96   9.37915733   3.06254099 
44.965   9.26348088    3.0435967 
 44.97   9.42414791   3.06987751 
44.975   9.50559599   3.08311466 
 44.98   9.92701796   3.15071706 
44.985   9.00051251   3.00008542 
 44.99   9.38447237   3.06340862 
44.995   9.37183503    3.0613453 
  45.0   9.22501411   3.03727083 
45.005   9.49678478   3.08168538 
 45.01   9.34524176   3.05699882 
45.015   9.61644146   3.10103877 
 45.02   9.48033675   3.07901555 
45.025   9.41691407   3.06869908 
 45.03   9.11322565   3.01881196 
45.035   9.38683171   3.06379368 
 45.04   9.43489517   3.07162745 
45.045   9.87417904   3.14232064 
 45.05   9.38534864   3.06355164 
45.055   9.57942269   3.09506425 
 45.06    9.5771427    3.0946959 
45.065   9.49568449   3.08150685 
 45.07   8.97298963   2.99549489 
45.075    9.5432956   3.08922249 
 45.08   9.58693122   3.09627699 
45.085   9.71979742   3.11765897 
 45.09   9.47143904   3.07757031 
45.095    9.3013344   3.04980891 
  45.1   9.81456428    3.1328205 
45.105   9.47475385   3.07810881 
 45.11   9.70063688   3.11458454 
45.115   9.28970308   3.04790142 
 45.12    9.5915917    3.0970295 
45.125   9.76625121   3.12510019 
 45.13   9.42613993   3.07020194 
45.135   8.95151711   2.99190861 
 45.14   9.49464274   3.08133782 
45.145   9.51041472   3.08389603 
 45.15   10.3678397   3.21991299 
45.155   9.71625306   3.11709048 
 45.16   9.57956196   3.09508674 
45.165   9.80008132   3.13050816 
 45.17   10.0422028   3.16894349 
45.175   9.60182357   3.09868094 
 45.18   9.56111557   3.09210536 
45.185   9.54068744   3.08880032 
 45.19   10.0215808   3.16568804 
45.195   9.87664581   3.14271313 
  45.2   10.0650487   3.17254609 
45.205   10.0685605   3.17309951 
 45.21   10.0840871   3.17554517 
45.215   10.2003032   3.19379136 
 45.22   10.1881742   3.19189195 
45.225   10.2128704   3.19575819 
 45.23   10.2018676   3.19403625 
45.235   10.2148376   3.19606596 
 45.24   10.3623288   3.21905713 
45.245   10.2643331   3.20379979 
 45.25   10.5383495   3.24628241 
45.255   10.3342008   3.21468518 
 45.26   10.3032615   3.20986939 
45.265   10.5902493   3.25426632 
 45.27   10.9220589   3.30485385 
45.275   10.4140179   3.22707575 
 45.28   11.0818888    3.3289471 
45.285   11.3947583   3.37561228 
 45.29    11.591693   3.40465755 
45.295   11.9391082   3.45530146 
  45.3   11.9511184   3.45703896 
45.305   12.5574199     3.543645 
 45.31   13.0915954   3.61823097 
45.315   14.7172692   3.83630932 
 45.32   15.3379214   3.91636585 
45.325   16.1249564   4.01558917 
 45.33   17.6454701   4.20065116 
45.335   18.6316643   4.31644116 
 45.34   20.5642437   4.53478155 
45.345   23.6094875   4.85895951 
 45.35   24.9326767   4.99326314 
45.355   26.5668361   5.15430268 
 45.36   27.9150176   5.28346644 
45.365   29.3251436   5.41526949 
 45.37   29.4149982   5.42355955 
45.375   29.5320984   5.43434434 
 45.38   29.7908904   5.45810319 
45.385    26.843169   5.18103937 
 45.39   25.8114341   5.08049546 
45.395   24.0989439   4.90906752 
  45.4   20.2460492     4.499561 
45.405   19.5534814   4.42193187 
 45.41   17.3118619   4.16075256 
45.415   15.5507645   3.94344576 
 45.42   15.7827354    3.9727491 
45.425   14.2746556   3.77818152 
 45.43    14.810827   3.84848373 
45.435   15.0569938   3.88033424 
 45.44   14.7742206   3.84372483 
45.445   15.2540677   3.90564563 
 45.45   15.5291782   3.94070782 
45.455   16.1227205   4.01531075 
 45.46   17.2445979   4.15266154 
45.465   17.8342908   4.22306651 
 45.47   20.1926541   4.49362372 
45.475   21.3428355   4.61983068 
 45.48   23.5873618   4.85668218 
45.485   28.6529943   5.35284917 
 45.49   30.5890829   5.53073982 
45.495   37.1236464   6.09291772 
  45.5   44.4296253   6.66555514 
45.505   48.5975196   6.97119212 
 45.51   59.4068944   7.70758681 
45.515   65.4088645    8.0875747 
 45.52    73.363861   8.56527063 
45.525    87.042542   9.32965926 
 45.53   92.7519622   9.63078201 
45.535   99.3664072   9.96827002 
 45.54    105.78777   10.2853182 
45.545   106.036288   10.2973923 
 45.55   102.990588   10.1484278 
45.555   95.8356206   9.78956692 
 45.56   92.5860283   9.62216339 
45.565   75.0341566   8.66222585 
 45.57   64.5035437   8.03140982 
45.575   56.9541894   7.54679995 
 45.58   42.0276386   6.48287271 
45.585   37.6347746   6.13471879 
 45.59   32.1221115   5.66763721 
45.595   25.7353072   5.07299785 
  45.6   24.8984509   4.98983475 
45.605   21.1081982   4.59436591 
 45.61   19.2765089   4.39050212 
45.615    17.786526    4.2174075 
 45.62   16.0108755   4.00135921 
45.625   15.7566176   3.96946062 
 45.63   14.8709992   3.85629345 
45.635   13.9187825   3.73078845 
 45.64   13.5612401   3.68255891 
45.645   13.3036133   3.64741186 
 45.65   13.6642145   3.69651383 
45.655   12.9338799   3.59637037 
 45.66   12.8587381   3.58590827 
45.665   12.7905785   3.57639183 
 45.67   13.2058786   3.63398935 
45.675   12.2086775    3.4940918 
 45.68   11.7849326   3.43291896 
45.685   12.2874856   3.50535099 
 45.69   11.6837485   3.41814987 
45.695   12.1091232   3.47981655 
  45.7   11.7994323   3.43503017 
45.705   10.8365448   3.29189076 
 45.71     11.26318   3.35606615 
45.715   11.2892879   3.35995355 
 45.72   10.9098873   3.30301186 
45.725   11.4964695    3.3906444 
 45.73   11.2046192   3.34733016 
45.735   10.7101192   3.27263184 
 45.74   10.8944488   3.30067399 
45.745   10.9610725   3.31075105 
 45.75   10.8836002   3.29903019 
45.755   10.6433685   3.26241759 
 45.76   10.7596434   3.28018954 
45.765   10.8397291   3.29237438 
 45.77   10.5034159   3.24089739 
45.775   10.6756919   3.26736774 
 45.78   10.8995602   3.30144819 
45.785   10.2543314   3.20223849 
 45.79   10.3303015   3.21407864 
45.795   10.5626203   3.25001851 
  45.8   10.6616826    3.2652232 
45.805    10.252691   3.20198236 
 45.81   10.8205906   3.28946661 
45.815   10.3948087   3.22409812 
 45.82   10.1960009   3.19311775 
45.825   10.3827842    3.2222328 
 45.83   10.7567466   3.27974795 
45.835   10.3175821   3.21209932 
 45.84   10.2883026   3.20753841 
45.845   9.95639127   3.15537498 
 45.85   10.1726576   3.18946039 
45.855   10.6316951   3.26062802 
 45.86   10.6690011    3.2663437 
45.865    10.331306   3.21423491 
 45.87   10.6060114   3.25668719 
45.875   10.0829929   3.17537288 
 45.88   10.0038341   3.16288383 
45.885   10.4818299   3.23756543 
 45.89   10.6013687   3.25597431 
45.895   10.2554236   3.20240904 
  45.9   10.0906547   3.17657909 
45.905    10.747633   3.27835828 
 45.91   10.2789849   3.20608561 
45.915   10.6738995   3.26709344 
 45.92   10.4005525   3.22498875 
45.925   10.5063949   3.24135695 
 45.93   10.2256556    3.1977579 
45.935   10.2875697   3.20742415 
 45.94   10.5109294   3.24205636 
45.945    10.209992   3.19530781 
 45.95   10.1570763   3.18701683 
45.955   10.0785984   3.17468084 
 45.96   10.2444984   3.20070279 
45.965   10.2800656   3.20625414 
 45.97   10.1057942   3.17896118 
45.975   10.4911364   3.23900237 
 45.98   10.4457779   3.23199286 
45.985   10.4938065   3.23941453 
 45.99    10.316513   3.21193291 
45.995   10.2454024   3.20084402 
  46.0   10.6498466   3.26341027 
46.005   10.5230473   3.24392467 
 46.01   10.4650927   3.23497955 
46.015   10.5600881   3.24962892 
 46.02   10.5142131   3.24256274 
46.025    10.494917   3.23958593 
 46.03   10.6506787   3.26353775 
46.035   10.3354965    3.2148867 
 46.04   10.3334556   3.21456927 
46.045   10.4209667   3.22815221 
 46.05    10.514557   3.24261576 
46.055   10.2556701   3.20244752 
 46.06   10.3765026   3.22125792 
46.065   11.3292423   3.36589398 
 46.07   10.7149481   3.27336953 
46.075   10.8985591   3.30129658 
 46.08   10.9200576   3.30455105 
46.085   10.6996559   3.27103285 
 46.09   11.3977529   3.37605582 
46.095   11.2362036   3.35204468 
  46.1   11.6259889   3.40969045 
46.105    11.618801   3.40863623 
 46.11   11.5113027   3.39283108 
46.115   12.3801512    3.5185439 
 46.12   12.1467698   3.48522164 
46.125   12.5691029   3.54529306 
 46.13    12.841298   3.58347568 
46.135   13.3645792   3.65575973 
 46.14   13.8838055   3.72609789 
46.145    14.332396   3.78581511 
 46.15   15.6064843   3.95050431 
46.155    16.920115   4.11340674 
 46.16   18.5931902   4.31198217 
46.165   20.8694557   4.56830994 
 46.17   23.5865595   4.85659958 
46.175   25.0283783   5.00283702 
 46.18   30.5607841    5.5281809 
46.185   35.0739158   5.92232352 
 46.19   38.3056683   6.18915732 
46.195    47.916639   6.92218456 
  46.2   52.7740008   7.26457162 
46.205   55.9904559   7.48267706 
 46.21   64.0590842   8.00369191 
46.215   66.5923681    8.1604147 
 46.22   72.3575875   8.50632632 
46.225   73.6938507   8.58451226 
 46.23   73.1908309   8.55516399 
46.235   70.6769653   8.40695934 
 46.24   64.5859299   8.03653718 
46.245   61.7104972   7.85560292 
 46.25   49.5262266   7.03748724 
46.255   42.3637662   6.50874536 
 46.26   37.9421406    6.1597192 
46.265   28.9201468   5.37774551 
 46.27   25.8426783   5.08356944 
46.275   23.1146184   4.80776647 
 46.28   19.4673005   4.41217639 
46.285   18.1601842   4.26147677 
 46.29   16.2070854   4.02580245 
46.295   14.9917956   3.87192401 
  46.3   14.6444576   3.82680775 
46.305   13.7001975   3.70137778 
 46.31   13.2112395   3.63472689 
46.315   12.7288194    3.5677471 
 46.32   13.0635118   3.61434804 
46.325    12.639517   3.55520984 
 46.33   12.1684073   3.48832443 
46.335   11.9448953   3.45613879 
 46.34   11.6621092   3.41498304 
46.345   11.1265413   3.33564706 
 46.35   11.4560062   3.38467224 
46.355   11.1113814   3.33337388 
 46.36   11.7368937   3.42591501 
46.365   10.8949226   3.30074577 
 46.37    11.003867   3.31720772 
46.375   11.4370255   3.38186716 
 46.38   10.8947552   3.30072041 
46.385   11.0609391   3.32579902 
 46.39   10.9513588   3.30928372 
46.395   11.2283521   3.35087333 
  46.4   10.8482949   3.29367498 
46.405   10.5475871    3.2477049 
 46.41   10.6750871   3.26727518 
46.415   10.8012806   3.28653017 
 46.42   10.3186274   3.21226203 
46.425   10.8509681   3.29408077 
 46.43   10.6158494   3.25819726 
46.435   10.4863348   3.23826107 
 46.44   10.5278038   3.24465773 
46.445   10.4122501   3.22680184 
 46.45   10.4949875   3.23959681 
46.455   10.3467749   3.21664031 
 46.46   9.92682785   3.15068689 
46.465   10.1781463   3.19032072 
 46.47   10.7668839   3.28129302 
46.475   10.3459567   3.21651312 
 46.48   10.1197453   3.18115472 
46.485   10.2966681   3.20884217 
 46.49   10.3283531   3.21377552 
46.495    10.572663   3.25156316 
  46.5   10.1223604   3.18156571 
46.505     10.29074   3.20791832 
 46.51   10.2068839   3.19482142 
46.515   10.2588525   3.20294435 
 46.52   10.3242211   3.21313259 
46.525   9.98980929   3.16066596 
 46.53   10.3207786   3.21259686 
46.535   9.84379597   3.13748243 
 46.54   10.1530351   3.18638276 
46.545   9.99417716   3.16135685 
 46.55   10.0213446   3.16565074 
46.555   9.74351201   3.12145992 
 46.56   10.3328683   3.21447792 
46.565   10.2426414   3.20041269 
 46.57   10.2789782   3.20608455 
46.575    9.9992144   3.16215344 
 46.58   9.85831002   3.13979458 
46.585   9.95215062   3.15470294 
 46.59   9.69060254   3.11297326 
46.595   10.2761825   3.20564853 
  46.6   10.2399444   3.19999132 
46.605    10.144294   3.18501084 
 46.61   10.2913707   3.20801663 
46.615   10.1400412   3.18434313 
 46.62   9.87357845   3.14222508 
46.625   10.2515746   3.20180801 
 46.63   10.1388116   3.18415005 
46.635   10.2011731   3.19392753 
 46.64   10.6853062   3.26883866 
46.645   10.5511829   3.24825845 
 46.65    10.552916    3.2485252 
46.655   11.0000497   3.31663228 
 46.66   11.3022594   3.36188331 
46.665   11.6286429   3.41007961 
 46.67   11.7884315   3.43342854 
46.675   11.9537203   3.45741526 
 46.68   12.2006922   3.49294893 
46.685   12.9348662   3.59650749 
 46.69   13.4945414   3.67349171 
46.695   15.1952637   3.89811027 
  46.7   16.0697125   4.00870459 
46.705   16.7907256   4.09764879 
 46.71   18.0431555   4.24772357 
46.715   19.2022209   4.38203387 
 46.72   20.1112787   4.48456003 
46.725    21.528196    4.6398487 
 46.73   21.7687373   4.66569795 
46.735   22.2457903   4.71654432 
 46.74    21.656362   4.65363965 
46.745    20.916584    4.5734652 
 46.75   20.1629129   4.49031323 
46.755   18.5614356   4.30829846 
 46.76   17.2933093   4.15852249 
46.765   15.7959623   3.97441345 
 46.77   14.4408518   3.80011207 
46.775   13.7072182   3.70232605 
 46.78   12.1772713   3.48959471 
46.785   11.6662163   3.41558432 
 46.79   11.8234332   3.43852196 
46.795   11.0190174   3.31949054 
  46.8   10.9356775   3.30691359 
46.805    10.734896   3.27641511 
 46.81   10.5469424   3.24760565 
46.815   10.1700801    3.1890563 
 46.82   10.3222022   3.21281841 
46.825   10.2625152   3.20351607 
 46.83   10.2942774   3.20846964 
46.835   10.1839385   3.19122837 
 46.84    10.203813   3.19434078 
46.845   10.0555568   3.17104979 
 46.85   9.99965336   3.16222285 
46.855   9.98205123   3.15943844 
 46.86   9.93451497   3.15190656 
46.865   9.89832126   3.14615976 
 46.87    9.5244868   3.08617673 
46.875   9.95344715   3.15490842 
 46.88   9.65439421   3.10715211 
46.885   9.72193772    3.1180022 
 46.89   9.77956584   3.12722974 
46.895   9.83085104    3.1354188 
  46.9   9.95416258    3.1550218 
46.905   9.83556558   3.13617053 
 46.91   9.69619477   3.11387135 
46.915   9.91241379   3.14839861 
 46.92   10.1091176   3.17948386 
46.925   9.64035116   3.10489149 
 46.93   9.92454268   3.15032422 
46.935   9.41168055   3.06784624 
 46.94   9.78372303   3.12789435 
46.945   9.77379678   3.12630721 
 46.95   9.34540499   3.05702551 
46.955    9.7926758   3.12932514 
 46.96   10.0493376   3.17006902 
46.965   9.77985145    3.1272754 
 46.97   9.53849474   3.08844536 
46.975   9.37270827   3.06148792 
 46.98   9.78753321   3.12850335 
46.985   9.62583601   3.10255314 
 46.99   9.90607608   3.14739195 
46.995    9.8988975   3.14625134 
  47.0   9.79724019   3.13005434 
47.005   9.71379506   3.11669618 
 47.01   9.50773295    3.0834612 
47.015   9.92617107   3.15058266 
 47.02   10.0250417   3.16623463 
47.025   9.74790512   3.12216353 
 47.03   9.59671481   3.09785649 
47.035   9.29329057   3.04848988 
 47.04   9.93853858   3.15254478 
47.045   9.54513368   3.08951997 
 47.05   9.58383501   3.09577696 
47.055   9.70618956   3.11547582 
 47.06   9.47536817    3.0782086 
47.065   9.42517839   3.07004534 
 47.07   9.70402191   3.11512791 
47.075   9.40692869   3.06707168 
 47.08   9.37467396   3.06180894 
47.085   9.57189808   3.09384843 
 47.09   10.1520368    3.1862261 
47.095   9.62072832   3.10172989 
  47.1   9.69858496   3.11425512 
47.105   9.64790401   3.10610753 
 47.11   9.40343716   3.06650243 
47.115   9.35781589   3.05905474 
 47.12    9.3898117   3.06427996 
47.125   9.76025256   3.12414029 
 47.13   9.79060444   3.12899416 
47.135    9.1150335   3.01911138 
 47.14   9.73351448   3.11985809 
47.145    9.8508877   3.13861238 
 47.15   9.29625594   3.04897621 
47.155   9.65366891   3.10703539 
 47.16   9.37172861   3.06132792 
47.165   9.63083192   3.10335817 
 47.17   9.46045553   3.07578535 
47.175   9.87708127   3.14278241 
 47.18   9.80715272   3.13163739 
47.185   9.23755789   3.03933511 
 47.19    9.2592222   3.04289701 
47.195   9.66528503   3.10890415 
  47.2   9.61949058   3.10153036 
47.205   9.32783339   3.05415019 
 47.21   9.55698963   3.09143812 
47.215    9.5643341   3.09262576 
 47.22   9.44302917   3.07295121 
47.225   9.50840762    3.0835706 
 47.23   9.71844147   3.11744149 
47.235   9.63982329   3.10480648 
 47.24   9.98740308   3.16028528 
47.245   9.62804151   3.10290856 
 47.25    9.7551075   3.12331675 
47.255   9.45931169    3.0755994 
 47.26   9.94810903   3.15406231 
47.265   9.65115199   3.10663033 
 47.27   9.82943544   3.13519305 
47.275   10.1034593   3.17859392 
 47.28    9.5315929   3.08732779 
47.285   9.79798889   3.13017394 
 47.29   9.62903206   3.10306817 
47.295   9.67541147   3.11053234 
  47.3   9.28257722   3.04673222 
47.305   9.74126909   3.12110062 
 47.31   9.40768922   3.06719566 
47.315   9.52478273   3.08622467 
 47.32   9.76718339   3.12524933 
47.325   9.42070769   3.06931714 
 47.33   9.44035152    3.0725155 
47.335   9.74739167    3.1220813 
 47.34    9.2659435   3.04400123 
47.345   9.50450655   3.08293797 
 47.35   9.42238818   3.06959088 
47.355   9.37544115   3.06193422 
 47.36   9.88864877    3.1446222 
47.365   9.58887022    3.0965901 
 47.37    9.7198751   3.11767142 
47.375   9.59944683   3.09829741 
 47.38   9.63427332   3.10391258 
47.385   9.89120077   3.14502794 
 47.39   9.66827166   3.10938445 
47.395   9.63309467   3.10372271 
  47.4   9.57413885   3.09421054 
47.405   9.63811876   3.10453197 
 47.41   9.55398272   3.09095175 
47.415   9.31696245   3.05236997 
 47.42   10.0013502   3.16249113 
47.425   9.65547961   3.10732676 
 47.43   9.66161075   3.10831317 
47.435   10.0907317   3.17659121 
 47.44   10.0768751    3.1744094 
47.445   10.0211343   3.16561753 
 47.45   9.49438154   3.08129543 
47.455   9.72559113     3.118588 
 47.46    9.8992588   3.14630876 
47.465   10.3586314   3.21848278 
 47.47   10.0181549    3.1651469 
47.475   9.98276186    3.1595509 
 47.48   10.0318725   3.16731313 
47.485   9.96140058   3.15616866 
 47.49   10.4506819   3.23275145 
47.495   10.3051834   3.21016876 
  47.5   10.8428411   3.29284696 
47.505   11.3723398   3.37228999 
 47.51   11.9703177   3.45981469 
47.515   12.4344599   3.52625296 
 47.52   12.9270129   3.59541554 
47.525   13.5066807   3.67514363 
 47.53   13.7111593   3.70285826 
47.535   15.1380899   3.89076984 
 47.54   15.7416233   3.96757146 
47.545   16.7273626   4.08990986 
 47.55   17.8554685   4.22557316 
47.555   18.1545924   4.26082063 
 47.56   19.4449123   4.40963856 
47.565   19.8112007    4.4509775 
 47.57   20.4964628   4.52730194 
47.575   20.1241607   4.48599607 
 47.58   19.2791527    4.3908032 
47.585   19.3005264   4.39323644 
 47.59   17.3152872   4.16116417 
47.595   16.0904243   4.01128711 
  47.6    15.252387   3.90543045 
47.605   13.4971452    3.6738461 
 47.61   13.5702938   3.68378797 
47.615   12.1515763   3.48591111 
 47.62   11.6335264   3.41079557 
47.625   11.3988928   3.37622463 
 47.63   10.9125087   3.30340864 
47.635   10.5337543   3.24557457 
 47.64   10.5192915   3.24334572 
47.645    10.278129   3.20595213 
 47.65   10.3872171   3.22292059 
47.655    10.319881   3.21245716 
 47.66   9.70283588   3.11493754 
47.665   9.64357756   3.10541101 
 47.67   9.68969867   3.11282808 
47.675   10.0755905   3.17420706 
 47.68   9.94996226   3.15435608 
47.685   9.78592086   3.12824565 
 47.69   9.73409562   3.11995122 
47.695   9.78211565   3.12763739 
  47.7   9.76960551   3.12563682 
47.705   9.75937778   3.12400028 
 47.71   9.72772566   3.11893021 
47.715     9.588075   3.09646169 
 47.72   9.57674535    3.0946317 
47.725   9.65232449   3.10681903 
 47.73   9.76638069   3.12512091 
47.735   9.27674562   3.04577504 
 47.74   9.82312639   3.13418672 
47.745    9.8668082   3.14114759 
 47.75   9.60048904   3.09846559 
47.755   9.75708509   3.12363332 
 47.76   9.07336689     3.012203 
47.765   9.60048024   3.09846417 
 47.77   9.50100741   3.08237042 
47.775     9.672006   3.10998489 
 47.78   9.81224393   3.13245015 
47.785   9.51933854   3.08534253 
 47.79   9.70414783   3.11514812 
47.795   9.63795898   3.10450624 
  47.8   9.33076409   3.05462994 
47.805    9.5299785   3.08706633 
 47.81   9.80528938   3.13133987 
47.815   9.61326745   3.10052696 
 47.82   9.78461783   3.12803738 
47.825   9.69359432   3.11345376 
 47.83   9.53425281   3.08775854 
47.835   9.79268514   3.12932663 
 47.84   9.83059805   3.13537845 
47.845   9.58763997   3.09639144 
 47.85   9.41555049    3.0684769 
47.855   9.55006039    3.0903172 
 47.86   9.60416614   3.09905891 
47.865   9.58126554   3.09536194 
 47.87    9.6839761   3.11190875 
47.875    9.2278851   3.03774342 
 47.88   9.99067806   3.16080339 
47.885   9.64766223   3.10606861 
 47.89   9.39025237   3.06435187 
47.895   9.62865975   3.10300818 
  47.9   9.88768025    3.1444682 
47.905   9.61946845   3.10152679 
 47.91   9.74876328   3.12230096 
47.915   9.70447131   3.11520004 
 47.92   9.92737217   3.15077327 
47.925   9.71978264   3.11765659 
 47.93   9.73156824   3.11954616 
47.935   10.0638688   3.17236014 
 47.94   10.1008019   3.17817587 
47.945   10.0264442    3.1664561 
 47.95   10.3359782   3.21496161 
47.955   9.87389276   3.14227509 
 47.96   10.4358248   3.23045273 
47.965    10.068064   3.17302128 
 47.97   10.4085527   3.22622887 
47.975   10.3069918   3.21045041 
 47.98   10.6336341   3.26092534 
47.985   10.6026108   3.25616505 
 47.99   10.5864338   3.25368004 
47.995   11.4587031   3.38507063 
  48.0   11.8925238   3.44855387 
48.005   11.9732772   3.46024235 
 48.01   12.6905884   3.56238521 
48.015   13.5506848   3.68112548 
 48.02   14.0173387   3.74397365 
48.025   15.1378801   3.89074287 
 48.03   16.5613222   4.06956045 
48.035   17.5134193   4.18490374 
 48.04   19.6189451   4.42932783 
48.045   19.8562491   4.45603513 
 48.05   21.5060166   4.63745799 
48.055   23.1755166   4.81409562 
 48.06   23.0093375   4.79680493 
48.065   23.5479212   4.85262003 
 48.07   23.1048326   4.80674865 
48.075   22.8375503   4.77886496 
 48.08   21.2785187   4.61286448 
48.085    20.198064   4.49422563 
 48.09   18.8310084   4.33947098 
48.095   16.8358509   4.10315134 
  48.1   15.3675947   3.92015238 
48.105   13.8199907   3.71752481 
 48.11    13.007286   3.60656152 
48.115   12.5751427   3.54614477 
 48.12   11.8254902   3.43882104 
48.125   11.4449726   3.38304191 
 48.13   11.1090502   3.33302419 
48.135    10.554954   3.24883887 
 48.14   10.4930003    3.2392901 
48.145   10.3844694   3.22249428 
 48.15    10.389719    3.2233087 
48.155   10.6013266   3.25596784 
 48.16   10.2611682   3.20330582 
48.165   10.0990284   3.17789686 
 48.17    9.9309782   3.15134546 
48.175   10.0307613   3.16713771 
 48.18   9.92361341   3.15017673 
48.185   9.95146324   3.15459399 
 48.19   9.35759308   3.05901832 
48.195   9.56401674   3.09257445 
  48.2   9.80450649   3.13121486 
48.205   9.84977873   3.13843571 
 48.21   9.70637984   3.11550635 
48.215   9.69217813   3.11322632 
 48.22   9.69941206   3.11438791 
48.225   9.64841803   3.10619028 
 48.23   9.62751683   3.10282401 
48.235   9.80406998   3.13114515 
 48.24   9.93064017   3.15129183 
48.245   9.68427477   3.11195674 
 48.25   9.75964316   3.12404276 
48.255   9.73281126   3.11974538 
 48.26   9.66690358   3.10916445 
48.265   9.82342844    3.1342349 
 48.27   9.49127602   3.08079146 
48.275   9.59124639   3.09697375 
 48.28   9.82858333   3.13505715 
48.285   9.69233477   3.11325148 
 48.29   9.60820317   3.09971017 
48.295   9.97565945   3.15842674 
  48.3   9.78986779   3.12887644 
48.305   9.95432103   3.15504691 
 48.31   9.70757611   3.11569833 
48.315   9.40707018   3.06709475 
 48.32   9.40007794   3.06595465 
48.325   9.91307516   3.14850364 
 48.33   9.37814792   3.06237619 
48.335   10.1602643   3.18751694 
 48.34   9.38618333   3.06368787 
48.345   9.34702909   3.05729114 
 48.35   9.91545464   3.14888149 
48.355    9.7597103    3.1240535 
 48.36   9.45033007   3.07413891 
48.365   9.94221464   3.15312775 
 48.37   9.82621879   3.13468001 
48.375   9.53197845   3.08739023 
 48.38   9.78282854   3.12775136 
48.385   9.42542235   3.07008507 
 48.39   9.57853754   3.09492125 
48.395   9.51490647    3.0846242 
  48.4   9.15745256   3.02612831 
48.405   9.81048215   3.13216892 
 48.41   9.59972214   3.09834184 
48.415   9.30978165   3.05119348 
 48.42   9.60298458   3.09886827 
48.425   9.84541728   3.13774079 
 48.43   9.69954317   3.11440896 
48.435   9.65828185   3.10777764 
 48.44   9.79101185   3.12905926 
48.445   9.63436791   3.10392782 
 48.45   9.88468256    3.1439915 
48.455   9.73647918   3.12033318 
 48.46   9.75859027   3.12387424 
48.465   9.69550361   3.11376036 
 48.47   9.62215575   3.10195998 
48.475   9.94679955   3.15385471 
 48.48   9.78661188    3.1283561 
48.485   10.0197443   3.16539797 
 48.49   10.0133534   3.16438832 
48.495   9.97037816   3.15759056 
  48.5   10.0772396   3.17446682 
48.505   9.79023352   3.12893489 
 48.51   9.55675868   3.09140076 
48.515   9.34660758    3.0572222 
 48.52   9.75263311   3.12292061 
48.525   9.64089781   3.10497952 
 48.53   9.54467288    3.0894454 
48.535   9.57851713   3.09491795 
 48.54   9.47208297   3.07767493 
48.545   9.55053097   3.09039334 
 48.55   9.60578551   3.09932017 
48.555   10.0463861   3.16960347 
 48.56   9.29658931   3.04903088 
48.565   10.0683759   3.17307043 
 48.57   9.51427065   3.08452114 
48.575   9.87001665   3.14165826 
 48.58   9.53239152   3.08745713 
48.585   9.70966559   3.11603363 
 48.59   9.83423798   3.13595886 
48.595   9.74402307   3.12154178 
  48.6   9.55206381   3.09064133 
48.605   9.95407971   3.15500867 
 48.61   9.95587826   3.15529369 
48.615   9.68976612   3.11283892 
 48.62   9.77879996   3.12710728 
48.625    10.139832   3.18431029 
 48.63   10.1197018   3.18114787 
48.635    9.4948922    3.0813783 
 48.64   9.66561792   3.10895769 
48.645   9.53505835   3.08788898 
 48.65   10.0400035   3.16859646 
48.655   9.71057875   3.11618015 
 48.66    10.127655   3.18239768 
48.665   9.75738333   3.12368106 
 48.67   9.97004324   3.15753753 
48.675   9.64529032   3.10568677 
 48.68   10.3082335   3.21064379 
48.685   9.94649828   3.15380695 
 48.69   10.0838515   3.17550807 
48.695   10.1672827   3.18861768 
  48.7   10.0719705   3.17363679 
48.705   10.1112762   3.17982329 
 48.71   10.1518496   3.18619673 
48.715   10.1667327   3.18853143 
 48.72   9.69351051    3.1134403 
48.725   10.2739801   3.20530499 
 48.73   10.4225615   3.22839922 
48.735   10.4991699   3.24024226 
 48.74   10.4464961   3.23210398 
48.745   10.5217133   3.24371906 
 48.75   10.3080452   3.21061445 
48.755   10.6765148   3.26749365 
 48.76    10.380653   3.22190208 
48.765   10.8159531   3.28876164 
 48.77   11.0497871     3.324122 
48.775   11.3889487   3.37475165 
 48.78    11.315081   3.36378969 
48.785   11.2377778   3.35227949 
 48.79   11.6877968   3.41874199 
48.795   11.4871777   3.38927392 
  48.8   12.4086573   3.52259242 
48.805   12.9730442   3.60181124 
 48.81   13.5111769   3.67575529 
48.815   14.1371581   3.75994123 
 48.82   16.3816359   4.04742336 
48.825   16.5776616   4.07156746 
 48.83   18.7502786   4.33015919 
48.835    21.123382   4.59601805 
 48.84    21.841762   4.67351709 
48.845   25.1289029   5.01287371 
 48.85   28.6626953   5.35375525 
48.855   30.8103401   5.55070627 
 48.86   34.5407609   5.87713884 
48.865   37.6263069    6.1340286 
 48.87   39.2435154    6.2644645 
48.875   42.6722984   6.53240372 
 48.88   44.1583484   6.64517482 
48.885   45.1053902   6.71605466 
 48.89   44.4733963    6.6688377 
48.895   43.7428609   6.61383859 
  48.9   40.1517355   6.33653971 
48.905   35.1152084   5.92580867 
 48.91   34.6750379   5.88855143 
48.915   28.5668121   5.34479299 
 48.92   25.0686206   5.00685736 
48.925   23.1253812   4.80888565 
 48.93    19.382535   4.40256005 
48.935   17.0648463   4.13096191 
 48.94   15.9531728   3.99414232 
48.945   13.8661094   3.72372252 
 48.95   14.1152077   3.75702112 
48.955   13.3490042   3.65362891 
 48.96   12.2461302   3.49944712 
48.965   12.5391684   3.54106882 
 48.97   12.0377307    3.4695433 
48.975   11.5736275   3.40200345 
 48.98    11.833872   3.44003953 
48.985   11.1605372   3.34073901 
 48.99   10.9151772   3.30381253 
48.995   10.7111276    3.2727859 
  49.0   11.1550146   3.33991237 
49.005   10.3726592    3.2206613 
 49.01   11.1494219   3.33907501 
49.015   10.2682064   3.20440421 
 49.02   10.5450804   3.24731895 
49.025   10.6877538   3.26921302 
 49.03   10.4793678   3.23718516 
49.035   10.4552821   3.23346286 
 49.04   10.3268235   3.21353754 
49.045   10.4379329     3.230779 
 49.05   10.4082787    3.2261864 
49.055   10.3409805   3.21573949 
 49.06   10.0563064   3.17116798 
49.065   10.4700132   3.23573998 
 49.07   9.74087674   3.12103777 
49.075   10.5759598   3.25207008 
 49.08   10.3567006   3.21818281 
49.085   10.2590695   3.20297822 
 49.09   10.2995344   3.20928876 
49.095    9.9657626   3.15685961 
  49.1   10.0133782   3.16439223 
49.105   9.88211121   3.14358254 
 49.11   10.1269797   3.18229158 
49.115   10.1453927    3.1851833 
 49.12   10.0494309   3.17008374 
49.125   10.0872277   3.17603963 
 49.13   10.2373856   3.19959148 
49.135   10.1081152   3.17932621 
 49.14   10.0348485    3.1677829 
49.145   10.1487483   3.18571001 
 49.15   9.98752312   3.16030428 
49.155   9.83589576   3.13622317 
 49.16   10.2608527   3.20325657 
49.165   10.0912352   3.17667046 
 49.17   10.5138375   3.24250482 
49.175   10.3769302    3.2213243 
 49.18   10.0606907   3.17185919 
49.185   9.83239798   3.13566548 
 49.19   9.69502104   3.11368287 
49.195    9.9256726   3.15050355 
  49.2   9.85777876   3.13970998 
49.205   10.0649521   3.17253087 
 49.21   10.1786467   3.19039915 
49.215   9.91515182   3.14883341 
 49.22   10.3482384   3.21686779 
49.225   10.1978559   3.19340819 
 49.23   10.1652954   3.18830603 
49.235   10.3613034   3.21889785 
 49.24   9.94845768   3.15411758 
49.245   10.6240755   3.25945938 
 49.25   10.1236498   3.18176834 
49.255   10.4029332   3.22535784 
 49.26   10.5098151   3.24188449 
49.265   11.0266528   3.32064042 
 49.27    10.545188   3.24733552 
49.275   10.7545206   3.27940857 
 49.28   10.7369969   3.27673571 
49.285   11.2649338   3.35632742 
 49.29   11.4916621   3.38993541 
49.295   11.5649976   3.40073486 
  49.3    11.756591   3.42878856 
49.305   12.6821948   3.56120692 
 49.31   13.5450358   3.68035811 
49.315   13.8278888   3.71858694 
 49.32   14.5233659   3.81095341 
49.325    15.480377   3.93451102 
 49.33   16.2291743   4.02854493 
49.335   17.9789655   4.24016102 
 49.34   19.1602392   4.37724105 
49.345   20.6048937   4.53926136 
 49.35   21.9431215   4.68434856 
49.355   22.2376332    4.7156795 
 49.36   24.7476333   4.97469932 
49.365   25.3992493   5.03976679 
 49.37   25.7393945   5.07340068 
49.375   25.5412151   5.05383173 
 49.38   24.7648077   4.97642519 
49.385    24.726788   4.97260374 
 49.39   22.9672471   4.79241558 
49.395   20.8365866   4.56471101 
  49.4   19.7811509   4.44760058 
49.405   16.9923423   4.12217689 
 49.41    16.389948   4.04845008 
49.415   15.1737901   3.89535494 
 49.42   12.9286088   3.59563747 
49.425   12.4758019   3.53211012 
 49.43   12.1587621   3.48694166 
49.435   11.6495499   3.41314369 
 49.44   11.5816658   3.40318466 
49.445    11.572856   3.40189006 
 49.45   11.4175577   3.37898767 
49.455   11.3490156      3.36883 
 49.46    11.448888   3.38362055 
49.465   11.5150351   3.39338108 
 49.47   11.7131543   3.42244858 
49.475   12.1234275   3.48187126 
 49.48    11.744107    3.4269676 
49.485   12.2615321   3.50164705 
 49.49   12.3559367   3.51510124 
49.495   12.8453468   3.58404056 
  49.5   13.6298984   3.69186923 
49.505   14.4332715   3.79911456 
 49.51   14.7654968   3.84258985 
49.515   15.3960953   3.92378584 
 49.52   15.8328067   3.97904595 
49.525   16.2133373   4.02657885 
 49.53   16.6221972   4.07703289 
49.535   15.8663843   3.98326302 
 49.54   16.0457438   4.00571389 
49.545   15.5823577   3.94744952 
 49.55   15.6642712   3.95781142 
49.555   14.8576271   3.85455926 
 49.56   13.5806641   3.68519526 
49.565   13.6442584   3.69381354 
 49.57    12.250083   3.50001185 
49.575   11.7409777   3.42651101 
 49.58   11.4939664   3.39027527 
49.585   11.1644198   3.34132007 
 49.59   10.8002667   3.28637593 
49.595    10.713036   3.27307746 
  49.6   10.7700484   3.28177519 
49.605   9.97196014   3.15784106 
 49.61   10.5518004    3.2483535 
49.615   10.2141156     3.195953 
 49.62   10.3306664   3.21413541 
49.625   10.2417337   3.20027088 
 49.63   9.82904677   3.13513106 
49.635   10.0617508   3.17202629 
 49.64   10.1700327   3.18904888 
49.645   10.3719669   3.22055381 
 49.65   10.0343111   3.16769808 
49.655   9.90217574   3.14677227 
 49.66   9.72871231   3.11908838 
49.665   9.91316237   3.14851749 
 49.67   9.93949679   3.15269675 
49.675   10.0295115   3.16694041 
 49.68   9.80511066   3.13131133 
49.685   9.86734963   3.14123378 
 49.69   9.90499465   3.14722015 
49.695   9.61836156   3.10134835 
  49.7   9.64707546   3.10597416 
49.705   9.96070975   3.15605921 
 49.71   10.0237692   3.16603367 
49.715   9.85111777   3.13864904 
 49.72   9.66973672   3.10962003 
49.725    9.5098813   3.08380954 
 49.73   9.62228409   3.10198067 
49.735   9.91594351   3.14895911 
 49.74   9.89970327   3.14637939 
49.745   9.93172401   3.15146379 
 49.75   9.80687252   3.13159265 
49.755    9.8195364   3.13361395 
 49.76   9.81968758   3.13363807 
49.765    10.070138   3.17334808 
 49.77   10.0392255   3.16847369 
49.775   9.67739675   3.11085145 
 49.78    9.6810432   3.11143748 
49.785   9.38440514   3.06339765 
 49.79   9.60252772   3.09879456 
49.795   9.71794258   3.11736148 
  49.8   9.79292945   3.12936566 
49.805   9.32471491   3.05363962 
 49.81   9.63954457    3.1047616 
49.815    9.8437692   3.13747816 
 49.82   9.86568241   3.14096839 
49.825   9.97118468   3.15771827 
 49.83   10.0315259   3.16725842 
49.835    9.4078092   3.06721522 
 49.84   9.91161571   3.14827186 
49.845   9.76169524   3.12437118 
 49.85   9.78641655   3.12832488 
49.855   9.73698341   3.12041398 
 49.86   9.46239163   3.07610007 
49.865   9.85582976   3.13939959 
 49.87   9.77372908   3.12629638 
49.875   10.0593993   3.17165562 
 49.88   9.57615882   3.09453693 
49.885   9.95790309   3.15561453 
 49.89   9.73033645   3.11934872 
49.895   9.88368902   3.14383349 
  49.9   9.71186133   3.11638594 
49.905   9.82144136   3.13391789 
 49.91   10.0070848   3.16339767 
49.915   9.91173831   3.14829133 
 49.92   9.68628217   3.11227926 
49.925   9.81425325   3.13277086 
 49.93   9.90198314   3.14674167 
49.935   9.84023462   3.13691483 
 49.94    9.6488388   3.10625801 
49.945   9.86223495   3.14041955 
 49.95   9.68162244   3.11153056 
49.955   9.41384092   3.06819832 
 49.96   9.96871124    3.1573266 
49.965   9.64998837   3.10644304 
 49.97   9.56602503   3.09289913 
49.975   9.71842863   3.11743943 
 49.98   9.62384911   3.10223292 
49.985   9.66687763   3.10916028 
 49.99   9.78905963   3.12874729 
49.995    9.8143586   3.13278767 
  50.0   9.77026057    3.1257416 
50.005   9.40364587   3.06653646 
 50.01   9.94499102   3.15356798 
50.015   9.61872039    3.1014062 
 50.02   9.56745796   3.09313077 
50.025   9.66858846   3.10943539 
 50.03   9.69272111   3.11331353 
50.035   9.56283314   3.09238309 
 50.04    9.9310869    3.1513627 
50.045   9.74595761   3.12185163 
 50.05   9.84214409   3.13721917 
50.055   9.85059516   3.13856578 
 50.06    9.7431056   3.12139482 
50.065   9.84540031   3.13773809 
 50.07   9.91245149   3.14840459 
50.075   9.77784547   3.12695466 
 50.08   9.75452927   3.12322418 
50.085   9.53009863   3.08708578 
 50.09   9.48194097   3.07927605 
50.095   9.44279864    3.0729137 
  50.1   9.88467759   3.14399071 
50.105   10.0182724   3.16516546 
 50.11   10.0283826   3.16676217 
50.115   9.75895708   3.12393295 
 50.12   9.84964002   3.13841361 
50.125   9.77464904   3.12644351 
 50.13   9.89126863   3.14503873 
50.135   10.0003858   3.16233866 
 50.14   9.88558292   3.14413468 
50.145   9.75370423   3.12309209 
 50.15   9.94463206   3.15351107 
50.155    10.104632   3.17877838 
 50.16   9.81976768   3.13365086 
50.165   9.86955481   3.14158476 
 50.17   9.55397177   3.09094998 
50.175   9.72009434   3.11770658 
 50.18   9.94542336   3.15363653 
50.185   9.73174915   3.11957515 
 50.19   9.81367612   3.13267874 
50.195   9.94811229   3.15406282 
  50.2    9.5716944   3.09381551 
50.205   10.1071448   3.17917361 
 50.21   10.0369265   3.16811088 
50.215   10.2189898   3.19671547 
 50.22    10.175649   3.18992931 
50.225   9.93649793   3.15222111 
 50.23   9.88466053     3.143988 
50.235   10.1039388   3.17866934 
 50.24   10.1181554   3.18090481 
50.245   9.94799464   3.15404417 
 50.25   9.98124666    3.1593111 
50.255   9.86874893    3.1414565 
 50.26   9.71017772   3.11611581 
50.265   9.98054699   3.15920037 
 50.27   9.67011759   3.10968127 
50.275   10.1715225   3.18928244 
 50.28   10.1283674   3.18250961 
50.285    9.9367153   3.15225559 
 50.29   10.1437022   3.18491793 
50.295   9.76149283   3.12433878 
  50.3   10.1134878   3.18017104 
50.305   10.0017814   3.16255931 
 50.31   9.99574647   3.16160505 
50.315    9.8884123    3.1445846 
 50.32   9.94496437   3.15356376 
50.325   9.93837681   3.15251912 
 50.33   10.1818714   3.19090448 
50.335   10.3379266   3.21526462 
 50.34   9.92358401   3.15017206 
50.345   10.4479167   3.23232373 
 50.35   9.91490973   3.14879496 
50.355   10.1320024   3.18308065 
 50.36   10.0016548    3.1625393 
50.365   10.1263746   3.18219651 
 50.37   10.2555507   3.20242888 
50.375   10.2683369   3.20442458 
 50.38   10.0469015   3.16968476 
50.385    10.469003   3.23558388 
 50.39   10.1468397   3.18541044 
50.395   10.3504449   3.21721073 
  50.4   10.3798511   3.22177764 
50.405   10.1933831   3.19270779 
 50.41   10.1303275   3.18281754 
50.415   10.2615118   3.20335946 
 50.42    10.306682   3.21040216 
50.425   10.7284922   3.27543771 
 50.43   10.3152353   3.21173401 
50.435   10.0752686   3.17415637 
 50.44   10.6208808   3.25896928 
50.445   10.0967414     3.177537 
 50.45   10.5369407   3.24606541 
50.455   10.2416526   3.20025821 
 50.46   10.6625409   3.26535463 
50.465   10.7266831   3.27516154 
 50.47   10.4916235   3.23907758 
50.475   10.7268888   3.27519295 
 50.48    10.886121   3.29941223 
50.485   11.0206461   3.31973585 
 50.49   10.5514891   3.24830557 
50.495   11.0012737    3.3168168 
  50.5     11.07508   3.32792428 
50.505   10.9974319   3.31623762 
 50.51   11.2955777   3.36088942 
50.515   11.2696181   3.35702519 
 50.52   11.2560674   3.35500632 
50.525   11.7382063   3.42610658 
 50.53   11.4253957   3.38014729 
50.535   12.1307085   3.48291667 
 50.54   12.0924703   3.47742293 
50.545   12.1910733   3.49157176 
 50.55   12.7626951   3.57249144 
50.555   12.6939171   3.56285239 
 50.56   13.4966465   3.67377823 
50.565    13.991559   3.74052923 
 50.57   14.1736662   3.76479299 
50.575   15.4639524   3.93242322 
 50.58   16.9029845   4.11132393 
50.585   17.8689308   4.22716581 
 50.59   20.2477151   4.49974611 
50.595   22.7116036   4.76566927 
  50.6   24.3457548   4.93414175 
50.605   28.3318563   5.32276773 
 50.61   30.2922673   5.50384114 
50.615   34.0465338   5.83494077 
 50.62   39.3483234   6.27282419 
50.625   41.2392223   6.42177719 
 50.63   46.8635749   6.84569755 
50.635   51.0733294   7.14656067 
 50.64   52.6809088   7.25816153 
50.645    56.957475   7.54701762 
 50.65   59.1444076   7.69054013 
50.655   60.2335139   7.76102531 
 50.66   57.5284443   7.58475077 
50.665   54.7218858   7.39742427 
 50.67   52.6410843   7.25541758 
50.675   44.6975481   6.68562249 
 50.68   41.7568562   6.46195452 
50.685   36.2722935   6.02264838 
 50.69   29.3127447   5.41412456 
50.695   27.4510297   5.23937303 
  50.7   23.3944018   4.83677598 
50.705   20.7703996   4.55745539 
 50.71   19.2177207   4.38380208 
50.715   17.6416231   4.20019322 
 50.72   17.0815974   4.13298892 
50.725   16.9306405   4.11468596 
 50.73   16.5494409    4.0681004 
50.735   16.6304277   4.07804214 
 50.74   16.9251158   4.11401456 
50.745   17.3175712    4.1614386 
 50.75   17.6153115   4.19705987 
50.755   19.0361571   4.36304447 
 50.76   20.2326299   4.49806958 
50.765   20.5230858   4.53024126 
 50.77   23.0006517   4.79589947 
50.775   25.3080366   5.03070936 
 50.78   26.4089242   5.13896139 
50.785   29.2704173   5.41021417 
 50.79   31.1090485   5.57754861 
50.795   32.3893944   5.69116811 
  50.8   35.1818409   5.93142824 
50.805   35.4950413    5.9577715 
 50.81   36.6144037    6.0509837 
50.815   37.1566873   6.09562854 
 50.82   35.2972539    5.9411492 
50.825   34.2907452   5.85583002 
 50.83   30.1622358   5.49201564 
50.835   29.2550415   5.40879298 
 50.84   25.4498383   5.04478327 
50.845   21.4537837   4.63182293 
 50.85   20.4363981   4.52066346 
50.855   17.8125048   4.22048633 
 50.86   16.3107396   4.03865567 
50.865    15.272997    3.9080682 
 50.87   14.0940657    3.7542064 
50.875   13.1449786   3.62560044 
 50.88   13.3340556   3.65158262 
50.885   12.6681169   3.55922982 
 50.89   11.8929491   3.44861554 
50.895   12.1907226   3.49152153 
  50.9   11.7522947     3.428162 
50.905   11.7687538   3.43056173 
 50.91   11.9527792   3.45727916 
50.915   11.3251984   3.36529321 
 50.92   11.3155486   3.36385919 
50.925   11.5574149   3.39961981 
 50.93   11.4777148   3.38787762 
50.935   11.1788371   3.34347679 
 50.94   11.2724508   3.35744707 
50.945   11.4225638   3.37972835 
 50.95   10.9677955   3.31176621 
50.955   10.8813914   3.29869541 
 50.96   11.0203817   3.31969602 
50.965   10.8003813   3.28639335 
 50.97   10.8829132   3.29892607 
50.975   10.8363887   3.29186706 
 50.98   10.6637422   3.26553857 
50.985    10.877636   3.29812613 
 50.99    10.554032   3.24869697 
50.995   10.5093324   3.24181005 
  51.0   10.5698304   3.25112756 
51.005   10.4334803   3.23008983 
 51.01   10.8796963   3.29843847 
51.015   10.5727626   3.25157849 
 51.02   10.8013483   3.28654048 
51.025   10.6751283   3.26728148 
 51.03   10.6575464   3.26458977 
51.035   10.6287922   3.26018284 
 51.04   10.3032432   3.20986654 
51.045   10.3900777   3.22336435 
 51.05   10.7026651    3.2714928 
51.055   10.4582519   3.23392206 
 51.06   10.3751588   3.22104933 
51.065   10.5432879   3.24704295 
 51.07   10.3941444   3.22399509 
51.075   10.4597834   3.23415885 
 51.08   10.4035625    3.2254554 
51.085   10.3678157   3.21990928 
 51.09    9.8966342   3.14589164 
51.095   10.5725522   3.25154613 
  51.1   10.3788425    3.2216211 
51.105   10.5176452   3.24309191 
 51.11   10.3404526   3.21565742 
51.115   10.5116947   3.24217438 
 51.12   10.3281212   3.21373944 
51.125   10.3268957   3.21354876 
 51.13   10.1650943    3.1882745 
51.135   10.1724291   3.18942457 
 51.14   10.4178217   3.22766505 
51.145   10.4948568   3.23957664 
 51.15     10.34824   3.21686805 
51.155   10.2585072   3.20289045 
 51.16   10.0361437   3.16798732 
51.165   10.1748794   3.18980867 
 51.17   9.96938713   3.15743363 
51.175   10.3831902    3.2222958 
 51.18   10.0946259    3.1772041 
51.185   10.2856269   3.20712127 
 51.19   10.5249015   3.24421045 
51.195   10.4781834   3.23700222 
  51.2   10.2202191   3.19690774 
51.205   10.4824238   3.23765714 
 51.21   10.2609556   3.20327264 
51.215   10.1286489   3.18255383 
 51.22   10.3034848   3.20990418 
51.225   10.4245616   3.22870896 
 51.23   10.5213861   3.24366862 
51.235   10.1369973   3.18386515 
 51.24   10.5726183    3.2515563 
51.245   10.5116176   3.24216249 
 51.25   10.3875736   3.22297589 
51.255   10.2097113   3.19526389 
 51.26   10.4035153   3.22544808 
51.265   10.6642765   3.26562038 
 51.27   10.2791171   3.20610622 
51.275   10.0289987   3.16685944 
 51.28   10.6759886   3.26741313 
51.285   10.5863551   3.25366794 
 51.29   10.7169114   3.27366941 
51.295   10.4909831   3.23897871 
  51.3   10.6284049   3.26012344 
51.305   10.4797048   3.23723722 
 51.31   10.8541381    3.2945619 
51.315   10.8942817   3.30064868 
 51.32   10.6454917   3.26274297 
51.325   10.3983202   3.22464265 
 51.33   10.7438892   3.27778724 
51.335   11.0082341    3.3178659 
 51.34   10.9760867   3.31301776 
51.345   11.6591216   3.41454559 
 51.35    11.640039   3.41175014 
51.355   11.9626632   3.45870831 
 51.36   12.8487244   3.58451173 
51.365   13.7840307    3.7126851 
 51.37   13.5665812   3.68328403 
51.375   15.5127118   3.93861801 
 51.38   15.6154793   3.95164261 
51.385   16.6675355   4.08258931 
 51.39   18.3180726   4.27996175 
51.395   18.3994659   4.28945986 
  51.4   21.0164362   4.58436868 
51.405   22.7452664   4.76919976 
 51.41   23.9465814   4.89352444 
51.415    27.374428   5.23205772 
 51.42   27.7474886    5.2675885 
51.425   30.0019925   5.47740746 
 51.43   31.5042353   5.61286338 
51.435   32.1870689   5.67336487 
 51.44   33.7525286   5.80969265 
51.445   33.2020012   5.76211777 
 51.45   33.4159659   5.78065445 
51.455   31.0226844   5.56980111 
 51.46     27.57832   5.25150645 
51.465   27.0936834   5.20515931 
 51.47   22.8886912    4.7842127 
51.475   21.3976718   4.62576176 
 51.48   19.5606447   4.42274176 
51.485    16.837401   4.10334022 
 51.49   16.0818368   4.01021655 
51.495   15.2662662   3.90720696 
  51.5   13.4890451   3.67274354 
51.505   12.9560367    3.5994495 
 51.51   12.4668579    3.5308438 
51.515   12.2905552   3.50578881 
 51.52   12.2303538   3.49719228 
51.525   11.8599685    3.4438305 
 51.53   11.7037724   3.42107767 
51.535   11.5381659   3.39678758 
 51.54   11.3045195   3.36221943 
51.545   10.8782481   3.29821892 
 51.55   10.9372598   3.30715282 
51.555   11.1314683   3.33638551 
 51.56   11.0790379   3.32851887 
51.565   10.9846982   3.31431716 
 51.57   10.4118435   3.22673883 
51.575   11.0492582   3.32404245 
 51.58   10.9886437   3.31491232 
51.585   10.9933935   3.31562867 
 51.59   10.8342584   3.29154346 
51.595   10.5971014   3.25531894 
  51.6   10.1685086    3.1888099 
51.605   10.2769642   3.20577045 
 51.61   10.4352259   3.23036003 
51.615   11.2043996   3.34729736 
 51.62   10.8254378   3.29020331 
51.625   10.6793906   3.26793369 
 51.63   10.8432548   3.29290977 
51.635   10.3064511   3.21036619 
 51.64   10.6113815   3.25751155 
51.645   10.6636762   3.26552847 
 51.65   10.8124168   3.28822396 
51.655   10.6414369   3.26212154 
 51.66   10.4706101   3.23583221 
51.665   10.5197588   3.24341777 
 51.67   10.3871754   3.22291411 
51.675   10.3943772   3.22403121 
 51.68   10.6325723   3.26076254 
51.685   10.2724952   3.20507335 
 51.69   10.6644001   3.26563931 
51.695   10.5191002   3.24331623 
  51.7   10.3828423   3.22224181 
51.705   10.4815771   3.23752639 
 51.71   10.8239114   3.28997134 
51.715   10.3706614   3.22035113 
 51.72   11.0559211   3.32504453 
51.725   10.4490025   3.23249168 
 51.73   10.9153282   3.30383538 
51.735    10.733269   3.27616682 
 51.74   11.2547727   3.35481337 
51.745   11.3128277   3.36345472 
 51.75    11.049357   3.32405732 
51.755   11.1276563   3.33581418 
 51.76   11.0171843   3.31921441 
51.765    11.008926   3.31797016 
 51.77    10.585904   3.25359862 
51.775   11.1517045   3.33941679 
 51.78   11.4470309   3.38334611 
51.785   11.5495748   3.39846653 
 51.79   11.8589127   3.44367721 
51.795   11.9698217   3.45974302 
  51.8   11.7833313   3.43268573 
51.805    12.631475   3.55407865 
 51.81   12.9130418    3.5934721 
51.815   12.6492589   3.55657966 
 51.82   13.8090505   3.71605308 
51.825   13.8586583    3.7227219 
 51.83   14.4584799   3.80243079 
51.835   16.6703653   4.08293586 
 51.84   16.6171043   4.07640825 
51.845   18.7587988    4.3311429 
 51.85   21.5003808   4.63685031 
51.855   21.4974169   4.63653069 
 51.86   24.9159081   4.99158373 
51.865   28.8804751   5.37405574 
 51.87   29.9007466   5.46815751 
51.875   35.1181982   5.92606094 
 51.88   37.7312505   6.14257686 
51.885   40.4044524   6.35644967 
 51.89      46.3576   6.80864156 
51.895   47.3210075   6.87902664 
  51.9   50.5196874   7.10772027 
51.905   52.7064758   7.25992257 
 51.91   52.9960812   7.27984074 
51.915   51.9949158   7.21075001 
 51.92   48.6492588   6.97490206 
51.925   48.9902972   6.99930691 
 51.93   42.8856988   6.54871734 
51.935   37.2512499   6.10338021 
 51.94   35.1933411   5.93239759 
51.945   28.4098098   5.33008535 
 51.95   25.4865976   5.04842526 
51.955   22.3534735   4.72794601 
 51.96   18.9503665   4.35320187 
51.965   18.4348096   4.29357772 
 51.97   16.4616767   4.05729918 
51.975   14.5055403   3.80861396 
 51.98   14.3526845    3.7884937 
51.985   13.7232689   3.70449307 
 51.99   13.3558702   3.65456841 
51.995   13.3318034   3.65127422 
  52.0   12.6477432   3.55636657 
52.005   12.5462031   3.54206199 
 52.01   12.3609131   3.51580902 
52.015   12.3573311   3.51529957 
 52.02   12.1123485   3.48027995 
52.025   12.0349043   3.46913596 
 52.03   11.8227572   3.43842365 
52.035   12.0950069   3.47778765 
 52.04   11.9759982   3.46063552 
52.045   11.6099935   3.40734406 
 52.05   11.9841227   3.46180917 
52.055   11.7877089   3.43332331 
 52.06   11.6725555   3.41651218 
52.065   11.9445361   3.45608682 
 52.07   11.8746265   3.44595799 
52.075   11.5283743   3.39534597 
 52.08   11.6037466   3.40642725 
52.085   11.2687005   3.35688852 
 52.09   11.6907592   3.41917522 
52.095   11.0714017   3.32737159 
  52.1   11.2490517    3.3539606 
52.105   11.2119697   3.34842794 
 52.11   10.9881498   3.31483782 
52.115   10.4350945   3.23033968 
 52.12   10.5241038   3.24408751 
52.125   10.3669975   3.21978221 
 52.13   10.5744055    3.2518311 
52.135   10.6132072   3.25779176 
 52.14   10.2618782   3.20341665 
52.145   10.4322092   3.22989306 
 52.15   10.2763156   3.20566929 
52.155   10.5373876   3.24613425 
 52.16   10.6618449   3.26524806 
52.165   10.4922581   3.23917553 
 52.17    10.353466   3.21768022 
52.175   10.3188419   3.21229542 
 52.18   10.1164767   3.18064093 
52.185   9.78012604   3.12731931 
 52.19   10.1604167   3.18754085 
52.195   9.99630399   3.16169322 
  52.2   9.91186304   3.14831114 
52.205   9.97038433   3.15759154 
 52.21    10.270593    3.2047766 
52.215   10.3055161   3.21022057 
 52.22   9.92484374     3.150372 
52.225   10.2683646   3.20442891 
 52.23   10.1759653   3.18997889 
52.235   9.70567304   3.11539292 
 52.24   10.1617947   3.18775701 
52.245   9.94263911   3.15319506 
 52.25   9.95282274   3.15480946 
52.255   9.87751205   3.14285094 
 52.26     9.773077   3.12619209 
52.265   9.62175105   3.10189475 
 52.27   9.69473603   3.11363711 
52.275   9.68489834   3.11205693 
 52.28   9.85510948   3.13928487 
52.285   10.0094016   3.16376384 
 52.29   9.82037971   3.13374851 
52.295   10.3238445     3.213074 
  52.3   10.1181883   3.18090998 
52.305   10.2275404   3.19805259 
 52.31   9.90735538   3.14759517 
52.315   10.0685079   3.17309122 
 52.32   9.78383035    3.1279115 
52.325   9.67896183   3.11110299 
 52.33   9.81308834   3.13258493 
52.335   9.79635637   3.12991316 
 52.34   9.54039969   3.08875374 
52.345   9.50519674   3.08304991 
 52.35   10.2006769   3.19384985 
52.355   9.92048232   3.14967972 
 52.36   9.34897704   3.05760969 
52.365   9.52561303   3.08635919 
 52.37   9.32410873   3.05354036 
52.375    9.6315061   3.10346679 
 52.38   9.91166631    3.1482799 
52.385   9.86343991   3.14061139 
 52.39   9.76179106   3.12438651 
52.395   9.59560507   3.09767737 
  52.4   9.75983756   3.12407387 
52.405   9.52619248   3.08645306 
 52.41   9.61254093    3.1004098 
52.415    9.8304224   3.13535044 
 52.42   9.76026378   3.12414209 
52.425   10.0476163   3.16979751 
 52.43    9.7008195   3.11461386 
52.435   9.64769168   3.10607335 
 52.44   9.61850678   3.10137176 
52.445   9.83810581   3.13657549 
 52.45   10.1772475   3.19017986 
52.455   9.92571596   3.15051043 
 52.46   9.60119206   3.09857904 
52.465   9.82882385   3.13509551 
 52.47   9.64113423   3.10501759 
52.475   9.63759561   3.10444771 
 52.48   9.90684925   3.14751477 
52.485     9.894353   3.14552905 
 52.49   9.57509825   3.09436556 
52.495   9.74899861   3.12233864 
  52.5   9.95122725   3.15455659 
52.505   10.0163488   3.16486158 
 52.51   9.67017917   3.10969117 
52.515    9.6825788   3.11168424 
 52.52   9.71946932   3.11760634 
52.525   10.0912014   3.17666514 
 52.53   9.66108189    3.1082281 
52.535   9.47033674   3.07739122 
 52.54   9.20637156   3.03420032 
52.545   9.93616689    3.1521686 
 52.55   9.69229865   3.11324568 
52.555   9.65822593   3.10776864 
 52.56   9.85133742   3.13868403 
52.565   10.0165903   3.16489973 
 52.57   9.67061538   3.10976131 
52.575   9.66494599   3.10884962 
 52.58   9.56377336    3.0925351 
52.585   9.52493733   3.08624972 
 52.59   9.45102651   3.07425219 
52.595   9.76616422   3.12508627 
  52.6   9.78604125   3.12826489 
52.605   9.59310969   3.09727456 
 52.61   9.57261044   3.09396355 
52.615   9.58099508   3.09531825 
 52.62   9.71533189   3.11694272 
52.625    9.6618432   3.10835056 
 52.63   9.43107656   3.07100579 
52.635    9.5294597    3.0869823 
 52.64   9.85672575   3.13954228 
52.645   9.64991794   3.10643171 
 52.65   9.96731211   3.15710502 
52.655   9.37380691   3.06166734 
 52.66   9.63074678   3.10334445 
52.665   9.92667854   3.15066319 
 52.67   9.70604948   3.11545333 
52.675   9.96464225   3.15668216 
 52.68   9.95714021   3.15549366 
52.685   9.95890846   3.15577383 
 52.69   9.43889985   3.07227926 
52.695   9.59438037   3.09747968 
  52.7   9.88353337   3.14380874 
52.705   9.87606781   3.14262117 
 52.71   9.89207748   3.14516732 
52.715   10.0044192   3.16297632 
 52.72   9.65768029   3.10768085 
52.725   9.99379739   3.16129679 
 52.73   9.87302366    3.1421368 
52.735   9.28360028   3.04690011 
 52.74   9.30962644   3.05116805 
52.745   9.63002126   3.10322755 
 52.75   9.74026421   3.12093964 
52.755   9.59206768   3.09710634 
 52.76   9.40161372    3.0662051 
52.765   9.89425451   3.14551339 
 52.77   9.69543251   3.11374895 
52.775   9.19195253    3.0318233 
 52.78   9.63936227   3.10473224 
52.785   9.70842989   3.11583534 
 52.79   9.79402159   3.12954016 
52.795   9.83345282   3.13583367 
  52.8   9.72811744   3.11899302 
52.805   9.68854289   3.11264243 
 52.81   9.27936042   3.04620426 
52.815   9.89613727   3.14581266 
 52.82   9.67219102   3.11001463 
52.825   9.68338766   3.11181421 
 52.83   9.74373232   3.12149521 
52.835   9.61681704   3.10109933 
 52.84   9.59247188   3.09717159 
52.845   9.44644988   3.07350775 
 52.85    9.8802521   3.14328683 
52.855   9.78918253   3.12876693 
 52.86    9.6722273   3.11002047 
52.865      9.78236   3.12767645 
 52.87   9.51113257   3.08401241 
52.875   9.65294344   3.10691864 
 52.88   9.54354893   3.08926349 
52.885   10.0495305   3.17009944 
 52.89   9.69624777   3.11387986 
52.895   9.77872832   3.12709583 
  52.9   9.84053372    3.1369625 
52.905   9.76921791   3.12557481 
 52.91   9.65355688   3.10701736 
52.915   9.63764657   3.10445592 
 52.92    9.9146893   3.14875996 
52.925   10.1939279   3.19279312 
 52.93   10.1376412   3.18396627 
52.935   9.87155918   3.14190375 
 52.94   9.90719179   3.14756919 
52.945   9.93138784   3.15141045 
 52.95   9.81794014   3.13335924 
52.955   9.79379674   3.12950423 
 52.96   9.76286549   3.12455845 
52.965   9.63788771   3.10449476 
 52.97   10.1963291   3.19316913 
52.975   9.74820224   3.12221111 
 52.98      9.82289   3.13414901 
52.985   10.1856656   3.19149895 
 52.99    9.9725875   3.15794039 
52.995   10.0306282    3.1671167 
  53.0   10.0077143   3.16349717 
53.005    9.8970388   3.14595594 
 53.01   10.2816106   3.20649506 
53.015   10.5829023   3.25313731 
 53.02   10.5899615    3.2542221 
53.025   10.4591293   3.23405771 
 53.03   10.3773697   3.22139251 
53.035   10.5921737   3.25456198 
 53.04   10.9564502    3.3100529 
53.045    10.961013   3.31074206 
 53.05   11.2004385   3.34670562 
53.055     11.59147   3.40462479 
 53.06   11.6171925   3.40840028 
53.065   12.5288762   3.53961527 
 53.07   13.2053694   3.63391929 
53.075    13.460403   3.66884219 
 53.08   15.0904886   3.88464781 
53.085   15.4094112   3.92548229 
 53.09   17.1222758   4.13790717 
53.095   17.9405169   4.23562474 
  53.1   18.4049565   4.29009982 
53.105   21.4706359   4.63364176 
 53.11   22.1751146   4.70904603 
53.115   23.6199761    4.8600387 
 53.12   26.4410604   5.14208716 
53.125   27.9542694   5.28717972 
 53.13   29.8797535    5.4662376 
53.135   31.5989188   5.62129156 
 53.14    32.017323   5.65838519 
53.145   32.2167734   5.67598215 
 53.15   31.8690205   5.64526531 
53.155    30.970144   5.56508257 
 53.16   28.9546969   5.38095688 
53.165   27.0031931   5.19645967 
 53.17   25.2438416   5.02432499 
53.175   21.4627914   4.63279521 
 53.18   20.6732442   4.54678394 
53.185   18.3898483   4.28833864 
 53.19   15.7089049   3.96344609 
53.195   15.1826643   3.89649385 
  53.2   13.5173283   3.67659194 
53.205   12.6839581   3.56145449 
 53.21    12.728216   3.56766254 
53.215   11.3693851   3.37185189 
 53.22   11.3980243   3.37609601 
53.225   11.1467642   3.33867701 
 53.23   11.2039419   3.34722899 
53.235   10.8062217   3.28728182 
 53.24   10.6917802   3.26982877 
53.245    10.851367   3.29414131 
 53.25   10.7639574   3.28084706 
53.255   10.3706441   3.22034845 
 53.26   10.2258912   3.19779474 
53.265    10.005615   3.16316534 
 53.27   10.3321381   3.21436434 
53.275    9.9245964   3.15033274 
 53.28   10.1125679    3.1800264 
53.285    9.7920968   3.12923262 
 53.29   10.0786815   3.17469392 
53.295   9.87874333   3.14304682 
  53.3   9.77867153   3.12708675 
53.305   10.2400584   3.20000913 
 53.31   9.80321627   3.13100883 
53.315   9.92819603     3.150904 
 53.32   9.88117227    3.1434332 
53.325   9.69440989   3.11358473 
 53.33   9.99884455   3.16209496 
53.335   10.1118345   3.17991108 
 53.34   9.52689918   3.08656754 
53.345   9.45918554   3.07557889 
 53.35   10.0254469   3.16629861 
53.355   9.68660239    3.1123307 
 53.36   9.46599373   3.07668551 
53.365   9.81859912    3.1334644 
 53.37    9.8059679   3.13144821 
53.375   9.27241764   3.04506447 
 53.38   9.62099721   3.10177324 
53.385   9.69596122   3.11383385 
 53.39   10.0604067   3.17181442 
53.395   9.42650887   3.07026202 
  53.4   9.79022069   3.12893283 
53.405   9.61662323   3.10106808 
 53.41   9.60866849   3.09978523 
53.415   9.58242181   3.09554871 
 53.42   9.83454583   3.13600794 
53.425   9.61592137   3.10095491 
 53.43    9.5129719    3.0843106 
53.435   9.55280032   3.09076048 
 53.44   9.37527428   3.06190697 
53.445   9.88146021     3.143479 
 53.45   9.26689904   3.04415818 
53.455   9.32429425   3.05357074 
 53.46   9.73348718   3.11985371 
53.465   9.88703916   3.14436626 
 53.47   9.85128881   3.13867628 
53.475   9.50272785   3.08264948 
 53.48    9.5163037   3.08485068 
53.485   9.38737041   3.06388159 
 53.49   9.77847867   3.12705591 
53.495   9.62823351   3.10293949 
  53.5   9.32702956   3.05401859 
53.505   9.27423583     3.045363 
 53.51    9.3850417   3.06350154 
53.515   9.25081302   3.04151492 
 53.52   9.45899978    3.0755487 
53.525   9.44760302   3.07369534 
 53.53   9.78439728   3.12800212 
53.535   9.29550332   3.04885279 
 53.54   9.42213415    3.0695495 
53.545   9.83460184   3.13601687 
 53.55   9.70826654   3.11580913 
53.555   9.79487025   3.12967574 
 53.56   9.53014136    3.0870927 
53.565   9.60253004   3.09879493 
 53.57   9.19987478   3.03312954 
53.575   9.28719571   3.04749007 
 53.58   9.53556457   3.08797095 
53.585   8.66481497   2.94360578 
 53.59    9.4361552   3.07183255 
53.595   9.35354215   3.05835612 
  53.6   9.52868293   3.08685648 
53.605    9.3305804   3.05459988 
 53.61   8.86939399   2.97815278 
53.615   9.55006532     3.090318 
 53.62    9.4331526   3.07134378 
53.625   9.08614344   3.01432305 
 53.63   9.54427231   3.08938057 
53.635   9.65715677   3.10759662 
 53.64   9.79301579   3.12937946 
53.645   9.55326361   3.09083542 
 53.65   9.46864252   3.07711594 
53.655   9.78018481    3.1273287 
 53.66   9.03090843   3.00514699 
53.665   9.70214195   3.11482615 
 53.67   9.54657197   3.08975274 
53.675   9.31895538   3.05269641 
 53.68   9.55003837   3.09031364 
53.685   9.23655712   3.03917047 
 53.69   9.59757434   3.09799521 
53.695   9.52056765   3.08554171 
  53.7   9.39344294   3.06487242 
53.705    9.5047985   3.08298532 
 53.71   9.77255149   3.12610804 
53.715   9.66004106   3.10806066 
 53.72   9.49609267   3.08157308 
53.725   9.78060711   3.12739622 
 53.73   9.41858039   3.06897057 
53.735   9.14761649   3.02450268 
 53.74   9.43810201   3.07214941 
53.745    9.3626661    3.0598474 
 53.75   9.65568436   3.10735971 
53.755   9.49810486   3.08189955 
 53.76   9.68113589   3.11145238 
53.765   9.33350031   3.05507779 
 53.77   9.59729459   3.09795006 
53.775   10.0162796   3.16485065 
 53.78   9.55753898   3.09152697 
53.785   9.90531963   3.14727178 
 53.79   9.66053439   3.10814002 
53.795   9.55475058   3.09107596 
  53.8    9.8857624   3.14416323 
53.805   9.59254252     3.097183 
 53.81   9.97542655   3.15838987 
53.815   9.77425179   3.12637998 
 53.82   9.90307105   3.14691453 
53.825   10.0842618   3.17557267 
 53.83   9.90139079   3.14664755 
53.835    10.047209   3.16973327 
 53.84   10.1948039   3.19293029 
53.845   10.4472154   3.23221524 
 53.85   10.7318249   3.27594641 
53.855    10.704718   3.27180654 
 53.86   11.3195547    3.3644546 
53.865   11.2292739   3.35101088 
 53.87   11.4106245   3.37796159 
53.875   12.1790672   3.48985204 
 53.88   12.0646792    3.4734247 
53.885   12.9466116   3.59814002 
 53.89   12.8929401   3.59067405 
53.895   13.2659965   3.64225157 
  53.9   13.3066537   3.64782863 
53.905   13.0389876   3.61095383 
 53.91   13.7735564   3.71127423 
53.915   13.4462474   3.66691252 
 53.92   13.1080873   3.62050926 
53.925   13.1540443   3.62685046 
 53.93   12.3093988   3.50847528 
53.935   12.5265554   3.53928741 
 53.94     11.91333   3.45156921 
53.945   11.3572688   3.37005472 
 53.95   11.2486599   3.35390218 
53.955   10.5905441   3.25431162 
 53.96   10.0832462   3.17541276 
53.965   10.4702012   3.23576903 
 53.97   10.1177719   3.18084452 
53.975   10.4321796   3.22988849 
 53.98   10.1088809   3.17944664 
53.985    9.8059046    3.1314381 
 53.99   10.1889963   3.19202073 
53.995   9.88534429   3.14409674 
  54.0   9.87203096   3.14197883 
54.005    10.095196   3.17729382 
 54.01   9.78808776   3.12859198 
54.015   9.87019682   3.14168694 
 54.02   9.73082787   3.11942749 
54.025   9.75570156   3.12341185 
 54.03   9.81903822   3.13353446 
54.035    9.4459948   3.07343371 
 54.04   9.45535965   3.07495685 
54.045   9.45329164   3.07462057 
 54.05   9.79063137   3.12899846 
54.055   9.65966225   3.10799972 
 54.06   9.59275236   3.09721687 
54.065   9.57403683   3.09419405 
 54.07   9.60237506   3.09876993 
54.075   9.59340152   3.09732167 
 54.08   9.47855212   3.07872573 
54.085   9.77695505   3.12681228 
 54.09   9.65958518   3.10798732 
54.095   9.93203047   3.15151241 
  54.1   9.64926895   3.10632724 
54.105   9.90440263   3.14712609 
 54.11   9.78314137   3.12780136 
54.115   9.53335175   3.08761263 
 54.12   9.69058222      3.11297 
54.125    9.6832371   3.11179001 
 54.13    9.5647118   3.09268683 
54.135   9.66000603   3.10805502 
 54.14   9.63026748   3.10326723 
54.145   9.51378922    3.0844431 
 54.15   9.82585707   3.13462232 
54.155   9.90497698   3.14721734 
 54.16   9.87365954   3.14223798 
54.165   9.90776883   3.14766085 
 54.17   9.77408329   3.12635303 
54.175   9.69067354   3.11298467 
 54.18    9.9947224   3.16144309 
54.185   10.0323632   3.16739059 
 54.19   10.0735356   3.17388336 
54.195   10.5188401   3.24327614 
  54.2   10.1055698   3.17892589 
54.205   10.3786663   3.22159375 
 54.21   10.2338422   3.19903769 
54.215   10.2241329   3.19751981 
 54.22   10.0304812   3.16709349 
54.225   10.5525269   3.24846532 
 54.23   10.2967163   3.20884969 
54.235   10.6234506   3.25936353 
 54.24   10.4682117   3.23546159 
54.245   10.7328634   3.27610491 
 54.25   11.4521683   3.38410524 
54.255   11.3226771   3.36491859 
 54.26   11.2231412    3.3500957 
54.265   12.0430789   3.47031395 
 54.27   12.1728381   3.48895946 
54.275   12.5109079   3.53707618 
 54.28   13.0377378   3.61078077 
54.285   13.6487311   3.69441892 
 54.29   15.1375046   3.89069462 
54.295   15.3700387   3.92046409 
  54.3   16.3291585   4.04093535 
54.305   18.3759422   4.28671695 
 54.31     19.80916   4.45074825 
54.315   21.1000488   4.59347895 
 54.32    24.484904    4.9482223 
54.325   25.1882392   5.01878862 
 54.33   27.5868242   5.25231608 
54.335   30.2767051    5.5024272 
 54.34   31.6977193   5.63007276 
54.345   34.6110251   5.88311355 
 54.35   35.4790862   5.95643234 
54.355   37.2620815   6.10426748 
 54.36   38.0655615   6.16972945 
54.365   38.7463362   6.22465551 
 54.37   37.9660904   6.16166296 
54.375   34.9430712   5.91126646 
 54.38   33.7130841   5.80629694 
54.385   29.9992505   5.47715716 
 54.39   25.5721897   5.05689526 
54.395   25.3519443   5.03507143 
  54.4   21.5253995   4.63954734 
54.405   19.6865019   4.43694736 
 54.41   18.1065512   4.25517934 
54.415   16.4309051   4.05350529 
 54.42   14.8850468   3.85811442 
54.425    13.982487   3.73931638 
 54.43   13.2782603   3.64393473 
54.435   12.5728615   3.54582311 
 54.44   12.1231033   3.48182471 
54.445   12.1855883    3.4907862 
 54.45   12.2164035    3.4951972 
54.455    11.930253   3.45401983 
 54.46   12.3072128   3.50816373 
54.465   12.1251197   3.48211426 
 54.47   12.3181311   3.50971951 
54.475   12.3102272   3.50859333 
 54.48   12.0031331   3.46455382 
54.485   11.9841932   3.46181934 
 54.49   12.0646584   3.47342171 
54.495    12.518331   3.53812535 
  54.5   12.6557903   3.55749776 
54.505   12.5398574   3.54116611 
 54.51   12.4439201    3.5275941 
54.515   12.3594652   3.51560311 
 54.52   11.8319891   3.43976585 
54.525   12.3590849   3.51554902 
 54.53   11.7700383   3.43074895 
54.535   11.6762025   3.41704588 
 54.54   11.3502685   3.36901596 
54.545   11.1141216   3.33378487 
 54.55   10.9345764   3.30674711 
54.555   10.3588928   3.21852338 
 54.56   10.9361175   3.30698012 
54.565   10.2543007    3.2022337 
 54.57   10.1544863   3.18661047 
54.575   10.2078413   3.19497125 
 54.58   10.3419821   3.21589523 
54.585   10.2724505   3.20506639 
 54.59   10.0684143   3.17307647 
54.595   10.0019633   3.16258808 
  54.6   9.84658986   3.13792764 
54.605   9.89881208   3.14623777 
 54.61   10.6198762   3.25881516 
54.615   9.95168885   3.15462975 
 54.62   9.93348877   3.15174377 
54.625   9.86044657    3.1401348 
 54.63   9.99995259   3.16227016 
54.635   9.92459247   3.15033212 
 54.64   9.53676764   3.08816574 
54.645   9.68293063   3.11174077 
 54.65    9.7477532    3.1221392 
54.655   9.94420868   3.15344394 
 54.66   9.39811961   3.06563527 
54.665   9.35496516   3.05858875 
 54.67   9.86970121   3.14160806 
54.675   9.66947909    3.1095786 
 54.68   9.63881218   3.10464365 
54.685   9.84159691   3.13713196 
 54.69   9.50539767   3.08308249 
54.695   9.72945211   3.11920697 
  54.7   9.40324672   3.06647138 
54.705   9.86620135   3.14105099 
 54.71    9.5226317   3.08587616 
54.715   10.0717136   3.17359631 
 54.72   9.52102314   3.08561552 
54.725   9.48624207   3.07997436 
 54.73   9.51160655   3.08408926 
54.735   9.53745545    3.0882771 
 54.74    9.3361637   3.05551366 
54.745   9.71749512   3.11728971 
 54.75   9.93513495   3.15200491 
54.755   8.87501662   2.97909661 
 54.76   9.14816797   3.02459385 
54.765   9.51057663   3.08392228 
 54.77   9.43153183   3.07107991 
54.775   9.47317725    3.0778527 
 54.78   9.69987754   3.11446264 
54.785   9.62852062   3.10298576 
 54.79   9.61346209   3.10055835 
54.795   9.64706631   3.10597268 
  54.8   9.75491945   3.12328664 
54.805   9.66764167   3.10928314 
 54.81   9.53415949   3.08774343 
54.815   9.35168756    3.0580529 
 54.82   9.43903755   3.07230167 
54.825   9.79584001   3.12983067 
 54.83   9.28208981   3.04665223 
54.835   9.47835578   3.07869384 
 54.84   9.94741784   3.15395273 
54.845   9.65637928   3.10747152 
 54.85   9.38010014   3.06269491 
54.855   9.44250059   3.07286521 
 54.86    9.9143695   3.14870918 
54.865   9.48419018   3.07964124 
 54.87   9.66593799   3.10900916 
54.875   9.61121178   3.10019544 
 54.88   9.87156548   3.14190475 
54.885   9.36739287   3.06061969 
 54.89   9.45552814   3.07498425 
54.895   9.55013434   3.09032916 
  54.9   9.41092852   3.06772367 
54.905    9.3689436   3.06087301 
 54.91   9.73925611   3.12077812 
54.915   9.54517809   3.08952716 
 54.92    9.2798905   3.04629127 
54.925   9.03709883   3.00617678 
 54.93   9.74046349   3.12097156 
54.935   9.53120498   3.08726497 
 54.94   9.47910375   3.07881532 
54.945   9.48284857   3.07942342 
 54.95   9.68696897   3.11238959 
54.955   9.51971404   3.08540338 
 54.96   9.66694759   3.10917153 
54.965   9.77121217   3.12589382 
 54.97   9.84059056   3.13697156 
54.975    9.8938745   3.14545299 
 54.98    10.079018   3.17474692 
54.985   9.90976454   3.14797785 
 54.99   9.75092748   3.12264751 
54.995   9.90190837   3.14672979 
  55.0   9.77540293   3.12656408 
55.005   9.94719008   3.15391663 
 55.01   10.0889257   3.17630693 
55.015   10.3285678   3.21380892 
 55.02   10.1850945   3.19140948 
55.025   10.3849337   3.22256632 
 55.03   10.4278961    3.2292253 
55.035    10.206004   3.19468372 
 55.04   10.5852443   3.25349724 
55.045   10.9131984   3.30351303 
 55.05   11.3565454   3.36994739 
55.055   11.4707893   3.38685537 
 55.06   12.0792866   3.47552681 
55.065   12.1823285   3.49031925 
 55.07   13.0809454   3.61675897 
55.075   13.9047912   3.72891287 
 55.08   13.4238112   3.66385196 
55.085   14.4770196   3.80486788 
 55.09   15.2847473   3.90957125 
55.095   15.6228115   3.95257024 
  55.1    16.028407   4.00354931 
55.105   16.2323701   4.02894156 
 55.11   16.7917355   4.09777202 
55.115    16.660833   4.08176837 
 55.12   16.0408543   4.00510354 
55.125   16.0080343   4.00100417 
 55.13   15.1094216   3.88708394 
55.135   14.5664605   3.81660326 
 55.14   13.7362335    3.7062425 
55.145   12.9278173   3.59552741 
 55.15   12.9475418   3.59826928 
55.155    11.762149   3.42959896 
 55.16   11.8724964   3.44564891 
55.165   10.9955663   3.31595632 
 55.17   10.6743945   3.26716919 
55.175   10.6648567   3.26570922 
 55.18   10.4528272   3.23308323 
55.185   9.94693781   3.15387663 
 55.19   10.1543819   3.18659409 
55.195   9.82281627   3.13413725 
  55.2   10.0003103   3.16232672 
55.205   9.62781632   3.10287227 
 55.21   10.1057869   3.17896004 
55.215   9.95682805   3.15544419 
 55.22   9.96889243   3.15735529 
55.225   10.1086666   3.17941293 
 55.23   10.1867374   3.19166687 
55.235    9.4647811   3.07648844 
 55.24   10.3011563   3.20954145 
55.245   9.67734229    3.1108427 
 55.25   9.83904609   3.13672538 
55.255   9.56642209   3.09296332 
 55.26   9.87090708   3.14179997 
55.265   9.96937678   3.15743199 
 55.27   9.62452659   3.10234211 
55.275   9.61018912    3.1000305 
 55.28   9.83390425   3.13590565 
55.285   9.98543488   3.15997387 
 55.29   9.63891671   3.10466048 
55.295   10.1282496   3.18249111 
  55.3   9.40133784   3.06616011 
55.305   9.76580156   3.12502825 
 55.31   9.49019218   3.08061555 
55.315   9.71456364   3.11681948 
 55.32   9.85823429   3.13978252 
55.325   9.78282628   3.12775099 
 55.33   9.40142092   3.06617366 
55.335   9.75876102   3.12390157 
 55.34   10.1734349   3.18958225 
55.345   9.84835915   3.13820955 
 55.35   9.87959173   3.14318178 
55.355   9.54520254   3.08953112 
 55.36   10.1467735   3.18540006 
55.365   9.89550841    3.1457127 
 55.37   9.68377577   3.11187657 
55.375   9.82682699   3.13477702 
 55.38    9.7551342   3.12332102 
55.385   9.92335069   3.15013503 
 55.39   10.0468842   3.16968203 
55.395   9.95199944   3.15467898 
  55.4   10.4430297   3.23156769 
55.405   10.1204404   3.18126397 
 55.41   10.2384607   3.19975948 
55.415   10.1894879   3.19209772 
 55.42   10.2066181   3.19477983 
55.425   10.2765878   3.20571174 
 55.43   10.5035829   3.24092315 
55.435   9.98074856   3.15923227 
 55.44   10.1229975   3.18166583 
55.445   10.8519616   3.29423156 
 55.45   10.3818633    3.2220899 
55.455   10.7698774   3.28174913 
 55.46   11.1064186   3.33262939 
55.465   11.1538842   3.33974313 
 55.47   11.4866728   3.38919943 
55.475   11.8072789   3.43617213 
 55.48   12.5026637   3.53591059 
55.485   11.9691012   3.45963888 
 55.49   12.8913152   3.59044777 
55.495   13.4056646   3.66137469 
  55.5   13.6703753   3.69734707 
55.505   14.7594541    3.8418035 
 55.51    15.060669   3.88080777 
55.515   15.5732846   3.94630012 
 55.52   17.1490707   4.14114364 
55.525   17.8257553   4.22205581 
 55.53   18.8428069   4.34083021 
55.535   20.6315338   4.54219482 
 55.54   21.3713936   4.62292046 
55.545   22.7256125   4.76713882 
 55.55   22.9666336   4.79235157 
55.555   23.7119116   4.86948781 
 55.56   23.5489977   4.85273096 
55.565   24.1038181   4.90956394 
 55.57   23.1940984   4.81602517 
55.575   22.1766597   4.70921009 
 55.58   22.1069973   4.70180788 
55.585   20.3908684   4.51562492 
 55.59   18.6727266   4.32119505 
55.595   17.4374882   4.17582186 
  55.6   16.5484359   4.06797688 
55.605   16.0670179   4.00836849 
 55.61     15.44543   3.93006743 
55.615    15.075291   3.88269121 
 55.62   14.9159726   3.86212022 
55.625    15.119309   3.88835557 
 55.63   15.9720945    3.9965103 
55.635   15.6966865    3.9619044 
 55.64   16.6299245   4.07798044 
55.645   17.9192944   4.23311876 
 55.65    18.498019   4.30093234 
55.655   20.0845604   4.48158012 
 55.66   21.8773705   4.67732514 
55.665   22.8035613   4.77530746 
 55.67   26.1135595   5.11014281 
55.675   29.4089145   5.42299866 
 55.68   29.4868744    5.4301818 
55.685   32.5491519   5.70518641 
 55.69   34.4474067   5.86919132 
55.695   36.1736142   6.01445045 
  55.7   38.4913379   6.20413878 
55.705   38.5127261   6.20586224 
 55.71   39.6402496   6.29605032 
55.715   38.4288335   6.19909941 
 55.72   38.0286391   6.16673651 
55.725   35.8490872   5.98741072 
 55.73   32.4386341   5.69549243 
55.735    31.935471   5.65114776 
 55.74   26.3231468   5.13060881 
55.745   23.1199499    4.8083209 
 55.75   22.7099062   4.76549118 
55.755   18.6646405   4.32025931 
 55.76   17.5021102   4.18355235 
55.765   15.9286952   3.99107694 
 55.77    14.687908   3.83248066 
55.775   14.1836893   3.76612391 
 55.78   13.5093695   3.67550942 
55.785   13.0307231   3.60980928 
 55.79   12.6324796   3.55421997 
55.795   12.4564282   3.52936654 
  55.8   11.8036926   3.43565025 
55.805   11.9035554   3.45015295 
 55.81   11.6743989   3.41678195 
55.815   11.5811962   3.40311566 
 55.82   11.5630565   3.40044945 
55.825    11.585602   3.40376292 
 55.83   10.6336182    3.2609229 
55.835   11.2492154   3.35398501 
 55.84   10.9439835    3.3081692 
55.845   10.7006806   3.27118948 
 55.85   10.3833351   3.22231829 
55.855   10.4457876   3.23199438 
 55.86   10.7617706   3.28051377 
55.865   10.6890409   3.26940988 
 55.87   10.1920196   3.19249426 
55.875   10.2282009   3.19815586 
 55.88   10.4207035   3.22811144 
55.885   10.3883773   3.22310057 
 55.89   10.4412317   3.23128949 
55.895   10.3535254   3.21768945 
  55.9   10.3114204   3.21114005 
55.905   10.1609647   3.18762682 
 55.91   10.2991781   3.20923325 
55.915   9.78039587   3.12736245 
 55.92   10.2556112   3.20243832 
55.925   10.2339012   3.19904692 
 55.93   10.0806027   3.17499649 
55.935   10.3502041   3.21717331 
 55.94   10.1463258   3.18532978 
55.945   10.2720383   3.20500208 
 55.95   10.1876184   3.19180488 
55.955   10.0945542   3.17719282 
 55.96    9.8108126   3.13222167 
55.965   9.78190732   3.12760409 
 55.97   9.67574207   3.11058549 
55.975   10.0520936   3.17050369 
 55.98   9.78052061   3.12738239 
55.985   9.65008613   3.10645878 
 55.99   10.0595929   3.17168613 
55.995    9.9786424   3.15889892 
  56.0   9.89013056    3.1448578 
56.005   10.0756729   3.17422005 
 56.01   10.2482315   3.20128591 
56.015   9.99163529   3.16095481 
 56.02   10.1669629   3.18856753 
56.025   10.2704655    3.2047567 
 56.03   9.67968181    3.1112187 
56.035   10.1315992    3.1830173 
 56.04    10.135735   3.18366691 
56.045   9.80470734   3.13124693 
 56.05   10.1824973   3.19100255 
56.055   9.90518403   3.14725023 
 56.06   10.1623265   3.18784042 
56.065   9.49540133   3.08146091 
 56.07   9.73380871   3.11990524 
56.075   9.78339432    3.1278418 
 56.08   9.89154488   3.14508265 
56.085   10.1852695    3.1914369 
 56.09   10.1538099   3.18650434 
56.095   9.66122834   3.10825165 
  56.1   10.1085314   3.17939168 
56.105   9.98044081   3.15918357 
 56.11   9.91316936    3.1485186 
56.115   9.61718382   3.10115846 
 56.12   9.74208913   3.12123199 
56.125   9.68537594   3.11213366 
 56.13   9.78461126   3.12803633 
56.135   10.1009722   3.17820266 
 56.14   10.0504105   3.17023824 
56.145   9.98825211   3.16041961 
 56.15   10.2810865   3.20641334 
56.155   10.1317861   3.18304666 
 56.16   10.0701265   3.17334626 
56.165   10.1359661    3.1837032 
 56.17   10.2137973    3.1959032 
56.175    10.397817   3.22456463 
 56.18   10.6578027   3.26462903 
56.185   10.4701243   3.23575715 
 56.19   10.5175389   3.24307553 
56.195   10.2140349   3.19594037 
  56.2   10.7195414   3.27407107 
56.205   11.1641515   3.34127992 
 56.21   11.1867394   3.34465834 
56.215   11.3725783   3.37232536 
 56.22   11.9336533   3.45451201 
56.225   11.8103239   3.43661519 
 56.23    12.550119   3.54261472 
56.235   13.1682702   3.62881113 
 56.24   13.4305361   3.66476958 
56.245   14.6633542   3.82927594 
 56.25   14.9661472    3.8686105 
56.255   15.6291144   3.95336747 
 56.26   17.3326669   4.16325197 
56.265   17.3858415   4.16963326 
 56.27   18.9431079   4.35236808 
56.275   21.0653098   4.58969605 
 56.28   20.6735705   4.54681983 
56.285   22.5699696   4.75078621 
 56.29   22.7134061   4.76585838 
56.295   22.8411963   4.77924641 
  56.3   23.4481827   4.84233236 
56.305   22.5236059   4.74590411 
 56.31    22.759812   4.77072447 
56.315   21.7196802   4.66043777 
 56.32   21.4582281   4.63230268 
56.325   19.5723252   4.42406206 
 56.33   17.3571678   4.16619345 
56.335   16.7270837   4.08987576 
 56.34    15.392982    3.9233891 
56.345   13.5124317   3.67592597 
 56.35   13.5706092   3.68383078 
56.355   12.4564065   3.52936346 
 56.36   12.1215084   3.48159566 
56.365   12.0413422   3.47006371 
 56.37   11.2857958   3.35943384 
56.375   11.3791203   3.37329517 
 56.38   11.1715452   3.34238616 
56.385   10.4834117   3.23780971 
 56.39   10.7236474   3.27469806 
56.395    10.756621    3.2797288 
  56.4    10.846826   3.29345199 
56.405   10.4930256     3.239294 
 56.41   10.5178854   3.24312896 
56.415   10.4690412   3.23558978 
 56.42   10.1541718   3.18656112 
56.425   10.6293192   3.26026368 
 56.43   10.2605585   3.20321066 
56.435    10.108216   3.17934207 
 56.44    10.489025   3.23867642 
56.445   10.2683604   3.20442825 
 56.45   10.0721338   3.17366253 
56.455   9.96009613     3.155962 
 56.46   9.68119836   3.11146242 
56.465   10.1860726   3.19156271 
 56.47   10.3714189   3.22046874 
56.475   10.1777774   3.19026291 
 56.48   10.0526252   3.17058751 
56.485   9.59264421   3.09719941 
 56.49   10.1323823   3.18314033 
56.495   9.81585407   3.13302634 
  56.5   10.2964856   3.20881373 
56.505   9.93679242   3.15226782 
 56.51   9.71011631   3.11610595 
56.515    9.5604114   3.09199149 
 56.52   9.95240371   3.15474305 
56.525   10.1709189   3.18918781 
 56.53   10.0329744   3.16748708 
56.535   9.96478591   3.15670491 
 56.54   9.68831927   3.11260651 
56.545   9.74798088   3.12217566 
 56.55   10.0809587   3.17505255 
56.555   9.73541119   3.12016204 
 56.56   10.0290461   3.16686691 
56.565   9.94251298   3.15317506 
 56.57   10.0398276   3.16856871 
56.575   9.94555862   3.15365797 
 56.58   10.0176272   3.16506354 
56.585    9.8851244   3.14406177 
 56.59   10.0924242    3.1768576 
56.595   9.55675207   3.09139969 
  56.6   9.67614326   3.11064997 
56.605   9.65605012   3.10741856 
 56.61   10.1183921   3.18094201 
56.615   9.77731461   3.12686978 
 56.62   9.52104925   3.08561975 
56.625   10.0296489   3.16696209 
 56.63   9.78491745   3.12808527 
56.635   10.3623301   3.21905733 
 56.64   9.97838589   3.15885832 
56.645   9.96972724   3.15748749 
 56.65   10.2994723    3.2092791 
56.655   10.1614539   3.18770354 
 56.66   10.2489972    3.2014055 
56.665   10.3175619   3.21209619 
 56.67   10.2680009   3.20437215 
56.675   10.4693294   3.23563431 
 56.68   10.5850806   3.25347209 
56.685   10.5283304   3.24473887 
 56.69   10.6173371   3.25842556 
56.695   10.8492634     3.293822 
  56.7     11.08107   3.32882412 
56.705   11.2794132   3.35848376 
 56.71   11.8307819   3.43959037 
56.715   11.2306398   3.35121467 
 56.72   11.5203376   3.39416229 
56.725   12.2160323   3.49514411 
 56.73   12.2048499   3.49354403 
56.735   12.6666629   3.55902555 
 56.74   12.1502665   3.48572324 
56.745   12.1898627   3.49139839 
 56.75   12.4163656   3.52368637 
56.755   12.0803787   3.47568391 
 56.76   11.9283422   3.45374321 
56.765   11.6410776   3.41190234 
 56.77   11.8133554   3.43705622 
56.775   11.3803545    3.3734781 
 56.78   11.4316471   3.38107189 
56.785   11.1887286    3.3449557 
 56.79   11.1750589   3.34291175 
56.795   10.6649563   3.26572447 
  56.8   10.9787463   3.31341913 
56.805   10.9494557   3.30899617 
 56.81    11.452038   3.38408599 
56.815    11.507035   3.39220209 
 56.82   11.2959645   3.36094697 
56.825   12.1151678   3.48068496 
 56.83   12.3442819   3.51344303 
56.835   12.7033448   3.56417519 
 56.84   12.7504202   3.57077306 
56.845   13.5881569   3.68621173 
 56.85   13.5748161   3.68440173 
56.855   14.4053345   3.79543601 
 56.86   15.6162377   3.95173857 
56.865   15.4853776   3.93514645 
 56.87   16.1635866   4.02039632 
56.875   17.3032654   4.15971938 
 56.88    16.873446   4.10773002 
56.885   17.1579115   4.14221094 
 56.89    17.198844    4.1471489 
56.895   17.3198834   4.16171641 
  56.9   16.2533742   4.03154737 
56.905   15.5710887   3.94602188 
 56.91   15.9442631   3.99302681 
56.915   14.0629351   3.75005801 
 56.92   13.7365459   3.70628465 
56.925   13.0591294   3.61374174 
 56.93   12.4050997   3.52208741 
56.935   12.0993727   3.47841526 
 56.94   11.5708275    3.4015919 
56.945   10.9320696   3.30636804 
 56.95   10.9631403   3.31106331 
56.955    10.632761   3.26079147 
 56.96    10.708692   3.27241378 
56.965   10.4613867   3.23440671 
 56.97   10.0966339   3.17752009 
56.975   10.2648546   3.20388118 
 56.98    10.462666   3.23460446 
56.985    9.9147024   3.14876204 
 56.99   10.3646284    3.2194143 
56.995   10.4357162   3.23043592 
  57.0   10.0544808   3.17088012 
57.005   9.99631573   3.16169507 
 57.01   10.0802538   3.17494154 
57.015   9.52591275   3.08640774 
 57.02   10.0575595   3.17136556 
57.025   9.83998998   3.13687583 
 57.03   9.82172646   3.13396338 
57.035   10.0826941   3.17532583 
 57.04   10.0126115   3.16427109 
57.045   9.93074973   3.15130921 
 57.05   9.78401714   3.12794136 
57.055   9.55744514   3.09151179 
 57.06   9.60722705   3.09955272 
57.065   9.97898398   3.15895299 
 57.07   9.78704445   3.12842524 
57.075    9.8344199   3.13598787 
 57.08   9.51048634   3.08390764 
57.085   9.60879594   3.09980579 
 57.09   9.80334833   3.13102991 
57.095   9.54663671   3.08976321 
  57.1   9.54714264   3.08984508 
57.105   9.85628844   3.13947264 
 57.11    9.7366139   3.12035477 
57.115   10.0753417   3.17416788 
 57.12   9.85952693   3.13998837 
57.125   9.84372989    3.1374719 
 57.13   9.67672655   3.11074373 
57.135   9.64725306   3.10600275 
 57.14   9.98270382   3.15954171 
57.145   9.59604343   3.09774812 
 57.15    9.7809753   3.12745508 
57.155   9.79360832   3.12947413 
 57.16   9.74963331   3.12244028 
57.165    9.7291039   3.11915115 
 57.17    9.5233863   3.08599843 
57.175   9.87353996   3.14221895 
 57.18   9.86923503   3.14153387 
57.185   9.87802284    3.1429322 
 57.19   9.55776315   3.09156322 
57.195   9.82345965   3.13423988 
  57.2   9.62058413   3.10170665 
57.205   9.55762854   3.09154145 
 57.21   9.62223211   3.10197229 
57.215   9.84783361   3.13812581 
 57.22   9.62411724   3.10227614 
57.225   9.53975344   3.08864913 
 57.23   9.63043971   3.10329498 
57.235   9.60652104   3.09943883 
 57.24   9.71360645   3.11666592 
57.245   9.83967751   3.13682602 
 57.25   9.47480059    3.0781164 
57.255   10.0207565   3.16555785 
 57.26   9.54625448   3.08970136 
57.265   9.63922147   3.10470956 
 57.27   9.75926937   3.12398293 
57.275   9.63463993   3.10397164 
 57.28   9.74474527   3.12165746 
57.285   9.66525218   3.10889887 
 57.29   9.53076133   3.08719311 
57.295    9.6723625    3.1100422 
  57.3   9.49991887   3.08219384 
57.305   10.0353456   3.16786135 
 57.31   9.56565858   3.09283989 
57.315    9.8062507   3.13149337 
 57.32   9.78012983   3.12731991 
57.325   9.53540577   3.08794523 
 57.33   9.90569069   3.14733072 
57.335   9.67235384   3.11004081 
 57.34   9.60421711   3.09906714 
57.345   10.0730613   3.17380864 
 57.35   9.77522639   3.12653585 
57.355   9.70447013   3.11519985 
 57.36   9.91352003   3.14857429 
57.365   10.1630737    3.1879576 
 57.37   9.74464589   3.12164154 
57.375   9.49336139   3.08112989 
 57.38    9.4232809   3.06973629 
57.385   10.2004862      3.19382 
 57.39   10.0637781   3.17234584 
57.395   10.1545141   3.18661483 
  57.4   10.3009245   3.20950533 
57.405   10.7171663   3.27370834 
 57.41   10.2756741   3.20556924 
57.415    10.854827   3.29466645 
 57.42   10.8021447   3.28666163 
57.425   11.0610564   3.32581665 
 57.43   11.3141884     3.363657 
57.435   11.1546271   3.33985435 
 57.44   11.3778063    3.3731004 
57.445   12.1029129   3.47892411 
 57.45   12.3764323   3.51801539 
57.455   12.2598057   3.50140054 
 57.46   12.6583784    3.5578615 
57.465    12.545012   3.54189384 
 57.47    12.815764   3.57991118 
57.475    12.654355   3.55729602 
 57.48   12.7015623   3.56392513 
57.485   12.1299407   3.48280643 
 57.49   12.2436374   3.49909093 
57.495   12.3652783   3.51642976 
  57.5   11.3209042   3.36465514 
57.505   11.4385928   3.38209887 
 57.51    11.142766   3.33807818 
57.515    10.811143   3.28803027 
 57.52    10.334318   3.21470341 
57.525   10.5021271   3.24069855 
 57.53   9.96629422   3.15694381 
57.535   10.3466387   3.21661914 
 57.54   10.0848855   3.17567087 
57.545   9.99854745   3.16204798 
 57.55   9.81956972   3.13361927 
57.555   9.93703574   3.15230642 
 57.56   9.78913779   3.12875978 
57.565   9.98366915   3.15969447 
 57.57   9.92420034   3.15026988 
57.575   9.94550245   3.15364907 
 57.58   10.0055903   3.16316144 
57.585   9.77283299   3.12615307 
 57.59   9.98881111   3.16050805 
57.595   10.0615712   3.17199799 
  57.6   10.1506826   3.18601359 
57.605   9.90102966   3.14659016 
 57.61    9.7172948   3.11725758 
57.615   10.2404692   3.20007331 
 57.62    10.051955   3.17048183 
57.625   10.1827691   3.19104514 
 57.63   10.1678002   3.18869883 
57.635   10.1181222   3.18089958 
 57.64   9.59701646   3.09790517 
57.645   10.1038604   3.17865701 
 57.65   9.84215852   3.13722146 
57.655   10.1234901   3.18174325 
 57.66   9.70537274   3.11534472 
57.665   9.88008668   3.14326052 
 57.67   10.2228701   3.19732234 
57.675   9.66693217   3.10916905 
 57.68   10.2198592   3.19685146 
57.685   9.70015853   3.11450775 
 57.69   9.93104521   3.15135609 
57.695   9.87076954   3.14177809 
  57.7   10.2424164   3.20037754 
57.705   10.1667683   3.18853702 
 57.71   10.4407472   3.23121451 
57.715   10.2605496   3.20320927 
 57.72   10.3731046   3.22073045 
57.725   10.7292482   3.27555312 
 57.73   10.3015164   3.20959754 
57.735   10.5678439   3.25082204 
 57.74   10.3537991   3.21773198 
57.745   9.92861328   3.15097021 
 57.75   10.6659932   3.26588321 
57.755   10.7077217   3.27226553 
 57.76   10.9277014    3.3057074 
57.765   10.8799994   3.29848442 
 57.77   10.3458605   3.21649817 
57.775   11.2380487   3.35231989 
 57.78   10.8747086   3.29768231 
57.785   11.0071495   3.31770245 
 57.79   11.0964212   3.33112912 
57.795   11.6064407   3.40682267 
  57.8   11.1680997    3.3418707 
57.805   11.9574919   3.45796066 
 57.81   12.4327776   3.52601441 
57.815   12.9530415   3.59903341 
 57.82   13.5784185   3.68489057 
57.825    14.362014   3.78972479 
 57.83   14.1295608    3.7589308 
57.835   15.8431663   3.98034751 
 57.84   16.1889316   4.02354715 
57.845   16.9360648   4.11534504 
 57.85   19.5309055   4.41937841 
57.855   19.8517707   4.45553259 
 57.86   22.2890199   4.72112486 
57.865   25.8590759   5.08518199 
 57.87   25.2388711   5.02383033 
57.875   28.1719471   5.30772522 
 57.88   31.6618649   5.62688768 
57.885   32.2049927   5.67494429 
 57.89   35.1506888   5.92880164 
57.895   36.0832048   6.00692973 
  57.9   36.5547565   6.04605297 
57.905   37.7448893   6.14368695 
 57.91   37.4179525   6.11702154 
57.915    36.890381   6.07374522 
 57.92   34.7238891   5.89269795 
57.925    33.850456   5.81811447 
 57.93   30.4197722   5.51541224 
57.935   26.1193895   5.11071321 
 57.94     25.99985    5.0990048 
57.945   22.0711485   4.69799409 
 57.95   18.5234903   4.30389246 
57.955   19.4651791   4.41193599 
 57.96   16.3990271   4.04957122 
57.965   14.8929687   3.85914093 
 57.97   15.0717191    3.8822312 
57.975    13.296501   3.64643675 
 57.98   12.9342923   3.59642771 
57.985   12.3025809   3.50750351 
 57.99   11.6749433   3.41686162 
57.995   12.1742855   3.48916687 
  58.0   11.4769673    3.3877673 
58.005   11.3927066   3.37530837 
 58.01   11.4449527   3.38303898 
58.015   10.8826939   3.29889283 
 58.02   10.9277899   3.30572078 
58.025   10.9524681   3.30945133 
 58.03   10.8494317   3.29384756 
58.035   10.9525088   3.30945748 
 58.04   10.7536358   3.27927367 
58.045   10.6441791   3.26254181 
 58.05   10.5314929   3.24522617 
58.055   10.8220594   3.28968987 
 58.06   10.4336144   3.23011059 
58.065   9.90061914   3.14652493 
 58.07   10.5992898   3.25565506 
58.075   10.4275544    3.2291724 
 58.08   10.6168407   3.25834939 
58.085   10.1647456   3.18821982 
 58.09   9.96462566   3.15667953 
58.095   10.4666211   3.23521578 
  58.1   10.4127603    3.2268809 
58.105   10.4259562   3.22892493 
 58.11   10.4300661   3.22956129 
58.115   10.0922269   3.17682655 
 58.12   10.1981326   3.19345152 
58.125   10.1536177   3.18647418 
 58.13   10.4301533   3.22957478 
58.135     10.32558   3.21334406 
 58.14   10.2002856    3.1937886 
58.145   10.0558728   3.17109962 
 58.15   10.5358928     3.245904 
58.155   9.98288458   3.15957032 
 58.16   10.2202199   3.19690787 
58.165   10.1657268   3.18837369 
 58.17   9.77477378   3.12646346 
58.175   10.0051416   3.16309051 
 58.18   9.93998865   3.15277475 
58.185   10.0001628    3.1623034 
 58.19   10.0390239   3.16844187 
58.195   10.2107215   3.19542196 
  58.2   10.0087204   3.16365617 
58.205   9.85700785   3.13958721 
 58.21   10.0232278   3.16594817 
58.215   10.3278554   3.21369808 
 58.22   9.79750846    3.1300972 
58.225   9.94859664    3.1541396 
 58.23   9.55596491   3.09127238 
58.235   9.74910752   3.12235608 
 58.24    10.000776   3.16240036 
58.245   10.2680219   3.20437543 
 58.25   9.87987719   3.14322719 
58.255   10.0633492   3.17227823 
 58.26   10.3316459   3.21428778 
58.265   9.71412537   3.11674917 
 58.27   10.0624536   3.17213707 
58.275   10.0060869   3.16323993 
 58.28    10.007364   3.16344179 
58.285   10.3578385    3.2183596 
 58.29   9.90515577   3.14724574 
58.295   9.61335838   3.10054163 
  58.3    9.6736324   3.11024636 
58.305   9.92187811   3.14990129 
 58.31   10.0880502   3.17616911 
58.315   9.98783432   3.16035351 
 58.32    9.9068773   3.14751923 
58.325   10.1470009   3.18543575 
 58.33   9.65428537   3.10713459 
58.335   9.82083542   3.13382122 
 58.34   9.81213458   3.13243269 
58.345   9.88815109   3.14454307 
 58.35   10.0947474   3.17722322 
58.355    9.7840772   3.12795096 
 58.36    10.023911   3.16605607 
58.365   9.65210002   3.10678291 
 58.37    9.7620382   3.12442606 
58.375    10.101444    3.1782769 
 58.38   9.61024728   3.10003988 
58.385   9.71914127   3.11755373 
 58.39   9.75640214   3.12352399 
58.395   9.77762615   3.12691959 
  58.4   10.0716402   3.17358476 
58.405   9.97410883   3.15818125 
 58.41   10.0673198   3.17290401 
58.415   10.2609942   3.20327866 
 58.42   9.95712957   3.15549197 
58.425   10.4101756   3.22648038 
 58.43   10.1720322   3.18936236 
58.435   9.72480224   3.11846152 
 58.44   10.6369152    3.2614284 
58.445    9.9918949   3.16099587 
 58.45   10.4100313   3.22645802 
58.455   10.2234254   3.19740916 
 58.46   10.2252673   3.19769719 
58.465   10.3471089   3.21669222 
 58.47   10.2875174   3.20741601 
58.475   10.3668173   3.21975423 
 58.48   10.5084657   3.24167637 
58.485   10.4709499   3.23588472 
 58.49   10.2818833   3.20653758 
58.495   10.3714194   3.22046882 
  58.5   10.9533019   3.30957731 
58.505   10.9623842   3.31094914 
 58.51   10.7452149   3.27798946 
58.515   11.0486181   3.32394617 
 58.52   10.9422927   3.30791365 
58.525   11.1309179   3.33630303 
 58.53   11.6954256   3.41985755 
58.535   12.3829762   3.51894533 
 58.54   11.6393989   3.41165632 
58.545   12.6209677   3.55260013 
 58.55   13.5096187   3.67554333 
58.555    13.470735   3.67024999 
 58.56   14.4089053   3.79590639 
58.565   15.7971975   3.97456885 
 58.57   15.8814817   3.98515768 
58.575   17.2340721   4.15139399 
 58.58   17.6583317   4.20218178 
58.585   19.1474527   4.37578024 
 58.59   21.7191914   4.66038533 
58.595   22.2121567   4.71297747 
  58.6   23.3459697   4.83176673 
58.605   25.5056121   5.05030812 
 58.61   25.8455682   5.08385368 
58.615   27.5339612   5.24728131 
 58.62   28.7511981   5.36201437 
58.625   29.6582947   5.44594296 
 58.63   28.8000768    5.3665703 
58.635   28.3721544   5.32655183 
 58.64   28.3551661   5.32495691 
58.645   25.4635706   5.04614413 
 58.65   24.9894709   4.99894698 
58.655   22.8736187   4.78263722 
 58.66   20.3176233   4.50750744 
58.665   19.7351774   4.44242922 
 58.67   17.6615093   4.20255985 
58.675   15.8213888   3.97761094 
 58.68   15.2472197   3.90476884 
58.685   14.0358937   3.74645082 
 58.69   12.9365973   3.59674815 
58.695   13.0551179   3.61318666 
  58.7   11.9172942   3.45214342 
58.705   11.9239735    3.4531107 
 58.71   11.6250253   3.40954914 
58.715   11.5018725   3.39144106 
 58.72   11.4984254   3.39093282 
58.725   11.3269626   3.36555531 
 58.73   10.8465131   3.29340448 
58.735   10.9824075   3.31397156 
 58.74   10.6708446   3.26662587 
58.745    10.408957   3.22629153 
 58.75   11.1006583   3.33176504 
58.755   10.7847138    3.2840088 
 58.76   10.2516185   3.20181488 
58.765    10.843017   3.29287367 
 58.77   10.2920839   3.20812779 
58.775   10.2720161   3.20499861 
 58.78   10.5397844   3.24650341 
58.785   10.1411594   3.18451871 
 58.79   10.0880695   3.17617215 
58.795   10.3724733   3.22063244 
  58.8   10.0190071   3.16528152 
58.805   10.0532971   3.17069347 
 58.81   10.4079741   3.22613919 
58.815   10.2697866   3.20465078 
 58.82   10.3534767   3.21768188 
58.825   10.0810525   3.17506731 
 58.83    9.9743341   3.15821692 
58.835   10.2282381   3.19816168 
 58.84   10.3634083    3.2192248 
58.845   10.4412247    3.2312884 
 58.85   10.0344149   3.16771445 
58.855   9.86366959   3.14064796 
 58.86   9.92221054   3.14995405 
58.865   10.0293782   3.16691936 
 58.87   10.0268996     3.166528 
58.875   10.2863574   3.20723516 
 58.88   10.1524497    3.1862909 
58.885   10.3319332   3.21433247 
 58.89    10.273794   3.20527596 
58.895   10.1018462   3.17834016 
  58.9   10.3480928   3.21684516 
58.905    10.152738   3.18633615 
 58.91   10.3753191   3.22107422 
58.915   9.86586567   3.14099756 
 58.92   10.1538651   3.18651299 
58.925   10.3381873   3.21530517 
 58.93   9.94369017   3.15336173 
58.935   10.4429936    3.2315621 
 58.94   10.1495557   3.18583674 
58.945   10.5571434    3.2491758 
 58.95    10.331198   3.21421811 
58.955   10.5937855   3.25480959 
 58.96   10.5482564   3.24780793 
58.965   10.5068309    3.2414242 
 58.97   10.3249853   3.21325152 
58.975   10.6954978    3.2703972 
 58.98   10.6838384   3.26861415 
58.985   11.1795849   3.34358862 
 58.99   10.9270627   3.30561079 
58.995   11.0735428   3.32769332 
  59.0   11.6683495   3.41589659 
59.005   11.7110634    3.4221431 
 59.01    12.193907   3.49197752 
59.015   12.0411384   3.47003435 
 59.02   11.8902883   3.44822974 
59.025   12.7604211   3.57217316 
 59.03    12.793042   3.57673623 
59.035    13.296923   3.64649462 
 59.04   13.3263702   3.65053012 
59.045   13.7846178   3.71276417 
 59.05   14.1221921   3.75795052 
59.055   14.1348441   3.75963351 
 59.06   14.0414173   3.74718792 
59.065   13.5376876   3.67935967 
 59.07   13.6932803   3.70044326 
59.075   13.1028716    3.6197889 
 59.08   13.0540445   3.61303813 
59.085   12.4856615   3.53350555 
 59.09   12.4431778   3.52748887 
59.095   12.0345565   3.46908583 
  59.1   11.5231819   3.39458125 
59.105   11.1213291   3.33486568 
 59.11   10.7194637   3.27405921 
59.115     11.06102   3.32581118 
 59.12   10.8207705   3.28949396 
59.125   10.8203786   3.28943439 
 59.13   10.4567915   3.23369626 
59.135   10.4718667   3.23602637 
 59.14   10.2503887   3.20162283 
59.145   10.6982199   3.27081333 
 59.15   10.5921566   3.25455935 
59.155   10.6464801   3.26289444 
 59.16   10.9812891   3.31380281 
59.165   11.1753407   3.34295389 
 59.17   10.9506144   3.30917125 
59.175   11.1180113    3.3343682 
 59.18    11.070315   3.32720829 
59.185   11.3220737   3.36482892 
 59.19   11.2867898   3.35958179 
59.195   11.5197575   3.39407682 
  59.2   11.3275568    3.3656436 
59.205   11.3832586   3.37390851 
 59.21   11.1131363   3.33363711 
59.215   10.7695967   3.28170638 
 59.22   10.6255683   3.25968838 
59.225   10.6606763   3.26506912 
 59.23   10.6395764   3.26183635 
59.235   10.8836755    3.2990416 
 59.24   10.4086556   3.22624482 
59.245    10.248922   3.20139376 
 59.25   10.1660361   3.18842219 
59.255   10.4109981   3.22660783
[truncated: 389,779 more chars]
