# Supplementary material for: Remote and automated high-throughput powder diffraction measurements enabled by a robotic sample changer at SSRL beamline 2-1
Source: J Appl Crystallogr. 2023 Sep 20;56(Pt 5):1480–4. doi: 10.1107/S1600576723007148 (PMC10543666; doi:10.1107/S1600576723007148)
Supplement: Supplementary file 1 [file j-56-01480-sup1.zip › Example Data and Refinements/SSRL BL2-1 Sample 0919/BL21Robot_0919_indexing.ndx]

' Indexing method - Alan Coelho (2017), J. Appl. Cryst. 36, 86-95
' Time: 5.582165 seconds

     'Sg     Status UNI      Vol       Gof     Zero      Lps...

Indexing_Solutions_With_Zero_Error_2 {

   0) P2         2   0      58.498   746.21   0.0106     3.2549     6.4424     2.8191     90.000     98.295     90.000 ' ===  14  18  18  13
   1) P2         3   0      58.497   744.76   0.0105     2.8191     6.4423     3.2550     90.000     81.706     90.000 ' ===  18  19  14  13
   2) P2         2   0      58.497   731.96   0.0105     3.2549     6.4423     2.8191     90.000     98.295     90.000 ' ===  14  20  18  13
   3) P2         3   0      58.498   717.43   0.0105     3.2550     6.4424     2.8191     90.000     98.295     90.000 ' ===  14  19  18  13
   4) P2         2   0      58.497   708.23   0.0104     2.8191     6.4423     3.2550     90.000     81.704     90.000 ' ===  18  18  14  13
   5) P-1        2   0      57.879   660.29   0.0098     2.6299     3.4794     6.9578     73.400     79.105    100.902 ' ===  12  19  21   9  12  17
   6) P2         2   0      58.499   650.42   0.0106     3.2550     6.4425     2.8191     90.000     81.704     90.000 ' ===  15  18  19  14
   7) P21        3   0     116.989   591.60   0.0099     6.5097     6.4424     2.8191     90.000     81.705     90.000 ' ===  19  19  19  16
   8) Fd-3       3   0    1389.233   580.92   0.0103    11.1581    11.1581    11.1581     90.000     90.000     90.000 ' ===  23
   9) P-1        2   0      57.878   577.71   0.0096     3.4793     2.6299     6.5742     84.263     98.698     79.102 ' ===  21  11  20  10  18   9
  10) P-1        2   0      57.878   574.28   0.0096     2.6299     3.4793     6.9575    106.602     79.107     79.102 ' ===  13  20  20  11  12  17
  11) P-1        2   0      58.501   570.91   0.0107     2.8192     3.2550     6.4425     90.002     90.004     81.705 ' ===  19  15  19  14  15  12
  12) C2         2   0     347.310   570.05   0.0104    11.1579     7.8902     3.9450     90.000     89.991     90.000 ' ===  18  18  15  11
  13) P2         3   0     116.989   569.95   0.0099     6.5097     6.4424     2.8191     90.000     98.295     90.000 ' ===  19  19  19  16
  14) P-1        3   0      57.877   567.92   0.0095     2.6299     3.4793     6.9575     69.072    100.896    100.898 ' ===  13  19  18  10  10  15
  15) P-1        3   0      58.500   567.74   0.0108     2.8192     3.2550     8.8653    105.987    125.661     98.294 ' ===  19  15  21  14  17  13
  16) P-1        3   0      57.877   566.11   0.0095     3.9449     2.6299     6.5742     84.262     78.461     60.006 ' ===  22  12  20  12  19  10
  17) P-1        3   0      57.877   564.78   0.0096     2.6299     3.4793     6.5742     81.302     95.739     79.103 ' ===  14  19  18  11  10  15
  18) C2         3   0     347.315   561.20   0.0105    11.1580     7.8902     3.9450     90.000     90.010     90.000 ' ===  18  19  15  11
  19) P-1        2   0      58.501   552.92   0.0107     3.2550     2.8191     7.2183     93.732    116.807     81.704 ' ===  15  18  18  13  12  13
  20) P-1        2   0      58.501   551.97   0.0108     2.8191     3.2550     6.4426     89.997     89.998     81.705 ' ===  18  15  18  13  13  12
  21) P-1        2   0      58.500   548.40   0.0107     2.8191     3.2550     6.4426     90.003     90.001     81.705 ' ===  18  15  19  13  14  13
  22) P-1        3   0      57.878   546.52   0.0096     2.6299     3.4794     6.5742     81.303     95.738     79.102 ' ===  12  20  20  10  10  17
  23) F4132      2   0    1389.233   539.42   0.0103    11.1581    11.1581    11.1581     90.000     90.000     90.000 ' ===  23
  24) P21        3   0     116.986   533.83   0.0098     6.7102     6.4424     2.8190     90.000    106.268     90.000 ' ===  21  18  19  18
  25) F23        3   0    1389.233   520.82   0.0103    11.1581    11.1581    11.1581     90.000     90.000     90.000 ' ===  23
  26) P21        3   0     116.986   519.62   0.0098     6.5096     6.4423     2.8191     90.000     81.704     90.000 ' ===  19  18  19  16
  27) R3         3   0    1041.809   516.55   0.0096     7.8900     7.8900    19.3241     90.000     90.000    120.000 ' ===  22  22
  28) P-1        3   0      83.625   514.18   0.0103     3.7996     3.7995     6.5805     83.779     83.794    115.948 ' ===  15  17  18  11  10  13
  29) P-1        3   0      58.500   504.81   0.0106     2.8192     3.2550     6.4424     90.001     89.996     98.296 ' ===  18  14  20  13  15  12
  30) P2         2   0     116.986   500.38   0.0098     6.5096     6.4423     2.8191     90.000     98.296     90.000 ' ===  19  18  19  16
  31) C2         3   0     347.274   499.07   0.0102    11.1570     7.8900     3.9450     90.000     89.993     90.000 ' ===  19  18  17  14
  32) P-1        2   0      67.067   498.65   0.0098     3.0473     3.4497     6.9614     69.481    101.049     97.934 ' ===  12  20  19  10   9  17
  33) P-1        3   0      67.067   498.21   0.0098     3.0473     3.4497     6.5975     81.197     82.528     97.934 ' ===  12  20  22  10  11  20
  34) P-1        2   0      83.624   494.20   0.0103     3.7995     3.7995     7.2333    115.258    109.159     64.052 ' ===  14  17  21  10  13  16
  35) Ccc2       3   0     347.290   494.10   0.0105     7.8901    11.1587     3.9445     90.000     90.000     90.000 ' ===  22  20  10
  36) Ccc2       2   0     347.291   490.25   0.0105    11.1587     7.8901     3.9445     90.000     90.000     90.000 ' ===  20  22  10
  37) P-1        3   0      66.533   489.65   0.0105     3.0227     3.5448     6.8437    107.824     86.833     74.545 ' ===  12  17  22   9  11  16
  38) P-1        2   0      58.502   488.00   0.0107     2.8192     3.2550     6.4425     89.997     90.005     98.297 ' ===  19  15  18  14  14  11
  39) P-1        3   0      83.623   487.60   0.0102     3.7995     3.7995     6.9798     78.228     78.214    115.947 ' ===  14  17  20  10  12  14
  40) P-1        2   0      66.533   485.21   0.0105     3.0227     3.5449     6.8436     72.175     86.833    105.456 ' ===  13  19  20  10  12  16
  41) P-1        3   0      58.498   482.93   0.0105     2.8191     3.2550     6.4424     90.002     90.000     98.295 ' ===  19  15  20  14  16  13
  42) C2         2   0     347.271   480.91   0.0101    11.1569     7.8900     3.9450     90.000     90.007     90.000 ' ===  19  18  19  16
  43) P-1        3   0      66.532   479.29   0.0105     3.0227     3.5449     6.6745    102.547    101.432     74.545 ' ===  11  18  22   8  10  17
  44) C2         3   0     347.313   475.28   0.0106     7.8904    11.1583     3.9448     90.000     90.010     90.000 ' ===  19  22  16  14
  45) C2         2   0     347.329   470.27   0.0106    11.1586     7.8901     3.9450     90.000     90.010     90.000 ' ===  19  19  14  11
  46) P-1        3   0      66.530   467.69   0.0103     3.0227     3.5448     6.6743    102.548     78.568    105.454 ' ===  13  19  21  11  11  17
  47) Cc         2   0     347.309   467.08   0.0106    11.1587     7.8901     3.9447     90.000     89.992     90.000 ' ===  20  19  12  11
  48) P-1        2   0      88.931   461.38   0.0100     4.0408     3.4996     6.8511     70.091     85.775     77.496 ' ===  16  18  18  12  13  14
  49) P-1        3   0      66.530   459.27   0.0103     3.5448     3.0227     6.8434     86.830     72.175    105.454 ' ===  19  13  20  11  16  12
  50) P-1        2   0      83.625   456.50   0.0103     3.7996     4.0298     9.2099     81.615     58.948    122.027 ' ===  15  19  20  13  12  17
  51) P-1        3   1      66.529   454.93   0.0102     1.5113     6.9265     7.9260    125.633     84.533     99.412 ' ===   7  19  18   6   4  15
  52) P-1        3   0      64.219   452.07   0.0105     2.9176     4.3768     7.0724    114.367    104.943     51.318 ' ===  14  17  17  11   8  12
  53) P-1        2   0      88.927   451.63   0.0098     2.0203     6.9989     7.9541    125.919     82.704    102.499 ' ===  10  20  18   8   7  16
  54) C2         3   0     347.288   449.59   0.0102    11.1574     7.8900     3.9450     90.000     89.992     90.000 ' ===  18  19  16  12
  55) C2         3   0     347.272   449.57   0.0100     7.8890    11.1586     3.9449     90.000     90.005     90.000 ' ===  16  21  18  12
  56) Cc         3   0     347.310   448.12   0.0103    11.1580     7.8901     3.9450     90.000     90.009     90.000 ' ===  18  21  13  10
  57) C2         3   0     347.294   444.05   0.0103    11.1573     7.8901     3.9451     90.000     89.992     90.000 ' ===  18  19  16  13
  58) P2         2   0      58.492   443.19   0.0099     3.2551     6.4418     2.8190     90.000     81.705     90.000 ' ===  17  16  18  13
  59) P-1        2   0      88.926   442.46   0.0097     2.0203     6.9990     7.9540    125.919     82.704    102.499 ' ===  11  20  18   9   8  16
  60) C2         2   0     347.302   441.50   0.0105     7.8902    11.1581     3.9448     90.000     89.991     90.000 ' ===  19  20  13  11
  61) P2         2   0      58.495   441.24   0.0101     3.2551     6.4419     2.8191     90.000     81.705     90.000 ' ===  17  17  19  14
  62) Cc         2   0     177.867   440.68   0.0104     7.9544    11.1581     2.0203     90.000     82.715     90.000 ' ===  19  22   6   5
  63) C2         2   0     347.320   435.22   0.0105    11.1580     7.8901     3.9451     90.000     89.990     90.000 ' ===  18  20  14  11
  64) P-1        3   0      66.533   434.17   0.0106     3.0228     3.5445     6.7597     84.524    104.567     74.549 ' ===  16  16  19  12  12  14
  65) C2         2   0     347.274   432.92   0.0100     7.8890    11.1586     3.9449     90.000     89.994     90.000 ' ===  15  20  18  11
  66) C222       3   0     347.291   432.89   0.0105    11.1588     7.8901     3.9445     90.000     90.000     90.000 ' ===  20  21  11
  67) P-1        2   0      66.534   430.48   0.0105     3.5448     3.0227     7.9263     84.527     58.095    105.453 ' ===  17  11  20   9  15   9
  68) P-1        3   0      66.534   421.96   0.0106     3.0227     3.5448     6.8437    107.825     86.835     74.547 ' ===  12  16  22   9  11  15
  69) P2         2   0      58.493   421.27   0.0099     3.2551     6.4417     2.8191     90.000     81.705     90.000 ' ===  17  17  18  13
  70) P-1        2   0      88.927   420.31   0.0098     2.0204     6.9981     7.9540    125.911     82.709    102.498 ' ===  11  17  20   8   9  15
  71) P-1        3   0      88.927   420.08   0.0098     2.0204     6.9981     7.9539    125.910     82.709    102.499 ' ===  10  18  19   8   8  14
  72) P-1        3   0      57.878   419.33   0.0097     2.6299     3.4793     7.8894    100.892    120.003    100.896 ' ===  12  21  20  11  11  18
  73) P-1        3   0      88.927   418.47   0.0098     2.0204     6.9981     7.9539    125.911     82.709    102.498 ' ===  11  19  20  10   9  16
  74) P-1        2   0      64.220   418.37   0.0105     2.9176     3.4215     6.6054     99.486     97.936     93.050 ' ===  12  19  22  10  11  18
  75) P-1        2   0      69.525   418.26   0.0103     3.1588     3.8285     6.7415    105.053     76.024    116.821 ' ===  12  15  21   6  11  13
  76) P-1        2   0      83.623   415.77   0.0102     3.7995     3.7995     8.6015     91.588     52.594    115.946 ' ===  16  17  20  12  14  14
  77) P-1        2   0      66.535   414.21   0.0106     3.5448     3.0227     6.8438     86.835     72.175    105.454 ' ===  17  13  22  10  16  12
  78) Cmc21      2   0     347.285   414.10   0.0106     7.8904    11.1585     3.9444     90.000     90.000     90.000 ' ===  17  22  12
  79) P-1        2   0      64.219   413.44   0.0104     3.4215     2.9176     6.6054     82.065     80.514     93.050 ' ===  18  13  21  10  16  12
  80) P-1        3   0      57.887   412.67   0.0105     3.4791     2.6300     6.5751     84.268     98.694     79.107 ' ===  19  14  20  13  17  11
  81) P-1        3   0      88.926   412.40   0.0098     2.0204     6.9981     7.9540    125.911     82.708    102.498 ' ===  11  16  21   7  10  15
  82) P-1        2   0      57.887   411.89   0.0105     3.4791     2.6300     6.5751     84.268     98.694     79.107 ' ===  18  15  19  13  16  11
  83) P-1        3   0      83.623   411.30   0.0102     3.7995     3.7995     6.5805     83.778     83.793    115.946 ' ===  16  17  18  12  11  13
  84) P2         2   0      58.491   408.95   0.0098     2.8190     6.4416     3.2551     90.000     98.295     90.000 ' ===  19  15  17  14
  85) P-1        2   0      85.986   408.90   0.0100     3.5219     3.9070     6.8715     83.886     72.802    104.049 ' ===  19  12  20   9  17  10
  86) P-1        2   0      88.928   406.07   0.0098     2.0204     6.9989     7.9541    125.919     82.705    102.499 ' ===   8  20  18   6   5  16
  87) P-1        3   0      85.986   405.80   0.0100     3.5219     3.9070     6.8715     83.886     72.802    104.049 ' ===  19  13  20  10  17  11
  88) C222       2   0     347.284   404.74   0.0106     7.8904    11.1585     3.9444     90.000     90.000     90.000 ' ===  17  21  12
  89) R3         2   0    1041.875   404.22   0.0101     7.8896     7.8896    19.3275     90.000     90.000    120.000 ' ===  21  22
  90) P-1        2   0      88.933   404.12   0.0101     4.0407     3.4996     6.8512     70.093     85.777     77.496 ' ===  14  20  18  12  11  15
  91) P-1        3   0      57.887   403.77   0.0105     2.6300     3.4791     6.9585     69.075    100.886    100.893 ' ===  14  19  19  13  10  16
  92) C2         3   0     177.867   403.34   0.0104     7.9544    11.1581     2.0203     90.000     82.715     90.000 ' ===  19  22   6   5
  93) P-1        3   0      57.886   401.33   0.0105     2.6299     3.4792     6.9587    106.601     79.102     79.106 ' ===  13  19  22  12  12  18
  94) Cmc21      3   0     347.285   401.18   0.0106    11.1583     7.8904     3.9445     90.000     90.000     90.000 ' ===  21  19  10
  95) Pc         3   1      58.497   400.52   0.0105     2.8191     6.4423     3.2549     90.000     81.705     90.000 ' ===  17  20  13  12
  96) C2         3   0     347.335   400.27   0.0106    11.1588     7.8901     3.9450     90.000     90.009     90.000 ' ===  19  18  14  11
  97) P-1        3   0      57.887   399.71   0.0106     3.4792     2.6299     6.5752     84.267     98.695     79.106 ' ===  19  13  20  12  16  10
  98) I41md      2   0     694.589   398.43   0.0102     7.8896     7.8896    11.1587     90.000     90.000     90.000 ' ===  22  21
  99) P-1        2   0      88.926   397.07   0.0098     2.0204     6.9981     7.9539    125.910     82.708    102.499 ' ===  10  17  21   7   9  16
 100) P2         2   0      58.489   396.10   0.0096     2.8190     6.4414     3.2551     90.000     81.704     90.000 ' ===  18  16  17  13
 101) P-1        2   0      88.930   396.08   0.0099     2.0204     6.9991     7.9543    125.920     82.700    102.501 ' ===  11  18  19   7   9  15
 102) P-1        3   0      57.885   391.72   0.0105     2.6299     3.4792     6.9587    106.601     79.102     79.105 ' ===  12  18  22  11  11  17
 103) P-1        3   0      88.928   391.62   0.0098     2.0203     6.9990     7.9541    125.919     82.703    102.500 ' ===  11  20  19   9   8  17
 104) P-1        2   0      66.531   390.21   0.0105     3.0229     3.5444     6.6746    102.549    101.426     74.549 ' ===  15  14  22   9  14  13
 105) P-1        2   0      88.926   389.63   0.0098     2.0204     6.9981     7.9539    125.910     82.708    102.499 ' ===  10  17  19   7   8  14
 106) P-1        2   0      88.930   388.84   0.0099     2.0204     6.9991     7.9542    125.920     82.700    102.501 ' ===  10  19  17   7   7  14
 107) I41/amd    3   0     694.584   388.14   0.0102     7.8897     7.8897    11.1586     90.000     90.000     90.000 ' ===  22  22
 108) P-1        2   0      57.885   387.92   0.0105     2.6299     3.4792     6.9585     69.075    100.888    100.895 ' ===  12  18  21  11  10  16
 109) Ccc2       3   0     347.283   386.98   0.0106    11.1584     7.8904     3.9444     90.000     90.000     90.000 ' ===  22  19  10
 110) P-1        2   0      57.886   386.78   0.0105     2.6299     3.4792     6.5751     81.305     95.733     79.106 ' ===  13  19  20  12  10  16
 111) P21        3   0     116.997   386.58   0.0106     2.8191    12.8849     3.2550     90.000     98.295     90.000 ' ===  18  18  14  13
 112) P-1        3   0      88.931   385.89   0.0099     2.0204     6.9987     7.9542    125.912     82.700    102.511 ' ===   8  20  18   7   6  15
 113) Iba2       2   0     231.539   385.85   0.0104     7.8902    11.1582     2.6299     90.000     90.000     90.000 ' ===  21  21   9
 114) R3         3   0    1041.939   385.19   0.0107     7.8898     7.8898    19.3279     90.000     90.000    120.000 ' ===  20  22
 115) P-1        2   0      58.494   384.27   0.0100     2.8190     3.2551     6.4418     90.005     90.001     81.705 ' ===  19  17  17  14  15  12
 116) P-1        3   0      88.926   381.71   0.0097     2.0203     6.9982     7.9540    125.910     82.707    102.498 ' ===   9  16  20   5   8  14
 117) P-1        3   0      88.927   381.69   0.0098     2.0204     6.9982     7.9540    125.911     82.708    102.498 ' ===  11  17  21   8  10  16
 118) C222       2   0     347.282   380.85   0.0100     7.8891    11.1586     3.9450     90.000     90.000     90.000 ' ===  15  20  17
 119) P-1        2   0      64.213   380.55   0.0100     2.9176     3.4214     7.0719     72.068     75.051     93.049 ' ===  12  21  16  11   7  14
 120) P-1        2   0      64.213   380.09   0.0100     2.9176     3.4214     6.6049     80.511     97.931     86.951 ' ===  12  21  21  11  11  19
 121) P-1        2   0      57.886   379.43   0.0103     2.6300     3.4793     6.5749     81.303     95.733     79.108 ' ===  12  20  20  11  10  18
 122) Cc         3   0     177.863   378.23   0.0103     8.4524    11.1583     2.0203     90.000     68.982     90.000 ' ===  21  21   7   7
 123) P-1        3   0      85.987   378.09   0.0100     3.5219     3.9070     6.8715     83.887     72.802    104.048 ' ===  18  14  21  10  17  13
 124) C2         3   0     347.296   377.86   0.0104    11.1582     7.8899     3.9449     90.000     89.992     90.000 ' ===  20  17  14  13
 125) P-1        3   0      64.218   377.62   0.0104     3.4215     2.9176     6.6053     97.937     99.486     93.049 ' ===  19  11  21   9  17  10
 126) P-1        2   0      58.482   377.05   0.0093     2.8189     3.2550     6.4410     89.994     89.994     98.297 ' ===  18  17  14  13  11  10
 127) Pmc21      3   0     141.784   376.48   0.0100     6.4418     3.9450     5.5792     90.000     90.000     90.000 ' ===  17  16  14
 128) Cc         3   1     173.648   376.02   0.0104     8.8208    11.1581     1.9724     90.000     63.444     90.000 ' ===  17  21   8   6
 129) C2         2   0     347.303   375.64   0.0104    11.1583     7.8900     3.9449     90.000     89.992     90.000 ' ===  20  17  15  14
 130) P-1        2   0      88.928   374.58   0.0098     2.0204     6.9990     7.9540    125.918     82.708    102.499 ' ===   8  20  19   6   6  17
 131) P-1        3   0      57.887   374.36   0.0105     2.6300     3.4792     6.5752     81.305     95.734     79.107 ' ===  13  19  21  12  11  17
 132) I41/a      2   0     694.594   373.98   0.0102     7.8897     7.8897    11.1587     90.000     90.000     90.000 ' ===  22  22
 133) P-1        3   0      88.927   373.41   0.0097     2.0204     6.9982     7.9539    125.909     82.708    102.499 ' ===  10  17  20   7   8  15
 134) P-1        3   0      57.885   372.41   0.0102     2.6300     3.4793     7.8904    100.893    120.006    100.892 ' ===  12  20  21  11  12  18
 135) Pc         3   1      58.498   371.84   0.0105     2.8192     6.4424     3.2550     90.000     98.295     90.000 ' ===  17  19  13  12
 136) C2         2   0     233.994   371.32   0.0106     5.6383    12.8849     3.2550     90.000     98.295     90.000 ' ===  18  18  14  13
 137) P-1        2   0      57.887   371.13   0.0105     2.6300     3.4791     7.8908     79.105     59.995    100.890 ' ===  13  18  23  12  13  18
 138) P-1        3   0      88.930   371.11   0.0100     2.0203     6.9994     7.9545    125.921     82.689    102.514 ' ===   6  20  20   4   5  17
 139) Cc         2   0     177.875   370.86   0.0103     7.9546    11.1579     2.0204     90.000     82.703     90.000 ' ===  18  23   9   7
 140) P-1        3   0      64.216   370.60   0.0102     2.9176     3.4215     6.6051     99.487     97.933     93.049 ' ===  13  19  21  11  12  17
 141) P-1        3   0      57.887   370.30   0.0105     2.6300     3.4791     6.8333     77.398     73.215     79.109 ' ===  13  18  20  12  10  15
 142) Ima2       2   0     231.539   370.18   0.0104    11.1585     7.8900     2.6299     90.000     90.000     90.000 ' ===  19  21  10
 143) P-1        3   0      88.930   369.94   0.0099     2.0204     6.9991     7.9542    125.920     82.699    102.502 ' ===   9  19  17   6   6  14
 144) P-1        3   0      57.882   369.20   0.0100     2.6300     3.4793     6.9578     69.075    100.890    100.894 ' ===  13  20  18  11  10  16
 145) P-1        3   0      85.987   368.90   0.0100     3.9070     3.5219     9.0316     87.419    133.589    104.049 ' ===  12  18  20   8  10  16
 146) P-1        2   0      57.882   368.19   0.0100     2.6300     3.4793     6.9580    106.601     79.102     79.106 ' ===  13  20  19  11  11  16
 147) C2         2   0     347.274   367.77   0.0099     7.8892    11.1579     3.9451     90.000     90.006     90.000 ' ===  18  22  16  13
 148) Cc         2   0     228.393   367.62   0.0104     7.9959    11.1582     2.5942     90.000     80.673     90.000 ' ===  17  21   9   6
 149) P-1        3   1      83.624   367.55   0.0102     3.2905     4.6534     6.4419     90.005     90.003     57.970 ' ===  13  16  17   9   9  12
 150) P-1        3   0      57.884   367.04   0.0103     3.4793     2.6299     6.5748     95.732     81.303     79.106 ' ===  20  11  19  10  16   8
 151) P2         2   1      70.893   366.99   0.0101     6.4420     2.7896     3.9450     90.000     89.996     90.000 ' ===  17  11  14  10
 152) P-1        2   0      88.932   366.86   0.0099     2.0204     6.9989     7.9540    125.917     82.709    102.499 ' ===   8  20  19   6   6  16
 153) C2         2   0     233.994   366.50   0.0106     6.5099    12.8849     2.8191     90.000     98.295     90.000 ' ===  14  18  18  13
 154) Cc         3   0     228.392   366.21   0.0104     7.9959    11.1582     2.5942     90.000     80.672     90.000 ' ===  17  21  10   7
 155) P-1        3   0      57.884   366.07   0.0103     2.6299     3.4793     7.8903    100.892    120.003    100.895 ' ===  11  20  21  10  11  18
 156) P-1        3   0      57.881   365.17   0.0099     2.6299     3.4793     6.9578     69.074    100.889    100.893 ' ===  14  20  16  12   9  15
 157) P-1        3   0      58.484   365.14   0.0094     2.8189     3.2551     6.4411     90.003     89.992     98.294 ' ===  18  17  16  13  13  12
 158) P2         2   0     117.000   364.78   0.0107     4.6033     6.4426     3.9868     90.000     81.707     90.000 ' ===  16  18  18  13
 159) Cc         2   0     347.269   364.57   0.0099     7.8890    11.1585     3.9449     90.000     89.995     90.000 ' ===  17  22  17  12
 160) P222       2   1      70.895   363.79   0.0102     6.4420     3.9451     2.7896     90.000     90.000     90.000 ' ===  18  14  12
 161) Cc         3   0     347.265   363.70   0.0099     7.8890    11.1585     3.9449     90.000     89.995     90.000 ' ===  18  22  17  13
 162) I41/amd    3   0     694.568   363.59   0.0101     7.8901     7.8901    11.1569     90.000     90.000     90.000 ' ===  23  19
 163) P-1        2   0      66.523   363.52   0.0100     3.0228     3.5444     6.8427    107.814     86.829     74.550 ' ===  16  17  20  12  15  14
 164) P-1        3   0      66.526   363.52   0.0103     3.0228     3.5443     7.3267    113.310    111.160     74.548 ' ===  16  14  18  10  11  11
 165) P-1        3   0      57.886   363.05   0.0103     3.4793     2.6300     7.8900     90.005     55.461    100.892 ' ===  21  10  21  10  19  10
 166) P-1        2   0      58.484   362.77   0.0095     2.8189     3.2550     6.4413     90.000     89.992     98.296 ' ===  19  17  14  14  12  10
 167) P-1        3   0      57.881   362.67   0.0100     2.6299     3.4793     6.8327     77.394     73.216     79.107 ' ===  12  21  19  11   9  17
 168) Cc         3   0     228.377   362.43   0.0105     7.9960    11.1583     2.5940     90.000     99.328     90.000 ' ===  20  22   9   9
 169) P-1        2   0      57.886   361.73   0.0103     2.6300     3.4793     7.8904     79.106     59.996    100.892 ' ===  10  21  21  10  10  19
 170) C2         3   0     231.539   361.72   0.0104     8.3165    11.1584     2.6299     90.000     71.573     90.000 ' ===  19  19  10   8
 171) P-1        2   0      64.217   361.34   0.0102     3.4215     2.9176     6.6051     82.067     99.487     86.951 ' ===  19  12  21  10  17  11
 172) P-1        2   0      57.884   361.30   0.0101     2.6299     3.4792     6.9581     69.074    100.887    100.891 ' ===  13  19  15  11   7  13
 173) P-1        3   0      88.931   361.04   0.0099     2.0204     6.9984     7.9541    125.911     82.710    102.498 ' ===   8  19  19   7   6  15
 174) P-1        3   0      57.886   360.76   0.0103     2.6300     3.4793     6.9582     69.074    100.887    100.892 ' ===  10  21  18  10   7  16
 175) P-1        3   0      88.926   360.53   0.0096     2.0204     6.9989     7.9538    125.918     82.707    102.499 ' ===   8  21  19   7   6  17
 176) P-1        3   0      57.882   360.52   0.0100     2.6299     3.4793     6.5745     81.303     84.266    100.892 ' ===  15  20  19  13  12  18
 177) P2         2   0     116.997   360.42   0.0106     4.6033     6.4424     3.9868     90.000     81.707     90.000 ' ===  14  19  17  11
 178) P-1        3   0      57.881   360.07   0.0100     2.6299     3.4793     6.9581    106.603     79.101     79.108 ' ===  15  20  19  13  13  16
 179) P2         3   0     116.996   359.99   0.0105     5.6383     6.4424     3.2550     90.000     81.705     90.000 ' ===  19  19  14  13
 180) P-1        2   0      57.882   359.99   0.0100     2.6299     3.4793     6.8328    102.606     73.215    100.893 ' ===  13  21  18  12   9  16
 181) Cc         2   0     347.295   359.82   0.0102    11.1574     7.8901     3.9451     90.000     90.007     90.000 ' ===  18  20  16  13
 182) P-1        3   0      58.483   358.22   0.0094     2.8189     3.2551     6.4411     90.001     89.992     98.294 ' ===  19  17  15  14  13  11
 183) P-1        3   1      83.620   358.06   0.0100     3.2905     4.6533     7.2334     76.043     62.942     57.971 ' ===  14  16  19   9  12  15
 184) P-1        3   0      88.935   357.77   0.0101     2.0204     6.9988     7.9545    125.913     82.701    102.510 ' ===   9  19  20   7   8  16
 185) P-1        2   0      88.929   356.98   0.0100     2.0203     6.9991     7.9543    125.918     82.701    102.501 ' ===   8  21  20   7   6  18
 186) P-1        3   0      84.697   356.68   0.0099     4.7133     3.8484     6.6304     80.610    103.705    133.541 ' ===  19  13  18  10  15   9
 187) C2         2   0     231.541   356.62   0.0104     8.3172    11.1584     2.6299     90.000     71.559     90.000 ' ===  18  19  10   7
 188) Cc         2   0     347.386   356.43   0.0113    13.6669     7.8915     3.9451     90.000     54.730     90.000 ' ===  22  18  15  14
 189) Pmc21      3   0     141.781   356.33   0.0100     6.4418     3.9450     5.5791     90.000     90.000     90.000 ' ===  16  16  15
 190) Ima2       3   0     231.539   355.82   0.0104     7.8902    11.1582     2.6299     90.000     90.000     90.000 ' ===  20  21   9
 191) I41        3   0     694.595   355.72   0.0102     7.8897     7.8897    11.1587     90.000     90.000     90.000 ' ===  22  21
 192) C222       2   0     347.297   355.67   0.0104     7.8904    11.1580     3.9447     90.000     90.000     90.000 ' ===  20  20  14
 193) P-1        3   0      57.884   354.96   0.0101     3.4793     2.6299     6.9583    100.899     73.397     79.108 ' ===  19  13  19  11  15  11
 194) P-1        3   0      88.928   354.03   0.0098     2.0203     6.9983     7.9541    125.911     82.707    102.500 ' ===   7  17  20   4   6  15
 195) Cc         3   1     133.068   353.86   0.0106     7.9261    11.1587     1.5114     90.000     95.466     90.000 ' ===  21  20   6   6
 196) Pc         3   1      58.499   353.79   0.0106     2.8191     6.4425     3.2550     90.000     81.705     90.000 ' ===  18  18  14  13
 197) P222       3   1      70.895   353.69   0.0102     6.4420     2.7896     3.9451     90.000     90.000     90.000 ' ===  18  12  14
 198) I222       3   0     231.544   352.53   0.0103    11.1580     7.8902     2.6300     90.000     90.000     90.000 ' ===  21  18   6
 199) P-1        2   0      88.931   351.78   0.0098     2.0204     6.9990     7.9540    125.918     82.708    102.499 ' ===   7  21  19   6   5  17
 200) P-1        3   0      66.527   351.41   0.0101     3.0228     3.5446     6.8428     72.184     86.831    105.454 ' ===  17  17  20  13  16  14
 201) I222       2   0     231.539   351.36   0.0104    11.1585     7.8900     2.6299     90.000     90.000     90.000 ' ===  19  20  10
 202) P-1        2   0      95.409   351.17   0.0102     3.4274     4.3349     6.6805    101.695     98.854     94.531 ' ===  19  15  20  13  16  13
 203) Cc         2   0     347.274   350.86   0.0100     7.8890    11.1585     3.9450     90.000     89.995     90.000 ' ===  16  21  17  11
 204) Pc         3   0     117.000   349.86   0.0107     3.2550     6.4425     5.6383     90.000     81.704     90.000 ' ===  15  19  20  14
 205) C2         3   0     228.395   348.46   0.0104     7.9961    11.1580     2.5942     90.000     80.670     90.000 ' ===  16  21  11   7
 206) Cc         3   0     228.386   348.07   0.0104     7.9958    11.1585     2.5941     90.000     80.672     90.000 ' ===  21  22  11  11
 207) P-1        2   0      83.630   347.73   0.0105     3.7995     3.7994     7.2335    109.159    115.254     64.056 ' ===  15  17  21  11  13  16
 208) P222       2   0     141.779   346.76   0.0100     5.5790     3.9450     6.4417     90.000     90.000     90.000 ' ===  14  17  13
 209) I4         2   0     694.589   346.69   0.0102     7.8896     7.8896    11.1587     90.000     90.000     90.000 ' ===  22  21
 210) I41md      3   0     694.651   346.59   0.0104     7.8903     7.8903    11.1577     90.000     90.000     90.000 ' ===  22  22
 211) P-1        2   0      58.482   346.18   0.0093     2.8189     3.2551     7.2168    116.811     93.738     81.705 ' ===  19  17  20  14  16  16
 212) C2         2   0     177.863   346.18   0.0103     8.4524    11.1583     2.0203     90.000     68.982     90.000 ' ===  21  21   7   7
 213) P-1        3   0      58.480   345.73   0.0092     2.8189     3.2550     6.4408     89.994     90.006     81.702 ' ===  18  17  15  13  12  11
 214) P-1        2   0      57.882   345.71   0.0100     2.6299     3.4793     6.5746     81.303     95.734     79.107 ' ===  12  22  21  12  11  20
 215) P-1        2   0      57.883   345.63   0.0103     2.6299     3.4793     6.5748     98.698     84.269     79.106 ' ===  11  20  19  10   8  16
 216) I41        2   0     694.651   345.46   0.0105     7.8904     7.8904    11.1577     90.000     90.000     90.000 ' ===  22  22
 217) C2         3   0     228.393   344.78   0.0104     7.9959    11.1582     2.5942     90.000     80.673     90.000 ' ===  16  20  10   6
 218) P-1        3   0      84.973   344.60   0.0099     3.8609     3.4804     6.8846     72.461     82.948    100.988 ' ===  12  21  18  11   9  17
 219) Cc         3   0     347.303   343.99   0.0104    11.1578     7.8903     3.9449     90.000     89.994     90.000 ' ===  20  20  15  13
 220) C2         3   0     228.393   343.73   0.0104     7.9959    11.1582     2.5942     90.000     80.672     90.000 ' ===  18  22   9   7
 221) Cmc21      3   0     347.259   343.33   0.0099     7.8888    11.1583     3.9450     90.000     90.000     90.000 ' ===  15  22  15
 222) C2         3   0     347.216   342.79   0.0098    11.1556     7.8899     3.9449     90.000     89.986     90.000 ' ===  19  19  18  15
 223) P-1        3   1      83.627   342.78   0.0103     3.2906     4.6535     7.2334     76.044     62.946     57.969 ' ===  13  16  21   9  13  15
 224) Pc         3  11      19.687   342.47   0.0106     1.9749     6.4424     1.5492     90.000     92.805     90.000 ' ===   6  11   2   1
 225) P-1        3   1      83.624   341.86   0.0102     3.2905     4.0299     7.9467     65.007     71.905    101.781 ' ===  13  16  20   9  12  14
 226) P222       2   0     141.776   341.44   0.0099     5.5790     3.9450     6.4416     90.000     90.000     90.000 ' ===  16  18  14
 227) P-1        3   0      66.530   340.94   0.0102     3.0227     3.5449     6.8433    107.826     86.832     74.544 ' ===  17  20  18  15  14  15
 228) P-1        3   0      58.488   340.60   0.0096     2.8190     3.2551     6.4414     90.007     90.003     81.706 ' ===  19  17  16  14  14  12
 229) C2         2   0     233.998   340.38   0.0107     6.5100    12.8850     2.8191     90.000     81.705     90.000 ' ===  15  18  19  14
 230) P-1        2   0     173.677   339.46   0.0102     3.9456     7.8904     7.8896     60.001    120.001    120.003 ' ===  12  20  21  10  11  18
 231) Pc         3  10      18.008   338.75   0.0106     2.0041     6.4424     1.4171     90.000     79.825     90.000 ' ===   6  12   3   1
 232) C2         2   0     177.869   338.31   0.0103     7.9546    11.1580     2.0204     90.000     97.302     90.000 ' ===  20  21   5   5
 233) P-1        3   0      57.884   338.26   0.0101     3.4793     2.6299     6.5747     95.733     98.697    100.891 ' ===  19  13  19  11  17  10
 234) P-1        3   0      57.881   338.13   0.0099     2.6299     3.4793     6.9580    106.603     79.101     79.109 ' ===  14  19  19  11  12  15
 235) C2221      2   0     347.291   337.94   0.0104    11.1579     7.8903     3.9447     90.000     90.000     90.000 ' ===  19  21  12
 236) C2         2   0     347.166   337.83   0.0095    11.1543     7.8898     3.9448     90.000     90.019     90.000 ' ===  19  20  17  15
 237) P-1        2   0      64.209   337.71   0.0097     2.9176     3.4214     7.0716     72.067    104.951     86.951 ' ===  13  20  17  11   8  14
 238) P-1        3   0     128.974   337.53   0.0097     2.9302     7.1769     8.0245    126.600     79.479    107.828 ' ===  10  18  20   8   8  16
 239) P-1        2   0      66.528   337.04   0.0102     3.0228     3.5446     6.8431    107.819     86.833     74.548 ' ===  15  17  21  11  15  15
 240) P-1        3   0      83.630   336.86   0.0105     3.7994     3.7995     7.2335    115.254    109.159     64.056 ' ===  17  15  21  11  16  13
 241) P-1        2   0      57.884   336.81   0.0103     2.6299     3.4793     6.9584    106.602     79.102     79.107 ' ===  10  20  19   9   8  16
 242) P-1        3   0      58.481   336.81   0.0091     2.8190     3.2550     7.2164    116.808     93.727     81.704 ' ===  18  17  20  13  15  16
 243) P-1        3   0      57.884   336.76   0.0102     2.6299     3.4793     6.5747     81.304     84.266    100.892 ' ===  11  20  21  10  10  18
 244) Ima2       2   0     694.648   336.55   0.0108    11.1590     7.8904     7.8893     90.000     90.000     90.000 ' ===  20  21  17
 245) P-1        3   3      41.815   336.31   0.0106     2.3266     2.8497     6.8496     93.979     70.145    101.777 ' ===  12  13  17   8  10  10
 246) P21212     3   0     141.784   336.22   0.0100     5.5792     3.9450     6.4418     90.000     90.000     90.000 ' ===  15  15  17
 247) P-1        2   0      64.210   336.17   0.0097     3.4214     2.9176     6.6045     82.070     99.490     86.951 ' ===  20  13  21  11  18  12
 248) P-1        2   0      57.883   336.10   0.0101     2.6299     3.4793     6.9581     69.074    100.888    100.892 ' ===  11  21  17  11   7  15
 249) P-1        3   0      57.880   335.59   0.0099     2.6299     3.4792     6.5744     98.697     84.266     79.109 ' ===  14  19  19  11  11  17
 250) Pc         2   0     141.796   335.15   0.0104     6.8324     6.4423     3.9451     90.000    125.257     90.000 ' ===  18  19  12  12
 251) C2         3   0     347.217   334.80   0.0099    11.1557     7.8900     3.9448     90.000     90.015     90.000 ' ===  19  19  17  15
 252) P-1        3   1      83.626   334.50   0.0103     3.2906     4.0299     7.9472     65.000     71.905    101.778 ' ===  12  18  18  10   8  14
 253) P-1        3   0      57.883   334.47   0.0101     2.6299     3.4793     6.5748     81.304     95.736     79.107 ' ===  11  19  21   9  10  17
 254) C2         2   0     347.166   334.38   0.0095    13.6604     7.8898     3.9448     90.000     54.740     90.000 ' ===  17  20  17  13
 255) P-1        3   0      57.883   334.38   0.0102     2.6299     3.4793     7.8902     79.105     59.996    100.892 ' ===  11  21  21  11  11  19
 256) P-1        3   0      58.488   333.99   0.0096     2.8190     3.2551     6.4414     89.998     90.007     98.294 ' ===  18  17  18  13  15  13
 257) C2         3   0     228.377   333.44   0.0105     7.9960    11.1583     2.5940     90.000     80.672     90.000 ' ===  20  22   9   9
 258) P222       2   1      70.895   332.95   0.0102     6.4420     3.9451     2.7896     90.000     90.000     90.000 ' ===  18  14  10
 259) P-1        3   1      70.894   332.74   0.0101     2.7896     3.9450     8.0527     60.664     69.733     90.003 ' ===  12  14  19   7   9  13
 260) P-1        2   0      57.880   332.52   0.0099     3.4792     2.6299     6.5744     84.266     81.303    100.891 ' ===  19  14  19  11  17  11
 261) P-1        3   0     102.057   332.34   0.0098     2.3187     7.0880     7.9373    125.618     96.282     74.588 ' ===   9  21  20   8   8  18
 262) P-1        3   3      41.816   332.28   0.0107     2.3266     2.8497     7.0449     66.134     94.734    101.777 ' ===  13  13  16   8  11  10
 263) C2         2   0     228.387   332.17   0.0103     7.9956    11.1584     2.5942     90.000     80.669     90.000 ' ===  18  19  14  11
 264) C2         3   2     131.272   332.01   0.0106     7.8901    11.1588     1.4910     90.000     90.009     90.000 ' ===  19  17   6   5
 265) Pmc21      2   0     141.785   331.23   0.0101     5.5791     6.4419     3.9450     90.000     90.000     90.000 ' ===  14  19  14
 266) P-1        3   3      41.816   331.00   0.0107     2.3266     2.8497     6.4425     90.006     89.998     78.223 ' ===  13  13  16   8  10  10
 267) P-1        3   3      41.817   330.83   0.0107     2.3266     2.8497     7.0444     66.144     94.738    101.777 ' ===  13  13  18   8  11  12
 268) C2         3   0     172.393   330.63   0.0103     8.1920    11.1581     1.9581     90.000     74.397     90.000 ' ===  19  20   5   4
 269) I4         3   0     694.666   330.19   0.0105     7.8904     7.8904    11.1577     90.000     90.000     90.000 ' ===  22  22
 270) P2221      3  11      19.664   330.14   0.0106     6.4424     1.9726     1.5473     90.000     90.000     90.000 ' ===  10   6   2
 271) C2         2   0     228.400   330.08   0.0105     7.9961    11.1581     2.5942     90.000     99.329     90.000 ' ===  16  21  10   6
 272) Cc         3   0     258.244   329.22   0.0105     7.8987    11.1582     2.9332     90.000     92.653     90.000 ' ===  20  22   6   6
 273) C222       2   0     347.291   329.16   0.0104    11.1579     7.8903     3.9447     90.000     90.000     90.000 ' ===  19  21  12
 274) Pmc21      3   0     141.785   328.98   0.0101     5.5791     6.4419     3.9450     90.000     90.000     90.000 ' ===  13  19  15
 275) P2221      3   0     141.783   328.96   0.0100     6.4418     5.5791     3.9450     90.000     90.000     90.000 ' ===  17  14  16
 276) P-1        2   0     114.193   328.33   0.0105     4.1020     5.1880     7.9962     80.658    124.356    123.601 ' ===  20  11  21  10  18  10
 277) Cmc21      2   0     347.319   327.62   0.0105    11.1580     7.8905     3.9449     90.000     90.000     90.000 ' ===  22  20  14
 278) P-1        2   0      59.496   326.49   0.0104     2.7031     3.4376     6.9209     71.967     99.133     83.655 ' ===  11  16  21   8   9  14
 279) P-1        2   0      83.630   326.45   0.0105     3.7995     3.7995     7.2335    109.159    115.254     64.055 ' ===  15  18  21  11  13  17
 280) C2         2   0     228.385   325.83   0.0104     7.9957    11.1585     2.5941     90.000     80.671     90.000 ' ===  21  21  12  12
 281) C2         2   0     228.397   325.35   0.0105     7.9960    11.1583     2.5942     90.000     99.325     90.000 ' ===  16  20   9   5
 282) I41md      3   0     694.586   325.21   0.0102     7.8902     7.8902    11.1572     90.000     90.000     90.000 ' ===  23  19
 283) C2221      3   0     347.259   325.02   0.0099    11.1583     7.8888     3.9450     90.000     90.000     90.000 ' ===  22  15  15
 284) Cc         2   0     231.542   324.07   0.0103    11.4639     7.8900     2.6300     90.000     76.743     90.000 ' ===  19  20  12  10
 285) C2         2   0     234.002   324.01   0.0108     5.6383    12.8852     3.2550     90.000     81.705     90.000 ' ===  19  18  15  14
 286) Cc         3   0     231.540   323.96   0.0103    11.4644     7.8900     2.6300     90.000    103.267     90.000 ' ===  20  20  12  11
 287) P-1        2   0      59.495   323.89   0.0106     2.7031     3.4375     6.7073    101.134    102.732     83.657 ' ===   9  17  23   6   9  17
 288) C2         2   0     347.276   323.88   0.0100     7.8894    11.1581     3.9449     90.000     89.993     90.000 ' ===  18  21  18  14
 289) P-1        2   0      57.881   323.84   0.0100     2.6299     3.4793     6.9578     69.074    100.888    100.891 ' ===  12  22  18  12   9  17
 290) P-1        2   0      59.496   323.46   0.0104     2.7031     3.4376     6.7071    101.133    102.734     83.654 ' ===  11  16  22   8  10  15
 291) C2         3   0     177.870   323.30   0.0104     8.4521    11.1580     2.0203     90.000     68.991     90.000 ' ===  19  21   5   4
 292) C2         3   1     133.068   323.09   0.0106     7.9261    11.1587     1.5114     90.000     84.534     90.000 ' ===  21  20   6   6
 293) P-1        3   0      64.224   323.05   0.0109     2.9177     3.4214     7.0726    107.931     75.058     86.948 ' ===  16  18  18  13  11  14
 294) P21        3   1      58.489   322.87   0.0090     3.2550     6.4420     2.8189     90.000     98.294     90.000 ' ===  15  15  19  14
 295) Pnc2       3   1     141.788   322.70   0.0101     6.4418     3.9451     5.5792     90.000     90.000     90.000 ' ===  17  15  14
 296) Cc         2   0     258.243   322.70   0.0105     7.8987    11.1582     2.9332     90.000     87.347     90.000 ' ===  20  22   5   5
 297) C2         2   0     347.294   322.54   0.0102    13.6668     7.8892     3.9450     90.000     54.734     90.000 ' ===  22  16  16  15
 298) P-1        3   3      41.816   321.83   0.0107     2.3266     2.8497     6.8498     86.030    109.859    101.777 ' ===  13  13  17   8  11  11
 299) P-1        3  10      24.154   321.54   0.0107     1.9006     2.2250     6.4563     91.736     93.753     62.445 ' ===   4   7  12   2   4   6
 300) P-1        2   0     128.969   321.40   0.0098     2.9300     7.1771     8.0246    126.599     79.478    107.831 ' ===  11  21  21  10  10  19
 301) P-1        2   0      87.750   320.97   0.0106     2.8192     4.8825     6.4424     90.001     89.995     98.298 ' ===  19  14  19  14  15  11
 302) P-1        2   0      57.883   320.75   0.0102     2.6299     3.4792     6.9584    106.603     79.098     79.110 ' ===  13  19  19  11  11  15
 303) P-1        2   0     128.987   320.54   0.0102     2.9303     7.1784     8.0252    126.610     79.473    107.843 ' ===   8  22  21   8   7  20
 304) P-1        3   0     102.069   320.51   0.0097     2.3189     7.0884     7.9375    125.620     96.295     74.574 ' ===   6  21  20   5   6  18
 305) C2         3   0     228.386   320.23   0.0104     7.9958    11.1585     2.5941     90.000     80.672     90.000 ' ===  21  22  11  11
 306) C222       2   0     347.259   319.28   0.0099     7.8888    11.1583     3.9450     90.000     90.000     90.000 ' ===  14  21  16
 307) P21212     2   0     141.777   318.93   0.0099     5.5790     3.9450     6.4417     90.000     90.000     90.000 ' ===  16  18  14
 308) P2         3  11      19.665   318.01   0.0106     1.9727     6.4424     1.5475     90.000     90.698     90.000 ' ===   6  10   2   1
 309) C222       3   0     347.290   317.74   0.0100    11.1568     7.8899     3.9453     90.000     90.000     90.000 ' ===  19  20  15
 310) P-1        3   0      66.526   317.42   0.0098     3.0228     3.5447     6.8430    107.828     86.839     74.545 ' ===  16  19  20  13  15  16
 311) P-1        3   0     114.184   316.84   0.0102     4.1016     4.4931     7.7825    103.927    114.935    105.887 ' ===  18  20  21  16  16  18
 312) I4         3   0     694.596   316.61   0.0102     7.8902     7.8902    11.1573     90.000     90.000     90.000 ' ===  23  19
 313) P21212     3   0     141.780   316.54   0.0099     5.5790     3.9450     6.4417     90.000     90.000     90.000 ' ===  15  16  15
 314) P-1        2   0      66.525   316.53   0.0097     3.5447     3.0228     7.9254     84.525     58.094    105.456 ' ===  19  16  20  13  17  14
 315) P-1        3   0      59.495   316.40   0.0106     2.7031     3.4375     6.6560     98.612    100.604     96.342 ' ===   8  16  22   5   7  16
 316) P222       2   0     141.784   316.15   0.0100     6.4418     3.9450     5.5792     90.000     90.000     90.000 ' ===  17  15  15
 317) P2221      3   0     141.779   315.86   0.0100     6.4418     5.5790     3.9450     90.000     90.000     90.000 ' ===  14  16  18
 318) P2         3   0     116.974   315.53   0.0096     6.0898     6.4413     3.2551     90.000    113.635     90.000 ' ===  19  16  17  14
 319) Cc         3   0     231.536   314.83   0.0103     8.3171    11.1582     2.6299     90.000     71.560     90.000 ' ===  17  21  10   6
 320) P-1        3   0      64.208   313.95   0.0097     2.9177     3.4213     7.0715     72.071    104.951     86.951 ' ===  15  18  15  11   9  12
 321) P-1        3   0     128.973   313.92   0.0097     2.9302     7.1770     8.0247    126.601     79.476    107.835 ' ===   9  19  20   7   7  16
 322) Cc         2   0     281.014   313.64   0.0104     7.9805    11.1585     3.1918     90.000     98.628     90.000 ' ===  22  21   8   8
 323) P-1        3   0      66.524   312.68   0.0097     3.0228     3.5447     6.8428    107.829     86.839     74.544 ' ===  17  19  20  14  16  16
 324) P-1        3   0      64.211   312.64   0.0098     2.9177     4.3768     7.0717    114.369    104.949     51.315 ' ===  15  18  15  11   9  11
 325) P-1        3   1      67.707   312.64   0.0104     3.0761     3.5246     7.7481     66.374    118.128    104.214 ' ===  12  17  20   9  12  15
 326) C2         2   0     177.872   312.05   0.0102     7.9544    11.1581     2.0204     90.000     82.699     90.000 ' ===  19  22  10   8
 327) P2221      2   0     141.781   311.79   0.0100     6.4418     3.9450     5.5791     90.000     90.000     90.000 ' ===  16  16  15
 328) P-1        3   1      67.707   311.56   0.0104     3.0761     3.5246     7.2758     77.340    110.091     75.786 ' ===  12  17  17   9   9  13
 329) P-1        3   0      68.691   311.22   0.0103     2.8535     4.3706     8.3811    129.630    111.855     58.755 ' ===  15  17  22  13  14  16
 330) P-1        3   0      64.208   311.14   0.0096     2.9177     3.4213     6.8422     79.520    107.051     93.048 ' ===  15  18  19  11  12  16
 331) P-1        3  11      21.797   311.04   0.0107     1.7152     2.1250     6.4524     88.819     93.181    111.835 ' ===   3   7  11   2   3   6
 332) C2         2   0     177.872   310.91   0.0102     7.9544    11.1581     2.0204     90.000     82.699     90.000 ' ===  21  21   9   9
 333) Cc         3   0     347.267   310.43   0.0098     7.8889    11.1581     3.9451     90.000     89.995     90.000 ' ===  19  22  16  14
 334) P2         3   0     116.999   310.33   0.0106     5.6383     6.4425     3.2550     90.000     81.704     90.000 ' ===  20  19  15  14
 335) C2         2   0     177.877   309.56   0.0103     7.9544    11.1582     2.0205     90.000     97.299     90.000 ' ===  20  22  10   8
 336) P-1        3   3      41.817   309.39   0.0107     2.3267     2.8497     7.2345    109.169     76.040     78.222 ' ===  13  14  15   9  10  10
 337) C2         2   0     347.339   308.98   0.0109     7.8910    11.1582     3.9448     90.000     90.006     90.000 ' ===  19  22  15  13
 338) P2221      2   0     141.777   308.92   0.0099     6.4417     3.9450     5.5790     90.000     90.000     90.000 ' ===  14  18  16
 339) P-1        2   0      74.423   308.63   0.0103     3.9449     3.1379     7.0612     86.713    113.511    111.055 ' ===  16  17  23  15  16  17
 340) P-1        3   0      69.524   308.46   0.0101     3.1589     3.8286     7.5697     62.436     64.505     63.175 ' ===  15  15  20   8  14  13
 341) P-1        3   3      41.818   308.20   0.0108     2.3267     2.8497     6.8497     93.982    109.855     78.223 ' ===  13  13  18   8  12  11
 342) P2         2   1      70.894   308.12   0.0101     3.9450     6.4420     2.7896     90.000     89.996     90.000 ' ===  14  17  11   6
 343) P-1        3   0      66.524   308.08   0.0096     3.0228     3.5447     6.8428     72.171     86.838    105.456 ' ===  17  19  18  14  14  14
 344) C2         2   0     167.238   308.00   0.0100     4.0300     6.4419     6.9798     90.000     67.360     90.000 ' ===  20  20  19  16
 345) P-1        3   0      66.527   308.00   0.0101     3.0228     3.5445     6.7592     84.521    104.568     74.549 ' ===  15  17  20  11  12  16
 346) P2221      2   0     141.780   307.87   0.0099     5.5790     6.4418     3.9450     90.000     90.000     90.000 ' ===  15  14  17
 347) P-1        3   0      83.618   306.97   0.0101     3.7993     4.0300     9.2092     81.613     58.952    122.028 ' ===  13  21  20  12  11  18
 348) P2221      2   0     141.780   306.65   0.0099     6.4417     3.9450     5.5790     90.000     90.000     90.000 ' ===  15  16  15
 349) P222       3  11      19.664   306.56   0.0106     6.4424     1.9726     1.5473     90.000     90.000     90.000 ' ===  10   6   2
 350) P222       2   0     141.779   306.29   0.0100     6.4418     5.5790     3.9450     90.000     90.000     90.000 ' ===  14  16  18
 351) Pc         2   0     141.792   306.04   0.0102     5.5792     6.4421     3.9451     90.000     89.989     90.000 ' ===  13  19  13   6
 352) P-1        3   1      70.894   305.96   0.0102     2.7896     3.9450     6.4420     89.995     89.999     90.003 ' ===  11  14  17   6   8  10
 353) P-1        2   0      59.496   305.60   0.0104     2.7031     3.4376     6.6558     98.610    100.604     96.345 ' ===  11  18  21   8  10  17
 354) P-1        3   3      41.817   305.56   0.0107     2.3267     2.8497     6.4425     89.993     90.003     78.222 ' ===  13  14  16   9  10  11
 355) P-1        2   0      59.498   305.49   0.0104     2.7032     3.4376     7.7645    101.845     57.413     96.345 ' ===  11  16  20   8   8  14
 356) C2         3   0     258.244   305.42   0.0105     7.8987    11.1582     2.9332     90.000     87.347     90.000 ' ===  20  22   6   6
 357) P-1        2   0      80.575   305.26   0.0105     4.7116     2.7265     6.5284     96.411     95.079    103.197 ' ===  16  11  20   9  13   9
 358) C2221      2   0     347.290   305.19   0.0100     7.8899    11.1568     3.9453     90.000     90.000     90.000 ' ===  20  19  15
 359) P-1        3   1      70.894   305.06   0.0102     4.8315     2.7896    10.5611    105.312     40.316    125.263 ' ===  19  12  22  12  19  12
 360) I222       3   0     231.542   305.01   0.0103    11.1583     7.8901     2.6300     90.000     90.000     90.000 ' ===  18  20   9
 361) P2221      3   0     141.778   304.82   0.0099     5.5790     6.4417     3.9450     90.000     90.000     90.000 ' ===  15  15  18
 362) P-1        3   1      67.707   304.66   0.0105     3.0760     3.5245     7.3560    105.204    117.208     75.796 ' ===   9  17  21   7   8  16
 363) P-1        2   0      80.574   304.27   0.0104     2.7265     4.7117     8.3322     69.714     64.032    103.195 ' ===  10  16  20   8   8  13
 364) Cmc21      2   0     567.077   304.25   0.0100    11.1564     7.8900     6.4423     90.000     90.000     90.000 ' ===  14  19  16
 365) P-1        2   0      69.525   304.14   0.0101     3.1589     3.8286     6.8333     72.304     89.169     63.174 ' ===  12  17  21   7  12  15
 366) P2         3   0     116.994   304.11   0.0103     4.6032     6.4420     3.9870     90.000     81.700     90.000 ' ===  16  16  20  15
 367) Fddd       3   0    1389.166   303.97   0.0103    11.1587    11.1582    11.1570     90.000     90.000     90.000 ' ===  22  22  19
 368) C2         3   1     150.685   303.74   0.0106     7.9364    11.1588     1.7115     90.000     83.806     90.000 ' ===  21  19   6   6
 369) C2221      2   0     347.301   303.73   0.0101    11.1575     7.8898     3.9452     90.000     90.000     90.000 ' ===  20  20  17
 370) C2         3   0     167.233   303.48   0.0099     4.0299     6.4422     6.5802     90.000    101.778     90.000 ' ===  18  20  16  13
 371) P-1        2   0      69.524   303.35   0.0101     3.1589     3.7042     7.4864     63.992    114.124    112.728 ' ===  11  17  18   6   8  13
 372) P-1        2   0      69.524   303.34   0.0101     3.1589     3.8286     6.7414     74.941    103.980    116.826 ' ===  12  17  21   7  11  15
 373) P-1        3   0      59.493   303.15   0.0101     2.7031     3.4376     6.7068     78.866    102.733     96.345 ' ===  11  18  22   8  11  17
 374) P2         3   1      70.894   302.95   0.0101     4.8315     6.4420     2.7896     90.000     54.738     90.000 ' ===  19  17  11  11
 375) P-1        2   0      57.890   302.92   0.0106     2.6301     3.4792     7.8909     79.107     59.994    100.892 ' ===  12  18  22  10  11  17
 376) P21        3  11      19.664   302.92   0.0106     6.7376     1.5473     1.9726     90.000    107.024     90.000 ' ===  11   2   6   5
 377) P-1        3   0      83.625   302.71   0.0103     3.7995     3.7994     8.6008     91.578     52.604    115.944 ' ===  16  17  23  12  16  17
 378) P-1        2   0      69.524   302.53   0.0101     3.1589     3.7042     7.4864     63.992    114.124    112.728 ' ===  12  16  18   6   9  12
 379) P-1        3   0      80.575   302.39   0.0105     4.7117     2.7265     6.5284     83.589     84.919    103.195 ' ===  16  10  21   8  14   9
 380) P222       3   0     141.781   302.34   0.0100     6.4418     5.5791     3.9450     90.000     90.000     90.000 ' ===  16  15  16
 381) Cc         3   0     242.291   302.15   0.0105    11.3478     7.8902     2.7520     90.000     79.511     90.000 ' ===  21  18   6   5
 382) Cc         2   0     347.267   301.37   0.0098     7.8889    11.1581     3.9451     90.000     90.005     90.000 ' ===  19  22  17  15
 383) P-1        2   0      68.691   301.34   0.0103     2.8535     3.7824     6.5282     85.754     82.492     98.918 ' ===  14  11  20   7  12  10
 384) C2221      2   0     567.077   301.12   0.0100    11.1564     7.8900     6.4423     90.000     90.000     90.000 ' ===  14  19  16
 385) P-1        3   0      64.212   301.04   0.0099     2.9177     3.4213     6.8424     79.522    107.050     93.049 ' ===  14  18  19  10  11  16
 386) P-1        2   0      59.496   300.55   0.0104     2.7031     3.4376     6.6558     98.609    100.602     96.348 ' ===  11  16  22   8  10  16
 387) C222       2   0     347.262   300.40   0.0098     7.8888    11.1581     3.9450     90.000     90.000     90.000 ' ===  16  21  13
 388) P2         3  11      19.759   300.36   0.0106     1.9726     6.4424     1.5548     90.000     90.351     90.000 ' ===   7   9   2   2
 389) C222       3   0     347.303   300.36   0.0101     7.8898    11.1573     3.9453     90.000     90.000     90.000 ' ===  20  19  17
 390) P-1        2   0      59.496   300.26   0.0104     3.4376     2.7031     6.6558     79.396     98.611     83.656 ' ===  18  11  21   8  17  10
 391) P-1        3   0      80.575   300.23   0.0105     2.7265     6.5284     4.7116     84.919     76.805     96.410 ' ===  11  21  16  10   9  14
 392) P-1        3   0      70.437   299.81   0.0104     3.0466     3.8785     6.5736     97.946     94.579    112.286 ' ===  17  12  20  11  14  10
 393) P2         2   0     141.785   299.71   0.0102     6.8333     6.4418     3.9450     90.000    125.268     90.000 ' ===  22  15  17  17
 394) C2         2   0     172.393   299.60   0.0103     8.0738    11.1583     1.9581     90.000     77.752     90.000 ' ===  21  19   5   5
 395) P-1        3   1      66.531   299.44   0.0104     1.5114     7.3266     8.2090    128.105     73.975    111.153 ' ===   8  18  20   6   7  16
 396) P2         3   0     141.785   299.37   0.0102     6.8334     6.4419     3.9450     90.000    125.268     90.000 ' ===  22  16  17  17
 397) C2         2   0     258.243   299.37   0.0105     7.8987    11.1582     2.9332     90.000     92.653     90.000 ' ===  20  22   5   5
 398) Pcc2       3   1     141.789   299.00   0.0101     6.4419     3.9451     5.5792     90.000     90.000     90.000 ' ===  19  14  12
 399) P-1        3   1      70.894   298.95   0.0102     4.8318     3.9450     6.4420     90.005     90.005     35.264 ' ===  16  15  18  11  13  12
 400) P222       3   0     141.781   298.77   0.0100     6.4418     5.5790     3.9450     90.000     90.000     90.000 ' ===  15  15  16
 401) C222       3   1     245.587   298.73   0.0105     7.8901    11.1588     2.7894     90.000     90.000     90.000 ' ===  19  19   9
 402) C222       3   0     347.302   298.68   0.0104    11.1577     7.8904     3.9449     90.000     90.000     90.000 ' ===  18  20  12
 403) P-1        3   1      67.708   298.55   0.0105     3.0761     3.5246     7.7481     66.374    118.128    104.214 ' ===  13  17  20  10  13  15
 404) P222       2   0     141.780   298.54   0.0099     6.4418     5.5790     3.9450     90.000     90.000     90.000 ' ===  14  15  17
 405) P-1        3   1      83.615   298.47   0.0104     4.0299     3.7994     7.9469    124.592     64.998    122.038 ' ===  18  19  21  18  17  18
 406) P-1        3   1      67.713   298.26   0.0108     3.0761     3.5248     7.2758     77.340    110.088     75.788 ' ===  14  16  19  11  12  13
 407) P-1        3   0      59.496   297.91   0.0104     3.4376     2.7031     6.6558     79.396     98.611     83.657 ' ===  17  10  21   7  16   9
 408) P2         3   2      86.818   297.86   0.0097     6.5413     3.9449     3.4166     90.000    100.027     90.000 ' ===  17  13  16  14
 409) P-1        3   0      74.365   297.84   0.0104     2.9261     4.0948     7.5550     59.511     90.930    105.547 ' ===  13  14  19   9   9  11
 410) P-1        2   0     128.973   297.73   0.0097     2.9303     7.1769     8.0247    126.601     79.476    107.834 ' ===  11  20  21  10   9  18
 411) P222       2   0     141.777   297.59   0.0099     5.5790     6.4417     3.9450     90.000     90.000     90.000 ' ===  16  14  18
 412) C2221      3   0     347.243   297.27   0.0097     7.8886    11.1583     3.9449     90.000     90.000     90.000 ' ===  15  22  15
 413) C222       2   0     347.244   297.13   0.0097    11.1583     7.8886     3.9449     90.000     90.000     90.000 ' ===  21  14  16
 414) P-1        2   0      80.575   296.82   0.0105     4.7116     2.7265     6.5284     83.590     84.919    103.195 ' ===  16  11  21   9  14  10
 415) P2         3  11      19.687   296.81   0.0106     1.9749     6.4424     1.5492     90.000     87.195     90.000 ' ===   6  11   2   1
 416) Cc         2   0     238.467   296.70   0.0103     8.2387    11.1581     2.7087     90.000     73.272     90.000 ' ===  20  21   7   7
 417) C222       2   0     347.332   296.51   0.0105    11.1582     7.8905     3.9450     90.000     90.000     90.000 ' ===  21  18  17
 418) Iba2       3   0     694.600   296.41   0.0104    11.1570     7.8907     7.8900     90.000     90.000     90.000 ' ===  19  18  19
 419) P-1        3   1      70.894   296.10   0.0102     2.7896     3.9450     6.4420     90.005     89.998     90.004 ' ===  13  15  18   8  10  12
 420) Cc         3   0     221.217   295.53   0.0103     7.9462    11.1580     2.5127     90.000     96.806     90.000 ' ===  16  21   6   2
 421) P-1        3   1      70.894   295.12   0.0102     4.8315     2.7896    10.5611    105.312     40.316    125.263 ' ===  19  12  22  11  19  12
 422) P2         3   0     117.009   294.85   0.0112     3.2550     6.4429     5.6383     90.000     81.705     90.000 ' ===  15  19  19  13
 423) P-1        3   2      50.127   294.66   0.0100     2.2776     3.4166     6.5416    100.027     90.009     89.999 ' ===  10  18  18   8   8  16
 424) P-1        3   2      50.125   294.65   0.0099     2.2775     3.4166     6.5415     79.973     90.007     90.000 ' ===   9  19  18   8   7  17
 425) P-1        2   0      58.481   294.17   0.0092     2.8190     3.2550     7.0309     86.680     66.360     81.705 ' ===  18  17  19  13  16  14
 426) P-1        3   0      68.691   294.03   0.0103     2.8535     3.7824     6.5282     85.755     82.492     98.920 ' ===  15  12  20   8  13  11
 427) P-1        3   0      59.495   293.98   0.0105     2.7030     3.4376     6.7071     78.865    102.734     96.344 ' ===  10  17  22   7  10  16
 428) P-1        3   1      70.895   293.97   0.0102     3.9450     2.7896     8.0523    110.267     60.670     89.997 ' ===  15  12  20   7  13  11
 429) C2         2   0     184.730   293.68   0.0103     7.8979    11.1580     2.0983     90.000     92.538     90.000 ' ===  20  21   6   6
 430) P-1        2   0      95.406   293.04   0.0099     3.4273     4.3349     7.3503    111.633    106.250     94.531 ' ===  19  15  18  12  14  12
 431) P21        3   2      86.817   292.80   0.0097     6.5414     3.9449     3.4165     90.000    100.026     90.000 ' ===  18  13  17  15
 432) C2         3   0     281.014   292.73   0.0104     7.9805    11.1585     3.1918     90.000     98.628     90.000 ' ===  22  21   8   8
 433) Pc         3   0     141.779   292.56   0.0099     6.4417     3.9450     5.5791     90.000     90.004     90.000 ' ===  16  18  15   9
 434) P-1        3   0      88.704   292.52   0.0099     4.6040     4.0305     6.7592    104.579    107.085     47.909 ' ===  18  11  19   7  15   8
 435) Cc         2   0     257.970   292.35   0.0100     8.0245    11.1578     2.9304     90.000    100.516     90.000 ' ===  21  21  13  12
 436) P-1        3   1      70.895   292.04   0.0102     2.7896     3.9450     8.0528     60.664     69.732     90.003 ' ===  12  15  19   7   9  14
 437) P-1        2   0      88.709   291.34   0.0102     4.6038     3.5447     7.9263    121.907    119.373     57.545 ' ===  16  19  20  14  14  17
 438) P2         3   0     141.789   290.70   0.0103     6.8334     6.4420     3.9450     90.000    125.269     90.000 ' ===  20  16  15  14
 439) C2         3   0     231.542   290.65   0.0103    11.4644     7.8900     2.6300     90.000    103.267     90.000 ' ===  20  19  13  12
 440) C2         2   0     242.289   290.01   0.0105    11.3477     7.8902     2.7520     90.000     79.511     90.000 ' ===  21  17   7   6
 441) P-1        3   1      70.894   289.96   0.0102     2.7896     3.9450     7.0200     90.003    113.412     90.004 ' ===  11  14  19   6  10  11
 442) P-1        2   0     173.673   289.12   0.0102     3.9454     7.8907     7.8897     59.998    120.000    120.005 ' ===  13  20  22  11  13  19
 443) P-1        3   1      70.894   289.09   0.0102     2.7896     3.9450     6.4420     90.004     90.001     89.996 ' ===  12  15  18   7   9  12
 444) P2         3   9      18.008   288.63   0.0106     2.0041     6.4424     1.4171     90.000     79.824     90.000 ' ===   6  12   4   1
 445) C2         2   0     221.216   288.60   0.0103     7.9461    11.1581     2.5127     90.000     96.805     90.000 ' ===  16  20   8   3
 446) P21        3   2      86.818   288.44   0.0097     6.8323     3.9449     3.4166     90.000    109.473     90.000 ' ===  16  13  17  13
 447) P2         3   2      86.818   288.38   0.0098     6.8323     3.9449     3.4166     90.000     70.527     90.000 ' ===  16  13  17  13
 448) P-1        2   0     128.999   288.24   0.0100     2.9306     7.1784     8.0250    126.610     79.473    107.843 ' ===  10  21  20   9   8  19
 449) P-1        3   0      74.363   288.23   0.0102     4.0948     2.9260     8.1459     68.022     55.470     74.455 ' ===  15  12  22   8  14  12
 450) C2         3   8      52.548   288.14   0.0106     2.0675    12.8848     1.9768     90.000     93.748     90.000 ' ===   5  14   9   4
 451) P-1        3   0      88.704   288.02   0.0099     4.6040     3.5447     6.9713    105.187     67.940    122.458 ' ===  18  20  19  16  15  16
 452) Fdd2       2   0    1389.198   287.88   0.0102    11.1580    11.1576    11.1586     90.000     90.000     90.000 ' ===  19  21  21
 453) C2         3   1     131.858   287.81   0.0104     7.9256    11.1585     1.4977     90.000     84.572     90.000 ' ===  20  17   5   4
 454) Pc         3   0     141.779   287.77   0.0099     8.5221     3.9451     5.5790     90.000     49.103     90.000 ' ===  21  17  17  16
 455) P2         3   2      86.819   287.77   0.0097     6.5414     3.9449     3.4166     90.000    100.027     90.000 ' ===  18  14  17  15
 456) C222       2   0     347.346   287.56   0.0108    11.1582     7.8909     3.9450     90.000     90.000     90.000 ' ===  22  18  16
 457) P-1        3   0      59.493   286.91   0.0102     3.4376     2.7030     6.9206     99.133     71.966     83.658 ' ===  18  11  19   8  14   9
 458) C2         2   0     347.374   286.83   0.0106    11.1599     7.8900     3.9451     90.000     90.016     90.000 ' ===  18  21  15  11
 459) P2         2   0      87.749   286.55   0.0105     4.8827     6.4423     2.8191     90.000     98.298     90.000 ' ===  16  17  19  16
 460) P21        3   2      86.819   286.54   0.0097     6.5414     3.9449     3.4166     90.000     79.973     90.000 ' ===  18  14  17  15
 461) P-1        3   0      59.492   286.23   0.0101     2.7030     3.4376     7.7639    101.847     57.416     96.344 ' ===  11  18  20   8   9  15
 462) P2         3  11      19.664   286.09   0.0106     6.7376     1.5473     1.9726     90.000    107.024     90.000 ' ===  11   2   6   5
 463) P-1        2   0      88.704   285.15   0.0099     4.6041     3.5447     7.9260    121.908    119.377     57.541 ' ===  18  20  20  16  16  18
 464) P-1        2   0      95.408   284.84   0.0102     4.3348     3.4274     6.6806     98.853    101.701     94.533 ' ===  14  19  21  12  13  17
 465) R3         2   0    1041.960   284.81   0.0100     7.8903     7.8903    19.3254     90.000     90.000    120.000 ' ===  22  23
 466) Pmn21      2   1     141.788   284.36   0.0101     5.5792     6.4418     3.9451     90.000     90.000     90.000 ' ===  14  17  14
 467) P2         3   2      86.818   284.19   0.0097     6.8322     3.9449     3.4166     90.000     70.527     90.000 ' ===  15  13  16  12
 468) P-1        2   0      59.495   284.05   0.0104     3.4376     2.7030     6.6558     79.396     81.392     96.349 ' ===  17  12  22   9  17  11
 469) P-1        3   0     114.187   284.00   0.0103     4.1016     4.4932     7.7824    103.929    114.931    105.889 ' ===  17  16  21  12  15  15
 470) C222       3   0     347.340   283.81   0.0108    11.1582     7.8909     3.9449     90.000     90.000     90.000 ' ===  22  19  15
 471) Cc         2   0     257.972   283.80   0.0101     8.0247    11.1576     2.9304     90.000    100.517     90.000 ' ===  23  20  13  13
 472) P2         2   0     141.786   283.45   0.0102     3.9450     6.4419     5.5791     90.000     89.995     90.000 ' ===  16  17  17  12
 473) C222       3   0     347.375   282.90   0.0112    11.1584     7.8914     3.9450     90.000     90.000     90.000 ' ===  22  17  16
 474) P2         2   0     116.993   282.86   0.0102     5.6380     6.4420     3.2552     90.000     98.293     90.000 ' ===  17  16  15  11
 475) C2         2   0     257.970   282.25   0.0100     8.0244    11.1579     2.9304     90.000    100.516     90.000 ' ===  21  20  14  13
 476) P2         3   2      58.499   281.90   0.0106     3.2549     6.4424     2.8192     90.000     81.704     90.000 ' ===  14  17  16  13
 477) Pmn21      2   1     141.789   281.86   0.0101     5.5792     6.4418     3.9451     90.000     90.000     90.000 ' ===  15  17  15
 478) P2         3   0      87.748   281.75   0.0105     4.8826     6.4424     2.8191     90.000     98.300     90.000 ' ===  15  18  19  15
 479) P21/c      3  11      33.053   281.59   0.0106     2.0691    12.8848     1.3005     90.000    107.573     90.000 ' ===   6  11   2   1
 480) Cmc21      2   0     347.367   281.56   0.0110    11.1581     7.8912     3.9451     90.000     90.000     90.000 ' ===  21  19  15
 481) Cc         3   0     257.968   281.54   0.0102     8.0245    11.1585     2.9302     90.000    100.514     90.000 ' ===  20  20  13  11
 482) P-1        2   0      95.407   281.48   0.0102     4.3347     3.4274     6.6806     98.853    101.700     94.534 ' ===  15  19  22  13  15  18
 483) P2         3   2      86.819   281.35   0.0097     6.5414     3.9449     3.4166     90.000    100.027     90.000 ' ===  18  13  17  15
 484) P2         3   0      87.746   281.19   0.0105     4.8825     6.4424     2.8192     90.000     81.701     90.000 ' ===  16  19  19  16
 485) P-1        2   0     125.438   280.67   0.0106     3.7996     5.6987     7.2336     64.743    109.161    115.942 ' ===  17  12  22   9  16  11
 486) P-1        2   0      59.493   280.66   0.0103     2.7030     3.4376     6.6556     81.392    100.602     83.651 ' ===  12  19  21   9  11  18
 487) P21        3   0     141.774   280.64   0.0098     7.5534     5.5790     3.9450     90.000    121.481     90.000 ' ===  18  14  18  15
 488) P2         3   2      86.819   280.64   0.0098     6.5414     3.9449     3.4166     90.000    100.027     90.000 ' ===  17  14  16  14
 489) P-1        2   0      79.026   280.63   0.0098     3.9131     3.5908     6.9239     80.674     77.984    119.180 ' ===  21  12  20  11  18  10
 490) P-1        3   0      65.215   280.54   0.0102     2.6822     3.8572     6.7533     77.971     80.311    101.906 ' ===  16  15  20  12  14  13
 491) P-1        3   1      57.097   280.22   0.0107     3.4318     2.5940     6.6143     81.548    100.677     95.417 ' ===  15  11  22   7  15  11
 492) Pc         3  10      21.654   279.83   0.0106     1.9983     6.4424     1.7040     90.000     99.208     90.000 ' ===   7  12   3   2
 493) C2         2   0     258.241   279.76   0.0104     7.8985    11.1583     2.9332     90.000     92.653     90.000 ' ===  21  22   7   7
 494) P2         2   0     141.779   279.55   0.0100     3.9450     6.4417     5.5791     90.000     90.004     90.000 ' ===  17  14  17  12
 495) P-1        2   0      74.363   279.30   0.0102     2.9260     4.0948     7.6024     61.974     83.550    105.544 ' ===  12  14  22   7  11  14
 496) Pc         3   1      83.623   279.04   0.0102     3.2904     6.4420     4.6533     90.000     57.972     90.000 ' ===  12  19  15   8
 497) P-1        2   0      67.308   279.04   0.0103     3.0580     3.6040     6.8330     71.578     90.002    108.557 ' ===  11  19  19  10   9  15
 498) P-1        3   1      67.714   278.69   0.0108     3.0761     3.5248     7.3567    105.211    117.214     75.788 ' ===  15  17  20  12  13  15
 499) Cmc21      2   0     347.353   277.87   0.0109    11.1580     7.8910     3.9450     90.000     90.000     90.000 ' ===  21  20  14
 500) Pmn21      2   1     141.788   277.86   0.0101     5.5792     6.4418     3.9451     90.000     90.000     90.000 ' ===  15  17  14
 501) P2221      3   0     141.791   277.73   0.0104     6.4423     5.5790     3.9450     90.000     90.000     90.000 ' ===  16  13  14
 502) C2         3   1     133.065   277.50   0.0106     7.9263    11.1583     1.5114     90.000     84.535     90.000 ' ===  19  21   5   5
 503) P-1        2   0      70.435   277.47   0.0102     3.0466     3.8785     6.5733     97.942     94.581    112.287 ' ===  18  13  19  12  14  10
 504) P-1        2   0      74.423   276.70   0.0104     3.1380     3.9448     7.0616     66.483     93.285    111.053 ' ===  17  16  22  15  16  15
 505) P-1        3   0      59.496   276.37   0.0105     3.4376     2.7031     7.0191    103.218    110.353     83.652 ' ===  17  12  21   9  15  10
 506) P222       3  11      23.311   276.24   0.0106     6.4424     1.8343     1.9726     90.000     90.000     90.000 ' ===  11   2   6
 507) P-1        3   1      54.073   276.05   0.0103     2.4567     3.6856     6.5582     79.202     85.966     67.976 ' ===   9  17  21   7   9  16
 508) P-1        3   1      54.074   275.30   0.0104     2.4567     3.5816     6.5584     98.309     94.035    107.460 ' ===  11  18  21   9  11  17
 509) Cc         2   0     311.135   275.29   0.0105     7.9024    11.1588     3.5339     90.000     93.201     90.000 ' ===  22  20   8   8
 510) P-1        3   1      66.529   275.06   0.0102     1.5113     6.8437     7.9260    125.390     84.532     93.168 ' ===   7  19  21   6   7  18
 511) P-1        2   0      68.692   274.92   0.0103     2.8535     3.7825     6.5281     94.244     82.493     81.078 ' ===  14  11  19   7  11   9
 512) P21        3   2      86.820   274.84   0.0098     6.5414     3.9449     3.4166     90.000    100.027     90.000 ' ===  19  12  17  16
 513) P-1        3   1      57.097   274.66   0.0106     2.5941     3.4318     6.6142    100.679     98.456     84.584 ' ===  14  15  20  10  12  13
 514) C2         2   0     311.121   274.54   0.0105     7.9026    11.1582     3.5338     90.000     93.200     90.000 ' ===  20  18   9   9
 515) C222       2   0     347.348   274.53   0.0108    11.1581     7.8908     3.9450     90.000     90.000     90.000 ' ===  21  18  15
 516) C2         3   1     173.657   274.04   0.0105    11.1586     7.8901     1.9724     90.000     89.992     90.000 ' ===  19  20   7   6
 517) Pccn       2   0     231.539   274.01   0.0104    11.1582     7.8902     2.6299     90.000     90.000     90.000 ' ===  21  21   9
 518) Cc         2   0     235.034   273.94   0.0103     8.2285    11.1581     2.6697     90.000    106.487     90.000 ' ===  18  21   7   4
 519) P2         2   0      87.746   273.94   0.0105     4.8824     6.4423     2.8192     90.000     81.700     90.000 ' ===  14  19  19  14
 520) C2         3   1     173.651   273.55   0.0104     7.8902    11.1582     1.9724     90.000     89.991     90.000 ' ===  19  21   8   8
 521) Pbcn       3   0     272.451   273.15   0.0104     7.8903    11.1581     3.0946     90.000     90.000     90.000 ' ===  18  22   8
 522) Cc         3   0     235.037   273.06   0.0103     8.2284    11.1581     2.6697     90.000    106.485     90.000 ' ===  20  22   6   5
 523) Cc         3   0     257.964   272.81   0.0101     8.0245    11.1582     2.9302     90.000     79.485     90.000 ' ===  20  22  15  13
 524) P2         2   0     141.780   272.75   0.0099     7.5540     5.5791     3.9450     90.000    121.487     90.000 ' ===  20  16  18  17
 525) Cc         3   1     173.659   272.24   0.0105    11.8361     7.8900     1.9724     90.000     70.522     90.000 ' ===  19  21   7   6
 526) Cc         2   0     257.963   272.19   0.0101     8.0245    11.1582     2.9302     90.000    100.515     90.000 ' ===  19  22  15  12
 527) P2         3  10      21.888   271.76   0.0106     1.9733     6.4424     1.7224     90.000     88.438     90.000 ' ===   8  10   3   3
 528) P2221      3   0     141.792   271.76   0.0104     6.4423     5.5790     3.9451     90.000     90.000     90.000 ' ===  16  13  15
 529) C2         3   0     347.287   271.66   0.0107     7.8904    11.1583     3.9445     90.000     89.985     90.000 ' ===  19  21  12  10
 530) Pban       3   0     272.449   271.63   0.0104     7.8903    11.1580     3.0946     90.000     90.000     90.000 ' ===  18  22   8
 531) P2221      3   0     141.790   271.29   0.0104     5.5790     6.4423     3.9450     90.000     90.000     90.000 ' ===  13  16  14
 532) Cc         3   1     173.652   270.92   0.0104     7.8901    11.1582     1.9724     90.000     89.991     90.000 ' ===  19  21   8   7
 533) P-1        3   0      74.421   270.88   0.0103     3.9447     3.1380     7.0615     86.716    113.517    111.053 ' ===  16  17  22  15  15  16
 534) P-1        3   0      74.365   270.34   0.0103     2.9261     4.0948     7.5549     59.511     90.931    105.545 ' ===  12  16  18   9   8  12
 535) Pbcn       2   0     231.539   269.92   0.0104    11.1582     7.8902     2.6299     90.000     90.000     90.000 ' ===  21  21   9
 536) P-1        3   0      80.581   269.87   0.0103     4.1815     3.1707     6.4637     85.319     88.447     70.636 ' ===  16  11  21   8  14  11
 537) Pmc21      3   3      70.901   269.14   0.0106     6.4424     2.7896     3.9451     90.000     90.000     90.000 ' ===  15  12  12
 538) Cc         2   0     347.333   268.88   0.0106     7.8905    11.1583     3.9450     90.000     89.991     90.000 ' ===  16  22  15  10
 539) P2         3   5      36.766   268.59   0.0105     2.8932     6.4423     2.0458     90.000    105.373     90.000 ' ===   8  14   8   3
 540) P-1        3   1      67.708   268.26   0.0105     3.0761     3.5246     6.8574    110.040     94.827     75.787 ' ===  12  18  18   9  10  15
 541) P2         3   2      86.820   268.16   0.0098     6.5414     3.9449     3.4166     90.000    100.027     90.000 ' ===  18  12  16  15
 542) Pccn       3   0     272.458   267.71   0.0105    11.1581     7.8904     3.0946     90.000     90.000     90.000 ' ===  22  19  11
 543) C2221      2   0     347.354   267.56   0.0108    11.1580     7.8910     3.9450     90.000     90.000     90.000 ' ===  21  19  15
 544) C2         3   1     173.651   267.47   0.0104     7.8902    11.1582     1.9724     90.000     90.009     90.000 ' ===  19  21   7   7
 545) P2         3   0     116.992   267.18   0.0102     6.5103     6.4420     2.8191     90.000     81.706     90.000 ' ===  16  16  17  12
 546) C222       2   0     347.339   267.12   0.0107     7.8908    11.1579     3.9450     90.000     90.000     90.000 ' ===  18  21  16
 547) P-1        2   0      70.436   267.12   0.0103     3.0466     3.9195     6.9518     67.926     81.307     66.296 ' ===  19  16  20  16  16  14
 548) P2         3   3      41.814   266.43   0.0106     2.8496     6.4424     2.3267     90.000    101.778     90.000 ' ===  13  15  12   8
 549) P2         3   2      86.821   266.31   0.0098     6.5414     3.9450     3.4166     90.000     79.973     90.000 ' ===  19  12  16  15
 550) P2         3   8      35.528   266.26   0.0105     2.7957     6.4423     1.9769     90.000     93.797     90.000 ' ===   5  11   6   1
 551) P-1        2   0      80.578   266.16   0.0103     4.1816     3.1706     6.4638     85.314     88.452     70.633 ' ===  15  13  21   9  13  13
 552) P2         3   0     142.779   266.09   0.0100     4.5872     6.4418     5.1288     90.000     70.403     90.000 ' ===  17  18  19  16
 553) Pnnn       3   0     231.539   266.03   0.0104    11.1585     7.8900     2.6299     90.000     90.000     90.000 ' ===  19  20  10
 554) P222       3   0     141.791   265.73   0.0104     6.4423     5.5790     3.9450     90.000     90.000     90.000 ' ===  16  13  14
 555) P2221      3   0     141.791   265.58   0.0104     6.4423     3.9450     5.5790     90.000     90.000     90.000 ' ===  17  15  13
 556) P4cc       3  10      50.134   265.52   0.0106     1.9725     1.9725    12.8848     90.000     90.000     90.000 ' ===   8  11
 557) I4cm       3  10     100.268   265.52   0.0106     2.7896     2.7896    12.8848     90.000     90.000     90.000 ' ===   8  11
 558) P4         3  10      25.067   265.52   0.0106     1.9725     1.9725     6.4424     90.000     90.000     90.000 ' ===   8  11
 559) C222       3  11      53.593   265.47   0.0106     3.9451     2.1086     6.4424     90.000     90.000     90.000 ' ===   7   2  10
 560) P-1        3   0      78.708   265.36   0.0107     4.2975     2.8894     7.5154     82.952    118.040     79.700 ' ===  18  17  21  15  16  15
 561) P-1        2   0      74.365   265.08   0.0103     2.9261     4.0947     6.7313     85.548    106.853    105.545 ' ===  12  16  18   9   9  11
 562) P-1        2   0      70.437   265.03   0.0104     3.0466     3.8786     7.0210    107.097    111.049     67.712 ' ===  17  12  19  11  13   9
 563) P-1        3   1      44.465   264.96   0.0099     2.0203     3.4995     6.8510     70.092     94.223    102.499 ' ===  13  18  17  10  10  14
 564) P21        2   0     141.778   264.80   0.0099     8.5216     3.9450     5.5791     90.000     49.106     90.000 ' ===  22  16  16  16
 565) P-1        3   0      91.799   264.72   0.0104     4.1709     3.5362     6.7581    103.156    104.525     75.050 ' ===  14  16  23  10  14  16
 566) C2         3   1     131.413   264.53   0.0105     7.8991    11.1582     1.4926     90.000     87.285     90.000 ' ===  18  19   5   4
 567) P-1        2   0     128.987   264.10   0.0100     2.9304     7.1782     8.0250    126.610     79.474    107.839 ' ===   9  21  19   8   7  17
 568) P-1        3   0      88.704   263.98   0.0099     4.6039     3.5447     6.9713    105.184     67.939    122.456 ' ===  17  19  20  14  15  16
 569) C2         3   0     184.730   263.94   0.0103     7.8978    11.1581     2.0983     90.000     87.461     90.000 ' ===  20  21   4   4
 570) C222       3   0     347.354   263.85   0.0108    11.1580     7.8910     3.9450     90.000     90.000     90.000 ' ===  20  18  16
 571) Cc         3   0     263.139   263.83   0.0105    11.3811     7.8904     2.9888     90.000    101.360     90.000 ' ===  23  19   9   9
 572) P222       3   0     141.792   263.76   0.0104     5.5790     6.4423     3.9451     90.000     90.000     90.000 ' ===  13  16  15
 573) P2221      3   0     141.791   263.76   0.0104     6.4423     3.9451     5.5790     90.000     90.000     90.000 ' ===  17  16  13
 574) P-1        3   0      94.889   263.51   0.0099     2.1557     7.2280     7.7730     83.022     61.533    109.044 ' ===   6  19  19   5   3  15
 575) P-1        3   0      79.025   263.47   0.0098     3.5909     3.8085     7.2647     97.531     70.134     63.774 ' ===  15  18  19  11  12  14
 576) P4/nnc     3   0     694.600   263.36   0.0103     7.8897     7.8897    11.1587     90.000     90.000     90.000 ' ===  22  21
 577) P2         3   1      83.623   263.03   0.0102     3.2905     6.4419     4.0300     90.000     78.220     90.000 ' ===  13  18  17  10
 578) Pnnn       3   0     272.446   262.90   0.0105     7.8901    11.1585     3.0945     90.000     90.000     90.000 ' ===  20  21   8
 579) P4/nnc     2   0     694.666   262.80   0.0105     7.8904     7.8904    11.1577     90.000     90.000     90.000 ' ===  22  22
 580) P2         3   1      83.624   262.80   0.0102     3.2905     6.4419     4.0299     90.000     78.220     90.000 ' ===  12  18  17   9
 581) P2         3   1      83.624   262.40   0.0102     3.2905     6.4419     4.0300     90.000     78.220     90.000 ' ===  13  19  18  11
 582) P-1        2   0     117.006   261.93   0.0107     3.5163     5.3157     6.7110     77.122     96.443     76.332 ' ===  20  14  20  13  18  11
 583) C2         3   0     257.968   261.90   0.0102     8.0245    11.1585     2.9302     90.000     79.486     90.000 ' ===  20  20  13  11
 584) P2         3  11      23.043   261.89   0.0106     2.4618     6.4424     2.0017     90.000    133.462     90.000 ' ===   7  10   6   6
 585) C2         3   0     385.239   261.85   0.0098     8.1866    11.1580     4.3764     90.000     74.506     90.000 ' ===  18  20  16  14
 586) P-1        3   4      32.880   261.67   0.0106     1.4938     3.4231     6.5426    100.042     89.387     93.528 ' ===   6  13  17   3   4  12
 587) P2         3   0     141.779   261.52   0.0099     7.5540     5.5790     3.9450     90.000    121.486     90.000 ' ===  20  15  18  17
 588) P2         2   0     117.004   261.46   0.0109     6.0900     6.4427     3.2550     90.000    113.632     90.000 ' ===  21  18  15  15
 589) Cc         3   1     144.056   261.28   0.0105     8.2633    11.1586     1.6362     90.000     72.717     90.000 ' ===  20  21   6   6
 590) Pban       2   0     272.458   261.18   0.0105    11.1581     7.8904     3.0946     90.000     90.000     90.000 ' ===  22  19  11
 591) P2         3   3      41.814   261.15   0.0106     2.8496     6.4424     2.3266     90.000    101.779     90.000 ' ===  12  16  12   7
 592) P222       2   0     141.790   260.71   0.0104     5.5790     6.4423     3.9450     90.000     90.000     90.000 ' ===  13  16  14
 593) C2         2   0     263.135   260.56   0.0104    11.3810     7.8904     2.9888     90.000     78.640     90.000 ' ===  23  20  11  11
 594) P-1        2   0      67.306   260.35   0.0103     3.0580     3.6040     6.8328     71.578     90.001    108.557 ' ===  10  19  19   9   8  15
 595) P222       3   0     141.785   260.24   0.0101     6.4420     5.5790     3.9451     90.000     90.000     90.000 ' ===  17  14  16
 596) P-1        3   1      70.895   260.02   0.0102     3.9450     2.7896     8.0526    110.263     60.664     89.995 ' ===  15  12  21   7  14  11
 597) P-1        2   0      80.550   259.82   0.0093     3.2282     3.9302     6.4699     85.598     93.830     99.717 ' ===  15  20  20  13  13  17
 598) P222       2   0     141.789   259.68   0.0103     5.5790     3.9450     6.4422     90.000     90.000     90.000 ' ===  13  14  16
 599) P-1        3   0     129.011   259.46   0.0107     2.9308     7.1787     8.0251    126.610     79.472    107.844 ' ===  11  21  21   9   9  20
 600) P-1        2   0      93.852   259.36   0.0102     7.1602     2.8428    11.0677     67.836     28.595     79.637 ' ===  20  14  23  11  20  14
 601) C2         2   0     255.803   259.34   0.0105     8.0459    11.1582     2.9055     90.000     78.710     90.000 ' ===  20  19   7   7
 602) P2         2   0     116.978   259.08   0.0096     4.6034     6.4414     3.9868     90.000     98.299     90.000 ' ===  18  17  20  16
 603) P21        3   1      70.894   259.08   0.0101     6.4420     3.9451     2.7896     90.000     90.002     90.000 ' ===  18  14  12   9
 604) P-1        3   1      44.465   258.88   0.0099     2.0203     3.4995     6.5464    100.266     87.786    102.499 ' ===  13  18  19  10  11  16
 605) P2         2   1      83.623   258.86   0.0101     4.6534     6.4420     3.2905     90.000    122.030     90.000 ' ===  15  17  12   7
 606) P-1        3   1      57.097   258.70   0.0105     2.5941     3.4318     6.6142    100.678     98.455     84.585 ' ===  13  15  21   9  12  14
 607) P-1        3   1      44.464   258.65   0.0098     2.0203     3.4995     6.5463    100.266     87.786    102.499 ' ===  12  18  19   9  10  16
 608) P2221      2   0     141.792   258.33   0.0105     6.4424     3.9450     5.5790     90.000     90.000     90.000 ' ===  16  16  13
 609) C2         2   0     257.962   258.28   0.0100     8.0244    11.1581     2.9303     90.000     79.485     90.000 ' ===  20  22  15  13
 610) P-1        3   0      65.215   258.24   0.0102     2.6823     3.8571     6.7534     77.970     80.310    101.905 ' ===  14  16  19  11  11  13
 611) C2         3   8      60.813   258.09   0.0107    13.0844     1.3814     3.4168     90.000     79.975     90.000 ' ===  15   4   9   9
 612) Cc         3   0     288.973   258.05   0.0106    11.3709     7.8903     3.2822     90.000     78.907     90.000 ' ===  19  20  10   7
 613) P-1        3   0      78.708   257.62   0.0107     4.2975     2.8894     7.5154     82.953    118.040     79.701 ' ===  18  17  20  15  15  14
 614) P4nc       3   0     694.666   257.55   0.0105     7.8904     7.8904    11.1577     90.000     90.000     90.000 ' ===  22  22
 615) C2         2   0     238.468   257.22   0.0103     8.2387    11.1582     2.7087     90.000     73.273     90.000 ' ===  20  21   7   7
 616) P-1        2   0      95.408   257.13   0.0101     4.3349     3.4273     6.6805     98.852    101.702     94.532 ' ===  16  18  22  12  16  17
 617) P2         2   0     141.780   256.97   0.0101     8.5212     3.9450     5.5789     90.000     49.112     90.000 ' ===  22  16  14  14
 618) Cc         2   0     311.125   256.95   0.0105     7.9026    11.1583     3.5338     90.000     86.800     90.000 ' ===  20  20   8   8
 619) P-1        3   0      95.411   256.89   0.0104     3.4274     4.3348     6.8354     88.482    109.530     94.535 ' ===  20   9  19   9  16   7
 620) Cc         3   0     263.131   256.84   0.0106    11.3811     7.8904     2.9887     90.000    101.358     90.000 ' ===  23  18   8   8
 621) P21/c      3   0     141.777   256.57   0.0099     6.4416     3.9450     5.5790     90.000     90.002     90.000 ' ===  15  17  15   8
 622) P-1        2   0      78.707   256.50   0.0107     4.2974     2.8894     8.3441    107.139    127.348     79.700 ' ===  18  17  22  15  17  16
 623) Cc         3   0     250.021   256.30   0.0105    11.1806     7.8903     2.8398     90.000     93.640     90.000 ' ===  22  19   8   8
 624) C2         3   0     235.034   256.21   0.0103     8.2285    11.1581     2.6697     90.000    106.487     90.000 ' ===  17  20   8   4
 625) P2         3   1      83.623   256.02   0.0102     4.0299     6.4420     3.2904     90.000     78.222     90.000 ' ===  16  17  13   9
 626) P2         3   1      83.623   255.86   0.0101     4.0299     6.4420     3.2904     90.000    101.778     90.000 ' ===  16  18  13   9
 627) P-1        3   0      95.404   255.84   0.0098     3.4272     4.3350     6.6802    101.697     98.853     94.532 ' ===  19  15  21  12  17  14
 628) Cc         2   0     265.216   255.83   0.0104     7.9708    11.1581     3.0124     90.000     81.847     90.000 ' ===  19  20   7   6
 629) P-1        2   0      78.708   255.47   0.0108     4.7304     2.8894     6.5700     79.486     98.381    116.641 ' ===  12  17  19   9  10  13
 630) P2         3   1      83.624   255.28   0.0101     4.0299     6.4420     3.2905     90.000     78.223     90.000 ' ===  17  17  12   9
 631) P222       2   0     141.792   255.23   0.0105     6.4424     5.5790     3.9450     90.000     90.000     90.000 ' ===  16  13  15
 632) P-1        2   0      88.703   255.15   0.0098     4.6040     4.0305     6.7590    104.576    107.083     47.909 ' ===  19  12  19   9  16   9
 633) Ccca       3  11      75.796   254.99   0.0106     3.9451     1.4911    12.8848     90.000     90.000     90.000 ' ===   7   2  11
 634) Pbcn       3   0     272.455   254.98   0.0106    11.1583     7.8904     3.0946     90.000     90.000     90.000 ' ===  22  19   9
 635) Cc         3   9      52.548   254.88   0.0106     2.0675    12.8848     1.9768     90.000     93.748     90.000 ' ===   5  14   8   4
 636) P-1        2   0      79.027   254.69   0.0101     3.8085     3.9131     6.5658     83.694     78.854     55.401 ' ===  19  19  21  17  17  17
 637) P-1        3   0      79.026   254.63   0.0099     3.9131     3.5908     6.9240     80.673     77.984    119.180 ' ===  20  12  19  10  17   9
 638) Pc         2   0     141.778   254.58   0.0099     6.4417     3.9450     5.5790     90.000     89.999     90.000 ' ===  14  18  16   8
 639) P-1        2   0      79.025   254.46   0.0098     3.5908     3.8085     7.2647     97.532     70.137     63.773 ' ===  16  17  20  11  13  14
 640) P-1        3   1      67.713   254.38   0.0107     3.0761     3.5248     6.5486    100.337     87.474    104.212 ' ===  13  15  19  10  10  13
 641) P222       2   0     141.792   254.11   0.0105     5.5790     3.9450     6.4424     90.000     90.000     90.000 ' ===  13  15  16
 642) C2         3   0     311.118   254.10   0.0106     7.9027    11.1583     3.5337     90.000     86.793     90.000 ' ===  19  22   9   8
 643) P-1        3   0      65.216   254.00   0.0103     3.8571     2.6823     8.4466     87.686     51.443    101.904 ' ===  15  14  21  11  14  12
 644) C2         3   1     131.412   253.97   0.0104     7.8990    11.1584     1.4926     90.000     87.285     90.000 ' ===  19  19   5   4
 645) P2         2   0     116.988   253.94   0.0100     6.0901     6.4418     3.2551     90.000    113.636     90.000 ' ===  19  18  15  12
 646) P2         3   3      41.813   253.93   0.0105     2.8496     6.4423     2.3266     90.000     78.221     90.000 ' ===  11  17  11   6
 647) P-1        3   1      48.249   253.64   0.0101     2.6569     2.8213     6.5651     82.081     97.416     87.699 ' ===  11  14  19   7  10  11
 648) P2         3   1      83.624   253.30   0.0102     3.2905     6.4419     4.6535     90.000     57.970     90.000 ' ===  13  17  15   8
 649) P2         3  10      19.880   253.25   0.0107     1.9943     6.4424     1.5644     90.000     98.459     90.000 ' ===   8  11   4   3
 650) P-1        3   1      57.098   253.19   0.0106     2.5942     3.4317     6.6142    100.675     81.546     95.417 ' ===  14  15  19  10  11  13
 651) P2         3   3      41.814   253.08   0.0105     3.2904     6.4423     2.3266     90.000    122.026     90.000 ' ===  12  17  12   7
 652) P2         2   0     116.975   252.66   0.0095     6.0897     6.4412     3.2551     90.000    113.632     90.000 ' ===  21  16  17  16
 653) P-1        3   1      54.076   252.57   0.0103     2.4569     3.5816     6.5582     81.690     85.964    107.459 ' ===  10  18  19   9   7  15
 654) Ima2       3   2     262.538   252.54   0.0106    11.1587     7.8901     2.9819     90.000     90.000     90.000 ' ===  17  19   6
 655) P-1        3  10      19.880   252.26   0.0107     1.5644     1.9943     6.7441     72.799     87.507     81.542 ' ===   3   7  12   2   3   6
 656) P21/c      2   0     167.228   252.21   0.0096     6.5800     6.4422     4.0299     90.000     78.218     90.000 ' ===  16  20  19  13
 657) P2         2   0     141.786   252.21   0.0104     7.5546     5.5791     3.9449     90.000    121.486     90.000 ' ===  20  14  14  13
 658) P21        3   1      70.896   252.16   0.0102     7.0200     3.9451     2.7896     90.000    113.412     90.000 ' ===  20  14  12  11
 659) C2         3   0     235.034   252.05   0.0103     8.2284    11.1581     2.6697     90.000    106.486     90.000 ' ===  19  22   6   4
 660) P-1        2   0     117.008   251.91   0.0107     3.5163     5.3158     6.7110     77.120     96.441     76.331 ' ===  19  15  20  13  17  12
 661) C2         2   0     242.288   251.70   0.0104    11.3479     7.8901     2.7520     90.000     79.512     90.000 ' ===  21  18   8   7
 662) P2         3   1      83.625   251.44   0.0102     4.0299     6.4419     3.2905     90.000    101.776     90.000 ' ===  17  17  13  10
 663) P-1        3   3      41.814   251.18   0.0105     2.3266     2.8497     7.0442     66.142     94.735    101.777 ' ===  12  13  17   8   9  11
 664) P2         3   1      70.896   251.16   0.0102     6.4420     3.9451     2.7896     90.000     90.001     90.000 ' ===  18  14  12   9
 665) Cc         3   2     124.755   250.98   0.0105    11.9399     7.8903     1.4170     90.000     69.153     90.000 ' ===  20  18   3   3
 666) P-1        2   0      95.408   250.97   0.0101     4.3351     3.4271     8.5330     55.794     67.603     85.469 ' ===  18  14  19  11  15  11
 667) C2         3   0     385.192   250.84   0.0095     8.1856    11.1580     4.3764     90.000     74.510     90.000 ' ===  19  20  16  15
 668) P2         3   3      41.814   250.81   0.0106     2.3266     6.4424     2.8496     90.000    101.778     90.000 ' ===  12  15  13   8
 669) P21/c      3   0     173.635   250.76   0.0095     6.5742     6.8331     3.9450     90.000    101.539     90.000 ' ===  20  22  21  18
 670) P2         3   0     142.781   250.62   0.0100     5.1289     6.4419     4.5872     90.000    109.597     90.000 ' ===  19  21  19  18
 671) C2         3   0     257.961   250.38   0.0101     8.0248    11.1574     2.9303     90.000    100.517     90.000 ' ===  22  21  16  15
 672) P21        3  11      33.053   250.30   0.0106     2.0691    12.8848     1.3005     90.000    107.573     90.000 ' ===   6  11   2   1
 673) P-1        3   0      80.566   250.07   0.0104     3.2282     3.9302     6.4712     85.593     93.827     99.715 ' ===  13  16  22  10  12  15
 674) P2         3   1      83.624   249.66   0.0102     3.2905     6.4420     4.0299     90.000     78.223     90.000 ' ===  13  17  17  10
 675) P-1        3   0      79.027   249.33   0.0100     3.5907     3.8085     7.2648     97.535     70.140     63.775 ' ===  15  17  21  11  13  15
 676) P2         3   1      70.894   249.30   0.0101     7.0199     3.9451     2.7896     90.000    113.413     90.000 ' ===  20  14  12  11
 677) Pc         2   0     116.978   249.25   0.0097     3.2551     6.4414     5.6380     90.000     81.703     90.000 ' ===  17  16  18  13
 678) C2         2   0     263.135   249.21   0.0105    11.3811     7.8904     2.9888     90.000    101.363     90.000 ' ===  23  20  10  10
 679) Cc         3   1     145.233   249.06   0.0105    12.5640     7.8903     1.6496     90.000     62.637     90.000 ' ===  21  19   5   5
 680) Cc         3   1     155.553   249.03   0.0105     7.9025    11.1585     1.7668     90.000     93.212     90.000 ' ===  20  21   6   5
 681) P2         3   1      83.625   249.03   0.0102     4.0299     6.4419     3.2905     90.000    101.776     90.000 ' ===  18  17  13  11
 682) P-1        2   0      66.520   248.92   0.0093     3.0228     3.5447     7.8528     73.309     56.402     74.544 ' ===  17  18  21  13  15  16
 683) P2         3  10      23.321   248.89   0.0106     1.9734     6.4424     1.8351     90.000     91.670     90.000 ' ===   7  11   3   2
 684) Pnnn       3   0     272.455   248.76   0.0106    11.1583     7.8904     3.0946     90.000     90.000     90.000 ' ===  22  19   9
 685) Pc         2   0     167.237   248.72   0.0100     4.0299     6.4417     6.5809     90.000     78.219     90.000 ' ===  19  18  16  13
 686) C2         3   1     148.294   248.54   0.0105     7.9015    11.1582     1.6844     90.000     86.951     90.000 ' ===  19  20   4   4
 687) Cc         2   0     250.021   248.32   0.0105    11.1807     7.8903     2.8398     90.000     86.359     90.000 ' ===  22  19   7   7
 688) P-1        2   0      96.559   248.28   0.0104     4.3871     3.6325     6.8385     72.566     87.703    109.862 ' ===  12  20  22  11  11  19
 689) P-1        3   0      93.850   248.09   0.0100     7.1600     2.8427    11.0676     67.831     28.596     79.633 ' ===  19  14  22  11  18  14
 690) C2         3   0     250.022   248.04   0.0103    11.1804     7.8901     2.8400     90.000     93.635     90.000 ' ===  22  20   7   7
 691) P-1        3   1      70.895   247.98   0.0102     2.7896     3.9450     6.4421     90.005     89.997     90.005 ' ===  12  15  17   7   9  11
 692) C2         3   1     173.652   247.96   0.0104     8.8219    11.1582     1.9724     90.000     63.429     90.000 ' ===  19  21   8   7
 693) C2         2   0     250.021   247.72   0.0103    11.1804     7.8901     2.8399     90.000     93.635     90.000 ' ===  22  20   8   8
 694) C2         3   1     136.386   247.68   0.0105     7.8998    11.1582     1.5491     90.000     92.816     90.000 ' ===  17  20   5   3
 695) P-1        3   0      95.409   247.67   0.0101     4.3350     3.4273     6.6805     98.852    101.700     94.531 ' ===  17  18  21  13  16  16
 696) P4/n       3  11      25.067   247.56   0.0106     1.9725     1.9725     6.4424     90.000     90.000     90.000 ' ===   7  11
 697) P4/ncc     3  11      50.134   247.56   0.0106     1.9725     1.9725    12.8848     90.000     90.000     90.000 ' ===   7  11
 698) P-1        3  11    -999.000   247.40   0.0106     1.5559     1.9726     6.4470     89.987   -999.000     90.351 ' ===   2   7   9   2   0   4
 699) P-1        3   1      54.076   247.23   0.0103     3.6857     2.4569     6.5582     94.035    100.799     67.973 ' ===  16  10  20   7  15   8
 700) P-1        3   0      74.363   246.98   0.0103     2.9261     4.0947     6.7312     85.543    106.851    105.547 ' ===  14  15  19  10  11  11
 701) P-1        3   1      54.076   246.86   0.0103     2.4569     3.5816     6.5582     81.690     85.965    107.459 ' ===  10  17  20   8   8  15
 702) P-1        2   0     117.003   246.65   0.0106     3.5163     5.3156     6.7108     77.124     83.555    103.667 ' ===  19  17  20  14  17  14
 703) P-1        3   0      87.754   246.49   0.0108     2.8191     4.8827     6.4426     90.006     89.999     98.298 ' ===  20  15  17  15  14  11
 704) Pnnn       2   0     272.447   246.44   0.0105     7.8903    11.1583     3.0945     90.000     90.000     90.000 ' ===  19  21   7
 705) P2         3   3      41.814   246.03   0.0105     2.8496     6.4423     2.3267     90.000     78.222     90.000 ' ===  13  17  12   8
 706) Cc         3   1     155.553   245.78   0.0104     7.9025    11.1585     1.7668     90.000     86.787     90.000 ' ===  20  20   5   4
 707) P-1        3   0     117.009   245.06   0.0107     3.5163     5.3158     8.8652     75.911     55.482    103.669 ' ===  19  15  21  13  17  14
 708) Pban       2   0     272.446   244.89   0.0105     7.8903    11.1583     3.0945     90.000     90.000     90.000 ' ===  19  21   8
 709) P-1        3   0      58.476   244.69   0.0089     2.8189     3.2549     6.4405     89.988     90.006     98.293 ' ===  18  17  13  13  10   9
 710) P2         3   7      19.758   244.62   0.0106     2.0570     6.4424     1.5548     90.000    106.473     90.000 ' ===   8  13   6   3
 711) P-1        3   0      87.761   244.41   0.0110     2.8192     4.8828     6.4428     90.010     90.002     98.296 ' ===  19  16  17  14  14  12
 712) P2         3   3      41.814   244.14   0.0105     2.8496     6.4423     2.3267     90.000     78.223     90.000 ' ===  15  15  13  10
 713) P2         3  10      25.943   244.01   0.0106     2.1654     6.4424     2.0415     90.000    114.363     90.000 ' ===   6  11   3   1
 714) C2         3   1     173.657   243.72   0.0104    11.1581     7.8902     1.9725     90.000     90.005     90.000 ' ===  21  17   7   7
 715) P2         3   9      21.654   243.40   0.0106     1.9983     6.4424     1.7040     90.000     99.207     90.000 ' ===   8  12   4   3
 716) P2         3   9      21.455   243.40   0.0106     1.6883     6.4424     2.0022     90.000     99.864     90.000 ' ===   4  12   8   3
 717) P21/c      3   0     167.229   243.36   0.0097     6.5801     6.4420     4.0300     90.000    101.781     90.000 ' ===  17  21  21  15
 718) P-1        2   0      95.409   243.32   0.0101     4.3349     3.4273     6.6805     98.852    101.701     94.531 ' ===  16  18  21  12  15  16
 719) Cc         3   1     144.056   242.94   0.0106     8.8873    11.1584     1.6362     90.000     62.600     90.000 ' ===  19  21   6   6
 720) P-1        2   0      66.522   242.61   0.0095     3.0228     3.5447     7.3261    113.319    111.161     74.544 ' ===  15  19  16  12  10  13
 721) P-1        2   0      70.435   242.55   0.0102     3.0466     3.8785     7.0208    107.091    111.051     67.716 ' ===  18  14  21  13  16  12
 722) P-1        3   0      78.710   242.33   0.0108     4.2975     2.8894     8.3440    107.137    127.347     79.700 ' ===  18  18  21  16  16  16
 723) P21/c      2   0     167.228   241.92   0.0097     6.5801     6.4420     4.0300     90.000     78.219     90.000 ' ===  18  22  21  16
 724) P222       3   2      70.894   241.69   0.0101     6.4420     3.9451     2.7896     90.000     90.000     90.000 ' ===  17  13  12
 725) C2         2   0     288.973   241.40   0.0106    11.3709     7.8903     3.2822     90.000     78.907     90.000 ' ===  19  20  10   7
 726) Pc         3  11      21.082   241.25   0.0106     2.0105     6.4424     1.6589     90.000     78.850     90.000 ' ===   6  11   3   2
 727) Ccca       3   1     347.262   240.98   0.0096    11.1583     7.8899     3.9445     90.000     90.000     90.000 ' ===  19  21  14
 728) C2         2   0     263.138   240.94   0.0105    11.3811     7.8904     2.9888     90.000    101.360     90.000 ' ===  23  19   9   9
 729) Cc         3   1     155.554   240.76   0.0105     7.9027    11.1582     1.7668     90.000     86.788     90.000 ' ===  19  21   5   4
 730) P2         3   7      23.674   240.69   0.0107     1.9760     6.4424     1.8629     90.000     93.379     90.000 ' ===  11  12   7   6
 731) P-1        3   1      57.877   240.62   0.0096     3.4793     2.6299     6.5449     91.920    100.207     79.103 ' ===  21  11  19  11  18   9
 732) P-1        2   0      66.523   240.50   0.0096     3.0228     3.5447     6.8426     72.176     86.831    105.455 ' ===  15  18  19  11  13  14
 733) P-1        2   0      66.521   240.23   0.0094     3.0228     3.5447     6.8426     72.171     86.833    105.455 ' ===  18  18  18  14  15  13
 734) P-1        2   0      80.074   240.00   0.0103     4.1182     3.1508     6.5271     80.744     92.649    106.675 ' ===  18  12  19  11  14   9
 735) P-1        3   1      54.076   239.99   0.0103     2.4569     3.6857     6.5582     79.202     85.965     67.973 ' ===  10  16  20   7   8  15
 736) P2         3   3      41.814   239.84   0.0106     2.8496     6.4424     2.3266     90.000     78.223     90.000 ' ===  14  16  12   9
 737) Pbcn       3   0     347.243   239.74   0.0097     7.8886    11.1583     3.9449     90.000     90.000     90.000 ' ===  15  22  15
 738) P2         3   7      35.452   239.74   0.0106     6.4424     1.9726     2.7897     90.000     89.994     90.000 ' ===  13   7   7   5
 739) Cc         3   2     111.232   239.64   0.0103    11.2295     7.8902     1.2634     90.000     83.534     90.000 ' ===  20  18   2   2
 740) P21/c      3   0     167.254   239.10   0.0103     6.5807     6.4420     4.0302     90.000     78.221     90.000 ' ===  18  21  20  15
 741) P-1        3   1      54.075   239.05   0.0103     2.4568     3.5817     6.8947    105.967     97.675    107.460 ' ===  10  17  18   8   8  14
 742) Pbcn       3   0     347.287   238.81   0.0105    11.1584     7.8903     3.9445     90.000     90.000     90.000 ' ===  19  20  10
 743) Pc         3  11      21.455   238.80   0.0106     1.6883     6.4424     2.0022     90.000     99.865     90.000 ' ===   3  12   6   2
 744) P-1        3   1      57.098   238.42   0.0107     2.5941     3.4318     6.6143     79.323     98.454     95.417 ' ===  12  16  22   9  12  16
 745) P-1        3   1      54.075   238.41   0.0104     3.5816     2.4568     6.8948     82.326     74.033    107.458 ' ===  17   9  18   7  14   7
 746) P2         3  11      25.276   238.37   0.0106     2.0047     6.4424     1.9890     90.000    100.266     90.000 ' ===   7  10   2   2
 747) P-1        3   1      66.537   238.13   0.0106     1.5114     6.9270     7.9265    125.635     84.521     99.419 ' ===   7  17  18   6   4  13
 748) C2         3   1     150.680   237.95   0.0103     7.9365    11.1580     1.7115     90.000     83.806     90.000 ' ===  19  19   6   6
 749) C2         3   2     110.371   237.91   0.0104     8.5484    11.1582     1.2536     90.000     67.368     90.000 ' ===  18  18   3   3
 750) C2         3   2     109.832   237.91   0.0104     7.8902    11.1582     1.2475     90.000     90.019     90.000 ' ===  16  19   3   1
 751) P2         3   0     141.789   237.63   0.0104     8.5227     3.9450     5.5789     90.000     49.104     90.000 ' ===  21  14  13  13
 752) P2         3   1      70.897   237.27   0.0103     6.4421     3.9451     2.7896     90.000     89.997     90.000 ' ===  18  14  11   8
 753) P-1        2   0      80.073   237.07   0.0102     3.1507     4.1181     6.7760     84.893    108.063    106.673 ' ===  12  18  20  11  11  15
 754) Pmn21      3   1     141.783   236.94   0.0100     5.5791     6.4417     3.9451     90.000     90.000     90.000 ' ===  16  16  16
 755) C2         2   0     288.985   236.87   0.0102    11.3707     7.8900     3.2826     90.000     78.897     90.000 ' ===  16  17  10   5
 756) P-1        3   0      82.560   236.76   0.0100     3.3959     3.9543    11.0875     93.198     37.660    107.363 ' ===  16  19  23  13  16  19
 757) P-1        2   0     128.974   236.55   0.0107     2.9299     7.1770     8.0247    126.598     79.485    107.820 ' ===  10  19  21   9   9  17
 758) P-1        3   0      95.408   236.42   0.0100     4.3351     3.4272     6.6804     98.848    101.699     94.531 ' ===  18  15  22  12  18  14
 759) P2         3   8      35.528   236.41   0.0105     2.7958     6.4423     1.9769     90.000     93.800     90.000 ' ===   6  11   7   2
 760) Cmc21      3   1     141.786   236.15   0.0104    11.1581     7.8902     1.6105     90.000     90.000     90.000 ' ===  19  19   3
 761) P21/c      2   0     167.252   236.08   0.0104     8.3891     6.4418     4.0303     90.000    129.833     90.000 ' ===  22  20  19  18
 762) Pcc2       3   4      70.898   235.98   0.0103     6.4422     2.7896     3.9451     90.000     90.000     90.000 ' ===  16  11  11
 763) P4nc       3   0     694.573   235.85   0.0101     7.8896     7.8896    11.1586     90.000     90.000     90.000 ' ===  22  21
 764) P-1        3   1      67.706   235.73   0.0104     3.0761     3.5244     6.8574    110.040     94.829     75.794 ' ===  10  19  18   9   8  15
 765) P-1        3   1      54.077   235.67   0.0105     3.5816     2.4569     6.8950     82.325     74.034    107.463 ' ===  16  12  21  10  16  11
 766) P-1        2   0      79.027   235.50   0.0100     3.8085     3.9130     6.5657     83.694     78.855     55.403 ' ===  17  18  20  14  16  15
 767) P-1        3   0      91.804   235.50   0.0105     4.1711     3.5363     6.7581    103.149    104.522     75.042 ' ===  13  15  22  10  12  14
 768) P-1        3   2      51.776   235.42   0.0105     2.3523     3.5286     6.8584     69.940     94.912    104.470 ' ===  10  14  17   5   8  11
 769) P2         3   3      41.816   235.34   0.0107     2.8496     6.4426     2.3267     90.000     78.223     90.000 ' ===  14  14  13   9
 770) P-1        2   0      82.561   235.18   0.0100     3.9543     3.3959     6.9196     78.238    110.486    107.361 ' ===  17  16  21  12  17  14
 771) P-1        3   1      54.076   235.17   0.0104     2.4568     3.6857     6.8395     92.575     73.038     67.973 ' ===  10  17  21   8   9  16
 772) P-1        3   2      50.130   235.13   0.0104     2.2776     3.4166     6.5420    100.025     89.990     89.997 ' ===   8  17  18   7   6  15
 773) P-1        3   1      66.530   234.98   0.0104     1.5113     6.9268     7.9264    125.635     84.523     99.424 ' ===   5  18  19   4   4  15
 774) Pbca       2   0     283.570   234.98   0.0101     5.5791    12.8839     3.9450     90.000     90.000     90.000 ' ===  13  19  15
 775) P-1        2   1      58.500   234.86   0.0104     2.6578     3.5161     7.4585     78.343     66.369    103.665 ' ===  13  15  19   7  11  13
 776) Cmc21      3  10      75.795   234.82   0.0106     3.9451     1.4911    12.8848     90.000     90.000     90.000 ' ===   8   3  11
 777) P-1        2   0      66.523   234.47   0.0096     3.5447     3.0228     6.8426     86.830     72.176    105.455 ' ===  17  15  18  10  12  12
 778) Pc         3   0     167.229   234.19   0.0098     8.3890     6.4415     4.0298     90.000    129.831     90.000 ' ===  20  20  19  17
 779) Cc         3   1     144.059   234.00   0.0106     8.2635    11.1584     1.6362     90.000     72.716     90.000 ' ===  19  21   7   7
 780) P-1        3   1      57.098   233.99   0.0107     3.4318     2.5941     7.1049     74.107    110.182     95.416 ' ===  15  12  21   8  14  11
 781) Pcc2       3   4      70.899   233.84   0.0105     6.4423     2.7896     3.9451     90.000     90.000     90.000 ' ===  15  11  11
 782) P-1        2   1      58.500   233.82   0.0104     3.5161     2.6578     7.4585     66.369     78.342    103.665 ' ===  15  10  19   5  13   8
 783) Cmc21      3   1     173.656   233.74   0.0104    11.1587     7.8900     1.9724     90.000     90.000     90.000 ' ===  19  21   7
 784) R3c        3   0    2083.342   233.73   0.0090     7.8899     7.8899    38.6448     90.000     90.000    120.000 ' ===  22  22
 785) P-1        2   0      95.409   233.49   0.0101     4.3352     3.4271     6.6804     98.848    101.698     94.531 ' ===  18  15  22  12  17  14
 786) Pc         2   0     167.234   233.46   0.0098     6.9794     6.4419     4.0302     90.000     67.359     90.000 ' ===  19  22  20  17
 787) P-1        3   1      71.171   233.32   0.0103     3.9191     3.2335     7.6483    116.696     61.332    119.331 ' ===  14  11  19   5  12  10
 788) Cc         2   0     285.487   233.28   0.0103    11.2333     7.8901     3.2428     90.000     83.366     90.000 ' ===  18  20   8   4
 789) C2221      3   1     141.787   233.23   0.0104    11.1581     7.8902     1.6105     90.000     90.000     90.000 ' ===  19  19   3
 790) Aba2       3  11     108.652   233.16   0.0106     3.9451     2.1375    12.8848     90.000     90.000     90.000 ' ===   7   2  11
 791) C2         3  11    -999.000   233.16   0.0106     1.9554    12.8848     2.0524     90.000   -999.000     90.000 ' ===   2  11   5   0
 792) P-1        3   0      74.423   233.13   0.0105     3.1379     3.9449     7.0618     66.480     93.288    111.053 ' ===  17  15  23  14  17  15
 793) P-1        3   1      48.250   233.03   0.0103     2.6569     2.8213     6.5652     82.083     82.582     92.300 ' ===  12  13  17   8   9   9
 794) C2         2   0     263.131   232.95   0.0106    11.3811     7.8904     2.9887     90.000     78.642     90.000 ' ===  23  18   8   8
 795) P-1        2   1      58.500   232.93   0.0104     2.6578     3.5161     6.6446     78.003     79.923     76.335 ' ===  13  15  19   7  11  12
 796) P-1        2   0      85.994   232.78   0.0103     2.8477     4.7352     7.9049     70.649     64.929     98.138 ' ===  18  14  21  12  16  13
 797) P-1        3   0     128.995   232.61   0.0100     2.9306     7.1783     8.0248    126.609     79.473    107.839 ' ===   8  21  21   7   6  20
 798) P-1        2   0      82.562   232.60   0.0100     3.3959     3.9543    11.0877     93.196     37.660    107.361 ' ===  15  18  22  12  14  17
 799) P2         3   4      41.815   232.54   0.0106     2.3266     6.4425     2.8496     90.000     78.220     90.000 ' ===  11  15  11   6
 800) Cmc21      3   1     173.655   232.54   0.0105    11.1587     7.8900     1.9724     90.000     90.000     90.000 ' ===  19  21   6
 801) P-1        3   0      66.522   232.44   0.0096     3.0228     3.5447     7.3261    113.319     68.839    105.455 ' ===  16  17  16  11  11  11
 802) P-1        2   0      66.524   232.43   0.0097     3.0228     3.5447     6.7586     84.527    104.568     74.545 ' ===  15  17  19  10  12  14
 803) P-1        3   6      27.757   232.35   0.0105     1.2611     3.4465     6.9282    110.342     99.503     82.451 ' ===   3  13  15   2   3  11
 804) P2         3   6      35.528   232.31   0.0105     2.7958     6.4423     1.9769     90.000     93.797     90.000 ' ===   7  14   7   2
 805) P-1        3   1      54.075   232.25   0.0103     2.4568     3.6856     7.9137    120.301     85.554     67.975 ' ===  10  17  20   8   9  15
 806) Pbcn       3   0     283.570   232.22   0.0101     5.5791    12.8839     3.9450     90.000     90.000     90.000 ' ===  13  19  15
 807) P-1        2   1      58.498   232.11   0.0104     3.5162     2.6577     6.6445     79.926    101.997    103.665 ' ===  16  12  20   8  14  10
 808) P42nm      2   0     694.668   232.04   0.0105     7.8904     7.8904    11.1578     90.000     90.000     90.000 ' ===  21  22
 809) P2         2   0     116.991   232.00   0.0101     4.6034     6.4418     3.9869     90.000     81.699     90.000 ' ===  15  15  19  12
 810) P-1        3   1      66.528   231.88   0.0099     1.5114     7.1079     7.9780    126.134     81.472    106.005 ' ===   3  19  19   3   3  16
 811) P-1        2   0      85.994   231.80   0.0103     2.8477     4.7352     7.1777    114.903     94.010     98.138 ' ===  17  13  19  11  13  11
 812) P-1        3   0      74.190   231.65   0.0105     2.6350     4.4943     7.3679    118.927     98.649     76.518 ' ===  15  17  20  12  12  16
 813) C2         3   2     110.006   231.65   0.0103    11.1757     7.8902     1.2495     90.000     86.782     90.000 ' ===  19  17   2   1
 814) P-1        2   0      82.561   231.53   0.0100     3.3959     3.9543     6.9196     69.513    101.762    107.361 ' ===  16  17  21  12  14  17
 815) P-1        3  10      23.217   231.47   0.0106     1.8270     2.0644     6.5972     93.642    102.438     72.848 ' ===   3   6  12   1   3   5
 816) P-1        2   1      58.497   231.08   0.0103     3.5162     2.6577     6.7107     77.124     83.555    103.664 ' ===  17  10  19   7  14   8
 817) P-1        3   1      57.098   231.02   0.0106     3.4317     2.5942     7.1050     74.106     69.817     84.583 ' ===  15  14  20  10  13  12
 818) Pccn       2   0     272.457   230.81   0.0103     7.8902    11.1579     3.0948     90.000     90.000     90.000 ' ===  22  22  10
 819) Cc         3   1     136.541   230.69   0.0103    13.1599     7.8902     1.5509     90.000     57.982     90.000 ' ===  20  19   3   2
 820) P-1        3   0      85.994   230.66   0.0103     2.8477     4.7352     7.1777     65.098     85.989     98.137 ' ===  18  13  19  12  14  11
 821) P2         3   9      35.529   230.58   0.0105     3.3156     6.4423     1.9769     90.000     57.287     90.000 ' ===   8  12   6   5
 822) C2         2   0     241.436   230.57   0.0104     8.1122    11.1581     2.7424     90.000     76.563     90.000 ' ===  21  21   8   8
 823) P-1        3   0      74.191   230.47   0.0106     4.6497     2.6350     6.5155     89.473     81.764     70.041 ' ===  18  13  19  11  14   9
 824) C2         3   2     111.609   230.23   0.0104     8.6918    11.1582     1.2677     90.000     65.199     90.000 ' ===  18  19   3   3
 825) P2         3   2      50.122   230.19   0.0096     6.5413     2.2775     3.4166     90.000     79.973     90.000 ' ===  18   8  19  17
 826) P-1        3   1      58.499   230.12   0.0104     2.6578     3.5161     6.6446    101.996    100.075     76.335 ' ===  10  16  20   6   9  14
 827) P-1        3   1      57.096   230.11   0.0105     3.4317     2.5942     6.7401     76.077     81.640     95.418 ' ===  14  15  19  10  11  12
 828) Pccn       3   0     347.315   230.10   0.0106     7.8905    11.1582     3.9448     90.000     90.000     90.000 ' ===  20  22  12
 829) P-1        3   1      54.076   229.90   0.0104     3.5817     2.4568     6.5582     85.966     81.690    107.460 ' ===  17  10  20   8  15   8
 830) P-1        2   0      82.562   229.87   0.0100     3.3959     3.9543     6.9195     69.514    101.760    107.362 ' ===  15  18  21  12  13  18
 831) C2         2   0     311.148   229.79   0.0105     8.4751    11.1582     3.5341     90.000    111.408     90.000 ' ===  20  21   8   8
 832) P-1        3   0      66.519   229.79   0.0093     3.0228     3.5446     6.6732    102.547    101.432     74.545 ' ===  17  18  20  13  15  15
 833) P-1        3   3      41.817   229.77   0.0107     2.3267     2.8497     7.0444    113.857     94.740     78.223 ' ===  13  14  18   9  11  13
 834) P42/nnm    3   0     694.674   229.74   0.0105     7.8904     7.8904    11.1578     90.000     90.000     90.000 ' ===  21  22
 835) P21        3   0     116.982   229.68   0.0098     2.8190    12.8832     3.2551     90.000     81.705     90.000 ' ===  19  15  17  14
 836) P-1        2   1      58.497   229.52   0.0102     2.6577     3.5162     6.6444     78.002    100.076    103.665 ' ===  10  17  18   7   7  13
 837) C2         2   0     263.135   229.49   0.0106    11.3813     7.8904     2.9887     90.000     78.638     90.000 ' ===  23  17   8   8
 838) Cmc21      3   1     141.788   229.37   0.0102    11.1580     7.8900     1.6105     90.000     90.000     90.000 ' ===  19  19   7
 839) P-1        3   0      87.757   229.32   0.0109     2.8192     4.8828     6.4427     90.008     90.001     98.296 ' ===  19  15  18  14  14  12
 840) P21        3   0     167.250   229.25   0.0104     8.3891     6.4418     4.0303     90.000    129.833     90.000 ' ===  23  18  19  19
 841) Cc         2   0     304.061   229.13   0.0104    11.1920     7.8899     3.4536     90.000     85.575     90.000 ' ===  22  20   9   9
 842) P-1        3   0      82.561   229.09   0.0100     3.3959     3.9543     6.6606    103.302     91.984    107.361 ' ===  16  17  17  12  11  13
 843) P-1        3   0      82.561   228.92   0.0100     3.9543     3.3959     6.9195     78.240    110.486    107.362 ' ===  18  15  21  12  18  13
 844) P21        3   0     173.635   228.85   0.0095     3.9450     6.8330     6.5742     90.000     78.461     90.000 ' ===  21  22  20  18
 845) Pn-3       3   0    1389.233   228.85   0.0103    11.1581    11.1581    11.1581     90.000     90.000     90.000 ' ===  23
 846) C2         2   0     250.021   228.84   0.0105    12.2148     7.8903     2.8398     90.000     65.992     90.000 ' ===  22  19   8   8
 847) C2         3   1     150.682   228.76   0.0106     7.9366    11.1584     1.7115     90.000     96.194     90.000 ' ===  20  20   6   6
 848) P-1        3   0      96.559   228.62   0.0102     4.3871     3.6327     6.8383    107.435     87.704     70.136 ' ===  11  21  20  10  10  18
 849) P2         3   3      41.814   228.48   0.0105     2.8496     6.4423     2.3266     90.000    101.778     90.000 ' ===  13  16  12   8
 850) I222       3   2     138.920   228.38   0.0105     7.8901    11.1586     1.5779     90.000     90.000     90.000 ' ===  19  18   4
 851) C2         2   0     281.023   228.38   0.0105     9.0285    11.1583     3.1919     90.000     60.918     90.000 ' ===  19  20   6   4
 852) P-1        2   0      80.072   228.32   0.0103     4.1181     4.4091    10.5873    142.054    129.464     43.199 ' ===  16  14  19  12  12  12
 853) C222       3   6      70.900   228.31   0.0107     3.9451     2.7896     6.4425     90.000     90.000     90.000 ' ===  10   8  14
 854) P-1        2   1      58.499   228.25   0.0104     2.6578     3.5162     6.6445    101.997     79.924    103.665 ' ===  11  17  19   8   9  14
 855) P-1        3   1      58.499   227.96   0.0104     3.5161     2.6578     7.9180     85.185     57.372    103.665 ' ===  16  10  19   6  13   9
 856) P21        3   0     116.978   227.89   0.0096     2.8190    12.8828     3.2551     90.000     81.704     90.000 ' ===  18  16  17  13
 857) C222       3   1     491.140   227.89   0.0103    11.1570     7.8903     5.5791     90.000     90.000     90.000 ' ===  14  19  17
 858) P-1        3   1      63.590   227.87   0.0102     2.8891     3.5018     6.8478    108.068     93.776    102.657 ' ===  13  13  19   6  12  11
 859) P-1        3   1      48.249   227.78   0.0102     2.8213     2.6568     6.7791     81.853    106.424     92.301 ' ===  14  12  21   8  14  11
 860) Pc         3  11      22.710   227.74   0.0107     1.9728     6.4424     1.7870     90.000     90.815     90.000 ' ===   7  11   3   2
 861) P-1        3   1      54.076   227.62   0.0104     2.4568     3.6857     7.1633    107.466    114.041     67.974 ' ===  10  17  22   8  10  17
 862) P-1        3   1      65.770   227.60   0.0099     1.4942     6.9702     7.9533    125.903     82.755    101.382 ' ===   3  20  18   2   2  16
 863) P42cm      3  10      50.134   227.59   0.0106     1.9725     1.9725    12.8848     90.000     90.000     90.000 ' ===   8  11
 864) C2         2   0     263.128   227.58   0.0106    11.3811     7.8904     2.9886     90.000    101.358     90.000 ' ===  22  18   7   7
 865) P-1        2   1      58.499   227.55   0.0103     3.5161     2.6578     6.6446    100.076    101.996     76.335 ' ===  16  13  20   8  14  11
 866) P21/c      3   0     167.244   227.51   0.0102     6.5805     6.4418     4.0302     90.000    101.780     90.000 ' ===  17  21  20  14
 867) P-1        2   0      82.562   227.45   0.0100     3.3959     3.9543     6.6606    103.303     91.982    107.362 ' ===  15  18  17  12  10  14
 868) P21        3   0     116.978   227.41   0.0096     3.2551    12.8828     2.8190     90.000     81.704     90.000 ' ===  17  16  18  13
 869) Abm2       2   1     283.578   227.37   0.0102     6.4420     5.5791     7.8902     90.000     90.000     90.000 ' ===  18  12  14
 870) Cc         2   0     311.148   227.24   0.0105     8.4751    11.1582     3.5341     90.000    111.408     90.000 ' ===  20  21   8   8
 871) Ima2       3   2     111.230   227.21   0.0103    11.1581     7.8902     1.2634     90.000     90.000     90.000 ' ===  19  18   2
 872) P-1        3   1      58.498   227.15   0.0103     2.6578     3.5161     6.6445    101.997    100.076     76.334 ' ===  10  16  19   6   8  13
 873) P-1        3   1      58.498   227.13   0.0104     3.5162     2.6578     7.9180     85.185     57.370    103.665 ' ===  17  11  19   8  14  10
 874) P-1        2   0      96.559   227.12   0.0102     4.3871     3.6327     6.8383    107.435     87.703     70.136 ' ===  10  20  20   9   9  17
 875) P-1        3   1      57.095   227.01   0.0104     2.5942     3.4316     6.7399     98.358     76.079     84.581 ' ===  16  12  19   9  13  10
 876) P-1        3   1      58.498   226.88   0.0103     2.6578     3.5162     6.6444    101.997    100.076     76.335 ' ===   9  17  19   6   7  14
 877) P-1        3   1      58.498   226.83   0.0103     3.5162     2.6578     7.9179     85.186     57.370    103.665 ' ===  17   9  19   6  14   8
 878) P-1        3   1      58.499   226.82   0.0103     2.6578     3.8744     7.2181     82.743     71.202    118.137 ' ===  13  19  20  11  12  17
 879) C2         3   2     151.583   226.78   0.0103     5.1654     4.5554     6.6682     90.000    104.966     90.000 ' ===  16  15  17  13
 880) Pban       3   2     141.788   226.68   0.0102     5.5791     3.9451     6.4419     90.000     90.000     90.000 ' ===  16  14  16
 881) Cc         3   0     289.773   226.59   0.0103     7.8928    11.1580     3.2914     90.000     88.504     90.000 ' ===  21  22   6   6
 882) C2         3   1     173.655   226.44   0.0105     7.8900    11.1587     1.9724     90.000     90.006     90.000 ' ===  21  19   7   7
 883) P-1        2   0      87.759   226.33   0.0110     2.8192     4.8828     6.4428     90.009     90.000     81.703 ' ===  19  16  16  14  13  11
 884) Pcca       2   0     283.552   226.30   0.0099     5.5790     6.4416     7.8900     90.000     90.000     90.000 ' ===  16  14  18
 885) P-1        2   0      93.448   226.27   0.0100     3.4398     4.2458     8.1875     56.567     70.117     83.357 ' ===  21  15  20  14  18  13
 886) P-1        3   1      48.249   226.16   0.0102     2.8213     2.6568     6.7793     98.148     73.574     92.299 ' ===  13  13  21   9  13  12
 887) I222       3   1     168.465   225.79   0.0104    11.1582     7.8902     1.9135     90.000     90.000     90.000 ' ===  20  17   5
 888) P-1        3   1      54.076   225.78   0.0103     2.4568     3.6857     6.8947     69.123     97.675    112.025 ' ===  10  17  18   8   8  13
 889) P-1        3   1      54.075   225.67   0.0103     3.5817     2.4568     8.5996     91.025     50.428    107.460 ' ===  17  10  17   8  13   7
 890) P-1        2   0      87.756   225.57   0.0108     2.8192     4.8827     6.4427     89.992     90.000     81.702 ' ===  19  15  17  14  13  11
 891) P-1        2   1      58.496   225.56   0.0103     2.6577     3.5162     6.6443     78.003     79.926     76.335 ' ===  12  17  19   9   9  14
 892) P-1        2   1      58.497   225.49   0.0103     2.6577     3.8745     6.7106    104.758    102.876     61.864 ' ===  12  18  20  10  10  16
 893) C222       3   1     491.188   225.46   0.0106    11.1589     7.8902     5.5788     90.000     90.000     90.000 ' ===  18  19  13
 894) Pa-3       2   0    1389.233   225.43   0.0103    11.1581    11.1581    11.1581     90.000     90.000     90.000 ' ===  23
 895) P-1        3   0      85.991   225.32   0.0101     2.8476     4.7351     7.5342     62.962    108.139     98.135 ' ===  20  14  20  14  17  12
 896) F222       3   9     186.485   225.25   0.0107    12.8848     3.9451     3.6686     90.000     90.000     90.000 ' ===  13   8   4
 897) P-1        3   0      80.073   225.24   0.0103     4.1182     4.4091    10.5874    142.054    129.465     43.199 ' ===  17  14  19  13  13  12
 898) P-421c     3   0     694.668   225.21   0.0105     7.8904     7.8904    11.1578     90.000     90.000     90.000 ' ===  21  22
 899) C2221      3   0     694.750   225.17   0.0112     7.8914    11.1584     7.8899     90.000     90.000     90.000 ' ===  17  22  16
 900) P-1        3   1      57.096   225.12   0.0105     3.4317     2.5942     7.5636    115.386     74.966     84.582 ' ===  14  16  20  11  13  14
 901) P-1        3   1      54.076   225.10   0.0104     3.6857     2.4568     7.9138     85.557     59.698    112.027 ' ===  17  10  20   8  15   9
 902) C2         3   1     136.384   225.06   0.0104     7.8996    11.1584     1.5491     90.000     92.817     90.000 ' ===  18  19   4   2
 903) Ccc2       3  11     101.276   224.93   0.0106     3.0093     2.6120    12.8848     90.000     90.000     90.000 ' ===   6   6  11
 904) P-1        3   1      58.497   224.92   0.0103     2.6577     3.5162     6.8409    108.186     87.222     76.335 ' ===  11  17  20   8  10  15
 905) P2         3   6      35.528   224.91   0.0105     2.7957     6.4423     1.9769     90.000     93.797     90.000 ' ===   7  13   7   2
 906) P-1        2   0      79.028   224.89   0.0101     3.5908     3.8085     7.2649     97.535     70.139     63.775 ' ===  15  17  20  11  12  14
 907) C2         2   0     258.251   224.64   0.0104     7.8986    11.1585     2.9333     90.000     92.662     90.000 ' ===  22  19   7   7
 908) P-1        2   1      58.499   224.64   0.0104     2.6578     3.5162     7.4584     78.342     66.370    103.665 ' ===  10  17  18   7   8  14
 909) P-1        3   1      67.642   224.59   0.0102     1.5367     6.8631     7.9275    125.536     84.431     95.352 ' ===   5  20  19   4   4  17
 910) P2         3   2      50.121   224.40   0.0096     6.5412     2.2775     3.4166     90.000     79.973     90.000 ' ===  18   9  18  16
 911) P42/nmc    2   0     694.666   224.36   0.0105     7.8904     7.8904    11.1577     90.000     90.000     90.000 ' ===  22  22
 912) P-1        3   1      58.497   224.32   0.0103     3.8745     2.6577     6.6443    100.074     86.063     61.865 ' ===  18  11  20   9  16   9
 913) C2         3   2     111.232   224.18   0.0103    11.2292     7.8902     1.2634     90.000     83.546     90.000 ' ===  20  18   2   2
 914) Cc         3   2     113.707   224.18   0.0103    11.2595     7.8902     1.2915     90.000     97.695     90.000 ' ===  19  18   2   1
 915) Cc         3   2     113.527   224.18   0.0103     7.9491    11.1581     1.2895     90.000     83.021     90.000 ' ===  17  20   2   1
 916) Pmc21      3   1     141.789   223.98   0.0102     6.4420     2.7896     7.8901     90.000     90.000     90.000 ' ===  18  10  14
 917) C2         3   0     311.120   223.88   0.0105     8.4743    11.1583     3.5338     90.000    111.396     90.000 ' ===  21  22   8   8
 918) P-1        3   0      70.436   223.80   0.0103     2.8848     3.9194     6.9517    112.074     84.507    104.760 ' ===  16  15  18  12  11  11
 919) Pbcn       3   1     245.584   223.80   0.0105     7.8901    11.1587     2.7894     90.000     90.000     90.000 ' ===  19  20   7
 920) P-1        3   3      41.815   223.74   0.0106     2.3267     2.8496     6.4425     89.999     90.003     78.222 ' ===  12  12  16   7  10   9
 921) P-1        3   0      70.438   223.68   0.0104     2.8848     3.9195     6.5735     78.533     92.904    104.760 ' ===  16  14  22  12  15  14
 922) P222       3   2      70.895   223.52   0.0102     6.4420     3.9451     2.7896     90.000     90.000     90.000 ' ===  17  14   9
 923) Pbcn       2   0     347.252   223.48   0.0097     7.8887    11.1581     3.9450     90.000     90.000     90.000 ' ===  17  23  12
 924) C2         3   2     131.267   223.42   0.0105    11.1586     7.8901     1.4910     90.000     89.993     90.000 ' ===  19  17   5   4
 925) P-1        3   1      57.097   223.39   0.0105     2.5942     4.1019     6.6140     86.447     98.454     56.396 ' ===  14  16  19  12  11  13
 926) P-1        3   1      48.250   223.25   0.0102     2.6569     2.8213     6.7792     73.575     98.147     92.301 ' ===  11  13  21   7  10  13
 927) P-1        2   1      58.498   223.13   0.0104     3.5162     2.6577     6.6444    100.074    101.997     76.336 ' ===  16  11  21   7  15  10
 928) C2         3   1     144.056   223.11   0.0106     8.2634    11.1584     1.6362     90.000     72.717     90.000 ' ===  19  21   6   6
 929) P-1        3   1      55.439   223.03   0.0105     2.5187     3.4490     6.8404     70.359     87.372     82.129 ' ===  10  15  19   7   7  13
 930) P42mc      2   0     694.668   223.03   0.0105     7.8904     7.8904    11.1578     90.000     90.000     90.000 ' ===  21  22
 931) P-1        3   1      58.496   222.83   0.0103     3.5162     2.6577     6.6443     79.925    101.997    103.665 ' ===  17  11  20   8  15   9
 932) P-1        3   1      48.250   222.67   0.0102     2.8213     2.6569     8.1293    101.228    124.731     92.301 ' ===  13  11  19   7  12   9
 933) P2         3   6      38.875   222.47   0.0106     2.6493     6.4424     2.3572     90.000    104.927     90.000 ' ===   8  13  10   5
 934) P2         3   6      36.173   222.43   0.0105     2.8465     6.4423     2.0128     90.000     78.525     90.000 ' ===   7  15   7   2
 935) C2         3   0     304.061   221.74   0.0104    11.1920     7.8899     3.4536     90.000     85.575     90.000 ' ===  22  20   9   9
 936) C222       3   1     491.140   221.66   0.0103    11.1570     7.8902     5.5792     90.000     90.000     90.000 ' ===  16  20  16
 937) C2         3   1     133.070   221.54   0.0105     7.9261    11.1586     1.5114     90.000     95.467     90.000 ' ===  20  21   9   8
 938) P-1        3   1      48.250   221.53   0.0103     2.6569     2.8213     6.7793     73.575     98.147     92.301 ' ===  11  13  20   7   9  12
 939) P-1        2   0      96.561   221.48   0.0102     4.3872     3.6327     7.1474     89.254    113.752     70.136 ' ===  11  21  20  10   9  19
 940) P-1        3   0      85.995   221.46   0.0104     2.8477     4.7352     7.9050     70.648     64.930     98.139 ' ===  17  14  23  12  17  14
 941) P-1        3  11      21.538   221.40   0.0106     1.6948     1.9809     6.4425     90.034     90.369     84.738 ' ===   2   6  11   1   2   5
 942) C2         3   2     151.584   221.19   0.0103     5.1654     4.5554     6.6682     90.000     75.036     90.000 ' ===  17  16  20  16
 943) Pca21      2   0     283.568   221.17   0.0100     7.8901     6.4418     5.5791     90.000     90.000     90.000 ' ===  16  17  16
 944) C2221      3   1     173.656   221.12   0.0104    11.1587     7.8900     1.9724     90.000     90.000     90.000 ' ===  19  20   8
 945) P2         3  10      25.067   220.89   0.0106     1.9725     6.4424     1.9726     90.000     89.998     90.000 ' ===   4  11   7   3
 946) P222       3   9      51.038   220.81   0.0105     6.4423     2.5599     3.0948     90.000     90.000     90.000 ' ===  11   8   6
 947) P-1        3   3      37.671   220.77   0.0105     1.7115     3.4233     6.5736    100.311     95.606     86.412 ' ===   7  16  19   6   6  15
 948) P21        2   0     190.362   220.74   0.0102     7.4904     6.4420     4.5870     90.000     59.322     90.000 ' ===  15  17  18  10
 949) P-1        3   0      85.995   220.65   0.0103     2.8477     4.7352     7.5346     62.959    108.139     98.137 ' ===  18  13  20  12  15  11
 950) C2         2   0     233.964   220.62   0.0098     5.6381    12.8832     3.2551     90.000     98.295     90.000 ' ===  19  15  17  14
 951) P-1        3   1      54.189   220.49   0.0106     2.4620     3.5291     6.5433     80.558     91.012     75.485 ' ===   9  16  21   7   8  15
 952) Ccc2       3   1     173.650   220.31   0.0104    11.1582     7.8902     1.9724     90.000     90.000     90.000 ' ===  21  19   5
 953) C2         3   2     109.832   220.30   0.0104     7.8901    11.1583     1.2475     90.000     90.019     90.000 ' ===  17  18   3   1
 954) P2221      3   2      70.895   220.19   0.0102     6.4420     3.9451     2.7896     90.000     90.000     90.000 ' ===  18  14  11
 955) Pcc2       3   4      70.899   220.09   0.0105     6.4423     2.7896     3.9451     90.000     90.000     90.000 ' ===  15  12  12
 956) P-1        3   1      44.464   220.02   0.0097     2.0204     3.4996     7.6929     79.071     62.638    102.501 ' ===  13  19  19  11  12  16
 957) C2221      3   1     491.186   219.92   0.0106    11.1589     7.8902     5.5787     90.000     90.000     90.000 ' ===  18  19  13
 958) P-1        2   0      96.560   219.91   0.0102     4.3872     3.6327     6.7136    103.645    102.983     70.135 ' ===  10  21  21   9   9  19
 959) Cc         3   0     285.483   219.81   0.0104    11.2334     7.8901     3.2427     90.000     96.635     90.000 ' ===  19  20   7   4
 960) P-1        2   0      70.439   219.78   0.0106     2.8848     3.9194     6.9520    112.074     84.506    104.760 ' ===  18  17  18  15  13  13
 961) P-1        3   1     103.548   219.77   0.0106     4.7046     3.7196     6.8580     74.270     85.089    113.292 ' ===  16  18  19  14  14  15
 962) F222       2   1     567.156   219.53   0.0102    12.8840     7.8902     5.5791     90.000     90.000     90.000 ' ===  18  14  12
 963) C222       3   1     491.146   219.51   0.0103    11.1571     7.8903     5.5792     90.000     90.000     90.000 ' ===  16  19  17
 964) P-1        3   1      83.620   219.47   0.0102     4.0301     3.7993     7.9470    124.596     65.002    122.030 ' ===  20  17  21  16  19  16
 965) Cmc21      3  11     108.652   219.44   0.0106     3.9451     2.1375    12.8848     90.000     90.000     90.000 ' ===   7   2  11
 966) I222       3   2     111.230   219.38   0.0103     7.8902    11.1581     1.2634     90.000     90.000     90.000 ' ===  18  19   2
 967) P-1        2   0      66.519   219.32   0.0093     3.0228     3.5446     6.7582     84.530    104.570     74.546 ' ===  16  17  19  11  13  14
 968) P222       3   7      35.450   219.17   0.0105     6.4423     1.9726     2.7896     90.000     90.000     90.000 ' ===  13   7   7
 969) P-1        3   0      85.995   219.13   0.0104     2.8477     4.7352     6.7319     75.262    100.028     98.139 ' ===  17  14  20  12  14  13
 970) P-1        3   0     117.000   219.06   0.0103     3.5162     5.3156     6.7107     77.126     83.557    103.668 ' ===  18  16  20  12  16  13
 971) P-1        3   1      66.535   219.04   0.0105     1.5114     6.9270     7.9263    125.633     84.521     99.426 ' ===   7  17  18   5   4  14
 972) C2         3   0     233.955   218.90   0.0096     5.6380    12.8828     3.2551     90.000     81.704     90.000 ' ===  18  16  17  13
 973) P4332      2   0    1389.233   218.90   0.0103    11.1581    11.1581    11.1581     90.000     90.000     90.000 ' ===  23
 974) P2         3   2      50.122   218.68   0.0096     6.8322     2.2775     3.4166     90.000    109.474     90.000 ' ===  16   8  19  15
 975) C2         3  11     107.203   218.61   0.0112     6.8334     2.4350     6.8339     90.000     70.526     90.000 ' ===   9   5  10   8
 976) P2         3   3      50.121   218.57   0.0095     6.5412     2.2775     3.4166     90.000    100.027     90.000 ' ===  17   8  18  16
 977) P-1        2   0     117.000   218.50   0.0104     3.5163     5.3156     8.8651     75.906     55.484    103.668 ' ===  18  17  19  14  15  14
 978) C2221      3   1     283.561   218.41   0.0100     7.8900    11.1572     3.2212     90.000     90.000     90.000 ' ===  18  17  12
 979) P-1        3   0      88.932   218.33   0.0100     2.0204     6.9993     7.9542    125.919     82.700    102.507 ' ===   9  22  19   9   6  18
 980) Ccc2       3   1     173.651   218.31   0.0104     7.8900    11.1585     1.9724     90.000     90.000     90.000 ' ===  20  20   5
 981) P-1        2   0      95.405   218.24   0.0098     3.4273     4.3350     6.8347     88.484    109.529     94.532 ' ===  21  11  21  10  19  10
 982) P2         3   9    -999.000   218.23   0.0105     2.8465     6.4423     2.0128     90.000   -999.000     90.000 ' ===   4  11   5   0
 983) C2221      3   1     141.788   218.09   0.0102    11.1580     7.8900     1.6105     90.000     90.000     90.000 ' ===  19  18   7
 984) P-1        3   1      48.249   217.90   0.0102     2.8213     2.6568     6.5652     82.583     97.917     87.700 ' ===  13  13  16   9   8   9
 985) C2         3   0     233.964   217.75   0.0098     6.5102    12.8832     2.8190     90.000     81.705     90.000 ' ===  17  15  19  14
 986) Cmc21      3   1     173.657   217.70   0.0104     7.8903    11.1581     1.9725     90.000     90.000     90.000 ' ===  18  21   7
 987) C2         3   2     112.686   217.59   0.0104     7.8902    11.1581     1.2799     90.000     89.996     90.000 ' ===  16  18   3   1
 988) P-1        3   0      96.560   217.54   0.0102     4.3872     3.6327     6.8383    107.435     87.705     70.135 ' ===  10  21  20   9   9  18
 989) C222       3   2     112.685   217.49   0.0104    11.1581     7.8902     1.2799     90.000     90.000     90.000 ' ===  18  16   3
 990) C2         3   2     131.273   217.38   0.0106    11.1587     7.8901     1.4910     90.000     89.993     90.000 ' ===  17  19   5   3
 991) C2         3   1     173.656   217.32   0.0104     7.8901    11.1584     1.9724     90.000     89.992     90.000 ' ===  19  20   9   8
 992) P2         3   2      86.823   217.27   0.0100     6.5417     3.9449     3.4166     90.000     79.973     90.000 ' ===  20  12  18  17
 993) C2         3   2     112.867   217.17   0.0103    11.1763     7.8902     1.2820     90.000     86.726     90.000 ' ===  19  18   2   1
 994) C2         3   2     112.686   217.17   0.0103     7.8902    11.1581     1.2800     90.000     90.005     90.000 ' ===  17  19   2   1
 995) C222       3   1     141.786   217.15   0.0104    11.1581     7.8902     1.6105     90.000     90.000     90.000 ' ===  19  19   3
 996) C2221      3   2     112.684   217.04   0.0103     7.8902    11.1581     1.2799     90.000     90.000     90.000 ' ===  17  19   2
 997) Cc         3   1     133.831   216.95   0.0105     7.8994    11.1582     1.5201     90.000     87.245     90.000 ' ===  19  21   4   4
 998) Ccc2       3   1     491.189   216.80   0.0106    11.1589     7.8902     5.5788     90.000     90.000     90.000 ' ===  20  20  11
 999) C2         3   5     141.787   216.65   0.0099     6.8332     3.2212     6.8324     90.000    109.472     90.000 ' ===  16   8  17  15
1000) C2         3   2     127.077   216.64   0.0105    11.3658     7.8903     1.4434     90.000     79.033     90.000 ' ===  20  18   3   3
1001) Pc         3   3      70.903   216.63   0.0108     6.4426     2.7896     3.9451     90.000     89.997     90.000 ' ===  14  13  13   9
1002) C222       3   1     141.787   216.51   0.0102    11.1580     7.8900     1.6106     90.000     90.000     90.000 ' ===  18  17   8
1003) P-1        2   0      96.559   216.38   0.0101     4.3872     3.6327     6.7136    103.645    102.983     70.135 ' ===  10  20  21   9   9  18
1004) P-1        3   1      57.098   216.15   0.0106     2.5942     3.4317     8.7977     61.728     63.744     95.417 ' ===  14  15  19  10  13  13
1005) P-1        2   0     117.001   216.11   0.0103     3.5164     5.3156     7.4583    113.630     78.343     76.331 ' ===  18  17  20  14  16  15
1006) C2         2   0     233.955   216.06   0.0096     6.5102    12.8828     2.8190     90.000     98.296     90.000 ' ===  17  16  18  13
1007) C2         3   2     131.271   215.99   0.0106     7.8903    11.1584     1.4910     90.000     90.008     90.000 ' ===  18  18   6   5
1008) Pna21      3   0     347.371   215.98   0.0111     7.8914    11.1583     3.9450     90.000     90.000     90.000 ' ===  19  22  14
1009) Pc         3   3      70.902   215.87   0.0107     6.4426     2.7896     3.9451     90.000     89.998     90.000 ' ===  15  12  12   9
1010) C2221      3   1     491.137   215.86   0.0103    11.1569     7.8902     5.5792     90.000     90.000     90.000 ' ===  16  20  16
1011) P2         3  10      41.816   215.80   0.0107     2.8496     6.4426     2.3267     90.000     78.223     90.000 ' ===  10   7   8   6
1012) C222       3   3     167.258   215.80   0.0106    11.1583     2.3267     6.4424     90.000     90.000     90.000 ' ===  17  11  15
1013) P213       2   0    1389.233   215.77   0.0103    11.1581    11.1581    11.1581     90.000     90.000     90.000 ' ===  23
1014) P-1        3   0     108.365   215.74   0.0098     6.9871     2.4620     6.8542     85.491     72.029    102.076 ' ===  20   9  20   9  17   7
1015) P-1        3   1      70.897   215.73   0.0103     2.7897     3.9450     6.4422     90.005     90.004     89.993 ' ===  12  14  19   7  10  12
1016) C2         3   2     112.871   215.72   0.0104    11.1765     7.8902     1.2821     90.000     86.715     90.000 ' ===  19  17   3   2
1017) Pcca       3   1     141.792   215.69   0.0104     5.5791     6.4423     3.9450     90.000     90.000     90.000 ' ===  13  18  13
1018) C2         3   1     144.060   215.48   0.0106     7.9326    11.1584     1.6362     90.000     84.087     90.000 ' ===  18  20   8   7
1019) C2         3   2     151.581   215.43   0.0101     5.1654     4.5554     6.6680     90.000     75.035     90.000 ' ===  18  17  20  17
1020) I4cm       3   1     694.499   215.37   0.0089     7.8898     7.8898    11.1568     90.000     90.000     90.000 ' ===  22  19
1021) P-1        2   0     117.004   215.09   0.0106     3.5163     5.3157     6.7108     77.126     83.557    103.670 ' ===  19  16  20  13  17  13
1022) Pnc2       3  11      28.938   215.04   0.0106     6.4424     1.9726     2.2771     90.000     90.000     90.000 ' ===  11   7   3
1023) C222       3   8      75.795   214.97   0.0105     5.5793     2.1087     6.4423     90.000     90.000     90.000 ' ===  10   6  13
1024) P2         2   0     116.982   214.96   0.0098     3.2551    12.8832     2.8190     90.000     81.705     90.000 ' ===  17  15  19  14
1025) P-1        3   1      54.189   214.96   0.0104     2.4620     3.5291     6.5432     80.559     88.988    104.516 ' ===   9  15  21   7   8  14
1026) P-1        3   1     103.548   214.90   0.0106     4.7046     3.7196     6.8582     74.268     85.090    113.292 ' ===  14  18  19  12  11  15
1027) C2         3   1     144.059   214.90   0.0106     7.9326    11.1584     1.6362     90.000     84.087     90.000 ' ===  18  21   7   6
1028) I222       3   1     168.470   214.82   0.0104    11.1583     7.8901     1.9135     90.000     90.000     90.000 ' ===  19  18   7
1029) P-1        3   1      66.533   214.77   0.0104     1.5114     6.8437     7.9263    125.390     84.534     93.164 ' ===   6  18  21   5   6  17
1030) C2         3   2     131.271   214.74   0.0106     7.8903    11.1584     1.4910     90.000     90.009     90.000 ' ===  18  18   5   4
1031) P2         3  11      22.353   214.73   0.0105     6.4431     2.7896     1.2438     90.000     89.084     90.000 ' ===  11   5   2   2
1032) C222       3   8      75.795   214.71   0.0105     5.5793     2.1087     6.4423     90.000     90.000     90.000 ' ===  10   7  13
1033) P-1        3   3      41.818   214.69   0.0109     2.3267     2.8496     6.4428     90.001     89.996     78.223 ' ===  13  15  14  10   9  10
1034) C222       3   1     173.662   214.61   0.0105    11.1581     7.8903     1.9725     90.000     90.000     90.000 ' ===  21  17   9
1035) Pnn2       3   0     347.325   214.58   0.0106     7.8905     3.9450    11.1580     90.000     90.000     90.000 ' ===  20  14  21
1036) P-1        2   0     114.198   214.56   0.0106     4.1020     5.1883     7.9963     80.663    124.354    123.600 ' ===  21  14  21  13  19  13
1037) P-1        2   0     116.999   214.54   0.0104     3.5163     5.3156     7.5758     59.715    105.380    103.669 ' ===  17  17  21  13  16  15
1038) P2         3  11      26.827   214.54   0.0106     2.1110     6.4424     1.9924     90.000     81.911     90.000 ' ===   2  11   7   2
1039) P222       3   7      35.450   214.41   0.0104     6.4422     2.7896     1.9726     90.000     90.000     90.000 ' ===  13   8   8
1040) C2         2   0     243.897   214.08   0.0104    11.1966     7.8900     2.7703     90.000     94.728     90.000 ' ===  21  20   8   8
1041) Pcca       3   1     141.794   214.08   0.0105     5.5791     6.4424     3.9450     90.000     90.000     90.000 ' ===  14  17  14
1042) C2221      3   1     491.143   213.99   0.0103    11.1570     7.8902     5.5792     90.000     90.000     90.000 ' ===  17  20  14
1043) C2         3   1     131.566   213.90   0.0106    11.1832     7.8903     1.4943     90.000     86.173     90.000 ' ===  20  16   5   4
1044) P-1        3   1      48.250   213.90   0.0103     2.6568     2.8213     6.5652     97.916     97.417     92.300 ' ===  13  13  16   9   9   8
1045) P-1        3   0      93.452   213.86   0.0102     3.4397     4.2459     8.1877     56.566     70.121     83.359 ' ===  18  14  19  11  14  11
1046) P-1        3  11      21.761   213.81   0.0106     1.7124     2.1270     6.4523     88.814     93.172    111.971 ' ===   3   5  11   1   3   4
1047) C2221      3   1     283.563   213.54   0.0101    11.1572     7.8900     3.2212     90.000     90.000     90.000 ' ===  18  18  13
1048) P-1        3   1      54.077   213.53   0.0106     2.4568     3.6855     6.8950     69.125     97.674    112.025 ' ===  12  14  21   8  11  13
1049) Pc         3  10      23.675   213.53   0.0107     1.9760     6.4424     1.8630     90.000     93.379     90.000 ' ===   9  12   4   4
1050) P-1        3   0      80.073   213.44   0.0103     4.1182     3.1507     6.5272     80.745     92.643    106.674 ' ===  17  11  19   9  13   9
1051) P-1        3   0      93.097   213.38   0.0101     4.3744     3.3067     6.6693     77.641     82.169     92.463 ' ===  19  18  19  16  17  14
1052) P2         3  10      23.171   213.26   0.0107     1.9739     6.4424     1.8233     90.000     92.070     90.000 ' ===   9  10   4   4
1053) Cc         3   0     385.296   213.10   0.0105     8.1879    11.1584     4.3763     90.000     74.505     90.000 ' ===  21  21  14  13
1054) Cc         3   1     145.235   213.06   0.0105    11.1888     7.8901     1.6496     90.000     85.781     90.000 ' ===  20  21   5   5
1055) C2         3   1     177.869   212.99   0.0104     7.9544    11.1582     2.0203     90.000     82.716     90.000 ' ===  18  21   6   5
1056) P-1        3   0     117.004   212.88   0.0106     3.5163     5.3157     8.8652     75.908     55.484    103.670 ' ===  19  16  22  13  18  16
1057) C222       3   1     491.148   212.83   0.0103    11.1571     7.8902     5.5793     90.000     90.000     90.000 ' ===  17  19  13
1058) P23        3   0    1389.233   212.73   0.0103    11.1581    11.1581    11.1581     90.000     90.000     90.000 ' ===  23
1059) P42/nnm    2   0     694.569   212.61   0.0101     7.8896     7.8896    11.1586     90.000     90.000     90.000 ' ===  22  22
1060) Cc         3   0     273.112   212.58   0.0104    11.1852     7.8901     3.1021     90.000     86.024     90.000 ' ===  21  20   7   6
1061) P21        3   1     116.982   212.50   0.0094     4.6031     6.4422     3.9866     90.000     98.295     90.000 ' ===  14  17  15   9
1062) P-1        3   2      51.778   212.23   0.0107     2.3523     3.5285     7.0577    104.480    104.484    104.468 ' ===  10  13  20   6   9  13
1063) P2         3   6      44.172   212.22   0.0105     2.8160     6.4423     2.4579     90.000     82.160     90.000 ' ===  10  14   7   5
1064) I222       3   1     168.456   212.18   0.0103    11.1582     7.8900     1.9134     90.000     90.000     90.000 ' ===  19  18   5
1065) P-1        3   6      48.165   212.05   0.0104     2.1882     3.7905     6.7446     87.313     75.922    115.659 ' ===   9  13  17   7   9  13
1066) Pc         3  11      35.091   212.01   0.0106     6.7375     1.9726     2.7613     90.000    107.021     90.000 ' ===  11   6   2   2
1067) C2         3   0     289.773   211.97   0.0103     7.8928    11.1580     3.2914     90.000     88.504     90.000 ' ===  21  22   6   6
1068) Cc         3   1     148.298   211.90   0.0105     7.9014    11.1583     1.6844     90.000     86.949     90.000 ' ===  18  21   4   3
1069) Cc         3   0     273.110   211.82   0.0104    11.1852     7.8901     3.1021     90.000     86.023     90.000 ' ===  22  20   7   7
1070) C2         3   9      68.672   211.68   0.0106     2.7019    12.8848     1.9838     90.000     96.113     90.000 ' ===   4  13   6   1
1071) C222       3   1     283.564   211.62   0.0102    11.1572     7.8901     3.2212     90.000     90.000     90.000 ' ===  17  17  14
1072) Cc         3   1     148.297   211.55   0.0104     7.9013    11.1584     1.6844     90.000     86.950     90.000 ' ===  19  20   4   3
1073) P-1        3   1      48.250   211.48   0.0103     2.6568     2.8213     6.5652     97.916     97.416     92.299 ' ===  13  12  16   8   9   7
1074) P-1        2   0     117.003   211.47   0.0105     3.5163     5.3157     7.5759     59.716    105.379    103.669 ' ===  18  15  23  12  18  15
1075) Cc         2   0     283.752   211.43   0.0103    11.1653     7.8902     3.2230     90.000     92.072     90.000 ' ===  18  20   6   2
1076) P-1        2   0      93.098   211.43   0.0101     4.3744     3.3067     6.6693     77.641     82.168     92.463 ' ===  20  16  20  15  18  13
1077) Iba2       3   1     272.442   211.29   0.0104    11.1581     7.8902     3.0946     90.000     90.000     90.000 ' ===  20  17   5
1078) Cmc21      3   1     173.651   211.27   0.0104    11.1583     7.8902     1.9724     90.000     90.000     90.000 ' ===  20  20   6
1079) C2         3   2     131.271   211.09   0.0105     7.8903    11.1583     1.4910     90.000     90.010     90.000 ' ===  17  19   4   3
1080) Cc         3   2     110.875   211.01   0.0104     8.4954    11.1582     1.2594     90.000     68.242     90.000 ' ===  18  20   3   3
1081) P-1        3   1     103.555   210.83   0.0106     4.7050     3.7196     6.8581     74.269     85.085    113.293 ' ===  15  17  21  12  14  16
1082) P-1        3   1      55.438   210.82   0.0104     3.4491     2.5187     6.5440     88.612     79.880     82.129 ' ===  17  10  17   7  13   6
1083) P-1        3   1      96.318   210.82   0.0103     5.1315     3.4598     8.7524     99.088     50.245    122.634 ' ===  14  15  16   9  10  11
1084) Cc         3   0     288.306   210.72   0.0104    11.2257     7.8902     3.2747     90.000     96.287     90.000 ' ===  22  20   6   6
1085) P-1        3   1      97.061   210.72   0.0104     2.9399     5.1709     7.0687     67.170     94.844     82.338 ' ===  13  15  21  10  12  14
1086) P-1        3   0     117.000   210.68   0.0103     3.5163     5.3156     6.7105     77.126     83.555    103.669 ' ===  19  17  21  15  18  15
1087) P2         3   1      86.817   210.64   0.0096     7.8895     1.9724     6.8331     90.000     54.732     90.000 ' ===  18   9  20  17
1088) C2         3   2     113.653   210.59   0.0103    11.1648     7.8902     1.2909     90.000     88.015     90.000 ' ===  20  17   2   2
1089) C2         3   2     113.527   210.59   0.0103     7.9491    11.1581     1.2895     90.000     83.021     90.000 ' ===  17  20   2   1
1090) C222       3   1     225.370   210.50   0.0103    11.1581     7.8902     2.5599     90.000     90.000     90.000 ' ===  18  15   6
1091) P-1        3   0     117.003   210.47   0.0105     3.5163     5.3157     8.8652     75.908     55.483    103.669 ' ===  17  16  22  12  16  16
1092) P-1        3   1      66.538   210.46   0.0106     1.5114     6.9271     7.9264    125.634     84.522     99.426 ' ===   6  16  18   4   3  13
1093) P-1        3  11      21.840   210.32   0.0107     1.7186     2.0629     6.4722     91.610     95.503     72.978 ' ===   3   5  10   1   2   3
1094) P-1        3   4      35.149   210.31   0.0106     1.5968     3.6593     6.8887    110.741     82.718    110.980 ' ===   6  13  16   3   5  11
1095) P-1        3   1      63.609   210.27   0.0104     2.8899     3.8232     6.7197     75.288    103.205    116.662 ' ===  11  14  19   5   9  13
1096) Pccn       2   0     296.174   210.19   0.0105    11.1583     7.8903     3.3640     90.000     90.000     90.000 ' ===  22  20   6
1097) C222       3   2     109.830   210.15   0.0104     7.8902    11.1582     1.2475     90.000     90.000     90.000 ' ===  16  19   3
1098) C2         3   0     289.767   210.12   0.0103     7.8929    11.1581     3.2913     90.000     91.497     90.000 ' ===  20  20   7   7
1099) C2221      3   1     225.370   210.04   0.0103    11.1581     7.8902     2.5599     90.000     90.000     90.000 ' ===  19  16   5
1100) C2         3   1     303.157   210.02   0.0102     8.0755    11.1577     3.4437     90.000    102.310     90.000 ' ===  21  20  16  15
1101) C2         3   0     285.483   209.96   0.0104    11.2333     7.8901     3.2427     90.000     83.365     90.000 ' ===  18  20   8   4
1102) P-1        3   1      66.544   209.78   0.0113     1.5114     6.8438     6.8443     70.771     93.157     86.836 ' ===   7  19  19   6   7  16
1103) Pc         3   7      44.172   209.73   0.0105     2.8160     6.4423     2.4579     90.000     82.160     90.000 ' ===   9  14   6   4
1104) P2         3   7      35.669   209.72   0.0105     2.8069     6.4423     1.9848     90.000     83.643     90.000 ' ===   6  14   6   1
1105) P-1        3   0      80.073   209.63   0.0103     3.1507     4.1182     6.7761     84.893    108.062    106.674 ' ===  12  17  19  10  10  13
1106) P-1        3   1      66.289   209.59   0.0098     1.5060     7.1350     7.9694    126.010     81.890    106.744 ' ===   3  18  18   2   2  14
1107) C2221      3   2     119.129   209.58   0.0104    11.1581     7.8902     1.3531     90.000     90.000     90.000 ' ===  19  17   3
1108) Pc         3   0     233.967   209.55   0.0099     6.5098     6.4422     5.6379     90.000     81.706     90.000 ' ===  15  18  16  11
1109) P-1        3   1     109.080   209.52   0.0107     3.6006     5.1246     8.4027     51.847     66.052     66.579 ' ===  15  17  17  14  10  13
1110) P-1        2   1      58.499   209.50   0.0105     3.5161     2.6577     7.9181     94.816    122.628    103.663 ' ===  15  10  18   6  11   8
1111) P42/ncm    3  11      50.134   209.47   0.0106     1.9725     1.9725    12.8848     90.000     90.000     90.000 ' ===   7  11
1112) P2         3   2      86.821   209.43   0.0100     6.5416     3.9448     3.4166     90.000    100.027     90.000 ' ===  20  12  19  18
1113) P-1        3   1      55.436   209.42   0.0102     3.4491     2.5187     6.5438     88.613    100.120     97.871 ' ===  16  10  18   7  13   7
1114) P2         3  10      27.106   209.37   0.0106     2.1330     6.4424     1.9953     90.000     98.650     90.000 ' ===   3  11   7   2
1115) I222       3   1     168.467   209.30   0.0104     7.8901    11.1584     1.9135     90.000     90.000     90.000 ' ===  18  20   6
1116) P-1        3   1      65.736   209.28   0.0098     1.4934     6.9942     7.9687    126.049     81.926    102.321 ' ===   3  21  19   3   3  18
1117) P2         2   0     175.501   209.27   0.0108     6.9051     6.4426     4.8824     90.000    126.100     90.000 ' ===  13  18  18  10
1118) C2         2   0     311.126   209.25   0.0104     7.9024    11.1583     3.5339     90.000     86.801     90.000 ' ===  20  20   8   7
1119) P2         3  10      31.035   209.23   0.0107     2.4422     6.4424     1.9785     90.000     85.576     90.000 ' ===   3  11   6   1
1120) C2         3   1     131.564   209.15   0.0105    11.1832     7.8903     1.4943     90.000     86.172     90.000 ' ===  20  17   4   3
1121) C2         3   2     151.580   209.05   0.0101     5.1653     4.5554     7.3045     90.000     61.873     90.000 ' ===  18  16  19  16
1122) P2         3  10      21.082   209.01   0.0107     2.0105     6.4424     1.6589     90.000     78.851     90.000 ' ===   7  11   4   3
1123) C222       3   1     173.655   208.90   0.0103    11.1586     7.8898     1.9725     90.000     90.000     90.000 ' ===  19  19  11
1124) Pcca       3   1     141.788   208.86   0.0102     5.5791     6.4421     3.9450     90.000     90.000     90.000 ' ===  15  18  14
1125) Cc         2   0     285.482   208.86   0.0104    11.2335     7.8901     3.2427     90.000     83.366     90.000 ' ===  18  21   6   3
1126) P-1        2   0      94.898   208.83   0.0100     2.1559     7.2288     7.7727     83.026     61.527    109.044 ' ===   5  20  18   3   3  15
1127) C222       3   1     283.578   208.73   0.0102     7.8902     5.5791     6.4420     90.000     90.000     90.000 ' ===  14  12  18
1128) Cc         3   1     233.989   208.72   0.0105     5.6383    12.8847     3.2549     90.000     81.705     90.000 ' ===  17  20  13  12
1129) P2         3   2      86.823   208.53   0.0101     6.5418     3.9448     3.4166     90.000     79.973     90.000 ' ===  18  14  18  15
1130) P-1        3   0     117.000   208.49   0.0103     3.5163     5.3156     8.8650     75.907     55.483    103.669 ' ===  19  17  20  15  17  14
1131) C2         3   2     151.580   208.43   0.0101     5.1653     4.5554     7.3045     90.000     61.874     90.000 ' ===  18  16  18  15
1132) C2         3   1     141.765   208.28   0.0103     7.8902    11.1581     1.6102     90.000     89.987     90.000 ' ===  19  19   3   3
1133) C2         3   3     122.796   208.27   0.0106    11.5025     7.8901     1.3947     90.000     75.957     90.000 ' ===  17  16   5   4
1134) C222       3   1     283.558   208.17   0.0101     7.8900    11.1571     3.2212     90.000     90.000     90.000 ' ===  18  15  13
1135) Ccc2       3   6     167.247   208.01   0.0100    11.1581     2.3266     6.4425     90.000     90.000     90.000 ' ===  16  11  12
1136) C2         3   2     151.581   207.96   0.0101     5.1654     4.5554     7.3045     90.000     61.873     90.000 ' ===  18  17  18  15
1137) Pcca       3   2     141.798   207.96   0.0106     3.9451     6.4424     5.5791     90.000     90.000     90.000 ' ===  13  16  13
1138) Pbcn       2   0     296.174   207.83   0.0105    11.1583     7.8903     3.3640     90.000     90.000     90.000 ' ===  22  20   6
1139) C2         3   2     151.581   207.66   0.0102     5.1654     4.5553     6.6681     90.000    104.965     90.000 ' ===  16  17  19  15
1140) Ccc2       2   0     694.464   207.36   0.0096     7.8884    11.1582     7.8898     90.000     90.000     90.000 ' ===  14  21  16
1141) Pc         3   3      70.903   207.29   0.0108    10.1867     2.7896     3.9451     90.000     39.232     90.000 ' ===  15  13  13  10
1142) P-1        3   1      44.465   207.22   0.0098     2.0204     3.4996     6.5463    100.265     87.791    102.503 ' ===  10  19  20   8   9  18
1143) P-1        3   1      63.610   207.17   0.0105     2.8900     3.8232     6.7198     75.287    103.207    116.662 ' ===  12  13  19   5  10  12
1144) C222       3   1     173.660   207.13   0.0104    11.1581     7.8903     1.9725     90.000     90.000     90.000 ' ===  21  17   7
1145) C2221      3   4     167.245   207.02   0.0100    11.1581     2.3266     6.4424     90.000     90.000     90.000 ' ===  18  11  14
1146) Pnn2       2   0     231.539   206.91   0.0104    11.1585     7.8900     2.6299     90.000     90.000     90.000 ' ===  19  20  10
1147) Pc         3   9      28.987   206.86   0.0106     1.9754     6.4424     2.2810     90.000     86.907     90.000 ' ===   6  13   5   1
1148) Pnn2       3   0     347.322   206.79   0.0106    11.1588     7.8902     3.9448     90.000     90.000     90.000 ' ===  21  21  13
1149) C2         3   3     167.271   206.73   0.0111    11.1584     2.3267     6.4429     90.000     89.996     90.000 ' ===  18  11  15  13
1150) Fddd       3   2     459.123   206.55   0.0104    15.7804    22.3162     1.3037     90.000     90.000     90.000 ' ===  18  20   3
1151) P2         3  10      19.679   206.49   0.0106     6.4476     1.9726     1.5485     90.000     92.299     90.000 ' ===  11   6   3   2
1152) Ccc2       3  11     107.187   206.47   0.0106     3.9451     2.1086    12.8847     90.000     90.000     90.000 ' ===   7   2  10
1153) Ccc2       3  11     111.504   206.47   0.0106     3.7193     2.3267    12.8847     90.000     90.000     90.000 ' ===   7   5  10
1154) P2         3  11    -999.000   206.47   0.0106     2.1048     6.4424     1.9844     90.000   -999.000     90.000 ' ===   5  10   2   0
1155) Cc         3   2     116.999   206.43   0.0103     7.9181    11.1581     1.3289     90.000     94.819     90.000 ' ===  17  20   3   2
1156) C2         3  11      71.572   206.31   0.0107     2.8160    12.8849     1.9756     90.000     93.187     90.000 ' ===   3  11   7   2
1157) P42/n      2   0     694.688   206.31   0.0106     7.8904     7.8904    11.1581     90.000     90.000     90.000 ' ===  21  22
1158) C2         3   0     265.222   206.31   0.0105     7.9707    11.1584     3.0125     90.000     81.848     90.000 ' ===  21  19   9   8
1159) P-1        3   1      63.610   206.29   0.0104     2.8899     3.6129     6.6808     76.872    101.699    108.969 ' ===  12  18  18  10   9  15
1160) P2         3   5      41.814   206.28   0.0106     2.8496     6.4424     2.3266     90.000     78.221     90.000 ' ===  10  14  11   6
1161) P2         3   6      44.173   206.25   0.0106     2.4579     6.4424     2.8159     90.000     97.840     90.000 ' ===   8  12  11   6
1162) P-1        3   3      56.906   206.22   0.0103     2.5855     3.4205     6.9013     70.346     81.925     87.291 ' ===  10  15  17   7   9  12
1163) Cc         3   1     141.783   206.20   0.0104    11.1581     7.8902     1.6105     90.000     90.006     90.000 ' ===  19  19   4   2
1164) P2         3   2      70.898   206.17   0.0104     6.4422     3.9451     2.7896     90.000     89.996     90.000 ' ===  17  13  10   7
1165) Ccca       3   1     347.254   206.16   0.0094     7.8901    11.1579     3.9444     90.000     90.000     90.000 ' ===  18  22  14
1166) C2         3   0     289.768   206.11   0.0103     7.8928    11.1580     3.2914     90.000     91.498     90.000 ' ===  20  22   4   4
1167) P21        3   1     116.982   206.08   0.0094     6.0898     6.4422     3.2549     90.000    113.635     90.000 ' ===  17  17  15  12
1168) C2         3   0     265.222   206.07   0.0104     7.9706    11.1583     3.0125     90.000     81.847     90.000 ' ===  22  21   7   7
1169) P-1        2   0     116.999   206.05   0.0103     3.5163     5.3156     7.4582    113.630     78.343     76.331 ' ===  20  18  20  16  18  16
1170) Pc         3   8      35.669   205.99   0.0105     2.8069     6.4423     1.9848     90.000     83.642     90.000 ' ===   6  14   5   1
1171) P-1        3   0      85.995   205.95   0.0103     2.8477     4.7351     7.1778    114.903     94.010     98.137 ' ===  18  14  19  13  14  12
1172) C2221      3   1     225.370   205.92   0.0103    11.1580     7.8901     2.5599     90.000     90.000     90.000 ' ===  19  17   5
1173) P-1        2   0     116.999   205.85   0.0103     3.5163     5.3156     8.8649    104.092    124.517    103.669 ' ===  20  18  20  16  18  15
1174) I222       3   1     168.466   205.76   0.0104    11.1584     7.8900     1.9135     90.000     90.000     90.000 ' ===  20  18   6
1175) P-1        3   1      55.438   205.73   0.0103     2.5187     3.4491     6.8401     70.358     87.370     82.128 ' ===   9  16  17   6   6  12
1176) Cmc21      3   2     115.771   205.65   0.0104    11.1582     7.8902     1.3150     90.000     90.000     90.000 ' ===  19  18   3
1177) Ccc2       3   1     272.444   205.61   0.0105     7.8901    11.1585     3.0945     90.000     90.000     90.000 ' ===  19  20   7
1178) Iba2       3   2     192.659   205.48   0.0103    11.1580     7.8901     2.1884     90.000     90.000     90.000 ' ===  20  18   6
1179) C2221      2   1     173.652   205.45   0.0104     7.8903    11.1582     1.9724     90.000     90.000     90.000 ' ===  19  20   6
1180) Pba2       3   0     283.552   205.39   0.0099     5.5790     7.8900     6.4417     90.000     90.000     90.000 ' ===  15  18  14
1181) C2221      3   1     283.578   205.37   0.0102    12.8840     5.5791     3.9451     90.000     90.000     90.000 ' ===  18  12  14
1182) I222       3   1     231.542   205.31   0.0104    11.1586     7.8900     2.6299     90.000     90.000     90.000 ' ===  18  20  10
1183) C222       3   1     283.561   205.17   0.0101     7.8900    11.1572     3.2212     90.000     90.000     90.000 ' ===  17  16  14
1184) P-1        3   2      60.231   205.14   0.0105     2.7364     3.7474     7.3046    108.957    116.412     65.747 ' ===   9  19  19   9   7  17
1185) P-1        3   1      57.326   205.13   0.0103     3.0541     3.1568     6.7162     92.290     75.940     67.364 ' ===  11  14  18   6   7  11
1186) Pcc2       3   9      35.450   205.08   0.0106     6.4424     1.9726     2.7896     90.000     90.000     90.000 ' ===  12   7   5
1187) C2         3   1     141.789   204.98   0.0102     7.8900    11.1580     1.6106     90.000     89.998     90.000 ' ===  18  18   8   7
1188) P-1        3   0      92.992   204.94   0.0104     5.0069     3.0281     7.0265     86.995     68.854    107.813 ' ===  15  12  23   9  15  12
1189) P63        2   0     567.137   204.87   0.0101    12.8841    12.8841     3.9450     90.000     90.000    120.000 ' ===  22  16
1190) P2         3   7      36.173   204.85   0.0105     2.8465     6.4423     2.0128     90.000    101.475     90.000 ' ===   6  14   7   2
1191) P2         3   6      44.172   204.77   0.0105     2.4579     6.4423     2.8160     90.000     97.841     90.000 ' ===   7  14  10   5
1192) Pnnn       3   0     347.307   204.72   0.0101    11.1580     7.8897     3.9452     90.000     90.000     90.000 ' ===  21  21  15
1193) P-1        3   1      44.465   204.71   0.0098     2.0204     3.6425     6.9983     67.646    102.503    110.284 ' ===  11  17  18   7   9  14
1194) Pbcn       3   0     296.175   204.71   0.0105     7.8902    11.1583     3.3640     90.000     90.000     90.000 ' ===  19  22   7
1195) Ccca       3   1     347.254   204.70   0.0094     7.8901    11.1578     3.9444     90.000     90.000     90.000 ' ===  18  22  15
1196) P2         2   0     334.560   204.64   0.0105    11.4008     6.4422     8.0606     90.000    145.590     90.000 ' ===  20  20  18  18
1197) C2         3   2     109.830   204.51   0.0104    11.1582     7.8902     1.2475     90.000     89.995     90.000 ' ===  19  16   3   2
1198) C222       3   1     141.786   204.48   0.0101    11.1580     7.8899     1.6106     90.000     90.000     90.000 ' ===  18  19   8
1199) Pc         3   1     167.244   204.41   0.0102     4.6534     6.4418     6.5810     90.000    122.030     90.000 ' ===  15  17  16  11
1200) P-1        3   2      42.350   204.35   0.0100     2.3566     2.8051     6.4897     89.268     83.044     83.974 ' ===  14  16  19  12  13  14
1201) C222       3  11      51.039   204.34   0.0106     3.0947     2.5599     6.4424     90.000     90.000     90.000 ' ===   6   6  10
1202) Pba2       3   0     283.554   204.13   0.0099     7.8900     5.5790     6.4416     90.000     90.000     90.000 ' ===  17  16  15
1203) P2         3   8      36.173   204.04   0.0105     2.8466     6.4423     2.0128     90.000     78.525     90.000 ' ===   5  13   7   2
1204) P-1        3   1      65.998   203.98   0.0098     1.4994     6.8719     6.8378     70.401     87.720     83.913 ' ===   3  20  18   2   2  17
1205) Cc         3   1     133.834   203.93   0.0105     7.8993    11.1585     1.5201     90.000     87.239     90.000 ' ===  21  20   5   5
1206) P-1        3   1      66.532   203.91   0.0104     1.5114     7.3270     8.2095    128.108     73.964    111.160 ' ===   6  18  21   4   6  17
1207) P2         3   2      86.822   203.72   0.0100     6.8326     3.9449     3.4166     90.000    109.473     90.000 ' ===  18  12  18  15
1208) Pcc2       2   0     347.327   203.63   0.0106    11.1589     7.8902     3.9449     90.000     90.000     90.000 ' ===  21  21  14
1209) C222       3   1     283.562   203.59   0.0101     7.8900    11.1572     3.2212     90.000     90.000     90.000 ' ===  17  16  13
1210) C2         3   2     131.267   203.57   0.0105    11.1583     7.8903     1.4910     90.000     89.992     90.000 ' ===  19  16   5   4
1211) C222       3   1     173.655   203.53   0.0104    11.1580     7.8902     1.9725     90.000     90.000     90.000 ' ===  21  18   5
1212) Ccca       3   1     347.248   203.43   0.0093    11.1578     7.8901     3.9444     90.000     90.000     90.000 ' ===  22  18  14
1213) P-1        2   1      99.805   203.42   0.0108     3.5448     4.5342     7.9984     58.688    114.393    105.453 ' ===  15  13  21   9  14  12
1214) P-1        3   1      51.631   203.41   0.0105     2.3458     3.4196     6.5833     80.325     96.398     87.540 ' ===   8  17  21   7   7  16
1215) Pnc2       3   0     231.539   203.40   0.0104    11.1585     7.8900     2.6299     90.000     90.000     90.000 ' ===  19  21  10
1216) P-1        3   2      59.723   203.39   0.0103     2.7134     3.5900     6.6991     95.490     77.565     72.119 ' ===   8  15  19   4   7  13
1217) C2         3   2     151.583   203.26   0.0102     5.1655     4.5553     7.3046     90.000    118.127     90.000 ' ===  17  18  18  15
1218) C222       3   2     119.129   203.23   0.0104    11.1581     7.8902     1.3531     90.000     90.000     90.000 ' ===  19  17   3
1219) P-1        2   0      92.992   203.07   0.0104     5.0069     3.0281     7.0265     86.995     68.854    107.813 ' ===  14  12  23   8  14  12
1220) C2         3   2     151.582   203.06   0.0103     5.1654     4.5554     6.6682     90.000    104.964     90.000 ' ===  16  16  17  13
1221) Pc         3  11    -999.000   203.00   0.0107     2.0877     6.4424     1.5780     90.000   -999.000     90.000 ' ===   5  11   2   0
1222) P2         3   9      34.389   202.96   0.0106     2.7061     6.4424     2.0852     90.000    108.918     90.000 ' ===   4  11   6   1
1223) P21        3   1      86.821   202.96   0.0099     7.8898     1.9724     6.8331     90.000     54.732     90.000 ' ===  20   8  21  19
1224) C222       3   8      75.795   202.61   0.0105     5.5792     2.1087     6.4423     90.000     90.000     90.000 ' ===  10   7  12
1225) P2         2   0     116.978   202.45   0.0096     6.7107     6.4414     2.8190     90.000    106.266     90.000 ' ===  21  16  18  17
1226) Cmc21      3  11     101.276   202.43   0.0106     3.0093     2.6120    12.8848     90.000     90.000     90.000 ' ===   6   6  11
1227) P-1        3   1      44.464   202.38   0.0097     2.0204     3.4996     7.2842    112.355     69.712    102.504 ' ===  10  20  19   9   9  17
1228) Pc         3  11      35.919   202.37   0.0106     6.4642     1.9726     2.8265     90.000     85.295     90.000 ' ===  11   5   2   2
1229) C222       3   1     283.561   202.22   0.0101    11.1572     7.8899     3.2212     90.000     90.000     90.000 ' ===  16  17  13
1230) C2         3   1     155.562   202.17   0.0105     7.9026    11.1582     1.7669     90.000     86.800     90.000 ' ===  19  19   5   5
1231) P2         3   9      23.478   202.13   0.0106     1.8475     6.4424     2.0135     90.000     78.424     90.000 ' ===   4  11   9   4
1232) C222       3   1     225.370   201.89   0.0103    11.1580     7.8901     2.5599     90.000     90.000     90.000 ' ===  19  17   5
1233) Pca21      3   0     283.554   201.84   0.0099     7.8900     6.4416     5.5791     90.000     90.000     90.000 ' ===  17  15  17
1234) C2         3   2     151.585   201.84   0.0103     5.1656     4.5553     6.6682     90.000     75.034     90.000 ' ===  16  16  18  14
1235) C2         3   1     136.541   201.81   0.0103    11.1849     7.8902     1.5509     90.000     93.965     90.000 ' ===  21  18   4   4
1236) C222       3   1     283.573   201.76   0.0102    11.1576     7.8899     3.2212     90.000     90.000     90.000 ' ===  15  18  11
1237) Fddd       3   1     538.461   201.76   0.0105    15.7806    22.3165     1.5290     90.000     90.000     90.000 ' ===  19  21   4
1238) Cc         3   2     111.231   201.66   0.0103    11.2297     7.8900     1.2634     90.000     96.467     90.000 ' ===  19  19   2   2
1239) P-1        3   1      44.463   201.61   0.0097     2.0204     3.6425     6.5461     98.616     87.790     69.715 ' ===  12  17  19   8  10  15
1240) Pnnn       3   0     296.189   201.60   0.0103    11.1579     7.8901     3.3644     90.000     90.000     90.000 ' ===  21  17   8
1241) Pbcn       3   1     141.788   201.52   0.0104    11.1581     7.8902     1.6105     90.000     90.000     90.000 ' ===  19  19   3
1242) C2         3   2     148.103   201.43   0.0104     7.8902    11.1581     1.6822     90.000     89.979     90.000 ' ===  15  19   5   2
1243) I222       3   2     138.919   201.43   0.0105    11.1583     7.8903     1.5779     90.000     90.000     90.000 ' ===  20  18   4
1244) R3         3   0    1042.068   201.26   0.0103     7.8899     7.8899    19.3297     90.000     90.000    120.000 ' ===  23  20
1245) P2         2   0     116.986   201.13   0.0100     6.5103     6.4418     2.8190     90.000     98.297     90.000 ' ===  18  16  18  14
1246) C2         3   0     285.483   201.11   0.0104    11.2334     7.8901     3.2427     90.000     83.365     90.000 ' ===  19  20   7   4
1247) P-1        3   1      69.110   201.10   0.0098     1.5701     6.9340     7.9286    125.664     84.322     99.780 ' ===   7  21  20   7   7  19
1248) P-1        3   1      66.663   201.04   0.0106     2.7004     3.9321     6.7463     79.016     79.692    102.965 ' ===  14  13  17  10  10  10
1249) P-1        3   3      41.816   201.04   0.0107     2.3267     2.8496     6.4426     90.001     90.002     78.222 ' ===  12  13  15   8   9   9
1250) P-1        3   0      92.999   200.98   0.0107     3.0282     4.9967     7.0043     79.092     74.260    107.439 ' ===  12  14  19   8   9  11
1251) C2         3   2     115.775   200.98   0.0104    11.1582     7.8902     1.3150     90.000     90.011     90.000 ' ===  19  18   3   2
1252) Pba2       3   0     231.539   200.94   0.0104    11.1582     7.8902     2.6299     90.000     90.000     90.000 ' ===  21  21   9
1253) P-1        3   1     100.599   200.93   0.0098     3.4496     4.5710     8.1165     76.423     58.433     97.934 ' ===  18  11  20   8  16  11
1254) P2         3   0     116.979   200.92   0.0097     6.7107     6.4414     2.8190     90.000     73.734     90.000 ' ===  21  15  17  16
1255) P-1        3   1      74.948   200.92   0.0104     3.4051     3.8496     7.4755    110.986     61.060    117.435 ' ===   9  18  20   8   8  17
1256) Iba2       3   2     124.760   200.90   0.0103    11.1581     7.8902     1.4171     90.000     90.000     90.000 ' ===  20  18   2
1257) C222       3   1     173.652   200.88   0.0104     7.8903    11.1582     1.9724     90.000     90.000     90.000 ' ===  19  20   6
1258) P-1        3   0      74.193   200.87   0.0107     4.6496     2.6350     6.5156     90.526     81.763    109.957 ' ===  19  15  19  13  15  11
1259) P2         3   5      36.019   200.72   0.0105     2.8344     6.4423     2.0042     90.000     79.801     90.000 ' ===   8  15   8   3
1260) C222       3   3     167.256   200.71   0.0106    11.1584     2.3266     6.4424     90.000     90.000     90.000 ' ===  17  12  16
1261) C222       3   1     491.184   200.65   0.0106     7.8902    11.1588     5.5787     90.000     90.000     90.000 ' ===  19  18  13
1262) P-1        3   1      66.664   200.26   0.0106     3.9321     2.7004     8.9516    109.753     58.990     77.035 ' ===  13  14  21  10  12  13
1263) P-1        3   1      77.780   200.21   0.0104     3.5337     3.7970     8.7853    120.497     51.058    115.864 ' ===   9  15  18   5   7  12
1264) Pban       3   0     296.175   200.21   0.0105    11.1583     7.8902     3.3640     90.000     90.000     90.000 ' ===  22  19   7
1265) P21        3   1     116.984   200.17   0.0095     5.6380     6.4422     3.2549     90.000     81.705     90.000 ' ===  20  17  15  15
1266) Cc         3   2     112.866   200.12   0.0103    11.1765     7.8900     1.2820     90.000     86.725     90.000 ' ===  18  19   2   1
1267) C2         3   1     141.784   200.10   0.0101     7.8899    11.1579     1.6105     90.000     89.998     90.000 ' ===  17  17   8   6
1268) Cc         3   2     115.775   199.98   0.0104    11.1584     7.8900     1.3150     90.000     89.989     90.000 ' ===  18  19   3   2
1269) C2         3   1     131.565   199.92   0.0105    11.1834     7.8901     1.4943     90.000     86.172     90.000 ' ===  18  19   5   3
1270) P2         3   3      83.636   199.71   0.0111     5.6993     6.4429     2.3267     90.000     78.219     90.000 ' ===  17  14  12  11
1271) P-1        3   1      66.663   199.58   0.0106     4.2414     2.7004     6.8033    102.679     83.224     64.616 ' ===  15  14  20  12  13  13
1272) P3         2   0     567.134   199.56   0.0101    12.8841    12.8841     3.9450     90.000     90.000    120.000 ' ===  22  16
1273) C2         2   0     285.478   199.56   0.0103    11.2333     7.8901     3.2427     90.000     83.363     90.000 ' ===  18  20   7   3
1274) P2         3   1      86.815   199.52   0.0095     6.8322     1.9724     6.8330     90.000     70.526     90.000 ' ===  17   8  20  16
1275) P-1        3   1      66.664   199.51   0.0106     3.9321     2.7004     6.8033     77.321    106.141    102.965 ' ===  13  14  20  10  11  13
1276) P42mc      3  10      50.134   199.14   0.0106     1.9725     1.9725    12.8848     90.000     90.000     90.000 ' ===   8  11
1277) C2         3   2     131.276   199.11   0.0106    11.1588     7.8902     1.4910     90.000     89.994     90.000 ' ===  17  19   7   5
1278) C2221      3   2     115.771   199.01   0.0104    11.1582     7.8902     1.3150     90.000     90.000     90.000 ' ===  19  18   3
1279) P21212     3   1     141.789   198.95   0.0102    12.8840     3.9451     2.7896     90.000     90.000     90.000 ' ===  18  14  12
1280) C222       3   1     283.578   198.95   0.0102    12.8840     5.5791     3.9451     90.000     90.000     90.000 ' ===  18  12  14
1281) P-1        3   1      68.003   198.95   0.0098     1.5449     6.9476     7.9110    125.424     85.792    100.413 ' ===   3  19  19   1   3  16
1282) Pbcn       3   2     115.772   198.81   0.0103    11.1581     7.8902     1.3150     90.000     90.000     90.000 ' ===  19  18   2
1283) P-1        3   3      41.817   198.80   0.0108     2.3267     2.8496     7.0447    113.860     85.267    101.777 ' ===  13  14  16   9  11  11
1284) P-1        3   1      51.631   198.77   0.0105     2.3458     3.4196     6.9885     71.544     77.895     92.462 ' ===   9  17  20   8   7  16
1285) P-1        3   0      96.561   198.72   0.0102     3.6326     4.3873     8.0596     78.225     62.468    109.863 ' ===  20  10  20   8  18   9
1286) P-1        3   0      74.188   198.70   0.0103     2.6350     4.4943     7.3677    118.927     98.647     76.515 ' ===  15  17  19  12  11  15
1287) C2         2   0     285.485   198.69   0.0102    11.2332     7.8900     3.2428     90.000     83.365     90.000 ' ===  15  18  10   4
1288) P2         3   1      58.489   198.64   0.0096     3.2551     6.4414     2.8190     90.000     98.296     90.000 ' ===  16  15  17  12
1289) P-1        3   1      54.072   198.59   0.0103     3.4475     2.4567     6.8398     87.422    109.635     97.674 ' ===  18   8  20   7  16   8
1290) Pnnn       3   0     296.188   198.40   0.0103    11.1580     7.8901     3.3643     90.000     90.000     90.000 ' ===  22  18   8
1291) P-1        3   1      67.708   198.34   0.0104     2.6081     4.0695     6.6160     79.235     95.902     81.985 ' ===  13  14  20   8  12  13
1292) Pc         3   3      58.498   198.31   0.0106     3.2550     6.4424     2.8191     90.000     98.295     90.000 ' ===  12  19  15  11
1293) P2         3   3      83.636   198.29   0.0112     5.6992     6.4429     2.3267     90.000    101.775     90.000 ' ===  16  15  11   9
1294) P-1        3   1      44.463   198.29   0.0097     2.0204     3.4996     7.9539     57.883     82.703    102.503 ' ===  10  20  18   9   8  16
1295) C2         3   1     133.831   198.09   0.0105     7.8994    11.1582     1.5201     90.000     87.245     90.000 ' ===  19  21   4   4
1296) Cc         3   1     164.291   198.06   0.0105    11.1973     7.8903     1.8661     90.000     85.215     90.000 ' ===  21  19   4   4
1297) C2         3   2     151.583   198.05   0.0106     5.1651     4.5553     7.3050     90.000     61.876     90.000 ' ===  16  11  20  15
1298) P-421c     3   0     694.578   198.00   0.0101     7.8896     7.8896    11.1585     90.000     90.000     90.000 ' ===  22  22
1299) C2         3   2     113.812   198.00   0.0103     7.9163    11.1584     1.2927     90.000     85.325     90.000 ' ===  18  18   4   3
1300) P-1        3   1      72.027   197.98   0.0099     1.6364     7.2380     8.0392    126.738     78.938    109.271 ' ===   3  19  18   3   2  15
1301) P2         3   2      86.813   197.85   0.0095     6.5411     3.9449     3.4165     90.000    100.026     90.000 ' ===  17  13  17  15
1302) P-1        3   1      66.632   197.76   0.0099     1.5138     7.0735     6.9376    111.215     80.046    105.000 ' ===   3  19  20   3   2  17
1303) Pnc2       3   2     141.789   197.67   0.0102     6.4419     5.5792     3.9451     90.000     90.000     90.000 ' ===  16  16  14
1304) C2         3   1     156.305   197.42   0.0105     7.9402    11.1581     1.7754     90.000     96.427     90.000 ' ===  19  20   6   6
1305) P-1        3   1      44.464   197.26   0.0098     2.0204     3.4996     6.5463     79.734     92.212    102.503 ' ===  10  20  19   9   8  18
1306) P21        3   1     116.985   197.17   0.0096     6.0898     6.4423     3.2549     90.000    113.635     90.000 ' ===  18  17  15  12
1307) P-1        2   0      74.191   197.17   0.0106     4.4943     2.6350     6.5156     90.526     98.212    103.485 ' ===  17  15  19  11  15  11
1308) Pc         2   1     141.787   197.14   0.0101     3.9450     6.4419     5.5792     90.000     89.998     90.000 ' ===  13  19  12   6
1309) Pc         3   1     141.787   197.12   0.0101     3.9450     6.4419     5.5792     90.000     90.002     90.000 ' ===  13  19  13   7
1310) C2         3   2     151.580   197.04   0.0101     5.1653     4.5555     6.6680     90.000     75.038     90.000 ' ===  17  12  20  16
1311) C2         3   1     141.785   197.02   0.0101     8.5219    11.1580     1.6105     90.000     67.795     90.000 ' ===  19  17   8   8
1312) Pna21      2   0     296.174   196.77   0.0105     3.3640     7.8903    11.1583     90.000     90.000     90.000 ' ===   6  20  22
1313) Ima2       3   1     272.442   196.72   0.0104     7.8902    11.1581     3.0946     90.000     90.000     90.000 ' ===  17  20   5
1314) Cc         3   1     190.820   196.53   0.0104     7.9641    11.1587     2.1674     90.000     82.178     90.000 ' ===  21  20   7   7
1315) P-1        3   1      67.996   196.52   0.0098     1.5448     6.9013     7.9207    125.581     84.932     98.058 ' ===   3  20  19   2   3  17
1316) P-1        3   1      67.844   196.52   0.0098     1.5413     6.9229     7.9071    125.392     86.200     99.272 ' ===   3  18  19   2   3  15
1317) C222       3   8      75.796   196.42   0.0106     5.5793     2.1087     6.4424     90.000     90.000     90.000 ' ===  10   8  12
1318) C2         3   2     151.582   196.37   0.0102     5.1653     4.5555     6.6680     90.000     75.038     90.000 ' ===  17  12  19  15
1319) P-1        3   0     117.000   196.25   0.0104     3.5163     5.3157     7.4583    113.630     78.343     76.332 ' ===  18  17  20  14  15  14
1320) Pc         3   3      70.898   196.21   0.0105     6.4424     2.7896     3.9450     90.000     89.997     90.000 ' ===  16  12  12  10
1321) C2         3   3     167.259   196.19   0.0106    11.1588     2.3266     6.4424     90.000     89.995     90.000 ' ===  17  11  18  15
1322) P21212     3   0     283.573   196.13   0.0101     7.8902     5.5791     6.4419     90.000     90.000     90.000 ' ===  16  15  17
1323) Pba2       3   1     212.683   196.12   0.0102     4.8316     6.8332     6.4420     90.000     90.000     90.000 ' ===  19  19  18
1324) C2         3   2     151.584   196.10   0.0105     5.1651     4.5554     6.6685     90.000    104.962     90.000 ' ===  15  12  20  14
1325) Cc         3   1     138.227   196.06   0.0104     7.9291    11.1581     1.5701     90.000     95.678     90.000 ' ===  19  21   3   3
1326) P-1        3  11    -999.000   195.86   0.0106     1.7183     2.2208     6.4460   -999.000     88.094    117.350 ' ===   2   5  11   0   2   4
1327) Cc         3   1     136.540   195.74   0.0103    11.1850     7.8900     1.5509     90.000     93.966     90.000 ' ===  20  20   3   3
1328) C2         3   2     151.582   195.72   0.0102     5.1653     4.5555     6.6681     90.000     75.038     90.000 ' ===  17  11  19  15
1329) P2         2   0     175.505   195.70   0.0108     6.9053     6.4426     4.8826     90.000    126.103     90.000 ' ===  14  17  17  10
1330) Ccc2       3   1     219.661   195.24   0.0104    11.1585     7.8900     2.4950     90.000     90.000     90.000 ' ===  19  19   6
1331) C222       3   2     115.772   195.08   0.0104    11.1582     7.8902     1.3150     90.000     90.000     90.000 ' ===  18  17   4
1332) C2         3  11      68.801   195.03   0.0106     2.7070    12.8848     1.9733     90.000     88.473     90.000 ' ===   2  10   6   1
1333) Aba2       3  11      75.796   195.00   0.0106    12.8848     3.9451     1.4911     90.000     90.000     90.000 ' ===  11   7   2
1334) P-1        3   3      41.816   194.99   0.0108     2.3267     2.8496     6.8498     93.974     70.146    101.777 ' ===  13  14  16   9  11  10
1335) C2         3   2     110.005   194.94   0.0103    11.1758     7.8900     1.2495     90.000     86.782     90.000 ' ===  18  18   2   1
1336) Pc         3   1     116.996   194.91   0.0105     5.6383     6.4424     3.2550     90.000     81.705     90.000 ' ===  18  19  13  12
1337) P-1        3   3      41.817   194.91   0.0109     2.3267     2.8496     6.8501     93.977     70.141    101.777 ' ===  13  14  17   9  12  12
1338) Ima2       3   2     192.658   194.84   0.0103    11.1580     7.8901     2.1884     90.000     90.000     90.000 ' ===  19  18   6
1339) P-1        3   2      58.501   194.75   0.0107     2.8192     3.2550     6.4425     89.997     90.000     98.295 ' ===  17  15  18  14  14  13
1340) P-1        3   3      41.815   194.74   0.0107     2.3266     2.8496     7.0445     66.141     94.734    101.778 ' ===  12  13  18   8  10  12
1341) C2         3   2     109.831   194.71   0.0104    11.1584     7.8901     1.2475     90.000     89.995     90.000 ' ===  18  17   3   2
1342) P-1        3   1      67.709   194.17   0.0105     4.0695     2.6081     6.6160     84.099     79.236     98.015 ' ===  15  14  20   9  14  13
1343) P-1        3   2      50.122   194.10   0.0097     2.2775     3.4166     7.2018    108.436    108.434     90.003 ' ===   8  19  17   7   6  15
1344) P-1        3   1      48.246   193.83   0.0101     2.6567     2.8212     6.7793     73.577     98.156     92.292 ' ===   9  15  20   7   8  13
1345) C2         3   2     151.584   193.81   0.0102     5.1656     4.5553     6.6681     90.000    104.965     90.000 ' ===  16  17  18  14
1346) Cc         3   1     233.992   193.77   0.0105     5.6383    12.8848     3.2550     90.000     81.705     90.000 ' ===  17  19  13  12
1347) C222       3   1     491.145   193.70   0.0104     7.8903    11.1570     5.5792     90.000     90.000     90.000 ' ===  18  16  16
1348) C2         3   1     173.666   193.68   0.0104    11.1582     7.8901     1.9726     90.000     90.010     90.000 ' ===  21  18   7   7
1349) P-1        3   1      51.630   193.65   0.0103     2.3457     3.4197     6.9882    108.458    102.103     92.460 ' ===   9  19  18   8   7  16
1350) P2         3   9      51.041   193.61   0.0106     6.9324     3.0949     2.5599     90.000     68.329     90.000 ' ===  13   6   8   7
1351) P2         3   1      86.822   193.57   0.0099     6.8331     1.9725     6.8325     90.000     70.529     90.000 ' ===  20   6  16  15
1352) Cc         3  11      79.564   193.57   0.0106    12.9086     3.9451     1.5652     90.000     93.484     90.000 ' ===  10   7   2   1
1353) P2         3   0     141.785   193.52   0.0102     7.5539     5.5790     3.9450     90.000    121.479     90.000 ' ===  20  14  17  15
1354) Pmn21      3   1     245.587   193.50   0.0105     7.8901     2.7894    11.1588     90.000     90.000     90.000 ' ===  19   9  19
1355) Ima2       3   2     111.230   193.37   0.0103    11.1582     7.8900     1.2634     90.000     90.000     90.000 ' ===  18  19   2
1356) Cc         3   1     156.305   193.36   0.0105     7.9402    11.1582     1.7754     90.000     96.426     90.000 ' ===  19  21   5   5
1357) C2221      3   1     491.144   193.32   0.0103     7.8902    11.1570     5.5792     90.000     90.000     90.000 ' ===  19  17  15
1358) P2         3   2      86.827   193.29   0.0105     6.5423     3.9449     3.4164     90.000     79.976     90.000 ' ===  20  11  16  15
1359) C2         3   1     167.243   193.19   0.0104     7.9470    11.1586     1.8996     90.000     96.866     90.000 ' ===  20  20   7   6
1360) C2         3   2     151.584   193.19   0.0106     5.1651     4.5554     6.6685     90.000    104.962     90.000 ' ===  16  12  21  16
1361) C2         3   2     151.583   193.17   0.0105     5.1651     4.5554     6.6685     90.000    104.962     90.000 ' ===  15  12  21  15
1362) Ccc2       3   1     283.575   193.01   0.0101     7.8899    11.1579     3.2212     90.000     90.000     90.000 ' ===  18  18   8
1363) P2         3   8      24.010   193.00   0.0106     2.0041     6.4424     1.8894     90.000     79.827     90.000 ' ===   8  12   5   3
1364) P-1        3   1      99.801   192.94   0.0106     4.2077     3.9992     6.5449     80.579     97.147    112.983 ' ===  16  17  20  15  15  15
1365) Pccn       3   1     283.579   192.93   0.0101     3.9451     5.5792    12.8837     90.000     90.000     90.000 ' ===  15  15  17
1366) P-1        3   1      51.630   192.86   0.0105     2.3457     3.4196     6.5833     80.323     83.601     92.452 ' ===   9  15  21   6   8  14
1367) Pbcn       3   2     115.771   192.79   0.0104    11.1582     7.8902     1.3150     90.000     90.000     90.000 ' ===  19  18   3
1368) C2         3   1     148.301   192.54   0.0106     7.9016    11.1582     1.6844     90.000     93.053     90.000 ' ===  19  20   5   5
1369) C222       3   1     491.145   192.52   0.0103     7.8903    11.1570     5.5792     90.000     90.000     90.000 ' ===  19  17  15
1370) P21212     3   1     141.789   192.49   0.0102    12.8840     3.9451     2.7896     90.000     90.000     90.000 ' ===  18  14  10
1371) C2         3   0     273.112   192.41   0.0104    11.1852     7.8901     3.1021     90.000     86.023     90.000 ' ===  21  19   8   7
1372) P-1        3   1      55.649   192.32   0.0105     2.5283     3.4550     6.8225     82.940     73.515     98.541 ' ===   9  15  21   5   9  14
1373) C2         3   1     141.783   192.31   0.0101     7.8898    11.1580     1.6105     90.000     90.003     90.000 ' ===  18  18   8   6
1374) Cc         3   3     111.075   192.28   0.0104     7.9044    11.1582     1.2616     90.000     93.443     90.000 ' ===  17  19   2   2
1375) Pmc21      3   9      35.450   192.26   0.0106     6.4424     1.9726     2.7896     90.000     90.000     90.000 ' ===  12   7   5
1376) C222       3   3     167.263   192.15   0.0108    11.1584     2.3267     6.4426     90.000     90.000     90.000 ' ===  18  11  15
1377) P-1        3   1      55.649   192.10   0.0105     3.4550     2.5283     6.5688     84.827     79.349     81.459 ' ===  15   9  17   5  11   5
1378) C2         3   0     283.755   191.91   0.0104    11.1657     7.8900     3.2230     90.000     92.069     90.000 ' ===  18  20   6   3
1379) P2         3   7      43.414   191.83   0.0102     6.8328     1.9725     3.4166     90.000     70.526     90.000 ' ===  12   6  12   9
1380) C2         2   0     283.752   191.82   0.0104    11.1655     7.8902     3.2230     90.000     87.930     90.000 ' ===  19  19   6   3
1381) P-1        3   1      55.649   191.77   0.0105     2.5283     3.4550     6.5689     79.349     84.827     81.459 ' ===   9  15  17   5   5  11
1382) P-1        2   0      74.192   191.76   0.0106     4.6496     2.6350     6.5156     89.476     81.764     70.044 ' ===  19  14  19  12  15  10
1383) P-1        3   1      67.710   191.71   0.0106     4.0695     2.6081     6.6161     95.901    100.765     98.014 ' ===  14  13  20   8  13  12
1384) C2         3   0     285.483   191.67   0.0104    11.2335     7.8900     3.2427     90.000     83.365     90.000 ' ===  18  21   7   4
1385) P-1        3   1      67.709   191.65   0.0105     4.0695     2.6081     6.6160     84.102     79.237     98.015 ' ===  14  13  19   8  13  11
1386) C2         3   1     225.426   191.64   0.0105     7.8920    11.1582     2.5604     90.000     88.823     90.000 ' ===  15  19   6   2
1387) C2         3   2     151.583   191.63   0.0104     5.1654     4.5552     6.6684     90.000    104.963     90.000 ' ===  14  14  18  12
1388) Cc         3   1     149.910   191.49   0.0104    11.1662     7.8902     1.7028     90.000     87.813     90.000 ' ===  21  19   3   3
1389) P-1        3   1     116.995   191.49   0.0106     3.9868     4.6032     6.4424     89.997     89.999     98.292 ' ===  14  13  19   9  11  11
1390) C2         2   0     273.112   191.47   0.0104    11.1850     7.8902     3.1022     90.000     86.020     90.000 ' ===  21  20   8   7
1391) P21        3   1     141.755   191.41   0.0084     5.5786     6.4417     3.9447     90.000     89.993     90.000 ' ===  17  16  17  13
1392) Ima2       3   1     491.174   191.32   0.0105    11.1588     7.8901     5.5787     90.000     90.000     90.000 ' ===  19  19   9
1393) R3c        3   0    2084.054   191.25   0.0103     7.8900     7.8900    38.6569     90.000     90.000    120.000 ' ===  22  19
1394) P2         2   1     167.242   191.09   0.0102     4.6533     6.4418     5.6992     90.000    101.774     90.000 ' ===  15  17  21  15
1395) P-1        3   2      50.129   191.00   0.0105     2.2775     3.4165     6.8332    109.472     89.990     90.006 ' ===  11  15  18   8   8  13
1396) P-1        3   1      67.710   190.98   0.0105     4.5170     2.6081     6.8576     73.669     92.736     63.142 ' ===  18  13  18  12  14  10
1397) P-1        3   1      87.104   190.97   0.0097     1.9789     7.0646     7.8983    124.733     87.316    104.709 ' ===   6  20  17   5   4  15
1398) C222       3   1     491.150   190.84   0.0103     7.8903    11.1571     5.5792     90.000     90.000     90.000 ' ===  18  16  17
1399) C2         3   3     109.833   190.63   0.0104     7.8902    11.1582     1.2475     90.000     90.019     90.000 ' ===  15  18   3   1
1400) P2         3   2      83.625   190.53   0.0103     4.0300     6.4420     3.2905     90.000     78.219     90.000 ' ===  17  18  12  10
1401) P-1        2   1      99.803   190.25   0.0106     3.5448     4.5342     7.9981     58.688    114.393    105.453 ' ===  17  11  19   9  14  10
1402) C2221      3   1     491.155   190.19   0.0103     7.8902    11.1571     5.5793     90.000     90.000     90.000 ' ===  18  17  14
1403) P-1        3   3      37.671   190.18   0.0105     1.7115     3.4234     6.9527    109.789     79.360     93.588 ' ===   7  16  17   6   6  13
1404) C2         3   2     200.507   190.15   0.0105    11.1585     7.8901     2.2774     90.000     90.010     90.000 ' ===  18  19   7   6
1405) Cmc21      3   2     115.771   190.13   0.0104    11.1583     7.8901     1.3150     90.000     90.000     90.000 ' ===  18  19   3
1406) P-1        3   2      42.992   190.10   0.0098     1.9535     3.5219     6.9407     68.835     79.863     75.951 ' ===   9  17  18   6   7  15
1407) P-1        3   1      67.709   189.95   0.0105     2.6081     4.0695     6.6160    100.764     84.100     81.985 ' ===  14  14  20   8  13  13
1408) C222       3   1     283.566   189.85   0.0102    11.1572     7.8900     3.2212     90.000     90.000     90.000 ' ===  17  18  13
1409) I222       3   2     192.656   189.83   0.0101    11.1579     7.8899     2.1884     90.000     90.000     90.000 ' ===  17  15   9
1410) C2221      3   2     136.221   189.77   0.0105    11.1582     7.8903     1.5472     90.000     90.000     90.000 ' ===  19  16   3
1411) P-1        3   3      37.671   189.72   0.0105     1.7115     3.7303     6.5735     96.861     95.606    113.663 ' ===   7  15  19   5   6  14
1412) C2         3   1     141.784   189.69   0.0101     8.5219    11.1580     1.6105     90.000     67.794     90.000 ' ===  20  18   8   8
1413) P2         3  10    -999.000   189.69   0.0106     2.0877     6.4424     1.5780     90.000   -999.000     90.000 ' ===   5  11   3   0
1414) P-1        3   2      57.325   189.63   0.0099     1.3023     6.8453     6.8563    109.668     85.225     93.413 ' ===   4  20  18   4   3  17
1415) P-1        3   1      48.512   189.52   0.0100     2.9160     2.5846     6.5665     97.197     98.204     92.312 ' ===  15  12  19   8  13   9
1416) P2         3   3      83.637   189.52   0.0112     5.6992     6.4429     2.3267     90.000     78.226     90.000 ' ===  15  16  12   9
1417) Pc         3   2      83.624   189.31   0.0102     3.2904     6.4420     4.0299     90.000     78.223     90.000 ' ===  12  17  14   7
1418) P-1        3   1      57.327   189.20   0.0103     3.0541     3.1568     6.7161     92.291     75.939     67.365 ' ===  13  13  18   7   9  10
1419) Ima2       3   1     272.443   189.17   0.0105    11.1582     7.8903     3.0945     90.000     90.000     90.000 ' ===  20  17   5
1420) C2         2   0     283.752   189.06   0.0104    11.1655     7.8901     3.2230     90.000     92.070     90.000 ' ===  18  19   6   3
1421) P-1        3   3      41.815   188.88   0.0106     2.8496     2.3267     7.0444     85.267     66.140     78.222 ' ===  12  12  19   7  12  11
1422) P42212     3   0     694.706   188.86   0.0107     7.8906     7.8906    11.1579     90.000     90.000     90.000 ' ===  21  22
1423) C2         3   2     151.582   188.74   0.0104     5.1653     4.5552     6.6684     90.000     75.037     90.000 ' ===  14  13  19  13
1424) P-1        3   3      37.671   188.60   0.0105     1.7115     3.7303     7.1602     65.712    107.385    113.663 ' ===   7  15  16   5   5  11
1425) Pban       3   1     141.787   188.57   0.0104    11.1581     7.8902     1.6105     90.000     90.000     90.000 ' ===  19  19   3
1426) C2         3   2     151.585   188.56   0.0105     5.1653     4.5552     7.3049     90.000    118.125     90.000 ' ===  14  12  20  14
1427) C2         3   2     151.585   188.48   0.0105     5.1653     4.5552     7.3049     90.000     61.875     90.000 ' ===  14  13  20  14
1428) C222       3   1     491.150   188.39   0.0103     7.8902    11.1571     5.5792     90.000     90.000     90.000 ' ===  19  17  16
1429) C2         3   2     151.585   188.34   0.0105     5.1653     4.5552     6.6685     90.000    104.964     90.000 ' ===  14  14  19  13
1430) P-1        3   1      89.596   188.28   0.0107     2.9573     4.7730     6.5253     86.821     82.118     99.852 ' ===  13  14  20   8  11  12
1431) P21        3   1      86.820   188.21   0.0099     6.8324     1.9724     6.8332     90.000     70.527     90.000 ' ===  18   7  21  17
1432) P2         3   0     173.657   188.03   0.0104     3.9450     6.8329     6.5750     90.000     78.467     90.000 ' ===  16  19  21  15
1433) P-1        3   1      77.779   188.02   0.0105     3.8983     3.5337     7.5988     59.424    112.103    118.786 ' ===  16   9  20   8  14   7
1434) P4/nbm     3   9      50.133   187.98   0.0106     2.7896     2.7896     6.4424     90.000     90.000     90.000 ' ===   9  12
1435) Ccc2       3   1     272.445   187.95   0.0105    11.1583     7.8903     3.0945     90.000     90.000     90.000 ' ===  20  18   7
1436) Pbcn       3   1     173.656   187.91   0.0104    11.1587     7.8900     1.9724     90.000     90.000     90.000 ' ===  19  21   7
1437) P-1        3   1      57.327   187.90   0.0102     3.0541     3.1568     6.7318    104.741     88.233     67.366 ' ===  14  13  18   8  11  10
1438) P222       3   9      32.532   187.83   0.0106     6.4424     1.9726     2.5599     90.000     90.000     90.000 ' ===  10   6   4
1439) P-1        3   1      75.227   187.79   0.0104     2.8976     4.1861     6.5917    102.223     93.282     74.293 ' ===  11  16  20   9  10  14
1440) Pmc21      3  11      32.532   187.79   0.0106     6.4424     1.9726     2.5599     90.000     90.000     90.000 ' ===   9   6   2
1441) Pbcn       3   1     141.788   187.67   0.0102    11.1580     7.8900     1.6105     90.000     90.000     90.000 ' ===  19  19   7
1442) P-1        3   1      48.512   187.64   0.0100     2.5846     2.9160     7.9472     77.128     57.850     92.312 ' ===  11  15  19   7  10  12
1443) P-1        3   3      41.818   187.48   0.0109     2.3267     2.8497     6.4427     90.002     90.002     78.223 ' ===  13  14  14   9   9   9
1444) I4         3  10     100.268   187.43   0.0106     2.7896     2.7896    12.8848     90.000     90.000     90.000 ' ===   8  11
1445) P2         3   1      70.889   187.15   0.0098     6.8331     1.6105     6.8324     90.000     70.528     90.000 ' ===  21   4  19  18
1446) C222       3   3     167.254   187.12   0.0104    11.1584     2.3267     6.4422     90.000     90.000     90.000 ' ===  17  10  17
1447) C2         3   2     151.583   187.05   0.0106     5.1651     4.5553     6.6685     90.000     75.038     90.000 ' ===  16  11  21  16
1448) Pba2       3   1     141.784   186.93   0.0101     5.5790     3.9451     6.4419     90.000     90.000     90.000 ' ===  16  15  16
1449) P2         3   5      39.516   186.88   0.0105     2.9091     6.4423     2.1988     90.000     73.525     90.000 ' ===  13  15   8   8
1450) C2         3   1     167.243   186.83   0.0103     7.9469    11.1581     1.8997     90.000     96.856     90.000 ' ===  19  20   6   5
1451) C2         3   1     171.063   186.78   0.0103    11.2817     7.8901     1.9430     90.000     81.512     90.000 ' ===  21  17   4   4
1452) C2         3   0     283.753   186.74   0.0104    11.1657     7.8900     3.2230     90.000     87.929     90.000 ' ===  18  21   6   3
1453) P21/c      3   0     233.965   186.73   0.0098     6.5097     6.4422     5.6379     90.000     81.704     90.000 ' ===  16  18  18  13
1454) C222       3   3     167.260   186.69   0.0107    11.1585     2.3267     6.4425     90.000     90.000     90.000 ' ===  18  12  16
1455) C2221      3   2     112.684   186.68   0.0103    11.1582     7.8900     1.2799     90.000     90.000     90.000 ' ===  18  18   2
1456) P-1        3   3      56.911   186.68   0.0107     3.4205     2.5855     6.9019     81.925    109.654     92.708 ' ===  11  12  20   6  11  12
1457) C2         3  11      75.340   186.55   0.0106     3.9476    12.8848     1.4821     90.000     92.014     90.000 ' ===   7  11   2   2
1458) Fddd       3   2     472.196   186.42   0.0104    22.3162    15.7803     1.3409     90.000     90.000     90.000 ' ===  20  18   3
1459) P2         3   7      40.284   186.41   0.0105     2.8851     6.4423     2.2415     90.000     75.222     90.000 ' ===  11  14   6   6
1460) P21        3   0     167.229   186.40   0.0098     8.3881     6.4421     4.0298     90.000    129.830     90.000 ' ===  20  20  19  18
1461) P2         3   7      26.854   186.38   0.0106     2.1132     6.4424     1.9770     90.000     86.175     90.000 ' ===   6  13  11   6
1462) Cmc21      3   1     219.661   186.29   0.0104    11.1585     7.8900     2.4950     90.000     90.000     90.000 ' ===  19  19   6
1463) P-1        3   1      79.151   186.29   0.0099     2.8432     4.4048     6.6069    102.838     87.539    101.160 ' ===  17  16  20  13  15  15
1464) P2         3   0     173.635   186.19   0.0096     3.9450     6.8329     6.5743     90.000     78.462     90.000 ' ===  21  22  20  18
1465) Cmc21      3   1     283.578   186.07   0.0102     7.8900    11.1579     3.2212     90.000     90.000     90.000 ' ===  18  18   9
1466) C2         3   0     293.292   185.97   0.0104     7.9884    11.1580     3.3314     90.000     81.007     90.000 ' ===  22  22   7   7
1467) Cc         3   9      78.094   185.95   0.0106     3.9638    12.8848     1.5363     90.000     84.439     90.000 ' ===   9  13   4   4
1468) P-1        3   1      71.713   185.93   0.0105     3.2581     3.8535     7.0489    113.584    104.216     62.454 ' ===   9  18  19   8   8  15
1469) P2         3   1      95.189   185.88   0.0103     4.5874     6.4422     3.2436     90.000     96.771     90.000 ' ===  16  19  15  14
1470) P-1        3   1      44.468   185.86   0.0102     2.0204     3.4996     6.9256    103.393    109.160     77.495 ' ===  10  20  20  10   9  18
1471) P2         3  11    -999.000   185.83   0.0106     1.8622     6.4424     1.9752     90.000   -999.000     90.000 ' ===   2  10   5   0
1472) Pcc2       3   1     141.795   185.80   0.0105     5.5790     6.4424     3.9451     90.000     90.000     90.000 ' ===  14  18  13
1473) Cc         3   1     132.875   185.79   0.0103     7.9389    11.1582     1.5093     90.000     96.364     90.000 ' ===  20  21   4   4
1474) P-1        3   1      48.247   185.69   0.0101     2.8212     2.6568     7.7017    104.447    119.839     87.705 ' ===  14  10  17   7  11   6
1475) P-1        3   5      31.605   185.69   0.0105     1.4359     3.4760     6.8464     70.214     93.573    100.603 ' ===   5  15  15   5   4  12
1476) Cmc21      3   1     283.574   185.66   0.0101     7.8900    11.1577     3.2212     90.000     90.000     90.000 ' ===  17  18   9
1477) P-1        3   1      67.707   185.66   0.0103     2.6081     4.0695     6.8573    103.487     73.674     98.015 ' ===  13  12  18   7  10   9
1478) P-1        3   6      28.944   185.61   0.0104     1.3150     3.4166     6.5421     79.975     89.984     90.005 ' ===   3  13  14   2   1  11
1479) P-1        3   2      57.241   185.49   0.0099     1.3004     6.8499     6.8351    109.518     88.646     94.077 ' ===   4  19  19   4   3  17
1480) C2         3   2     110.875   185.46   0.0104     7.9151    11.1583     1.2594     90.000     85.440     90.000 ' ===  19  18   3   3
1481) P-1        3   1      57.094   185.35   0.0103     2.5940     4.1020     6.6139     86.441     98.452     56.398 ' ===  12  20  20  12  10  18
1482) C2         3   1     168.475   185.33   0.0104     8.1192    11.1582     1.9136     90.000     76.360     90.000 ' ===  18  19   8   6
1483) Iba2       3   2     124.758   185.29   0.0105    11.1582     7.8903     1.4170     90.000     90.000     90.000 ' ===  20  18   3
1484) C2         3  10      75.805   185.23   0.0104     2.9826    12.8845     2.1257     90.000     68.117     90.000 ' ===   3  12   7   2
1485) C2         3   1     173.667   184.90   0.0105    13.6671     7.8903     1.9726     90.000     54.729     90.000 ' ===  20  17   9   7
1486) P21        3   0     233.956   184.83   0.0097     6.5095     6.4422     5.6379     90.000     81.704     90.000 ' ===  16  17  18  13
1487) Fddd       3   1     559.904   184.70   0.0105    22.3170    15.7802     1.5899     90.000     90.000     90.000 ' ===  20  21   5
1488) C222       3   2     131.269   184.54   0.0106     7.8903    11.1583     1.4910     90.000     90.000     90.000 ' ===  17  19   4
1489) P-1        3  10      23.725   184.49   0.0104     1.2639     2.9520     6.5170     98.685     91.408     80.761 ' ===   3   7  11   1   1   6
1490) C2         3   2     110.875   184.41   0.0104     7.9152    11.1583     1.2594     90.000     94.568     90.000 ' ===  18  19   3   2
1491) Cc         3   1     233.996   184.37   0.0106     5.6383    12.8850     3.2550     90.000     98.295     90.000 ' ===  18  18  14  13
1492) C222       3   1     491.161   184.27   0.0103     7.8902    11.1572     5.5793     90.000     90.000     90.000 ' ===  18  18  14
1493) C2         3   2     111.222   184.19   0.0098    13.6663     1.2634     7.8897     90.000     54.732     90.000 ' ===  20   2  18  17
1494) Iba2       3  11      75.796   184.16   0.0106    12.8848     3.9451     1.4911     90.000     90.000     90.000 ' ===  11   7   2
1495) C2         3   1     173.672   184.14   0.0105    11.8360     7.8902     1.9726     90.000     70.518     90.000 ' ===  20  18   7   6
1496) Fddd       3   1     559.899   183.90   0.0105    22.3165    15.7806     1.5899     90.000     90.000     90.000 ' ===  21  19   4
1497) P2         3   5      41.817   183.90   0.0109     2.8496     6.4427     2.3267     90.000     78.222     90.000 ' ===  12  12  11   7
1498) Cc         3   1     144.337   183.63   0.0104     8.0319    11.1581     1.6395     90.000     79.220     90.000 ' ===  18  21   4   2
1499) Pban       3   2     115.772   183.60   0.0104    11.1582     7.8902     1.3150     90.000     90.000     90.000 ' ===  18  17   4
1500) P-1        3   1      54.189   183.57   0.0103     2.4620     3.5292     6.5431     80.557     88.988    104.516 ' ===   9  17  20   7   8  15
1501) P2         3   2      56.338   183.43   0.0098     7.8897     1.2799     6.8331     90.000     54.732     90.000 ' ===  16   3  19  15
1502) Pmc21      3   1     141.798   183.40   0.0106     6.4425     5.5790     3.9451     90.000     90.000     90.000 ' ===  15  14  14
1503) P-1        3   1      57.094   183.37   0.0103     3.4319     2.5940     7.1046     74.105    110.183     95.416 ' ===  16  12  18   8  12  10
1504) C2         3   2     110.341   183.37   0.0098    13.6648     1.2534     6.8331     90.000     70.528     90.000 ' ===  18   2  19  16
1505) P-1        3   1      69.987   183.26   0.0104     3.4166     3.1797     6.5902     96.933     99.952     89.998 ' ===  15   8  20   4  13   7
1506) Ima2       3   1     310.627   183.21   0.0104     7.8900    11.1586     3.5282     90.000     90.000     90.000 ' ===  18  20   9
1507) C2         3   7      83.625   183.13   0.0104     2.3266    12.8845     2.8047     90.000     84.051     90.000 ' ===   6  15   9   4
1508) P-1        3   1      79.143   183.10   0.0095     2.8432     6.6065     4.4049     77.161     78.831     87.523 ' ===  18  18  19  14  16  16
1509) P2         2   1     167.248   183.03   0.0101     4.6535     6.4418     5.6992     90.000    101.780     90.000 ' ===  14  17  20  14
1510) C2         3   1     141.786   183.02   0.0102    11.1580     7.8900     1.6105     90.000     90.002     90.000 ' ===  18  18   8   5
1511) C222       3   2     112.683   182.92   0.0103    11.1582     7.8900     1.2799     90.000     90.000     90.000 ' ===  17  17   3
1512) P2         2   0     159.031   182.82   0.0103     4.6932     6.4422     6.2574     90.000    122.797     90.000 ' ===  17  16  13  11
1513) C2         3   2     151.580   182.78   0.0101     5.1652     4.5555     6.6680     90.000     75.037     90.000 ' ===  17  13  20  16
1514) C2         3   1     141.787   182.77   0.0102    11.1580     7.8900     1.6106     90.000     89.998     90.000 ' ===  18  18   9   6
1515) Ima2       3   1     310.632   182.76   0.0101     7.8899    11.1576     3.5286     90.000     90.000     90.000 ' ===  18  20  13
1516) C2         3   2     112.866   182.75   0.0103    11.1765     7.8900     1.2820     90.000     86.725     90.000 ' ===  18  19   2   1
1517) P-1        3   4      33.533   182.73   0.0098     1.5236     3.4496     6.8980     78.034     71.498     82.067 ' ===   6  17  16   5   4  14
1518) P-1        3   1      57.093   182.71   0.0099     2.5941     3.4318     7.1040     69.817    105.889     95.418 ' ===  12  18  20   9  12  16
1519) C2221      3  10      75.795   182.64   0.0106     3.9451     1.4911    12.8848     90.000     90.000     90.000 ' ===   8   3  11
1520) P2         3   0     233.995   182.60   0.0102     6.5106     6.4420     5.6381     90.000     81.704     90.000 ' ===  14  18  20  13
1521) P-1        3   1      44.464   182.59   0.0099     2.0203     3.4996     6.9984    105.715     77.496     77.494 ' ===   9  21  19   9   8  18
1522) C2221      3   2     115.771   182.56   0.0103    11.1584     7.8900     1.3150     90.000     90.000     90.000 ' ===  18  19   3
1523) P21212     2   0     283.563   182.52   0.0100     7.8901     5.5791     6.4418     90.000     90.000     90.000 ' ===  16  15  15
1524) C2         3   1     141.787   182.42   0.0102    11.6135     7.8900     1.6106     90.000    106.100     90.000 ' ===  21  18   9   9
1525) P-1        3   9      42.518   182.31   0.0107     2.3657     2.8053     6.6565     88.488    104.571     96.046 ' ===   5   9   9   4   1   5
1526) C2         3   1     166.332   182.30   0.0103    15.8078    11.1581     1.8893     90.000    150.058     90.000 ' ===  19  19   4   4
1527) Ccc2       3   2     148.086   182.26   0.0105    11.1582     7.8903     1.6820     90.000     90.000     90.000 ' ===  20  18   3
1528) Pmc21      3   0     347.318   182.26   0.0105    11.1586     7.8902     3.9448     90.000     90.000     90.000 ' ===  19  21  12
1529) P-1        3   1      69.781   182.25   0.0103     3.6969     3.1704     6.5588     94.112    100.827     67.548 ' ===  20  11  19  11  17   9
1530) P-1        3   1      50.392   182.24   0.0104     2.2895     3.4284     6.5485     99.768     92.512     94.785 ' ===   8  17  21   7   7  17
1531) C222       3   3     167.254   182.24   0.0105    11.1585     2.3267     6.4423     90.000     90.000     90.000 ' ===  17  11  17
1532) Ima2       3   1     310.627   182.24   0.0104     7.8900    11.1586     3.5282     90.000     90.000     90.000 ' ===  18  20   8
1533) P-1        3   1      44.468   182.21   0.0105     2.0203     3.4995     7.6937     79.078     62.640    102.507 ' ===   7  17  21   6   6  16
1534) P-1        3   2      59.724   182.12   0.0104     3.5900     2.7134     6.6992    102.435     84.510     72.119 ' ===  15   7  19   4  13   6
1535) Cc         3   3     113.857   182.03   0.0104    11.2004     7.8902     1.2932     90.000     94.978     90.000 ' ===  18  17   2   1
1536) C222       3   1     272.444   182.01   0.0105    11.1585     7.8901     3.0945     90.000     90.000     90.000 ' ===  20  19   7
1537) P-1        3   1      90.489   181.99   0.0097     2.0558     6.8343     9.6425     60.913     54.907     88.611 ' ===   5  18  18   4   4  14
1538) I222       3   2     192.656   181.97   0.0101     7.8898    11.1580     2.1884     90.000     90.000     90.000 ' ===  17  19   9
1539) P21        3   2      56.338   181.97   0.0098     6.8331     1.2799     6.8324     90.000     70.528     90.000 ' ===  20   2  18  17
1540) P222       3   1     141.789   181.90   0.0102     7.8902     6.4420     2.7896     90.000     90.000     90.000 ' ===  14  18  12
1541) Pc         3   2      83.623   181.83   0.0102     4.0299     6.4420     3.2904     90.000    101.778     90.000 ' ===  15  19  11   8
1542) C2         3   1     144.056   181.76   0.0102     7.9323    11.1580     1.6363     90.000     84.080     90.000 ' ===  19  19   9   9
1543) Pc         3   8      39.283   181.69   0.0105     2.9174     6.4423     2.1858     90.000     72.979     90.000 ' ===  10  14   5   5
1544) Ccc2       3   3     111.952   181.67   0.0103    11.1581     7.8902     1.2716     90.000     90.000     90.000 ' ===  19  17   1
1545) P-1        3   2      52.174   181.61   0.0105     2.0097     4.1057     6.5862    101.996     87.719    101.038 ' ===  12  13  19   7  10  12
1546) P-1        3   3      56.906   181.54   0.0104     2.5854     3.4205     6.5916     80.399     97.039     87.293 ' ===  12  16  16  10   9  12
1547) P-421c     3  11      50.134   181.54   0.0106     1.9725     1.9725    12.8848     90.000     90.000     90.000 ' ===   7  11
1548) I222       3   2     124.758   181.52   0.0103    11.1581     7.8901     1.4171     90.000     90.000     90.000 ' ===  19  18   3
1549) C222       3   3     167.254   181.46   0.0105    11.1584     2.3267     6.4423     90.000     90.000     90.000 ' ===  18  12  17
1550) P41212     2   0     694.692   181.31   0.0106     7.8905     7.8905    11.1579     90.000     90.000     90.000 ' ===  22  22
1551) C2         3   1     167.247   181.26   0.0103     7.9469    11.1581     1.8997     90.000     83.148     90.000 ' ===  18  20   5   3
1552) Cmc21      3   1     272.445   181.24   0.0105    11.1583     7.8903     3.0945     90.000     90.000     90.000 ' ===  20  18   7
1553) P41        3   0     694.703   181.21   0.0107     7.8906     7.8906    11.1579     90.000     90.000     90.000 ' ===  22  22
1554) P-1        3   4      32.989   181.21   0.0104     1.4988     3.4346     6.8370    109.567     91.962     84.140 ' ===   5  13  16   2   4  11
1555) P2         3   1      95.186   181.19   0.0101     4.5872     6.4418     3.2438     90.000     83.231     90.000 ' ===  16  16  19  14
1556) P2         3   0     334.489   181.18   0.0103    11.3983     6.4420     8.0595     90.000    145.583     90.000 ' ===  20  18  21  20
1557) C2         3  10      75.785   181.17   0.0106     2.9818    12.8848     2.1255     90.000     68.130     90.000 ' ===   3  12   8   3
1558) Pba2       3   1     245.587   181.15   0.0105    11.1588     7.8901     2.7894     90.000     90.000     90.000 ' ===  19  19   9
1559) P2         2   0     159.030   181.07   0.0103     4.6931     6.4422     6.2574     90.000    122.797     90.000 ' ===  17  17  13  11
1560) P-1        3   1      76.074   181.06   0.0098     1.7283     7.4666    13.9095    152.382     70.151    113.786 ' ===   3  19  21   3   3  18
1561) P-1        3   1      57.093   181.05   0.0103     2.5939     3.4319     6.7401     98.366     76.075     84.583 ' ===  11  16  20   7   9  14
1562) Cc         3   1     155.572   180.95   0.0104     7.9025    11.1581     1.7671     90.000     93.198     90.000 ' ===  17  21   5   3
1563) Pca21      3   1     245.584   180.94   0.0105    11.1587     7.8901     2.7894     90.000     90.000     90.000 ' ===  20  19   7
1564) C2         3   1     141.784   180.94   0.0102     7.8899    11.1581     1.6105     90.000     89.993     90.000 ' ===  19  18   8   6
1565) I222       3   2     192.659   180.82   0.0103    11.1580     7.8901     2.1884     90.000     90.000     90.000 ' ===  19  17   6
1566) P2         3   2      54.911   180.80   0.0098     6.8331     1.2475     6.8324     90.000     70.528     90.000 ' ===  19   2  17  16
1567) Ccca       3   1     567.155   180.79   0.0101    12.8839     7.8901     5.5792     90.000     90.000     90.000 ' ===  19  14  12
1568) Cmc21      3   2     163.729   180.63   0.0103    11.1580     7.8901     1.8598     90.000     90.000     90.000 ' ===  19  18   4
1569) P-1        3   1      98.979   180.63   0.0104     2.9746     5.5075     7.4153    119.683     80.099    110.312 ' ===  15  15  21  11  14  15
1570) P-1        3   1      66.535   180.59   0.0105     1.5114     6.9264     7.9264    125.630     84.522     99.420 ' ===   7  19  19   6   5  16
1571) P-1        3   3      41.815   180.51   0.0107     2.8497     2.3266     7.2342    103.956     70.833     78.223 ' ===  12  12  16   7   8  10
1572) P2         3   2      86.830   180.46   0.0107     6.5424     3.9449     3.4164     90.000    100.023     90.000 ' ===  20  12  17  16
1573) P2         3   6      41.815   180.43   0.0106     3.2905     6.4423     2.0150     90.000     78.224     90.000 ' ===   9  12  10   5
1574) Pban       3   1     141.787   180.42   0.0102    11.1580     7.8900     1.6106     90.000     90.000     90.000 ' ===  18  17   8
1575) Ccc2       3   1     491.182   180.41   0.0106    11.1586     7.8904     5.5788     90.000     90.000     90.000 ' ===  20  18  11
1576) P-1        3   1      57.092   180.34   0.0099     3.4318     2.5941     6.7395     76.084     81.632     95.417 ' ===  18  12  20   9  16  10
1577) P2         3   2      84.236   180.32   0.0103     6.4894     5.5792     2.3437     90.000     83.082     90.000 ' ===  17  15  13  11
1578) Pba2       3   1     141.772   180.26   0.0098     5.5790     3.9450     6.4416     90.000     90.000     90.000 ' ===  18  17  13
1579) Ccc2       3   1     491.185   180.22   0.0106    11.1586     7.8904     5.5788     90.000     90.000     90.000 ' ===  20  18  12
1580) Pca21      3   2     141.794   180.20   0.0105     5.5791     6.4423     3.9451     90.000     90.000     90.000 ' ===  13  17  13
1581) P-1        3   1      64.216   180.16   0.0101     2.6412     3.7981     6.7293    103.379     98.413     96.429 ' ===  16  18  16  14  11  12
1582) C2         3   1     190.820   180.15   0.0104     7.9641    11.1587     2.1674     90.000     82.178     90.000 ' ===  21  20   7   7
1583) P2         3   7      44.400   180.09   0.0105     2.8137     6.4423     2.4705     90.000     82.507     90.000 ' ===  10  13   6   5
1584) Ima2       3   2     168.453   180.04   0.0105    11.1582     7.8903     1.9133     90.000     90.000     90.000 ' ===  19  18   3
1585) C2         3   3     111.550   179.88   0.0104    11.1662     7.8902     1.2670     90.000     87.821     90.000 ' ===  19  16   2   2
1586) C2         3   3     112.710   179.88   0.0104     7.8918    11.1582     1.2802     90.000     88.850     90.000 ' ===  16  18   2   1
1587) Pnnn       3   1     168.465   179.80   0.0104    11.1582     7.8902     1.9135     90.000     90.000     90.000 ' ===  20  17   5
1588) P2         3   7      40.858   179.76   0.0105     2.8701     6.4423     2.2735     90.000    103.600     90.000 ' ===  11  13   6   6
1589) P2         3   7      39.055   179.76   0.0105     2.1731     6.4423     2.9262     90.000    107.574     90.000 ' ===   6  14  10   5
1590) C2         3   1     167.241   179.73   0.0104     7.9472    11.1583     1.8996     90.000     83.134     90.000 ' ===  18  20   7   6
1591) C2         3   0     285.487   179.67   0.0102    11.2331     7.8900     3.2428     90.000     83.369     90.000 ' ===  16  18  10   4
1592) P-1        3   3      46.730   179.64   0.0106     2.8085     2.6001     6.5004     82.337     90.878     96.641 ' ===  10  12  17   6   8  10
1593) P2         3   1      95.189   179.64   0.0104     4.5874     6.4422     3.2436     90.000     83.228     90.000 ' ===  16  20  14  13
1594) Pc         3   8      44.399   179.54   0.0105     2.8137     6.4423     2.4705     90.000     82.506     90.000 ' ===   9  13   5   4
1595) P-1        3   1      59.495   179.52   0.0104     2.7031     3.4604     6.6718    101.518    101.315     80.869 ' ===   7  17  21   5   7  16
1596) P-1        3   3      46.730   179.47   0.0105     2.6001     2.8085     6.5004     89.122     82.337     83.359 ' ===  12  10  17   6  10   8
1597) P63        3   0     567.151   179.44   0.0103    12.8844    12.8844     3.9449     90.000     90.000    120.000 ' ===  22  14
1598) P2         2   1     167.245   179.41   0.0101     4.6534     6.4418     6.5808     90.000    122.026     90.000 ' ===  15  19  15  10
1599) C2         3   1     138.227   179.37   0.0104     7.9291    11.1581     1.5701     90.000     95.678     90.000 ' ===  19  21   3   3
1600) C222       3   2     115.771   179.35   0.0104    11.1584     7.8900     1.3150     90.000     90.000     90.000 ' ===  18  18   4
1601) P-1        3   1      67.714   179.28   0.0108     2.6082     4.0696     6.6161    100.762     95.895     98.015 ' ===  14  15  20   9  13  14
1602) Pban       3   2     141.783   179.28   0.0100     5.5791     3.9451     6.4417     90.000     90.000     90.000 ' ===  17  15  15
1603) Pca21      3   2     141.805   179.23   0.0109     5.5791     6.4426     3.9451     90.000     90.000     90.000 ' ===  15  17  14
1604) P-1        3   3      41.815   179.19   0.0107     2.3266     2.8497     6.4425     90.002     89.999    101.780 ' ===  12  12  17   7  10  10
1605) P-1        3   2      42.351   179.17   0.0102     2.3566     2.8052     7.1354    111.722     79.697     83.974 ' ===  14  16  16  12  10  12
1606) P2         3   8      30.995   179.13   0.0107     2.4390     6.4424     1.9759     90.000     93.330     90.000 ' ===   5  12   8   3
1607) Pna21      3   1     245.584   179.04   0.0105    11.1587     7.8901     2.7894     90.000     90.000     90.000 ' ===  20  19   7
1608) C222       2   1     334.494   179.03   0.0103    15.7801     3.2905     6.4420     90.000     90.000     90.000 ' ===  20  13  18
1609) P-1        3   1      57.094   178.98   0.0103     2.5940     4.1020     6.7400    105.896    103.923     56.398 ' ===  12  20  19  12   9  17
1610) P-1        3   2      47.707   178.97   0.0104     2.6547     2.8674     7.9642    103.382    118.181    103.378 ' ===  15  11  20   8  14  11
1611) P-1        3   1      64.148   178.97   0.0101     2.9597     3.5324     6.5172     92.652     98.706     72.259 ' ===  17  12  16  11  12   8
1612) P2         2   1     167.236   178.80   0.0103     4.6531     6.4419     5.6991     90.000     78.229     90.000 ' ===  14  18  17  10
1613) C2         3   2     112.684   178.76   0.0103     7.8900    11.1582     1.2799     90.000     89.996     90.000 ' ===  17  17   3   1
1614) Pcca       3   1     283.577   178.71   0.0101     7.8901     6.4419     5.5792     90.000     90.000     90.000 ' ===  14  19  12
1615) P-1        3   1      51.630   178.62   0.0103     2.3458     3.4197     6.7378    100.320     76.155     92.456 ' ===  10  17  19   7   7  15
1616) Iba2       3   3     128.991   178.57   0.0103    11.1580     7.8902     1.4652     90.000     90.000     90.000 ' ===  19  17   4
1617) P-1        3   1      54.188   178.49   0.0102     3.5292     2.4620     6.5430     88.989     99.442     75.484 ' ===  17   9  20   7  15   8
1618) Pca21      3   2     141.800   178.46   0.0107     5.5791     6.4425     3.9451     90.000     90.000     90.000 ' ===  14  17  13
1619) C2         3   2     116.998   178.28   0.0104     7.9180    11.1584     1.3289     90.000     94.819     90.000 ' ===  19  17   4   4
1620) Pbcn       3   2     115.771   178.25   0.0104    11.1583     7.8901     1.3150     90.000     90.000     90.000 ' ===  18  19   3
1621) P2         3   2      84.236   178.23   0.0104     6.6289     5.5792     2.3436     90.000     76.371     90.000 ' ===  18  15  13  12
1622) F222       3   0    1040.917   178.19   0.0103    15.7802    12.8846     5.1196     90.000     90.000     90.000 ' ===  16  18  13
1623) P2         3   0     159.030   178.06   0.0103     4.6932     6.4422     5.4191     90.000    103.921     90.000 ' ===  17  16  16  14
1624) P-1        3   2      75.341   177.47   0.0104     3.4229     3.4234     6.9525    109.790     79.364     93.586 ' ===  10  17  18   9   9  14
1625) Pc         2   0     159.026   177.36   0.0103     4.6932     6.4422     5.4189     90.000    103.922     90.000 ' ===  19  18  15  15
1626) Cmc21      3   3     112.683   177.28   0.0103    11.1581     7.8902     1.2799     90.000     90.000     90.000 ' ===  18  17   1
1627) Ima2       3   3     111.229   177.28   0.0103     7.8902    11.1581     1.2634     90.000     90.000     90.000 ' ===  17  19   1
1628) Ccc2       3   1     491.170   177.22   0.0106     7.8904    11.1582     5.5788     90.000     90.000     90.000 ' ===  19  20  11
1629) Pc         3   2      83.624   177.13   0.0102     3.2905     6.4419     4.0299     90.000     78.222     90.000 ' ===  12  18  14   7
1630) P-1        3  10      23.818   177.11   0.0104     1.2689     3.0051     6.5267     82.553     93.426     75.827 ' ===   3   8  11   2   1   7
1631) P-1        3  10      23.910   177.11   0.0104     1.2738     2.9734     6.5150     81.630     89.864    101.507 ' ===   3   7  12   1   2   7
1632) Cc         3   1     138.234   177.03   0.0104     7.9290    11.1583     1.5701     90.000     84.317     90.000 ' ===  21  21   5   5
1633) P2         3   9      33.168   177.02   0.0106     2.6100     6.4424     2.0374     90.000    104.492     90.000 ' ===   4  12   9   4
1634) P42        3  10      50.134   177.02   0.0106     1.9725     1.9725    12.8848     90.000     90.000     90.000 ' ===   8  11
1635) P-1        3   9      42.286   176.98   0.0107     2.2299     3.0206     6.9238    111.129     81.686    102.974 ' ===   8   9  13   7   7   8
1636) P-1        3   1      59.495   176.98   0.0103     2.7031     3.4605     6.8750     71.967     83.656     99.130 ' ===   8  15  17   4   5  11
1637) P-1        3   1      51.234   176.98   0.0105     2.3278     3.4182     6.5424     79.970     90.322     91.832 ' ===   7  17  22   6   7  17
1638) Pcc2       3   1     141.792   176.93   0.0104     6.4423     5.5791     3.9451     90.000     90.000     90.000 ' ===  18  13  12
1639) Pban       3   2     131.273   176.91   0.0106    11.1588     7.8901     1.4910     90.000     90.000     90.000 ' ===  17  19   5
1640) P-1        3   1      50.393   176.81   0.0103     3.4286     2.2895     6.5482     87.502     80.231     94.792 ' ===  17   7  20   5  16   6
1641) P-1        3   2      50.131   176.74   0.0106     3.4165     2.2776     6.8332     89.998     70.529     89.992 ' ===  13   9  20   5  13   8
1642) P-1        3   1      59.496   176.65   0.0104     2.7031     3.4604     7.1040     68.902     74.124     80.870 ' ===   7  16  20   4   7  14
1643) P2         3   1      95.182   176.60   0.0099     4.5872     6.4416     3.2437     90.000     83.231     90.000 ' ===  17  17  19  15
1644) P-1        3   1      51.630   176.59   0.0104     2.3457     3.4197     6.5832     80.323     83.600     92.452 ' ===   9  17  21   6   8  16
1645) C2         3   8      68.281   176.54   0.0106     2.6865    12.8847     1.9726     90.000     89.986     90.000 ' ===   5  14   7   2
1646) P-1        3   1     117.346   176.50   0.0097     2.6660     7.5712     8.0263     53.744    100.592    115.510 ' ===   5  21  18   5   4  17
1647) P-1        3   1      61.201   176.45   0.0103     2.7806     3.8531     6.5939     77.820     82.814     62.462 ' ===   7  18  21   6   7  17
1648) P-1        3   1      69.110   176.44   0.0099     1.5701     6.9337     7.9288    125.664     84.319     99.769 ' ===   6  21  21   6   6  20
1649) Ima2       3   2     124.759   176.37   0.0105    11.1585     7.8901     1.4170     90.000     90.000     90.000 ' ===  18  20   4
1650) P-1        3   1     137.712   176.32   0.0106     4.5456     4.7213    12.8144     92.064    149.709     84.906 ' ===  13  16  20  11  11  15
1651) Cc         3   0     323.973   176.30   0.0101     7.9292    11.1581     3.6800     90.000     84.293     90.000 ' ===  22  21   9   9
1652) P2         3  11      18.008   176.27   0.0106     2.0041     6.4424     1.4171     90.000     79.820     90.000 ' ===   4   9   5   2
1653) P-1        3   1      51.630   176.14   0.0103     3.4197     2.3458     8.4174    110.387    121.718     92.462 ' ===  19   8  19   7  16   7
1654) C2         3   1     138.234   176.05   0.0102     7.9290    11.1580     1.5702     90.000     84.315     90.000 ' ===  17  19   8   6
1655) C2         3   2     151.589   176.03   0.0103     5.1657     4.5553     6.6682     90.000    104.965     90.000 ' ===  16  15  19  15
1656) Pc         2   1     141.789   176.03   0.0101     4.8318     6.4420     5.5792     90.000    125.267     90.000 ' ===  17  17  11   9
1657) P222       3   1     141.789   175.99   0.0102     7.8901     6.4420     2.7896     90.000     90.000     90.000 ' ===  14  18  10
1658) I222       3   1     310.639   175.85   0.0102    11.1577     7.8899     3.5287     90.000     90.000     90.000 ' ===  19  17  14
1659) Pcc2       3   1     141.792   175.77   0.0105     5.5790     6.4423     3.9451     90.000     90.000     90.000 ' ===  13  18  12
1660) P-1        3   1      51.630   175.72   0.0103     3.4197     2.3458     6.8894     97.341     70.381     92.462 ' ===  19   9  19   8  16   8
1661) P-1        2   0     125.428   175.62   0.0100     3.7995     5.6989     7.2333     64.739    109.162    115.941 ' ===  15  18  21  11  14  16
1662) Iba2       3   3     128.991   175.60   0.0103    11.1580     7.8901     1.4652     90.000     90.000     90.000 ' ===  19  17   3
1663) P2         3   1      95.187   175.49   0.0101     4.5873     6.4420     3.2437     90.000     83.231     90.000 ' ===  15  16  19  14
1664) Cc         3   1     225.421   175.49   0.0104     7.8917    11.1584     2.5604     90.000     91.175     90.000 ' ===  17  20   5   2
1665) P3         3   0     567.151   175.41   0.0103    12.8844    12.8844     3.9449     90.000     90.000    120.000 ' ===  22  14
1666) Aba2       3  11     100.269   175.40   0.0106    12.8848     2.7897     2.7896     90.000     90.000     90.000 ' ===  11   5   6
1667) P-1        3   1      67.711   175.37   0.0106     2.6081     4.0695     7.0907    113.559     79.869     98.015 ' ===  13  14  18   7  10  12
1668) Pccn       3   1     173.650   175.35   0.0104    11.1582     7.8902     1.9724     90.000     90.000     90.000 ' ===  21  19   5
1669) I222       3   1     310.629   175.35   0.0101    11.1575     7.8898     3.5286     90.000     90.000     90.000 ' ===  19  18  14
1670) C2         3   1     155.573   175.34   0.0105     7.9026    11.1582     1.7670     90.000     86.804     90.000 ' ===  18  20   6   5
1671) Pc         3   1     167.244   175.30   0.0101     4.6533     6.4419     5.6991     90.000     78.224     90.000 ' ===  13  19  18  12
1672) C2         3   2     151.584   175.30   0.0105     5.1653     4.5553     6.6685     90.000    104.962     90.000 ' ===  14  12  19  13
1673) C2         3   2     146.431   175.28   0.0104     6.8331     3.3264     6.5421     90.000     79.974     90.000 ' ===  18   6  17  14
1674) P-1        3   1      51.629   175.26   0.0102     4.0632     2.3457     8.4176     69.608    130.066    122.770 ' ===  17  11  20   9  15  10
1675) C2         3   2     151.582   175.26   0.0104     5.1653     4.5552     6.6684     90.000    104.961     90.000 ' ===  14  11  18  12
1676) P-1        3   2      75.339   175.19   0.0100     2.9645     4.0140     6.7382     93.107     72.945    100.638 ' ===  12  15  18   8  10  13
1677) Iba2       3   3     116.586   175.19   0.0103    11.1581     7.8902     1.3243     90.000     90.000     90.000 ' ===  19  17   1
1678) Cmc21      3   3     112.686   175.19   0.0103     7.8902    11.1581     1.2800     90.000     90.000     90.000 ' ===  16  19   1
1679) C222       3   2     119.130   175.06   0.0105    11.1584     7.8902     1.3531     90.000     90.000     90.000 ' ===  19  15   4
1680) C222       3   2     119.129   175.06   0.0105    11.1583     7.8903     1.3531     90.000     90.000     90.000 ' ===  19  16   3
1681) P-1        3   1      67.712   174.96   0.0106     4.0695     2.6081     9.3404     94.873    134.442     98.015 ' ===  14  13  19   7  12  12
1682) P21        3   1     141.766   174.96   0.0091     5.5788     6.4417     3.9448     90.000     89.994     90.000 ' ===  18  14  18  14
1683) Cc         3   1     246.543   174.89   0.0105     7.9214    11.1582     2.8003     90.000     95.082     90.000 ' ===  18  21   5   4
1684) C2         3   2     151.584   174.87   0.0105     5.1653     4.5553     6.6684     90.000    104.961     90.000 ' ===  14  10  18  12
1685) P2         3   8    -999.000   174.76   0.0105     2.8307     6.4423     2.0016     90.000   -999.000     90.000 ' ===   5  13   5   0
1686) P-1        3   1      59.495   174.76   0.0103     2.7031     3.4605     6.6716    101.518    101.313     80.870 ' ===   8  15  19   4   6  13
1687) P-1        3   2      52.174   174.64   0.0105     2.0097     4.1057     6.8090     98.311    104.871    101.037 ' ===  11  12  18   6   8  10
1688) P4bm       3   9      50.133   174.55   0.0106     2.7896     2.7896     6.4424     90.000     90.000     90.000 ' ===   9  12
1689) C2         3   0     323.972   174.55   0.0101     7.9291    11.1581     3.6800     90.000     84.293     90.000 ' ===  21  20   9   9
1690) P-1        3   1      51.632   174.55   0.0105     2.3458     3.4197     6.8894    109.618     82.662     92.455 ' ===  11  17  19   8  10  14
1691) P4         3   7      50.133   174.55   0.0105     2.7896     2.7896     6.4423     90.000     90.000     90.000 ' ===  11  13
1692) Pbcn       3   1     245.592   174.54   0.0105    11.1588     7.8901     2.7894     90.000     90.000     90.000 ' ===  19  19   9
1693) P2         3   1      95.188   174.51   0.0102     4.5873     6.4420     3.2437     90.000     83.230     90.000 ' ===  16  15  18  14
1694) C2         3   2     151.583   174.46   0.0104     5.1653     4.5552     7.3050     90.000     61.873     90.000 ' ===  14  10  20  14
1695) Pcc2       3   1     141.793   174.41   0.0105     6.4424     5.5790     3.9450     90.000     90.000     90.000 ' ===  18  14  13
1696) P-1        3   1      69.110   174.32   0.0099     1.5701     6.9334     7.9287    125.656     84.318     99.786 ' ===   5  18  21   4   5  17
1697) C2         3   3     113.474   174.25   0.0104    11.1627     7.8902     1.2889     90.000     91.637     90.000 ' ===  18  16   2   1
1698) P2         3   6      41.814   174.24   0.0106     2.8496     6.4424     2.3266     90.000    101.780     90.000 ' ===   9  13  10   5
1699) I222       3   1     310.627   174.22   0.0104    11.1586     7.8900     3.5282     90.000     90.000     90.000 ' ===  20  18   7
1700) P2         3   5      37.894   174.21   0.0107     3.9451     6.4424     1.4909     90.000     90.015     90.000 ' ===  11  14   6   3
1701) Ima2       3   2     124.758   174.06   0.0105     7.8903    11.1582     1.4170     90.000     90.000     90.000 ' ===  18  20   3
1702) P2         3   2      84.237   173.86   0.0104     6.4896     5.5791     2.3437     90.000     96.918     90.000 ' ===  18  15  13  11
1703) P2         3   0     159.030   173.86   0.0103     4.6932     6.4422     5.4190     90.000    103.921     90.000 ' ===  17  17  15  14
1704) Pban       3   1     173.656   173.84   0.0104    11.1586     7.8900     1.9724     90.000     90.000     90.000 ' ===  19  21   6
1705) P2         3   1     112.675   173.81   0.0098     6.8324     2.5598     6.8331     90.000     70.528     90.000 ' ===  17   5  20  16
1706) C2         3   8      75.250   173.80   0.0106     2.9607    12.8848     2.1208     90.000     68.454     90.000 ' ===   5  13  10   5
1707) P2         2   0     175.473   173.76   0.0098     8.4570     6.4416     3.9868     90.000    126.106     90.000 ' ===  19  15  20  17
1708) Pccn       3   1     173.651   173.76   0.0104    11.1585     7.8900     1.9724     90.000     90.000     90.000 ' ===  20  20   5
1709) P-1        3  11      18.889   173.74   0.0107     1.4932     2.0126     6.8022     71.769     89.942    102.678 ' ===   6   3  10   1   5   2
1710) P2         3   1      95.189   173.68   0.0104     4.5873     6.4422     3.2436     90.000     96.773     90.000 ' ===  18  19  13  13
1711) Pnnn       3   2     262.538   173.62   0.0106    11.1587     2.9819     7.8901     90.000     90.000     90.000 ' ===  17   6  19
1712) Iba2       3   1     272.441   173.62   0.0104    11.1584     7.8901     3.0945     90.000     90.000     90.000 ' ===  19  18   4
1713) P-1        3   1      44.467   173.55   0.0102     2.0203     3.4996     6.5468     79.734     87.786     77.494 ' ===   9  20  20   9   8  18
1714) I222       3   2     192.654   173.40   0.0102    11.1579     7.8901     2.1883     90.000     90.000     90.000 ' ===  18  18   8
1715) P21        3   2      86.829   173.38   0.0107     6.5424     3.9448     3.4165     90.000    100.023     90.000 ' ===  20  11  17  16
1716) Pccn       3   1     182.417   173.34   0.0103     7.8901    11.1580     2.0720     90.000     90.000     90.000 ' ===  19  21   4
1717) Cc         3   3     113.014   173.33   0.0104    11.1909     7.8901     1.2837     90.000     85.621     90.000 ' ===  17  18   2   1
1718) C2         3   3     109.677   173.33   0.0104    11.1660     7.8901     1.2458     90.000     87.875     90.000 ' ===  18  17   2   2
1719) P-1        3   1      51.631   173.28   0.0104     3.4197     2.3458     6.5832     83.602     80.322     92.454 ' ===  17  11  21   8  16  10
1720) Ccca       3   9     186.485   173.27   0.0107    12.8848     3.9451     3.6686     90.000     90.000     90.000 ' ===  13   8   4
1721) P-1        3   1      61.203   173.25   0.0104     3.5597     2.7806     6.8996     82.032    106.137     73.698 ' ===  15   7  20   3  13   7
1722) P-1        3   2      63.199   173.24   0.0105     3.5443     2.8712     6.6376     80.269     83.082    105.420 ' ===  17  10  18   8  15   7
1723) P-1        3   3      46.729   173.14   0.0105     2.8085     2.6001     6.5003     97.664     90.880     83.359 ' ===  10  11  17   6   8   9
1724) P-1        3   1      51.631   173.05   0.0103     2.3458     3.4197     6.7378    100.320    103.846     87.546 ' ===   9  17  18   7   6  14
1725) P2         3   1      95.190   173.03   0.0102     4.5873     6.4420     3.2438     90.000     96.770     90.000 ' ===  15  18  18  13
1726) Pc         3   9    -999.000   173.03   0.0105     2.8380     6.4423     2.0068     90.000   -999.000     90.000 ' ===   5  13   4   0
1727) Ima2       3  10      75.795   173.02   0.0106    12.8848     3.9451     1.4911     90.000     90.000     90.000 ' ===  11   8   3
1728) Pc         3   8      35.528   173.01   0.0104     2.7958     6.4423     1.9769     90.000     93.800     90.000 ' ===   7  14   6   2
1729) P-1        3   1      67.939   172.97   0.0103     1.5434     6.8986     7.9102    125.467     85.928     97.896 ' ===   4  19  19   3   4  16
1730) P-1        3   1     150.682   172.96   0.0103     4.5286     5.4121     6.7385     78.411     81.721    107.379 ' ===  17  20  20  16  15  18
1731) P-1        3   4      33.854   172.87   0.0104     1.5381     3.4823     8.1207    126.592    103.687     78.860 ' ===   5  16  17   5   5  14
1732) C2         3   1     190.822   172.81   0.0103     7.9643    11.1582     2.1675     90.000     97.827     90.000 ' ===  20  20   8   8
1733) I222       3   1     310.629   172.69   0.0101     7.8898    11.1575     3.5286     90.000     90.000     90.000 ' ===  18  19  14
1734) C2         3   9      78.094   172.67   0.0106     3.9638    12.8848     1.5363     90.000     84.439     90.000 ' ===   9  13   4   4
1735) P-1        3   3      46.729   172.60   0.0106     2.8086     2.6000     6.5005     82.337     89.112     83.354 ' ===  11  13  18   7   9  12
1736) P-1        3   3      46.729   172.59   0.0105     2.8085     2.6001     6.5003     97.663     90.880     83.358 ' ===  12  11  18   8  10  10
1737) P2         3   4      62.067   172.47   0.0105     4.5689     6.4423     2.1150     90.000     85.570     90.000 ' ===  15  15  12  11
1738) Pc         3   1     117.001   172.45   0.0108     6.0901     6.4426     3.2550     90.000    113.635     90.000 ' ===  17  19  14  11
1739) P-1        3   1      51.629   172.41   0.0103     3.4197     2.3457     6.8893     82.663     70.382     87.549 ' ===  18   8  19   6  15   7
1740) Pnc2       3   2      89.675   172.23   0.0103     6.4422     2.4950     5.5792     90.000     90.000     90.000 ' ===  17  12  13
1741) Pnc2       3   2      89.675   172.17   0.0104     6.4423     2.4950     5.5791     90.000     90.000     90.000 ' ===  16  12  14
1742) P2         3   1      95.188   172.16   0.0104     4.5873     6.4422     3.2436     90.000     83.227     90.000 ' ===  17  20  14  13
1743) Cmc21      3   2     148.086   172.14   0.0105    11.1582     7.8903     1.6820     90.000     90.000     90.000 ' ===  20  18   3
1744) C2         3   2     122.041   172.11   0.0105    11.4645     7.8903     1.3862     90.000     76.727     90.000 ' ===  20  17   3   3
1745) P-1        3   1      72.097   172.07   0.0102     1.6378     7.2268     7.1632    113.477     72.541    109.007 ' ===   5  18  20   4   5  16
1746) Cc         3   2     140.396   172.06   0.0103    11.2307     7.8901     1.5947     90.000     96.521     90.000 ' ===  20  18   4   4
1747) Cmc21      3   3     109.829   172.05   0.0104     7.8902    11.1582     1.2475     90.000     90.000     90.000 ' ===  16  19   2
1748) P-1        3   1      51.628   172.02   0.0103     2.3457     3.4197     6.8893    109.618     82.663     92.451 ' ===   8  17  19   6   7  14
1749) Ima2       3   2     179.353   172.01   0.0104    11.1581     7.8903     2.0372     90.000     90.000     90.000 ' ===  19  19   4
1750) Pccn       3   1     245.591   171.98   0.0105    11.1588     7.8901     2.7894     90.000     90.000     90.000 ' ===  20  19   8
1751) P-1        3   1      54.188   171.91   0.0102     2.4620     3.5292     6.9500    104.077    109.731     75.485 ' ===   9  17  19   7   7  15
1752) P212121    2   0     347.311   171.89   0.0103    11.1585     7.8897     3.9451     90.000     90.000     90.000 ' ===  20  19  17
1753) P2         3   1      95.189   171.88   0.0102     4.5873     6.4420     3.2438     90.000     83.230     90.000 ' ===  16  16  18  14
1754) P-1        3   1      75.738   171.83   0.0103     3.2696     3.8899     7.2551     62.769     97.571    112.424 ' ===  18  14  22  14  18  14
1755) Cc         3   2     116.996   171.73   0.0103     7.9179    11.1582     1.3289     90.000     85.188     90.000 ' ===  18  19   4   3
1756) P2         3   1      95.189   171.68   0.0103     4.5872     6.4421     3.2437     90.000     83.229     90.000 ' ===  17  17  17  13
1757) C2         3   2     114.771   171.61   0.0098    13.6648     1.3037     6.8331     90.000     70.528     90.000 ' ===  18   3  20  17
1758) Pc         3   2      83.623   171.60   0.0102     4.0299     6.4420     3.2904     90.000     78.220     90.000 ' ===  17  19  10   9
1759) P-1        3   1      98.979   171.59   0.0105     2.9746     5.5075     7.4154    119.683     80.099    110.312 ' ===  15  16  21  12  14  16
1760) Pnc2       3   3      70.895   171.52   0.0103     6.4421     3.9451     2.7895     90.000     90.000     90.000 ' ===  17  13   8
1761) P-1        3   1      78.483   171.48   0.0101     3.5381     3.5658     6.5489     92.677    100.373     74.943 ' ===  20  13  20  13  18  12
1762) P2         3   1      95.179   171.44   0.0098     4.5872     6.4415     3.2437     90.000     96.769     90.000 ' ===  17  16  19  15
1763) P-1        3   1      50.391   171.38   0.0103     2.2895     3.4285     6.8569    109.753     94.793     85.215 ' ===   8  19  18   7   6  16
1764) P21/c      3   1     104.718   171.30   0.0105     6.7288     5.5793     2.9134     90.000     73.222     90.000 ' ===  18  20  15  12
1765) Cc         3   3     129.710   171.17   0.0103    11.1582     7.8902     1.4733     90.000     90.270     90.000 ' ===  19  17   1   1
1766) P-1        3   2      42.353   170.97   0.0104     2.3566     2.8052     6.4900     89.265     83.042     83.974 ' ===  12  14  19   9  11  12
1767) C2         3   1     138.232   170.96   0.0102     7.9289    11.1581     1.5702     90.000     95.684     90.000 ' ===  19  18   9   7
1768) P2         3   7      28.945   170.92   0.0108     1.9726     6.4425     2.2776     90.000     89.989     90.000 ' ===   8  13   8   3
1769) Pban       3   1     173.655   170.92   0.0103    11.1586     7.8898     1.9725     90.000     90.000     90.000 ' ===  19  19  11
1770) C2         3   1     152.031   170.83   0.0103    11.1914     7.8901     1.7269     90.000     94.427     90.000 ' ===  21  17   5   5
1771) P-1        3   1      72.693   170.57   0.0107     3.3026     3.8175     7.8279     87.547     60.803    116.494 ' ===  11  17  20   9   9  15
1772) C2         3   1     145.451   170.47   0.0104     8.0094    11.1582     1.6521     90.000     80.103     90.000 ' ===  18  21   4   3
1773) P2         3   1     141.779   170.43   0.0100     5.5790     6.4419     3.9450     90.000     89.994     90.000 ' ===  15  14  17  12
1774) Pban       3   1     141.786   170.40   0.0101    11.1580     7.8899     1.6106     90.000     90.000     90.000 ' ===  18  19   8
1775) P-1        3   1      57.093   170.40   0.0102     2.5940     3.4319     6.6138    100.679     81.542     95.416 ' ===  11  18  19   9   9  15
1776) C2         3   1     148.308   170.39   0.0103     7.9014    11.1580     1.6846     90.000     86.938     90.000 ' ===  16  20   6   3
1777) Pban       3   2     115.772   170.37   0.0104    11.1583     7.8901     1.3150     90.000     90.000     90.000 ' ===  18  18   4
1778) P-1        3   1      51.629   170.33   0.0102     2.3457     3.4197     6.5829     80.325     83.603     92.462 ' ===   9  18  20   8   7  16
1779) P-1        3   1      54.187   170.24   0.0102     2.4620     3.5292     6.9058    110.831     81.674    104.515 ' ===   9  17  18   7   7  13
1780) C222       3   2     119.128   170.22   0.0104    11.1584     7.8901     1.3531     90.000     90.000     90.000 ' ===  18  17   3
1781) C2         3   3     138.929   170.19   0.0106    13.6673     1.5779    11.1591     90.000    144.738     90.000 ' ===  16   4  17  13
1782) I222       3   2     124.758   170.10   0.0103    11.1582     7.8901     1.4171     90.000     90.000     90.000 ' ===  18  19   4
1783) Cmc21      3   1     296.174   170.08   0.0105    11.1586     7.8900     3.3640     90.000     90.000     90.000 ' ===  19  19   5
1784) P-1        3   1      69.777   170.03   0.0101     3.6969     3.1703     8.6366     84.576     55.023    112.454 ' ===  20  11  20  11  18  11
1785) Pcc2       3   1     141.800   169.98   0.0107     5.5791     6.4425     3.9451     90.000     90.000     90.000 ' ===  15  18  13
1786) I222       3   1     310.625   169.97   0.0104    11.1586     7.8899     3.5282     90.000     90.000     90.000 ' ===  20  18   9
1787) P-1        3   9      37.547   169.93   0.0106     1.9759     2.9546     7.6288    117.972     76.661     86.649 ' ===   6   5   9   2   3   1
1788) Pbcn       3   1     173.651   169.85   0.0104    11.1583     7.8902     1.9724     90.000     90.000     90.000 ' ===  20  20   6
1789) Iba2       3   2     144.837   169.73   0.0105    11.1585     7.8901     1.6451     90.000     90.000     90.000 ' ===  19  20   4
1790) P-1        3   1      83.445   169.63   0.0098     1.8958     6.9891    14.0666    150.307     68.461    102.128 ' ===   3  20  22   2   3  20
1791) I222       3   2     124.759   169.62   0.0105     7.8903    11.1582     1.4170     90.000     90.000     90.000 ' ===  18  19   3
1792) C2         3   1     207.090   169.51   0.0105     8.6425     3.7194     7.0574     90.000     65.904     90.000 ' ===  17  14  20  16
1793) P-1        3   1      50.391   169.51   0.0103     2.2895     3.4285     7.0311     82.481    111.496     85.215 ' ===   8  19  22   7   8  19
1794) C222       3   1     225.372   169.48   0.0104    11.1583     7.8901     2.5599     90.000     90.000     90.000 ' ===  16  15   7
1795) P-1        3   1      61.201   169.47   0.0104     3.5597     2.7806     6.8281     73.355    103.916    106.302 ' ===  16   7  20   4  14   6
1796) I222       3   3     151.577   169.37   0.0101    11.1579     7.8899     1.7218     90.000     90.000     90.000 ' ===  17  16   8
1797) C2         3   5     151.589   169.35   0.0104     5.1656     4.5553     6.6683     90.000     75.035     90.000 ' ===  13  16  14  10
1798) C2         3   9      70.988   169.32   0.0106     2.7930    12.8848     1.9750     90.000     92.846     90.000 ' ===   4  12   6   1
1799) P4/n       3   8      50.133   169.25   0.0106     2.7896     2.7896     6.4424     90.000     90.000     90.000 ' ===  10  13
1800) Pban       3   1     245.586   169.23   0.0105    11.1585     7.8903     2.7894     90.000     90.000     90.000 ' ===  20  18   9
1801) Fddd       2   0    1414.339   169.20   0.0103    12.3792    10.2392    11.1583     90.000     90.000     90.000 ' ===  19  21  22
1802) P-1        3   2      60.233   169.19   0.0103     3.6203     2.7366     8.5999     88.860    129.162    109.309 ' ===  12  14  19   7  11  12
1803) P-1        3   1      51.629   169.16   0.0102     2.3457     3.4197     6.7377     79.679    103.846     92.463 ' ===   8  18  20   7   6  17
1804) P-1        3   1      61.201   169.15   0.0103     3.5597     2.7806     6.5938     82.814     82.492    106.302 ' ===  16   7  21   4  15   7
1805) C2221      3   1     272.445   169.15   0.0105    11.1583     7.8903     3.0945     90.000     90.000     90.000 ' ===  20  18   7
1806) P-1        3   2      50.129   169.15   0.0103     2.2775     3.4166     6.5420     79.975     90.003     90.008 ' ===   8  16  17   5   5  13
1807) Ima2       3   3     116.586   169.15   0.0103    11.1581     7.8902     1.3243     90.000     90.000     90.000 ' ===  19  17   1
1808) Cc         3   3    -999.000   169.15   0.0103     7.8918    11.1581     1.2802     90.000   -999.000     90.000 ' ===  16  19   1   0
1809) P-1        3   2      52.175   169.10   0.0105     2.0097     4.1057     6.5862     78.004     92.280    101.037 ' ===  11  12  19   6   9  11
1810) P-1        3   1      71.013   169.07   0.0100     2.8456     3.8780     6.5753     86.752    100.918     87.376 ' ===  12  17  19   9  10  16
1811) C2         3   1     149.365   169.06   0.0100    13.6660     1.6966     6.8327     90.000     70.530     90.000 ' ===  21   4  18  17
1812) Cmc21      3   1     491.125   168.99   0.0102    11.1566     7.8902     5.5792     90.000     90.000     90.000 ' ===  16  21  14
1813) P-1        3   2      47.707   168.96   0.0104     2.6547     2.8674     7.9642    103.382    118.181    103.378 ' ===  15  12  21   9  15  12
1814) C2         3   1     144.337   168.94   0.0104     8.0319    11.1581     1.6395     90.000     79.220     90.000 ' ===  18  21   4   2
1815) C2221      3  11     107.187   168.93   0.0106     3.9451     2.1086    12.8847     90.000     90.000     90.000 ' ===   7   2  10
1816) C2221      3  11     111.504   168.93   0.0106     3.7193     2.3267    12.8847     90.000     90.000     90.000 ' ===   7   5  10
1817) P2         3   1      95.189   168.88   0.0104     4.5872     6.4422     3.2437     90.000     83.229     90.000 ' ===  17  19  14  13
1818) Pbcn       3   1     182.418   168.84   0.0103    11.1580     7.8901     2.0720     90.000     90.000     90.000 ' ===  22  19   6
1819) P-1        3   1      48.513   168.81   0.0102     2.9160     2.5846     6.5666     97.194     98.206     92.312 ' ===  15  14  19   9  13  11
1820) P-1        3   1      84.972   168.75   0.0098     3.4804     3.8609     6.8844     82.952     72.461    100.991 ' ===  19  11  17   9  15   8
1821) C2221      3   3     122.793   168.71   0.0105    11.1586     7.8901     1.3947     90.000     90.000     90.000 ' ===  18  16   3
1822) Fdd2       2   0    1414.356   168.64   0.0103    12.3793    11.1582    10.2392     90.000     90.000     90.000 ' ===  19  22  21
1823) P-1        3   1      77.779   168.60   0.0105     3.7970     3.5337     6.5506     87.098     82.279    115.868 ' ===  13   8  22   4  13   8
1824) P2         3   1      95.191   168.60   0.0104     4.5873     6.4421     3.2438     90.000     83.229     90.000 ' ===  16  17  17  13
1825) C2         2   0     283.762   168.59   0.0102    11.1654     7.8899     3.2232     90.000     87.932     90.000 ' ===  16  18   9   4
1826) P-1        3   2      75.339   168.50   0.0101     2.9645     4.0140     6.5173     88.400     98.722    100.637 ' ===  12  15  18   8  10  12
1827) P2         3   1     167.241   168.39   0.0100     4.6534     6.4417     5.6993     90.000    101.781     90.000 ' ===  16  18  19  14
1828) P-1        3   2      84.238   168.30   0.0108     2.3436     6.0511     8.5585    129.525     95.238     67.219 ' ===  12  17  21  10  12  17
1829) P-1        3   7      36.721   168.22   0.0105     1.9731     2.8896     8.3413     50.564     89.169     88.693 ' ===   8   7  14   3   6   6
1830) P2         3   1      95.191   168.20   0.0103     4.5873     6.4421     3.2438     90.000     83.230     90.000 ' ===  15  19  18  13
1831) P-1        3   1      61.202   168.14   0.0103     3.5597     2.7807     6.5938     82.811     82.492    106.301 ' ===  15   8  21   4  14   8
1832) P-1        3   1      61.202   168.10   0.0103     3.8531     2.7806     6.5938     97.187    102.181     62.464 ' ===  18   8  21   7  17   8
1833) Cmc21      3   1     491.179   168.00   0.0106     7.8903    11.1585     5.5788     90.000     90.000     90.000 ' ===  19  20  11
1834) P2         3  10      43.568   167.82   0.0107     2.7774     6.4424     2.4620     90.000     98.499     90.000 ' ===   6  10   8   6
1835) Ima2       3   3     128.991   167.75   0.0103    11.1580     7.8902     1.4652     90.000     90.000     90.000 ' ===  19  17   4
1836) C2221      3   1     266.135   167.65   0.0106    15.7802     1.5114    11.1588     90.000     90.000     90.000 ' ===  21   6  20
1837) P-1        3   6      28.557   167.47   0.0106     1.2974     3.4167     6.5636     80.063     94.606     89.323 ' ===   3  12  16   1   2  11
1838) C2         3   1     241.897   167.44   0.0104    11.1858     7.8903     2.7475     90.000     85.971     90.000 ' ===  21  16   5   5
1839) Pcc2       3   1     141.793   167.40   0.0105     6.4424     5.5791     3.9450     90.000     90.000     90.000 ' ===  18  14  14
1840) P-1        3   1      65.542   167.39   0.0101     3.8685     2.9779     6.9391    100.043     68.179    117.972 ' ===  20  10  19  10  17   9
1841) C222       3   3     122.796   167.33   0.0106    11.1588     7.8901     1.3947     90.000     90.000     90.000 ' ===  17  16   4
1842) P-1        3   1      65.542   167.32   0.0100     2.9780     3.8685     6.9390     68.179     79.957     62.029 ' ===  10  19  20   9  10  17
1843) C2         3   1     149.633   167.30   0.0105    11.1642     7.8903     1.6996     90.000     88.133     90.000 ' ===  21  19   4   4
1844) P-1        3   2      57.877   167.25   0.0096     2.6299     3.4793     7.1348    103.429    113.536     79.103 ' ===  10  20  19  10   9  18
1845) P-1        3   1      82.142   167.23   0.0106     3.7320     3.4873     8.0198     80.025     58.433    101.571 ' ===   7  17  19   6   4  14
1846) P-1        3   1      79.143   167.23   0.0092     2.8433     4.4049     6.6061     77.161     92.470    101.163 ' ===  17  18  19  14  14  16
1847) C2         3   1     145.454   167.23   0.0104     8.0092    11.1585     1.6521     90.000     80.103     90.000 ' ===  20  20   5   4
1848) P-1        3   1      61.202   167.18   0.0103     3.5598     2.7806     6.8995     82.032     73.863    106.304 ' ===  15   8  20   4  13   8
1849) P2         3   6      41.814   167.11   0.0105     3.2905     6.4421     2.0150     90.000    101.775     90.000 ' ===  10  12  10   5
1850) Cc         3  10      81.678   167.02   0.0106     3.9464    12.8848     1.6068     90.000     88.547     90.000 ' ===   8  12   3   3
1851) P2         3   1      95.186   167.00   0.0101     4.5873     6.4418     3.2438     90.000     96.770     90.000 ' ===  16  17  19  14
1852) Cmc21      3   1     283.564   167.00   0.0104    11.1581     7.8902     3.2209     90.000     90.000     90.000 ' ===  19  20   6
1853) P-1        3  10    -999.000   166.99   0.0104     1.2448     2.9160     6.5153   -999.000     89.434     87.716 ' ===   2   8  13   0   2   8
1854) Cmc21      3   1     491.182   166.98   0.0106     7.8904    11.1586     5.5788     90.000     90.000     90.000 ' ===  18  20  11
1855) Pban       3   2     119.129   166.98   0.0105    11.1583     7.8902     1.3531     90.000     90.000     90.000 ' ===  19  15   4
1856) P-1        3   4      32.106   166.88   0.0099     1.4588     3.4214     6.8422    109.242     93.066     93.047 ' ===   6  16  16   4   5  13
1857) P-1        3   1      64.700   166.86   0.0103     2.9395     3.5153     6.7707    102.952    104.935     76.394 ' ===   9  19  21   9   9  18
1858) Ccc2       3   9     186.485   166.85   0.0107     3.6686     3.9451    12.8848     90.000     90.000     90.000 ' ===   4   8  13
1859) Pbcn       3   1     182.417   166.80   0.0103    11.1580     7.8901     2.0720     90.000     90.000     90.000 ' ===  21  19   4
1860) Cmc21      3   1     491.185   166.80   0.0106     7.8904    11.1586     5.5788     90.000     90.000     90.000 ' ===  18  20  12
1861) P-1        3   1      50.391   166.76   0.0103     2.2895     3.4285     6.8416    100.971    107.018     85.215 ' ===   8  19  20   7   6  17
1862) C2         3   1     241.899   166.76   0.0105    11.1858     7.8903     2.7475     90.000     94.029     90.000 ' ===  21  16   6   6
1863) P-1        3   3      46.730   166.73   0.0106     2.6001     2.8086     7.3161    114.290    106.339     83.359 ' ===  12  12  18   8  11  11
1864) P-1        3   8      42.579   166.70   0.0106     2.3691     2.8054     6.6661     88.440     75.113     83.941 ' ===   5   9  10   4   1   5
1865) Cc         3   9      74.282   166.69   0.0106     2.9226    12.8847     2.1459     90.000     66.812     90.000 ' ===   5  14   6   2
1866) Pban       3   1     173.659   166.69   0.0104    11.1580     7.8903     1.9725     90.000     90.000     90.000 ' ===  21  17   7
1867) Pnnn       3   1     168.467   166.66   0.0104    11.1584     7.8901     1.9135     90.000     90.000     90.000 ' ===  20  18   6
1868) P-1        3   1      71.015   166.43   0.0101     2.8456     3.8780     7.4421     61.899     78.978     87.377 ' ===  13  17  19  10  10  16
1869) P-1        3   1      65.542   166.40   0.0100     3.8685     3.6093     7.0577    112.722     99.646     46.777 ' ===  19  15  18  14  15  12
1870) Pnc2       3   1     283.577   166.39   0.0101     6.4419     5.5792     7.8901     90.000     90.000     90.000 ' ===  19  12  13
1871) C222       3   1     272.445   166.38   0.0105    11.1583     7.8903     3.0945     90.000     90.000     90.000 ' ===  20  18   7
1872) P-1        3   1      59.787   166.35   0.0103     3.4543     2.7164    10.2511     90.954    140.064     98.467 ' ===  17   7  22   5  17   7
1873) Ccc2       3   2     148.086   166.33   0.0104    11.1584     7.8901     1.6820     90.000     90.000     90.000 ' ===  19  19   3
1874) I222       3   2     124.759   166.29   0.0105    11.1585     7.8901     1.4170     90.000     90.000     90.000 ' ===  18  20   4
1875) Pca21      3   1     179.353   166.22   0.0104     4.9899     6.4423     5.5792     90.000     90.000     90.000 ' ===  14  19  13
1876) C2         3   1     149.910   166.20   0.0104    11.1662     7.8902     1.7028     90.000     92.187     90.000 ' ===  21  19   3   3
1877) P2         2   1     167.242   166.13   0.0100     4.6534     6.4417     6.5807     90.000    122.026     90.000 ' ===  16  18  16  11
1878) Ima2       3   2     179.356   166.06   0.0103    11.1581     7.8901     2.0372     90.000     90.000     90.000 ' ===  18  18   3
1879) C2         3   1     166.384   166.03   0.0104    11.1804     7.8902     1.8899     90.000     86.373     90.000 ' ===  19  18   4   2
1880) P-1        3   5      33.683   166.02   0.0105     1.5302     3.5068     6.5474    100.282     92.302     76.987 ' ===   5  12  17   2   4  12
1881) P-1        3   8      43.297   165.98   0.0106     2.4091     2.8059     7.2497     69.148     75.564     96.156 ' ===   5   8  12   3   4   6
1882) P-1        3   8      43.371   165.98   0.0106     2.4132     2.8060     6.4480     89.751     92.381     96.171 ' ===   5   8  14   3   5   7
1883) P-1        3   8      43.371   165.98   0.0106     2.8060     2.4132     6.4480     92.382     89.738     96.167 ' ===   8   5  14   3   7   5
1884) C2         3   3     113.857   165.97   0.0104    11.2004     7.8902     1.2932     90.000     94.978     90.000 ' ===  18  17   2   1
1885) P-1        3   1      51.627   165.96   0.0100     2.3457     3.4197     6.9882     71.539     77.888     92.456 ' ===   9  18  18   7   7  15
1886) C2         3   3     111.597   165.92   0.0104    11.2135     7.8900     1.2676     90.000     84.319     90.000 ' ===  18  18   2   2
1887) P-1        3   1      48.514   165.91   0.0103     2.5846     2.9160     6.9267    105.699     76.264     87.688 ' ===  15  15  18  11  13  11
1888) C2         3   8      83.628   165.90   0.0105     2.3267    12.8846     2.9228     90.000     72.636     90.000 ' ===   5  14   8   3
1889) P-1        3   2      47.708   165.85   0.0106     2.8674     2.6546     6.5029     97.818     91.798     76.623 ' ===  11  15  19   8  10  14
1890) P4cc       3   7     100.266   165.82   0.0105     2.7896     2.7896    12.8846     90.000     90.000     90.000 ' ===  11  13
1891) P-1        3   1      48.513   165.81   0.0102     2.9159     2.5847     6.5667     97.194     98.206     92.312 ' ===  15  16  17  12  11  11
1892) P2         3   1      95.190   165.77   0.0103     3.2437     6.4421     4.5873     90.000     96.770     90.000 ' ===  18  18  15  13
1893) Pca21      3   1     179.351   165.75   0.0104     4.9899     6.4423     5.5792     90.000     90.000     90.000 ' ===  14  19  14
1894) C2221      3  11      70.901   165.75   0.0106    12.8848     3.9451     1.3948     90.000     90.000     90.000 ' ===  11   5   2
1895) P-1        3   3      46.729   165.69   0.0105     2.6001     2.8085     6.5004     89.120     97.663     96.642 ' ===  12  12  17   8  10   9
1896) C222       3   2     136.220   165.65   0.0104     7.8901    11.1584     1.5472     90.000     90.000     90.000 ' ===  17  18   3
1897) P-1        3   3      41.816   165.65   0.0107     2.3267     2.8497     7.2343     70.833     76.045    101.779 ' ===  12  12  17   7  11   9
1898) P-1        3   1      61.202   165.64   0.0104     3.8531     2.7806     6.8281     73.357     89.112    117.537 ' ===  18   8  20   7  16   7
1899) P-1        3   1      64.219   165.58   0.0103     3.7981     2.6412     6.7295     98.413     76.620     83.571 ' ===  17  14  16  12  11   9
1900) Ima2       3   1     310.645   165.47   0.0103     7.8902    11.1578     3.5286     90.000     90.000     90.000 ' ===  18  21  12
1901) P-1        3   1      67.055   165.42   0.0104     1.5232     6.9807     7.9472    125.840     83.123    101.808 ' ===   6  17  20   3   5  16
1902) Ccc2       3   8     151.591   165.36   0.0105     5.5793     2.1087    12.8846     90.000     90.000     90.000 ' ===  10   6  13
1903) P-1        3  11      39.496   165.36   0.0083     2.1045     2.8988     9.4384     83.608     50.509    105.795 ' ===   7   9  10   5   5   8
1904) Ccc2       3   2     134.931   165.29   0.0104     7.8902    11.1581     1.5326     90.000     90.000     90.000 ' ===  18  20   2
1905) Pnnn       3   1     245.591   165.28   0.0105    11.1588     7.8901     2.7894     90.000     90.000     90.000 ' ===  20  19   8
1906) C2         3   8      56.250   165.25   0.0106    13.6664     1.2778     3.4165     90.000     70.529     90.000 ' ===  15   1  10  10
1907) Ima2       3   1     310.647   165.17   0.0103     7.8902    11.1578     3.5286     90.000     90.000     90.000 ' ===  18  21  11
1908) P-1        3   1      48.514   165.13   0.0102     2.9160     2.5846     6.5667     97.194     98.207     92.312 ' ===  14  15  19  10  12  12
1909) P2         3   5      43.413   165.12   0.0100     6.4670     3.9450     1.7083     90.000     84.950     90.000 ' ===  15  12  10   8
1910) C2         3   1     144.339   165.08   0.0103     8.0318    11.1581     1.6395     90.000     79.222     90.000 ' ===  17  20   4   2
1911) P-1        3   1      50.391   165.07   0.0102     2.2895     3.4285     6.5482     99.768     92.512     94.785 ' ===   9  17  21   7   8  17
1912) Pban       3   2     119.129   165.05   0.0105    11.1583     7.8903     1.3531     90.000     90.000     90.000 ' ===  19  16   3
1913) Cc         3  11      85.823   165.03   0.0106     3.9483    12.8848     1.6884     90.000     87.697     90.000 ' ===   7  11   2   2
1914) P-1        3   2      47.708   165.02   0.0105     2.6546     2.8674     7.3504     83.609    118.783    103.376 ' ===  15  13  16   9  11   9
1915) Iba2       3   1     296.172   165.00   0.0105    11.1581     7.8903     3.3640     90.000     90.000     90.000 ' ===  21  19   4
1916) P2         3  10      70.880   164.94   0.0095     3.9449     6.4411     2.7895     90.000     89.996     90.000 ' ===   8   7  10   6
1917) P-1        3   2      47.708   164.90   0.0104     2.8674     2.6547     6.5028     82.181     91.799    103.378 ' ===  11  16  18   8  10  14
1918) P-1        3   3      37.670   164.87   0.0104     1.7115     3.4234     6.8464    109.156     93.580     93.588 ' ===   6  17  18   6   6  15
1919) C2         3   7      67.474   164.87   0.0107     6.8337     1.5326     6.8332     90.000     70.526     90.000 ' ===  12   4  14  10
1920) P2         3  10      22.716   164.87   0.0106     1.9733     6.4424     1.7875     90.000     91.621     90.000 ' ===   7  12   3   2
1921) P21/c      3   1     141.758   164.85   0.0085     6.8329     6.4416     3.9448     90.000    125.269     90.000 ' ===  20  17  16  15
1922) P-1        3   1      59.730   164.84   0.0106     3.1091     3.1821     6.5252     86.821     80.863     69.576 ' ===  16  14  18  11  13  10
1923) P-1        3   2      45.904   164.82   0.0105     2.0855     3.6123     6.9951     74.400     69.267     71.055 ' ===   8  15  19   5   7  13
1924) P-1        3   1      64.219   164.81   0.0103     2.6413     3.7981     6.9197    108.895    101.756     83.571 ' ===  14  16  22  11  14  16
1925) Pcc2       3   1     141.800   164.68   0.0107     6.4426     5.5791     3.9451     90.000     90.000     90.000 ' ===  18  16  14
1926) Pmn21      3   1     283.580   164.45   0.0101     7.8902     6.4420     5.5792     90.000     90.000     90.000 ' ===  13  19  13
1927) P-1        3   2      52.176   164.43   0.0107     2.0098     4.1057     6.5863     78.004     92.278    101.038 ' ===  12  12  19   7  10  11
1928) P-1        3   2      58.503   164.36   0.0106     3.5163     2.6578     7.2182    108.796    112.506     76.337 ' ===  13  11  18   5  11   9
1929) P-1        3   2      60.232   164.35   0.0101     3.6204     2.7366    10.4205    100.400     38.586    109.311 ' ===  13  13  19   7  12  11
1930) P-1        3   1      51.627   164.34   0.0100     3.4197     2.3457     6.8890     97.334     70.378     92.456 ' ===  19   9  19   7  16   8
1931) C2         3   2     151.585   164.27   0.0102     5.1657     4.5553     6.6680     90.000    104.965     90.000 ' ===  17  18  19  16
1932) Pnc2       3   2     141.794   164.26   0.0105     6.4423     5.5791     3.9451     90.000     90.000     90.000 ' ===  18  13  14
1933) P-1        3   2      42.991   164.01   0.0097     1.9535     3.5219     7.8133     90.497     56.846     75.952 ' ===   8  16  19   4   7  14
1934) P-1        3   1      48.514   163.98   0.0103     2.9160     2.5847     6.5667     97.194     81.793     87.687 ' ===  15  15  18  11  12  11
1935) P2         3   8      45.874   163.97   0.0106     3.1263     6.4424     2.3008     90.000     98.139     90.000 ' ===   6  13  10   5
1936) C2         3   3     112.709   163.95   0.0104     7.8916    11.1584     1.2802     90.000     88.850     90.000 ' ===  17  17   2   1
1937) C222       3   1     296.175   163.94   0.0105     7.8901    11.1586     3.3640     90.000     90.000     90.000 ' ===  18  19   6
1938) P-1        3   1      59.495   163.90   0.0104     3.4605     2.7031     6.6716    101.312     78.482     99.132 ' ===  16   8  20   5  14   7
1939) C222       3   2     163.729   163.83   0.0103    11.1580     7.8901     1.8598     90.000     90.000     90.000 ' ===  19  18   4
1940) Cmc21      3   3     119.130   163.82   0.0104    11.1581     7.8902     1.3531     90.000     90.000     90.000 ' ===  18  17   2
1941) P-1        3   6      29.990   163.78   0.0104     1.3625     3.4194     6.5610    100.166     94.351     87.692 ' ===   3  14  15   3   2  12
1942) Pban       3   1     225.370   163.64   0.0103     7.8902    11.1581     2.5599     90.000     90.000     90.000 ' ===  16  19   6
1943) P21        3   3      50.121   163.62   0.0096     6.5413     2.2775     3.4166     90.000     79.973     90.000 ' ===  18   7  19  17
1944) P-1        3   2      66.819   163.56   0.0106     3.5398     3.0356     7.3473     62.925    105.579    105.150 ' ===  19  12  20  12  18  11
1945) P-1        3   1      77.780   163.55   0.0104     3.7969     3.5337     7.5985     59.425     94.994    115.863 ' ===  17   9  21   7  16   8
1946) C2         3   1     272.420   163.52   0.0102     6.8331     6.1886     6.5420     90.000    100.025     90.000 ' ===  19   8  20  17
1947) Cmc21      3   3     119.130   163.51   0.0103    11.1581     7.8902     1.3532     90.000     90.000     90.000 ' ===  19  17   1
1948) Pca21      3   2     141.789   163.48   0.0101    12.8839     2.7896     3.9451     90.000     90.000     90.000 ' ===  18   9  13
1949) P-1        3   1      51.627   163.43   0.0101     2.3457     3.4197     6.5828     99.677     96.394     92.455 ' ===   9  19  20   7   8  17
1950) P-1        3   2      39.581   163.40   0.0103     2.2024     2.8435     6.4840     91.261     83.494    101.165 ' ===  14  14  17   9  11  11
1951) P-1        3   1      60.155   163.39   0.0100     2.7332     3.4488     6.6149     98.647     98.541     97.831 ' ===   9  20  20   8   8  18
1952) Pc         3   1     117.008   163.33   0.0112     5.6383     6.4429     3.2550     90.000     98.295     90.000 ' ===  18  19  14  12
1953) Fddd       3   0    1414.313   163.33   0.0103    12.3787    11.1581    10.2396     90.000     90.000     90.000 ' ===  20  22  21
1954) P-1        3   1      48.515   163.32   0.0103     2.9160     2.5847     6.5667     97.193     98.206     92.314 ' ===  14  14  18   8  12  10
1955) P2         3   1      70.889   163.29   0.0100     6.8325     1.6105     6.8332     90.000     70.529     90.000 ' ===  19   5  21  18
1956) Cc         3  11      54.265   163.26   0.0106     2.1351    12.8847     2.0064     90.000     79.466     90.000 ' ===   3  12   7   3
1957) Ima2       3   3     114.198   163.17   0.0103     7.8902    11.1581     1.2971     90.000     90.000     90.000 ' ===  16  19   2
1958) Cmc21      3   1     491.122   163.16   0.0102    11.1565     7.8902     5.5792     90.000     90.000     90.000 ' ===  16  21  15
1959) Ccc2       3   1     439.309   163.16   0.0105    11.1587     7.8900     4.9897     90.000     90.000     90.000 ' ===  21  19  10
1960) I222       3   3     151.576   163.16   0.0101     7.8898    11.1579     1.7218     90.000     90.000     90.000 ' ===  16  18   8
1961) P-1        3   1      48.514   163.12   0.0102     2.9160     2.5846     6.9267    103.735     74.299     87.688 ' ===  15  14  18   9  11  12
1962) P-1        3   3      51.207   163.11   0.0105     3.0777     2.7280     6.6829    102.869     86.227     71.206 ' ===  11  10  19   4  10   9
1963) P-1        3   1      74.951   162.99   0.0105     3.4052     3.8495     7.4757    110.985     61.060    117.435 ' ===  11  15  20   8  10  14
1964) P-1        3   2      75.343   162.98   0.0102     2.9647     4.0139     6.5174     88.391     98.719    100.635 ' ===  13  14  17   9  11  10
1965) Pc         3   1     117.010   162.77   0.0113     5.6384     6.4430     3.2550     90.000     81.700     90.000 ' ===  19  18  13  12
1966) C2         3   2     146.437   162.74   0.0104     6.8332     3.3265     6.5421     90.000     79.974     90.000 ' ===  18   7  17  14
1967) Pcc2       3   1     283.578   162.68   0.0101     7.8902     6.4419     5.5792     90.000     90.000     90.000 ' ===  14  19  13
1968) P-1        3   2      41.812   162.68   0.0103     1.8996     3.4250     6.6487     99.118     79.714     86.028 ' ===  11  15  18   7   8  13
1969) Pmc21      3   1     212.683   162.63   0.0102     6.4420     6.8332     4.8316     90.000     90.000     90.000 ' ===  18  19  19
1970) C2         3   1     225.421   162.58   0.0104     7.8917    11.1584     2.5604     90.000     88.825     90.000 ' ===  17  20   5   2
1971) P-1        3   1      68.008   162.55   0.0103     1.5449     6.8882     7.9115    125.485     85.796     97.245 ' ===   5  18  19   3   4  15
1972) P2         3   3      50.122   162.49   0.0096     8.5975     2.2775     3.4166     90.000     48.522     90.000 ' ===  17   9  18  16
1973) C2         3   2     136.873   162.42   0.0104     7.9281    11.1585     1.5547     90.000     95.612     90.000 ' ===  18  18   4   2
1974) P2         3   1      95.189   162.35   0.0103     3.2437     6.4421     4.5873     90.000     96.770     90.000 ' ===  19  17  15  14
1975) Pmc21      3   3      70.894   162.32   0.0103     6.4420     3.9451     2.7895     90.000     90.000     90.000 ' ===  16  14   9
1976) P-1        3   1      50.390   162.32   0.0101     2.2895     3.4285     6.5482     99.768     87.487     85.215 ' ===   8  18  21   7   7  18
1977) I222       3   1     310.637   162.32   0.0102    11.1579     7.8897     3.5286     90.000     90.000     90.000 ' ===  20  18  15
1978) P-1        3   1      65.544   162.23   0.0100     2.9780     3.8685     6.9390    111.820    100.042     62.030 ' ===  10  20  20  10  10  18
1979) P-1        3   1      51.629   162.22   0.0102     2.3458     3.4197     6.9883     71.540    102.107     87.541 ' ===   9  17  18   7   7  14
1980) Cmc21      3   1     491.162   162.20   0.0103     7.8902    11.1577     5.5791     90.000     90.000     90.000 ' ===  19  19  13
1981) P-1        3   1      51.629   162.12   0.0102     2.3458     3.4197     6.5829     80.325     83.604     92.459 ' ===   9  17  19   7   7  14
1982) C2         3   1     219.645   162.12   0.0103     6.8332     4.9897     7.8899     90.000     54.735     90.000 ' ===  17  10  19  14
1983) C2         3   2     150.228   162.09   0.0105     8.7018    11.1582     1.7063     90.000     65.059     90.000 ' ===  16  20   3   1
1984) Iba2       3   3     168.448   162.08   0.0105     7.8903    11.1582     1.9133     90.000     90.000     90.000 ' ===  17  19   2
1985) P-1        3   1      91.302   162.04   0.0099     2.0742     6.9551    11.1699    142.438     92.655    100.746 ' ===   4  20  20   3   4  18
1986) C2         3   3     112.709   161.97   0.0103     7.8916    11.1584     1.2802     90.000     91.151     90.000 ' ===  16  16   3   1
1987) P2         3   2      86.827   161.78   0.0103     6.5419     3.9450     3.4165     90.000     79.980     90.000 ' ===  17  14  13  11
1988) P-1        3   7      34.518   161.74   0.0107     2.3524     2.4796     6.6306     95.361     76.321    113.283 ' ===   9   9  14   5   8   7
1989) C2         3   1     207.092   161.60   0.0105     8.6425     3.7194     7.0574     90.000    114.096     90.000 ' ===  17  15  20  16
1990) P-1        3   2      45.904   161.55   0.0105     2.0855     3.5364     6.7581    103.152     75.477    104.958 ' ===   8  16  20   6   7  15
1991) Ima2       3   2     168.453   161.40   0.0104    11.1584     7.8901     1.9134     90.000     90.000     90.000 ' ===  18  19   3
1992) P-1        3   2      60.234   161.30   0.0105     2.7365     3.7474     7.3047    108.957    116.412     65.750 ' ===  12  17  19  11  10  15
1993) Pba2       3  11      37.894   161.28   0.0106    12.8848     1.9726     1.4909     90.000     90.000     90.000 ' ===  11   4   3
1994) I222       3   1     310.634   161.28   0.0101    11.1579     7.8897     3.5286     90.000     90.000     90.000 ' ===  19  18  16
1995) P2         3   2      84.238   161.16   0.0105     6.4896     5.5792     2.3437     90.000     83.082     90.000 ' ===  18  14  12  10
1996) Cmc21      3   8     151.591   161.12   0.0105     5.5793     2.1087    12.8846     90.000     90.000     90.000 ' ===  10   7  13
1997) Pmn21      3   1     283.578   161.01   0.0101     7.8902     6.4419     5.5792     90.000     90.000     90.000 ' ===  14  19  13
1998) P-1        3  11    -999.000   160.97   0.0104     1.2531     2.9267     6.7313   -999.000     91.550     95.419 ' ===   2   6   9   0   1   4
1999) Pcca       3   1     179.353   160.94   0.0104     5.5792     6.4423     4.9900     90.000     90.000     90.000 ' ===  14  18  14
2000) P-1        3   7      18.857   160.92   0.0106     1.4839     2.0767     6.7462     74.809     87.121    108.224 ' ===   6   8  13   3   4   6
2001) Cmc21      3   1     283.559   160.91   0.0104     7.8902    11.1581     3.2208     90.000     90.000     90.000 ' ===  20  20   5
2002) Cc         3   1     157.793   160.91   0.0103     7.8946    11.1583     1.7923     90.000     88.050     90.000 ' ===  21  20   4   4
2003) P-1        3   6      33.058   160.86   0.0105     1.5019     3.4571     6.5446     79.858     91.548     98.774 ' ===   3  14  16   3   3  13
2004) C2         3   3     109.830   160.82   0.0104    11.1582     7.8901     1.2475     90.000     89.995     90.000 ' ===  17  16   3   2
2005) P2         3   1      70.894   160.64   0.0101     6.8334     1.6105     6.8325     90.000     70.530     90.000 ' ===  20   9  20  19
2006) Pc         3   1     116.992   160.60   0.0104     4.6033     6.4422     3.9868     90.000     98.294     90.000 ' ===  13  21  16   9
2007) C2         3  10      76.676   160.59   0.0106     3.9999    12.8848     1.5084     90.000     80.503     90.000 ' ===   8  12   3   3
2008) I222       3  11      74.962   160.59   0.0106    12.8848     3.9451     1.4747     90.000     90.000     90.000 ' ===  11   5   2
2009) P-1        3   2      47.708   160.54   0.0105     2.6546     2.8674     6.5028     91.797     82.182    103.376 ' ===  15  12  19   9  14  11
2010) P-1        3   2      45.902   160.53   0.0105     2.0855     3.5361     6.5540     81.230     93.423     75.049 ' ===   8  15  21   6   8  15
2011) Ibca       3   7     141.800   160.45   0.0107    12.8849     3.9451     2.7896     90.000     90.000     90.000 ' ===  14   9   7
2012) Pca21      3   1     179.355   160.45   0.0105     4.9899     6.4424     5.5792     90.000     90.000     90.000 ' ===  14  18  14
2013) P21        3   1     116.978   160.44   0.0090     4.6030     6.4420     3.9867     90.000     98.299     90.000 ' ===  15  16  16  11
2014) P-1        3   1      48.515   160.40   0.0103     2.9160     2.5847     6.5667     97.194     98.206     92.314 ' ===  14  14  17   8  11   9
2015) Pnc2       3   2     141.796   160.39   0.0105     6.4423     5.5791     3.9451     90.000     90.000     90.000 ' ===  19  13  13
2016) P-1        3   1      48.515   160.32   0.0103     2.5847     2.9160     6.9267    105.700     76.265     87.686 ' ===  14  14  19   8  13  11
2017) C2         3   1     207.092   160.28   0.0105     8.6426     3.7193     7.0574     90.000    114.095     90.000 ' ===  17  17  19  15
2018) C2         3   7     151.560   160.26   0.0095     5.1652     4.5554     6.6674     90.000    104.964     90.000 ' ===  14  12  12  10
2019) P-1        3   1      60.573   160.22   0.0103     2.7521     3.5230     6.5984     97.792     97.491    104.122 ' ===   9  14  20   4   7  13
2020) Pban       3   1     225.370   160.21   0.0103    11.1581     7.8901     2.5599     90.000     90.000     90.000 ' ===  19  17   6
2021) P42/n      3  11      50.134   160.18   0.0106     1.9725     1.9725    12.8848     90.000     90.000     90.000 ' ===   7  11
2022) I222       3   3     113.432   160.13   0.0103     7.8902    11.1581     1.2884     90.000     90.000     90.000 ' ===  16  19   1
2023) C2         3   1     207.090   160.12   0.0105     8.6424     3.7194     7.0573     90.000     65.904     90.000 ' ===  18  14  21  17
2024) Pc         3   1     167.244   160.07   0.0101     4.6533     6.4420     5.6992     90.000    101.776     90.000 ' ===  14  19  18  13
2025) P-1        3   1      65.544   160.05   0.0100     2.9780     3.6093     7.0577    112.723     75.492    108.808 ' ===  10  14  18   4   8  11
2026) P-1        3   1      85.055   160.03   0.0108     3.5124     3.8644     8.2971     52.047    106.043    103.430 ' ===  13   9  22   4  13   9
2027) C2         3   8      74.764   159.94   0.0105     2.9416    12.8846     2.0307     90.000    103.745     90.000 ' ===   5  13   7   2
2028) P21        3   1     116.974   159.89   0.0087     4.6030     6.4419     3.9866     90.000     81.700     90.000 ' ===  15  14  17  11
2029) P-1        3   1      71.169   159.88   0.0104     3.2334     3.4181     6.5615     80.142     94.417     88.305 ' ===   8  16  21   5   8  15
2030) P-1        3   1      48.514   159.88   0.0102     2.5847     2.9160     6.9267    105.701     76.265     87.687 ' ===  14  15  19   9  13  12
2031) P-1        3   1      48.515   159.81   0.0103     2.9160     2.5847     6.5667     97.193     98.206     92.313 ' ===  13  15  17   9  10  10
2032) P2         3   5      32.817   159.79   0.0105     6.8332     1.4910     3.4166     90.000     70.527     90.000 ' ===  15   4  12  10
2033) P-1        3   1      48.515   159.77   0.0103     2.9160     2.5847     6.5667     97.193     98.206     92.313 ' ===  13  14  17   8  10   9
2034) I222       3   3     114.198   159.73   0.0104    11.1581     7.8902     1.2971     90.000     90.000     90.000 ' ===  18  16   3
2035) Iba2       3   1     296.170   159.66   0.0104    11.1584     7.8901     3.3640     90.000     90.000     90.000 ' ===  20  19   4
2036) C2         3   1     149.367   159.66   0.0101    13.6660     1.6966     6.8328     90.000     70.529     90.000 ' ===  20   5  18  16
2037) P-1        3   2      60.234   159.65   0.0106     2.7365     3.7474     6.5624     79.027     85.518     65.749 ' ===  13  18  21  12  13  18
2038) Pmc21      3   2      89.677   159.59   0.0105     6.4424     2.4950     5.5791     90.000     90.000     90.000 ' ===  14  12  14
2039) P-1        3   3      46.730   159.57   0.0106     2.8086     2.6001     7.0416     94.413    112.624     96.643 ' ===  12  13  16   8   8  10
2040) C2         3   1     134.607   159.49   0.0101    13.6664     1.5290     6.8327     90.000     70.528     90.000 ' ===  21   4  19  18
2041) I222       3   1     310.627   159.43   0.0101    11.1577     7.8896     3.5286     90.000     90.000     90.000 ' ===  19  17  16
2042) P-1        3   1      48.515   159.39   0.0103     2.9160     2.5847     6.5667     82.807     81.793     92.313 ' ===  12  14  17   8   9   9
2043) Pmc21      3   1     283.578   159.36   0.0101     7.8902     6.4419     5.5792     90.000     90.000     90.000 ' ===  14  19  13
2044) P-1        3   3      41.736   159.28   0.0103     1.8962     3.4187     6.8699     70.430     84.052     88.016 ' ===   7  15  16   4   5  12
2045) P-1        3   3      36.013   159.27   0.0104     1.6362     3.5663     6.5453     99.075     88.206     73.342 ' ===   8  15  18   5   7  13
2046) P-1        3   1      51.626   159.23   0.0099     2.3457     3.4197     6.8889     70.378     82.666     87.543 ' ===  10  19  19   8   9  16
2047) Pba2       3   2     141.789   159.21   0.0101    12.8840     3.9451     2.7896     90.000     90.000     90.000 ' ===  18  13  11
2048) P-1        3   3      51.206   159.20   0.0104     3.0777     2.7280     6.6319    100.774    101.469     71.206 ' ===  11  11  17   4  10   8
2049) P2         3   2      50.130   159.00   0.0104     6.8331     2.2776     3.4165     90.000     70.527     90.000 ' ===  19   8  14  13
2050) P-1        3   1      48.514   158.96   0.0103     2.9160     2.5847     6.5667     97.194     98.207     92.313 ' ===  14  15  17  10  11  10
2051) P-1        3   2      60.234   158.92   0.0105     2.7365     3.6204     6.9098    105.188     71.227    109.312 ' ===  12  14  19   8  10  12
2052) C2221      3   2     148.086   158.90   0.0105    11.1582     7.8903     1.6820     90.000     90.000     90.000 ' ===  20  18   3
2053) Cmc21      3   0     694.500   158.89   0.0098     7.8889    11.1581     7.8899     90.000     90.000     90.000 ' ===  14  22  15
2054) P2         3   2      50.130   158.85   0.0103     6.5421     2.2776     3.4165     90.000     79.976     90.000 ' ===  18   8  14  12
2055) Pccn       3   1     204.831   158.83   0.0103    11.1580     7.8902     2.3266     90.000     90.000     90.000 ' ===  21  19   3
2056) C2         3   1     207.080   158.77   0.0102     8.6424     3.7194     7.0573     90.000    114.100     90.000 ' ===  18  15  19  16
2057) P-1        3   2      44.377   158.71   0.0103     2.4694     2.9393     6.4946     87.709     82.715     71.638 ' ===  13  15  18  10  11  12
2058) C222       3   1     491.120   158.67   0.0102    11.1565     7.8902     5.5792     90.000     90.000     90.000 ' ===  16  21  15
2059) P2         3   1     125.436   158.65   0.0102     4.9357     6.4420     4.0299     90.000     78.223     90.000 ' ===  11  18  17   9
2060) P-1        3   1      51.230   158.61   0.0101     2.3277     3.4183     6.5419    100.031     89.685     91.832 ' ===   8  19  21   7   8  18
2061) P-1        3   1      55.436   158.51   0.0101     2.5187     3.4492     6.5436    100.118     91.375     82.124 ' ===  10  17  19   6   8  15
2062) P-1        3   1      79.161   158.47   0.0103     2.8433     4.4050     8.8098    127.172     78.835     78.839 ' ===  15  16  18  12  13  13
2063) P21/c      3   9      39.341   158.41   0.0107     2.0479    12.8848     1.5479     90.000     74.408     90.000 ' ===   7  13   4   2
2064) Cmc21      3   1     414.179   158.30   0.0104    15.7788     7.0574     3.7194     90.000     90.000     90.000 ' ===  19  20  14
2065) P-1        3   3      72.031   158.26   0.0106     3.4715     3.2723     6.8454     86.575     70.239     79.815 ' ===  16  10  18   9  14   9
2066) Pmc21      3   1     141.785   158.24   0.0101     6.4419     5.5791     3.9450     90.000     90.000     90.000 ' ===  16  17  15
2067) I222       3   3     116.586   158.23   0.0103    11.1581     7.8902     1.3243     90.000     90.000     90.000 ' ===  19  17   1
2068) I222       3   3     116.587   158.23   0.0103    11.1581     7.8902     1.3243     90.000     90.000     90.000 ' ===  19  16   1
2069) Pccn       3   3     119.130   158.23   0.0103    11.1581     7.8902     1.3532     90.000     90.000     90.000 ' ===  19  17   1
2070) Fddd       3   3     452.984   158.23   0.0103    22.3162    15.7803     1.2863     90.000     90.000     90.000 ' ===  19  17   1
2071) P-1        3   2      45.903   158.23   0.0104     2.0855     3.5365     6.5537     81.228     93.418     75.043 ' ===   9  16  19   7   8  14
2072) P-1        3   1      48.515   158.18   0.0103     2.5847     2.9160     6.5667     98.207     82.807     87.687 ' ===  13  13  17   8   8  10
2073) C2         3   1     134.614   158.15   0.0104    13.6657     1.5290     6.8332     90.000    109.470     90.000 ' ===  20   4  20  18
2074) P-1        3   5      33.681   158.08   0.0104     1.5302     3.5065     6.6638     82.894     79.030    103.001 ' ===   4  14  16   3   3  12
2075) P222       2   1     212.682   158.06   0.0101     4.8318     6.4420     6.8329     90.000     90.000     90.000 ' ===  17  18  16
2076) C2         3   1     246.563   158.05   0.0105     7.9211    11.1581     2.8006     90.000     84.947     90.000 ' ===  17  20   7   4
2077) P-1        3   1      88.753   158.00   0.0103     2.9393     4.8871     6.6490     78.278     94.474     73.555 ' ===  16  14  21  12  15  13
2078) P-1        3   1     103.541   157.97   0.0103     3.7196     4.7044     7.9773     81.520     62.211    113.291 ' ===  17  10  18   8  13   8
2079) Pc         3   1     167.242   157.95   0.0102     4.6532     6.4420     5.6993     90.000    101.781     90.000 ' ===  14  19  17  12
2080) P21/c      3   1     104.723   157.91   0.0108     6.5154     5.5792     2.9134     90.000     81.428     90.000 ' ===  20  20  14  13
2081) I222       3   3     114.198   157.91   0.0103    11.1581     7.8902     1.2971     90.000     90.000     90.000 ' ===  19  16   2
2082) P-1        3   1      79.143   157.80   0.0095     2.8433     4.4047     6.6062     77.165     87.531     78.835 ' ===  16  18  19  13  13  16
2083) P-1        3   2      41.810   157.79   0.0102     1.8996     3.4249     7.0440     79.224    111.766     93.974 ' ===   9  15  19   5   8  13
2084) Ima2       3   1     310.634   157.74   0.0104     7.8902    11.1582     3.5283     90.000     90.000     90.000 ' ===  18  21   7
2085) P-1        3   3      60.497   157.71   0.0101     3.2508     2.9053     6.4783     93.768     94.337     96.102 ' ===  16  14  17  11  13  13
2086) C2         3   1     156.785   157.70   0.0100    13.6651     1.7809     6.8331     90.000    109.470     90.000 ' ===  19   3  21  18
2087) Fddd       2   0    1414.304   157.70   0.0102    12.3786    10.2395    11.1581     90.000     90.000     90.000 ' ===  18  21  19
2088) C2         3   1     149.365   157.63   0.0103    13.6665     1.6966     6.8328     90.000     70.530     90.000 ' ===  19   4  19  16
2089) P2         3   1     109.826   157.60   0.0106     6.5423     4.9897     3.4165     90.000     79.976     90.000 ' ===  21   9  16  15
2090) P-1        3   1      70.258   157.59   0.0103     3.1293     3.8686     6.6770     77.172     88.256    115.725 ' ===  16  12  19  10  13  11
2091) Fddd       3   0    1414.285   157.53   0.0102    12.3785    11.1582    10.2395     90.000     90.000     90.000 ' ===  18  19  21
2092) P-1        3   1      66.790   157.52   0.0101     1.5173     6.9398     6.8331    109.159     90.003    100.074 ' ===   6  18  19   5   5  16
2093) P-1        3   2      66.819   157.52   0.0106     3.0356     3.5398     6.5494    100.378     92.701     74.851 ' ===  10  18  20  10   9  17
2094) Pban       3   1     245.593   157.51   0.0103    11.1579     7.8901     2.7896     90.000     90.000     90.000 ' ===  19  18   7
2095) P-1        3   1      96.322   157.47   0.0098     5.1322     3.4601     8.7525     99.098     50.236    122.641 ' ===  16  18  19  13  14  16
2096) C2         3   2     146.433   157.44   0.0105     6.8330     3.3265     6.5423     90.000     79.974     90.000 ' ===  17   6  19  15
2097) P21212     3   1     212.682   157.42   0.0101     4.8316     6.8332     6.4420     90.000     90.000     90.000 ' ===  18  19  18
2098) P-1        3   1     103.541   157.42   0.0103     3.7197     4.7044     7.9773     81.519     62.211    113.291 ' ===  18  10  18   9  14   8
2099) P-1        3   1      51.627   157.39   0.0100     3.4198     2.3457     6.8891     82.665    109.622     92.458 ' ===  18  10  19   8  15   9
2100) Fd-3c      2   0   11113.862   157.33   0.0103    22.3163    22.3163    22.3163     90.000     90.000     90.000 ' ===  23
2101) P-1        3   1      62.677   157.32   0.0104     2.8477     3.5931     6.7250     76.540     76.604     71.965 ' ===   8  17  20   6   7  15
2102) Ima2       3   1     296.171   157.28   0.0103    11.1581     7.8901     3.3641     90.000     90.000     90.000 ' ===  21  19   4
2103) Cc         3   2     179.191   157.23   0.0105     8.0131    11.1582     2.0353     90.000    100.045     90.000 ' ===  16  20   4   2
2104) P-1        3   1      67.713   157.14   0.0107     2.6081     4.0696     8.8192    124.074     72.031     81.984 ' ===  14  12  21   6  13  12
2105) C2         3   2     153.497   157.10   0.0105     7.9139    11.1582     1.7435     90.000     85.569     90.000 ' ===  18  20   3   3
2106) Pmc21      3   2      89.675   157.03   0.0103     6.4422     2.4950     5.5792     90.000     90.000     90.000 ' ===  17  12  13
2107) C2         3   1     207.089   157.03   0.0103     8.6428     3.7194     7.0572     90.000    114.097     90.000 ' ===  19  14  19  17
2108) P-1        3   1      66.438   157.03   0.0104     3.0185     3.5572     6.6314    102.150     80.589    106.165 ' ===   7  19  20   6   6  17
2109) P2221      3   1     212.684   156.96   0.0101     6.8329     6.4420     4.8318     90.000     90.000     90.000 ' ===  17  18  17
2110) P2         3   1     109.826   156.95   0.0105     6.5423     4.9897     3.4165     90.000     79.976     90.000 ' ===  21  10  15  14
2111) P-1        3   2      44.377   156.93   0.0103     2.4694     2.9392     7.0571    110.063     84.145     71.638 ' ===  14  15  15  11  10  10
2112) P21/c      3   1     141.749   156.92   0.0092     7.5536     5.5789     3.9448     90.000    121.494     90.000 ' ===  19  17  17  16
2113) P-1        3   1      62.675   156.82   0.0103     3.5931     2.8476     7.2426     70.635     66.317     71.967 ' ===  17   8  17   6  12   5
2114) Pccn       3   3     115.769   156.82   0.0104    11.1582     7.8902     1.3150     90.000     90.000     90.000 ' ===  19  17   2
2115) P2         3   7      42.910   156.80   0.0105     2.8315     6.4423     2.3877     90.000     80.137     90.000 ' ===  12  14   7   7
2116) P21        3   1     109.827   156.79   0.0104     6.5420     4.9898     3.4167     90.000    100.024     90.000 ' ===  20  11  16  14
2117) P-1        3   2      75.340   156.76   0.0101     2.9645     4.0141     6.7382     86.893     72.947     79.360 ' ===  11  16  18   9   9  14
2118) C2         3   3     167.267   156.76   0.0108    11.1589     2.3267     6.4426     90.000     90.006     90.000 ' ===  18  12  17  15
2119) C2         3   1     168.774   156.76   0.0103     7.9046    11.1582     1.9171     90.000     93.481     90.000 ' ===  20  20   5   5
2120) Pmc21      3   1     141.789   156.71   0.0103     6.4421     5.5791     3.9450     90.000     90.000     90.000 ' ===  15  16  14
2121) P2         3   5      63.325   156.68   0.0105     3.5236     6.4423     2.8546     90.000     77.753     90.000 ' ===   8  15  13   8
2122) C2         3   5     147.062   156.67   0.0105     6.1375    12.8846     2.0458     90.000    114.627     90.000 ' ===  12  14   8   7
2123) Pban       3  11      68.777   156.65   0.0107    12.8848     2.7060     1.9726     90.000     90.000     90.000 ' ===  10   2   6
2124) Fdd2       3   0    1414.294   156.63   0.0102    12.3785    11.1582    10.2395     90.000     90.000     90.000 ' ===  18  19  21
2125) Ima2       3   2     168.464   156.61   0.0104     7.8902    11.1582     1.9135     90.000     90.000     90.000 ' ===  16  20   4
2126) P2221      3  11      24.318   156.56   0.0105     6.4423     2.7896     1.3531     90.000     90.000     90.000 ' ===   9   6   2
2127) C2         3   2     125.013   156.55   0.0105    11.1810     7.8902     1.4199     90.000     86.356     90.000 ' ===  20  17   5   5
2128) C222       3  10      70.900   156.55   0.0106    12.8848     3.9451     1.3948     90.000     90.000     90.000 ' ===  11   5   3
2129) Pcca       3   1     179.356   156.52   0.0105     5.5792     6.4424     4.9900     90.000     90.000     90.000 ' ===  15  17  14
2130) C2         3   1     189.435   156.47   0.0102    11.1811     7.8901     2.1518     90.000     86.316     90.000 ' ===  20  19   4   3
2131) P-1        3   2      51.035   156.39   0.0104     2.3187     3.4235     6.6317     80.735     80.569     93.638 ' ===   7  17  19   6   6  16
2132) C222       3   1     266.135   156.32   0.0106    15.7802     1.5114    11.1588     90.000     90.000     90.000 ' ===  21   6  20
2133) C2         3   1     144.879   156.31   0.0104    11.1615     7.8902     1.6456     90.000     91.408     90.000 ' ===  21  17   3   3
2134) P-1        3   6      30.751   156.27   0.0105     1.3970     3.6214     6.8344     72.054     88.901    109.357 ' ===   4  12  14   2   3   9
2135) Pcca       3   1     179.348   156.24   0.0102     5.5791     6.4420     4.9901     90.000     90.000     90.000 ' ===  16  19  14
2136) P2         3   2      50.130   156.18   0.0104     6.8331     2.2776     3.4165     90.000    109.471     90.000 ' ===  18   8  15  13
2137) P-1        3   1      98.981   156.16   0.0104     2.9747     5.5075     7.4153    119.683     80.097    110.313 ' ===  13  14  21   9  12  14
2138) Pc         3   7      39.515   156.14   0.0105     2.9091     6.4423     2.1988     90.000     73.524     90.000 ' ===  11  15   6   6
2139) P2         3   1     109.826   156.11   0.0106     6.5423     4.9897     3.4165     90.000    100.024     90.000 ' ===  21  10  14  13
2140) C2         3   2     132.447   156.08   0.0103    11.2593     7.8902     1.5044     90.000     97.690     90.000 ' ===  20  16   2   2
2141) Pca21      3   1     179.350   156.08   0.0105     4.9898     6.4424     5.5792     90.000     90.000     90.000 ' ===  13  18  15
2142) P2         3   3      86.825   156.06   0.0101     6.5417     3.9450     3.4166     90.000    100.026     90.000 ' ===  18  10  16  15
2143) P-1        3   1      62.677   155.96   0.0104     2.8476     3.5931     6.8475    107.225     86.266     71.967 ' ===   8  17  20   6   8  15
2144) P2         3   2      50.130   155.93   0.0104     6.8331     2.2776     3.4165     90.000    109.473     90.000 ' ===  19  10  15  14
2145) Ima2       3   2     132.456   155.92   0.0104     7.8902    11.1581     1.5045     90.000     90.000     90.000 ' ===  16  20   2
2146) C2         3   1     283.576   155.89   0.0101     5.5792    12.8840     3.9450     90.000     90.004     90.000 ' ===  10  17  14   5
2147) P2         3   1     109.827   155.89   0.0105     3.4165     4.9897     6.5422     90.000    100.022     90.000 ' ===  14  10  21  13
2148) C2         3   3     113.014   155.86   0.0104    11.1910     7.8900     1.2837     90.000     85.621     90.000 ' ===  17  18   2   1
2149) Cmc21      3   2     134.931   155.85   0.0104     7.8902    11.1581     1.5326     90.000     90.000     90.000 ' ===  18  20   2
2150) P2         3   2      50.131   155.80   0.0105     6.8332     2.2776     3.4165     90.000     70.528     90.000 ' ===  19   9  15  14
2151) P-1        3   2      59.726   155.61   0.0104     2.7135     3.5900     6.6645    102.779     79.002    107.878 ' ===   8  14  20   3   8  13
2152) P-1        3   1      75.738   155.54   0.0103     3.2696     3.8899     9.2385    128.152     55.135    112.423 ' ===  17  15  20  15  15  13
2153) P-1        3   4      30.087   155.52   0.0104     1.3669     3.4177     6.5560     99.907     93.732     91.421 ' ===   5  13  17   2   4  11
2154) P2         3   1     109.824   155.49   0.0104     6.5422     4.9896     3.4166     90.000    100.025     90.000 ' ===  19   9  16  13
2155) P-1        3   1      65.543   155.44   0.0100     3.6093     2.9780     7.0577    104.508     67.277    108.809 ' ===  15  10  18   4  12   8
2156) C2         3  11      75.796   155.36   0.0106    14.2683     3.9451     1.4911     90.000    115.440     90.000 ' ===  11   5   2   2
2157) P-1        3   1      51.630   155.25   0.0101     3.4197     2.3458     6.8892     82.666    109.621     92.461 ' ===  19   9  20   8  17   9
2158) P-1        3   1      64.217   155.23   0.0102     2.9176     3.5362     6.7448     84.239     75.913    104.944 ' ===  10  13  19   4   8  11
2159) Cmc21      3   2     163.724   155.21   0.0104    11.1583     7.8901     1.8596     90.000     90.000     90.000 ' ===  19  19   4
2160) C2         3   1     189.436   155.17   0.0102    11.1811     7.8901     2.1518     90.000     86.317     90.000 ' ===  19  18   5   3
2161) P-1        3   1      67.714   155.17   0.0108     4.0696     2.6081     7.1118    101.031     69.671     81.985 ' ===  13  14  18   7  10  11
2162) P-1        3   2      44.377   155.09   0.0103     2.4694     2.9393     7.0209    112.436     90.835     71.638 ' ===  13  14  21  10  13  14
2163) Iba2       3   3     114.196   155.08   0.0104    11.1582     7.8902     1.2971     90.000     90.000     90.000 ' ===  19  17   2
2164) C222       3   2     148.086   154.92   0.0105    11.1582     7.8903     1.6820     90.000     90.000     90.000 ' ===  20  18   3
2165) C2         3   5      59.897   154.92   0.0105     6.8330     1.3607     6.5423     90.000     79.975     90.000 ' ===  14   3  18  14
2166) C2         3   1     207.091   154.89   0.0105     8.6424     3.7194     7.0573     90.000     65.905     90.000 ' ===  18  16  21  17
2167) Iba2       3   2     144.840   154.88   0.0103     7.8900    11.1582     1.6452     90.000     90.000     90.000 ' ===  19  19   2
2168) P-1        3   1      51.626   154.86   0.0099     2.3457     3.4197     6.5824     99.675     83.609     87.541 ' ===   9  19  19   7   7  16
2169) P2         3   4      71.055   154.85   0.0105     5.5914     6.4423     1.9769     90.000     93.797     90.000 ' ===   9  15   7   2
2170) P2         3   1     125.435   154.80   0.0102     4.9356     6.4420     4.0299     90.000    101.777     90.000 ' ===  10  18  17   8
2171) Pcca       3   1     179.349   154.80   0.0102     5.5792     6.4421     4.9900     90.000     90.000     90.000 ' ===  15  18  15
2172) C2         3   9      75.058   154.78   0.0107     2.9531    12.8849     2.0276     90.000    103.380     90.000 ' ===   5  12  10   5
2173) Ccca       3   1     347.240   154.78   0.0085     7.8894    11.1571     3.9449     90.000     90.000     90.000 ' ===  19  19  15
2174) P-1        3   7      44.586   154.76   0.0105     2.8069     2.4809     6.4457     88.161     90.207     96.342 ' ===   9   6  15   4   8   6
2175) Iba2       3   3     111.228   154.71   0.0103    11.1582     7.8900     1.2634     90.000     90.000     90.000 ' ===  18  18   1
2176) P21212     3   1     212.683   154.70   0.0101     6.8332     4.8315     6.4420     90.000     90.000     90.000 ' ===  19  18  18
2177) P-1        3   1      76.074   154.50   0.0104     4.5724     2.7622     6.6863     77.602     85.794    110.775 ' ===  13  15  20  10  11  13
2178) C2         3   1     283.575   154.47   0.0101     5.5791    12.8840     3.9450     90.000     90.003     90.000 ' ===  10  18  14   5
2179) C2         3   7     104.123   154.45   0.0100    13.0833     2.3655     3.4166     90.000     79.974     90.000 ' ===  15   4  14  13
2180) C2         3   2     130.813   154.43   0.0103     7.8905    11.1581     1.4859     90.000     89.458     90.000 ' ===  18  20   2   2
2181) Cc         3   2     145.534   154.43   0.0103     7.8940    11.1581     1.6531     90.000     88.204     90.000 ' ===  18  20   2   2
2182) Pba2       3   2     141.789   154.40   0.0101    12.8839     3.9451     2.7896     90.000     90.000     90.000 ' ===  18  13   9
2183) P-1        3   3      46.729   154.32   0.0106     2.6000     2.8085     6.5005     90.883     97.662     83.357 ' ===  14  13  17  10  12  10
2184) Pmc21      2   1     212.685   154.24   0.0101     6.4420     6.8330     4.8318     90.000     90.000     90.000 ' ===  18  19  17
2185) Aba2       3   9     151.591   154.23   0.0105    12.8846     2.1087     5.5793     90.000     90.000     90.000 ' ===  13   6   9
2186) C2         3   2     150.684   154.22   0.0105     4.6871     4.9902     7.1603     90.000     64.124     90.000 ' ===  15  16  19  14
2187) Iba2       3   2     157.295   154.17   0.0104     7.8902    11.1581     1.7866     90.000     90.000     90.000 ' ===  18  20   2
2188) Cc         3   2     133.408   154.14   0.0104     7.9105    11.1586     1.5153     90.000     85.874     90.000 ' ===  20  19   4   4
2189) Ccc2       3   3     115.771   154.12   0.0104    11.1583     7.8901     1.3150     90.000     90.000     90.000 ' ===  18  18   2
2190) P-1        3   1      84.040   154.09   0.0105     3.5033     3.8182     6.8322    106.751     95.670    102.784 ' ===  14   8  22   4  14   8
2191) C2         3   1     207.087   154.08   0.0103     8.6426     3.7194     7.0572     90.000    114.098     90.000 ' ===  18  14  19  16
2192) Pc         3   7      50.132   154.07   0.0105     7.0202     2.7896     2.7895     90.000     66.589     90.000 ' ===  13   9   8   6
2193) P-1        3   5      48.898   154.07   0.0105     2.8843     2.6327     6.7389     76.523    100.663     91.674 ' ===  10  11  16   7  10   9
2194) P-1        3   3      46.729   154.05   0.0106     2.8085     2.6000     6.6715    105.058     88.277     96.643 ' ===  13  14  17  10  10  12
2195) P-1        3   1      79.160   154.04   0.0100     2.8433     6.6072     4.4052    102.844    101.162     87.529 ' ===  17  19  18  14  15  16
2196) Ima2       3   2     143.284   153.86   0.0104    11.1581     7.8902     1.6275     90.000     90.000     90.000 ' ===  20  18   2
2197) P2         3   2      50.129   153.85   0.0104     6.5422     2.2776     3.4165     90.000    100.023     90.000 ' ===  18   8  13  11
2198) P-1        3   3      51.207   153.78   0.0105     3.0777     2.7280     6.6320    100.773    101.469     71.206 ' ===  12  10  17   4  11   7
2199) P2         3   6      61.396   153.68   0.0102     6.8328     2.7895     3.4166     90.000    109.473     90.000 ' ===  14   7  14  12
2200) P2         3   2      54.915   153.65   0.0102     6.8328     1.2475     6.8331     90.000     70.530     90.000 ' ===  18   2  18  16
2201) P-1        3  10      27.887   153.65   0.0106     1.4676     2.9713     6.8150     71.442     91.844     83.062 ' ===   4   7  11   3   3   6
2202) P-1        3   6      27.850   153.63   0.0105     1.2653     3.4325     6.8348     70.758     88.742     95.535 ' ===   2  12  16   1   1  11
2203) P-1        3   6      32.077   153.57   0.0104     1.7089     2.9147     7.6246     59.095     99.371     91.511 ' ===   7  10  15   3   6   9
2204) P-1        3   1      67.640   153.54   0.0103     3.0731     3.4172     6.8628    109.274     95.345     91.077 ' ===   8  18  17   7   5  13
2205) P-1        3   1      88.757   153.53   0.0104     4.9387     2.9393     6.6491     85.524     75.672     71.638 ' ===  14  16  20  11  13  15
2206) P-1        3  11      29.976   153.49   0.0106     1.8166     2.5914     7.2207    114.574     76.276     98.740 ' ===   3   7  11   3   2   6
2207) C2         3   5     147.062   153.48   0.0105     4.0915    12.8846     2.8932     90.000     74.627     90.000 ' ===   8  14   8   3
2208) C2         3   6     167.259   153.46   0.0105     4.0299     6.4425     6.9801     90.000     67.360     90.000 ' ===  11  12  13   9
2209) Pnnn       3   1     173.650   153.43   0.0104    11.1582     7.8902     1.9724     90.000     90.000     90.000 ' ===  21  19   5
2210) Ccca       3   9     151.591   153.40   0.0105     5.5793     2.1088    12.8846     90.000     90.000     90.000 ' ===   9   6  13
2211) P-1        3   2      48.355   153.38   0.0100     2.6628     2.9064     6.5427     83.400     95.720     75.906 ' ===  12  11  17   5  10   8
2212) C222       3   9      72.622   153.38   0.0104    12.8845     2.8574     1.9725     90.000     90.000     90.000 ' ===  13   5   7
2213) Ccc2       3   1     272.458   153.36   0.0104    11.1579     7.8902     3.0948     90.000     90.000     90.000 ' ===  21  21   7
2214) Cmc21      3   1     283.527   153.34   0.0104    11.1581     7.8902     3.2205     90.000     90.000     90.000 ' ===  20  19   3
2215) Cc         3   1     186.074   153.33   0.0105     7.9080    11.1582     2.1135     90.000     86.158     90.000 ' ===  17  22   6   4
2216) P4/nbm     3   7     100.266   153.31   0.0105     3.9451     3.9451     6.4423     90.000     90.000     90.000 ' ===  11  13
2217) P-1        3   1      65.540   153.30   0.0101     2.9778     3.6092     6.9389    104.745     79.960     71.196 ' ===   8  18  18   5   6  15
2218) P-1        3   3      37.672   153.27   0.0107     1.7115     3.4233     6.8466     70.845     86.420     93.588 ' ===   8  14  20   6   8  14
2219) C2         3   1     148.940   153.25   0.0103     7.9353    11.1582     1.6918     90.000     83.873     90.000 ' ===  19  18   4   3
2220) P2         3  11      41.427   153.24   0.0106     3.2599     6.4424     2.0576     90.000     73.466     90.000 ' ===   2  10   6   1
2221) P-1        3   1      68.998   153.24   0.0100     1.5675     6.8526     7.9588    124.098     97.548     94.372 ' ===   5  19  20   4   5  17
2222) P-1        3   3      78.829   153.22   0.0106     3.5813     3.4229     6.9862    108.240    102.016     93.436 ' ===   7  14  18   4   7  12
2223) P-1        3   4      41.980   153.18   0.0104     1.9073     3.4385     6.5616     80.573     85.580     96.466 ' ===   6  13  16   3   4  11
2224) Pc         3   1     104.723   153.12   0.0108     6.5154     5.5792     2.9134     90.000     81.428     90.000 ' ===  20  20  14  13
2225) P-1        3   1      86.272   153.08   0.0105     3.5627     3.9197     6.8400     87.430     72.146    106.475 ' ===  13  10  20   5  12   8
2226) C2221      3   1     491.122   153.07   0.0102    11.1565     7.8902     5.5792     90.000     90.000     90.000 ' ===  16  21  15
2227) Pban       3   1     182.414   152.92   0.0103     7.8902    11.1580     2.0720     90.000     90.000     90.000 ' ===  19  21   3
2228) P-1        3   2      48.355   152.91   0.0100     2.6628     2.9064     7.7948     96.316    120.581    104.095 ' ===  12   9  20   3  12   8
2229) Cmc21      3   1     296.175   152.88   0.0105    11.1583     7.8903     3.3640     90.000     90.000     90.000 ' ===  21  19   5
2230) P2         3   4      70.904   152.70   0.0109     6.4427     2.7896     3.9451     90.000     89.997     90.000 ' ===  13  11  12   8
2231) P2         3   1     109.827   152.67   0.0104     6.5420     4.9898     3.4167     90.000    100.024     90.000 ' ===  20  11  16  14
2232) Pnna       3   4     167.252   152.63   0.0102    11.1581     6.4426     2.3266     90.000     90.000     90.000 ' ===  18  14  11
2233) P2         3   5      58.479   152.58   0.0090     3.2550     6.4407     2.8189     90.000     98.296     90.000 ' ===  13   8  14  10
2234) P-1        3   1      65.610   152.57   0.0103     2.9809     3.8160     6.8597    104.949     95.069    116.449 ' ===   9  13  19   3   8  10
2235) P-1        3   3      51.208   152.55   0.0105     2.7281     3.0778     6.7334     74.856     87.889    108.795 ' ===  10  12  15   4   7   9
2236) P-1        3   1      67.837   152.46   0.0101     1.5411     6.9300     7.9068    125.371     86.269     99.610 ' ===   5  16  19   2   4  13
2237) C2         3   1     149.914   152.38   0.0102    11.1662     7.8900     1.7029     90.000     92.186     90.000 ' ===  19  17   7   5
2238) P-1        3   1      67.715   152.35   0.0109     4.0696     2.6081     6.6162     95.898     79.240     81.985 ' ===  13  15  18   8  11  13
2239) C2         3   1     139.966   152.28   0.0101    13.6663     1.5898     6.8327     90.000     70.528     90.000 ' ===  20   4  18  16
2240) Fddd       3   1    2083.883   152.26   0.0105    13.6673    19.3244     7.8901     90.000     90.000     90.000 ' ===  20  21  20
2241) Fddd       2   0    1414.289   152.25   0.0102    12.3783    10.2396    11.1581     90.000     90.000     90.000 ' ===  20  21  21
2242) R3         3   1     931.933   152.18   0.0104    11.1579    11.1579     8.6435     90.000     90.000    120.000 ' ===  22  21
2243) Cc         3   1     193.705   152.13   0.0103     7.9329    11.1583     2.2002     90.000     84.037     90.000 ' ===  20  20   4   4
2244) Ima2       3   2     143.284   152.10   0.0104     7.8902    11.1581     1.6275     90.000     90.000     90.000 ' ===  17  20   2
2245) P-1        3   1      86.603   152.09   0.0104     3.9346     3.5641     6.9539    105.140     79.299     73.463 ' ===   9  18  20   8   9  16
2246) P2         3   5      70.909   152.00   0.0111     6.4429     3.9451     2.7897     90.000     90.006     90.000 ' ===  12  11  11   7
2247) P-1        3   2      51.036   152.00   0.0104     2.3187     3.4235     6.6317     99.265     99.432     93.635 ' ===   7  17  20   6   7  16
2248) P-1        3   4      46.070   151.92   0.0100     2.0932     3.7738     6.8202    105.741    106.430     64.869 ' ===   8  14  16   4   6  12
2249) P2         3   7      71.023   151.76   0.0106     5.5888     6.4424     1.9760     90.000     93.380     90.000 ' ===   6  12   7   2
2250) P-1        3   1     143.595   151.74   0.0098     3.2623     7.1932     8.1477    127.527     75.543    108.205 ' ===   4  21  20   4   4  19
2251) P-1        3   2      48.355   151.73   0.0100     2.6628     2.9065     6.8360    102.728     79.013     75.905 ' ===  12   9  18   3  10   7
2252) P-1        3   1      68.999   151.69   0.0100     1.5675     6.9126     7.9586    125.849     82.460     98.695 ' ===   6  21  19   6   5  18
2253) C2         3   1     146.648   151.63   0.0103     7.9881    11.1583     1.6657     90.000     81.011     90.000 ' ===  21  20   4   4
2254) Ccc2       3   7     145.241   151.59   0.0105    12.8846     2.8573     3.9451     90.000     90.000     90.000 ' ===  15   6   8
2255) P-1        3   1      83.470   151.58   0.0103     3.4187     3.7923     9.0695    133.837     95.826     91.986 ' ===  17  10  19   7  15   8
2256) P-1        3   4      48.306   151.57   0.0107     2.5421     2.9531     6.5122     96.237     95.282     92.803 ' ===  11  12  17   8   9  10
2257) C2221      3   2     134.931   151.52   0.0104     7.8902    11.1581     1.5326     90.000     90.000     90.000 ' ===  18  20   2
2258) P2         3   5      83.619   151.51   0.0101     4.0299     6.4417     3.2905     90.000     78.220     90.000 ' ===  14  13  12   9
2259) P-1        3   1      88.759   151.51   0.0105     4.9390     2.9393     7.2351     98.242    117.074     71.631 ' ===  17  16  18  14  14  12
2260) P-1        3   1      51.630   151.32   0.0102     2.3458     3.4197     6.7379    100.320    103.851     87.539 ' ===   8  19  19   7   6  17
2261) P2         3   8      35.451   151.32   0.0106     6.4424     1.9726     2.7896     90.000     90.003     90.000 ' ===  11   7   8   5
2262) Pc         3  10      38.172   151.32   0.0106     6.7615     1.9726     3.0038     90.000    107.674     90.000 ' ===  12   6   3   3
2263) Pbcn       2   1     204.828   151.29   0.0103    11.1580     7.8902     2.3266     90.000     90.000     90.000 ' ===  21  19   3
2264) P-1        3   3      33.652   151.28   0.0105     1.5289     3.4377     6.5534    100.322     86.657     96.371 ' ===   5  14  20   3   5  14
2265) P-1        3   8      41.605   151.27   0.0107     2.8353     2.3149     7.0392     94.130     66.239    100.289 ' ===   7   6  11   2   4   4
2266) P2221      3   1     212.683   151.23   0.0101     4.8315     6.4420     6.8332     90.000     90.000     90.000 ' ===  18  18  19
2267) P2         3   1     141.775   151.20   0.0099     5.5790     6.4417     3.9450     90.000     89.996     90.000 ' ===  13  12  18  10
2268) Pnc2       3   2     141.783   151.15   0.0100     6.4417     5.5791     3.9451     90.000     90.000     90.000 ' ===  15  17  15
2269) P-1        3   7      41.290   151.11   0.0105     2.2975     2.8126     7.5944     71.595    112.418     82.672 ' ===   6   9  14   4   6   7
2270) C2         3   1     134.614   151.09   0.0103    13.6665     1.5290     6.8328     90.000     70.530     90.000 ' ===  19   4  20  17
2271) Cmc21      3   8     151.592   151.09   0.0106     5.5793     2.1087    12.8847     90.000     90.000     90.000 ' ===  10   8  12
2272) P-1        3   1      78.239   151.01   0.0103     4.0606     3.0785     6.4626     85.437     91.082    103.703 ' ===  15  11  16   7  10   7
2273) P2         3   4      71.055   151.01   0.0105     5.8059     6.4423     1.9769     90.000     73.935     90.000 ' ===  14  15   7   7
2274) P-1        3   3      34.889   150.98   0.0099     1.9213     2.8580     6.7185     74.457     92.792     80.528 ' ===  11  13  19   7  10  13
2275) P-1        3   1      96.219   150.97   0.0103     3.8556     4.6936     7.7629     65.001     93.557     55.621 ' ===  13  14  20  10  11  12
2276) P63        3  11     111.505   150.97   0.0105     7.4389     7.4389     2.3267     90.000     90.000    120.000 ' ===  12   5
2277) I4cm       3   1     694.543   150.93   0.0093     7.8895     7.8895    11.1583     90.000     90.000     90.000 ' ===  21  19
2278) Ima2       3   1     296.172   150.92   0.0105     7.8903    11.1582     3.3640     90.000     90.000     90.000 ' ===  19  21   5
2279) Iba2       3   1     347.325   150.90   0.0105    11.1581     7.8903     3.9450     90.000     90.000     90.000 ' ===  21  17   9
2280) P21212     2   1     212.684   150.88   0.0102     4.8315     6.8332     6.4420     90.000     90.000     90.000 ' ===  19  19  18
2281) P-1        3   1      98.981   150.87   0.0104     2.9747     5.2732     6.6987     76.551     84.546    101.627 ' ===  13  16  20  11  11  14
2282) P-1        3   1      78.240   150.87   0.0103     3.0785     4.0606     6.9338     95.024     68.294    103.703 ' ===  11  15  16   7   7  11
2283) P-1        3   4      48.306   150.86   0.0107     2.5421     2.9531     6.8520     70.870     96.232     92.803 ' ===  10  11  18   7  10  10
2284) C222       3  11      83.175   150.72   0.0105    12.8846     2.3141     2.7896     90.000     90.000     90.000 ' ===  11   3   5
2285) Abm2       3  11      75.796   150.68   0.0106    12.8848     3.9451     1.4911     90.000     90.000     90.000 ' ===  11   7   2
2286) C2         3   1     146.642   150.68   0.0103     7.9882    11.1583     1.6656     90.000     81.006     90.000 ' ===  21  20   5   5
2287) C222       3   1     283.562   150.67   0.0103    11.1582     7.8902     3.2208     90.000     90.000     90.000 ' ===  20  20   5
2288) Pnnn       3   1     245.591   150.64   0.0103     7.8901    11.1580     2.7896     90.000     90.000     90.000 ' ===  18  21   5
2289) P-1        3   2      61.275   150.59   0.0103     2.8882     3.3537     6.7483    103.934    102.562     79.104 ' ===  15  12  14  11   8   7
2290) I222       3   2     179.348   150.56   0.0105    11.1582     7.8903     2.0371     90.000     90.000     90.000 ' ===  19  19   4
2291) P-1        3   1      85.050   150.56   0.0103     3.5125     3.8643     6.6581    100.717    102.098     76.574 ' ===  15  10  19   6  12   8
2292) P-1        3   1      72.027   150.51   0.0100     3.2726     3.4712     6.5449    100.186     91.794     79.824 ' ===  13  17  20   9  12  16
2293) P-1        3   4      31.285   150.51   0.0106     1.4213     3.4455     6.9452    110.385    100.308     82.596 ' ===   6  13  14   3   3   9
2294) Pbcn       3   3     120.013   150.42   0.0103    11.1581     7.8902     1.3632     90.000     90.000     90.000 ' ===  19  17   1
2295) P-1        3   1      62.676   150.39   0.0105     2.8476     3.5930     6.7252    103.459    103.396     71.966 ' ===   8  16  21   6   7  15
2296) Cc         3  10      70.988   150.38   0.0106     2.7930    12.8848     1.9750     90.000     87.154     90.000 ' ===   4  12   5   1
2297) P2         3   8      42.163   150.37   0.0105     2.8433     6.4423     2.3461     90.000     78.849     90.000 ' ===  10  13   5   5
2298) P2         3   8      38.844   150.37   0.0105     2.1614     6.4423     2.9349     90.000    108.101     90.000 ' ===   5  12  10   5
2299) P-1        3   1      50.390   150.37   0.0101     2.2895     3.4286     7.9208    104.143    120.386     94.789 ' ===   7  17  19   5   6  14
2300) C2         3  11      65.642   150.35   0.0107    12.9134     3.9451     1.2913     90.000     93.813     90.000 ' ===  10   5   3   2
2301) P-1        3   3      46.730   150.25   0.0106     2.8086     2.6001     7.1207     80.366    114.107     96.643 ' ===  11  13  19   7  10  12
2302) C2         3   2     140.396   150.20   0.0103    12.2697     7.8901     1.5947     90.000    114.578     90.000 ' ===  20  18   4   4
2303) P21/c      3   2     116.983   150.17   0.0095     6.0899     6.4422     3.2549     90.000    113.635     90.000 ' ===  16  19  14  11
2304) Cmc21      3   2     225.369   150.09   0.0103    11.1581     7.8902     2.5599     90.000     90.000     90.000 ' ===  18  16   4
2305) P-1        3   2      58.586   149.94   0.0103     2.6618     3.5213     6.9863     68.482    102.026    104.005 ' ===   9  13  18   3   8  10
2306) P-1        3   1      63.542   149.80   0.0104     2.8869     3.5338     6.6041     82.426     82.145    104.795 ' ===   8  18  20   7   7  16
2307) P2         3   1     125.436   149.80   0.0103     4.0299     6.4421     4.9357     90.000    101.776     90.000 ' ===  16  18  11   8
2308) P-1        3   2      58.586   149.72   0.0103     3.5213     2.6618     6.8581     72.535    103.517    104.005 ' ===  12  10  19   3  11   9
2309) Pban       3   3     122.796   149.71   0.0106     7.8901    11.1588     1.3947     90.000     90.000     90.000 ' ===  16  17   4
2310) P2         3   8      41.816   149.67   0.0107     2.3267     6.4425     2.8496     90.000    101.777     90.000 ' ===   8   9  11   6
2311) Aba2       3   1     694.514   149.66   0.0095     7.8888    11.1583     7.8899     90.000     90.000     90.000 ' ===  16  20  20
2312) P2         3   1     141.778   149.64   0.0099     5.5790     6.4417     3.9450     90.000     89.995     90.000 ' ===  15  12  18  12
2313) Pc         3   9      47.347   149.63   0.0105     3.0184     6.4423     2.6346     90.000     67.548     90.000 ' ===   8  12   4   3
2314) P-1        3   1      59.288   149.62   0.0101     3.4996     2.6938     6.5466     92.215    100.266     77.496 ' ===  19   8  20   6  17   7
2315) P2         3   9      51.541   149.58   0.0106     2.5600     6.4424     3.1252     90.000     90.461     90.000 ' ===   8  10   6   5
2316) I222       3  10      75.795   149.43   0.0106    12.8848     3.9451     1.4911     90.000     90.000     90.000 ' ===  11   8   3
2317) C2         3  10      82.387   149.40   0.0106     3.9491    12.8848     1.6208     90.000     92.584     90.000 ' ===   8  11   3   3
2318) Ccc2       3   1     283.536   149.39   0.0104     7.8902    11.1581     3.2206     90.000     90.000     90.000 ' ===  19  21   3
2319) Iba2       3   1     347.312   149.39   0.0104    11.1586     7.8900     3.9448     90.000     90.000     90.000 ' ===  19  21   6
2320) Cc         3   1     272.442   149.31   0.0105     7.8903    11.1583     3.0944     90.000     89.996     90.000 ' ===  18  21   8   6
2321) I222       3   1     310.630   149.19   0.0104     7.8902    11.1583     3.5282     90.000     90.000     90.000 ' ===  18  21   7
2322) P-1        3   3      46.728   149.19   0.0106     2.6000     2.8085     7.1210    114.111     99.634     83.355 ' ===  14  13  18  10  13  11
2323) P-1        3   4      48.305   149.17   0.0107     2.9531     2.5421     6.5122     95.281     96.237     92.804 ' ===  11  10  18   7  10   9
2324) Ccc2       3   1     491.181   149.13   0.0103     7.8901    11.1578     5.5793     90.000     90.000     90.000 ' ===  19  20   8
2325) P-1        3   1      65.612   149.03   0.0103     2.9810     3.8161     8.6676     49.875     97.250    116.450 ' ===   9  15  20   5   9  13
2326) P-1        3   1      51.628   149.00   0.0101     2.3457     3.4197     6.9882     71.540     77.892     92.461 ' ===   8  17  18   6   6  14
2327) P21        3   1     141.801   148.95   0.0110     6.4428     3.9451     5.5789     90.000     90.007     90.000 ' ===  19  15  15  13
2328) P-1        3   3      34.890   148.83   0.0099     1.9213     2.8580     7.4866    118.738     95.006     99.472 ' ===  11  13  17   7   9  11
2329) P21        3   1     104.721   148.77   0.0107     6.7290     5.5792     2.9134     90.000    106.777     90.000 ' ===  20  19  15  13
2330) C2         2   1     166.184   148.76   0.0104     7.8965    11.1581     1.8876     90.000     92.291     90.000 ' ===  18  20   3   2
2331) P-1        3   1      51.628   148.73   0.0101     3.4197     2.3457     6.5828     83.606     80.325     92.462 ' ===  18   8  19   7  15   6
2332) P2         3   2      65.628   148.68   0.0101     6.8326     1.4910     6.8331     90.000     70.529     90.000 ' ===  17   4  18  15
2333) P-1        3   1     118.554   148.65   0.0096     2.6935     8.0238    12.1120    147.614     67.105    121.626 ' ===   7  16  21   4   6  16
2334) Ima2       3   3     133.671   148.64   0.0103    11.1581     7.8902     1.5183     90.000     90.000     90.000 ' ===  18  17   1
2335) Pmc21      3   1     141.772   148.64   0.0098     6.4416     5.5790     3.9450     90.000     90.000     90.000 ' ===  13  18  17
2336) P-1        3   2      41.810   148.61   0.0101     1.8996     3.4249     6.6486     80.881     79.714     93.975 ' ===   9  15  18   5   7  13
2337) C2         3   1     207.089   148.61   0.0103     8.6427     3.7194     7.0572     90.000     65.903     90.000 ' ===  19  16  20  17
2338) P2         3   4      71.055   148.49   0.0104     5.5915     6.4423     1.9769     90.000     93.797     90.000 ' ===  10  15   7   2
2339) P-1        3   1     129.000   148.48   0.0105     5.8610     3.5890     9.4961     63.831     46.018     72.163 ' ===  14  19  22  14  14  19
2340) C2         3  11      79.609   148.40   0.0106    12.9143     3.9451     1.5661     90.000     93.874     90.000 ' ===  10   5   2   1
2341) P2         3  11      35.087   148.40   0.0106     6.7376     1.9726     2.7610     90.000    107.024     90.000 ' ===  11   6   2   2
2342) P-1        3   1      51.629   148.36   0.0102     2.3458     3.4197     6.8892    109.622     82.662     92.461 ' ===   8  18  19   7   7  15
2343) P-1        3   2      93.125   148.20   0.0101     2.1156     7.0035     6.8396     71.639     92.587     77.334 ' ===   3  19  18   2   3  16
2344) C2         3   3     167.255   148.19   0.0105     5.6992    12.8848     2.3266     90.000     78.221     90.000 ' ===  12  16  12   7
2345) Pban       3   4     141.795   148.18   0.0103    12.8843     3.9451     2.7896     90.000     90.000     90.000 ' ===  16  11  11
2346) P-1        3   1      66.439   148.13   0.0104     3.5572     3.0185     6.8337     89.211     71.562    106.167 ' ===  19   7  18   6  15   5
2347) C2         3   1     152.032   148.12   0.0103    11.1916     7.8900     1.7269     90.000     94.427     90.000 ' ===  21  18   6   6
2348) P-1        3  11      21.822   148.00   0.0107     1.7164     2.0327     6.4827     90.213     83.850     76.139 ' ===   7   6  10   5   6   4
2349) C2         3   3     167.271   147.93   0.0109    11.1590     2.3266     6.4426     90.000     90.007     90.000 ' ===  18  12  16  14
2350) C2         2   1     166.180   147.91   0.0104     7.8965    11.1581     1.8876     90.000     92.288     90.000 ' ===  18  20   4   3
2351) P-1        3   2      55.091   147.85   0.0103     3.4202     2.5030     6.5589     94.112    100.181     87.369 ' ===  16   6  19   4  15   5
2352) P2         3   1     125.435   147.80   0.0103     4.0299     6.4421     4.9356     90.000    101.775     90.000 ' ===  16  17  11   8
2353) P-1        3   1      76.074   147.78   0.0104     4.5725     2.7621     6.6638    101.482    102.746     69.225 ' ===  13  15  19  10  11  12
2354) P-1        3   1      64.703   147.65   0.0101     2.9398     3.5630     7.8984    124.492     92.673     73.517 ' ===  12  13  20   5  11  12
2355) P-1        3   2      61.275   147.57   0.0103     2.8881     3.3537     7.0295     71.120    106.994    100.897 ' ===  14  13  20  11  13  12
2356) P-1        3   3      51.208   147.57   0.0105     2.7281     3.0778     6.6320    101.469    100.773     71.205 ' ===  10  11  17   4   7  10
2357) P-1        3   3      51.111   147.53   0.0105     3.4818     2.3221     7.9860     81.116     57.997    101.111 ' ===  14   6  18   4  12   6
2358) P-1        3   1      64.696   147.53   0.0102     2.9394     3.5151     6.8945     73.157     97.666     76.404 ' ===   7  19  18   7   5  15
2359) Cmc21      3   1     296.177   147.49   0.0105     7.8903    11.1583     3.3640     90.000     90.000     90.000 ' ===  18  21   6
2360) C2         3   1     146.535   147.43   0.0103    11.1660     7.8900     1.6644     90.000     87.866     90.000 ' ===  20  19   3   3
2361) Pc         3   1     116.994   147.43   0.0102     4.6033     6.4421     3.9869     90.000     98.299     90.000 ' ===  13  19  16  10
2362) C2         3   3     130.937   147.33   0.0105    11.1587     7.8903     1.4872     90.000     90.539     90.000 ' ===  19  17   2   2
2363) P21        3   1     104.721   147.30   0.0107     6.5153     5.5792     2.9134     90.000     81.429     90.000 ' ===  20  19  14  13
2364) P-1        3   4      32.110   147.28   0.0107     1.4588     3.4214     6.5652     79.767     94.781     93.048 ' ===   7  14  17   5   5  12
2365) P2         3   1     125.435   147.28   0.0102     4.9356     6.4420     4.0299     90.000    101.775     90.000 ' ===  10  17  17   8
2366) Ccc2       3   2     161.487   147.26   0.0104    11.1581     7.8902     1.8343     90.000     90.000     90.000 ' ===  20  18   2
2367) I222       3   2     132.456   147.26   0.0104    11.1581     7.8902     1.5045     90.000     90.000     90.000 ' ===  20  16   2
2368) C2221      3   3     122.793   147.19   0.0105    11.1583     7.8903     1.3947     90.000     90.000     90.000 ' ===  19  15   3
2369) I222       3   1     296.171   147.16   0.0104     7.8901    11.1584     3.3640     90.000     90.000     90.000 ' ===  18  20   5
2370) I222       3   1     296.153   147.11   0.0104    11.1582     7.8902     3.3639     90.000     90.000     90.000 ' ===  21  19   4
2371) P-1        3   6      33.263   147.10   0.0105     1.5112     3.5137     6.5435     80.540     88.805    103.499 ' ===   3  13  16   2   3  12
2372) P2         3   8      70.903   147.05   0.0106     3.4167     6.4422     3.4166     90.000    109.472     90.000 ' ===   9  11  11   8
2373) P-1        3   5      33.597   147.02   0.0106     1.5264     3.5741     6.6587     77.399    100.730    107.074 ' ===   4  14  17   4   3  13
2374) Pc         3   1     141.745   147.01   0.0091     7.5535     5.5788     3.9448     90.000    121.494     90.000 ' ===  19  17  17  16
2375) C2         3   4     107.186   147.01   0.0105     6.8330     2.4349     6.8331     90.000    109.470     90.000 ' ===  14   4  17  13
2376) P2         3   8      37.482   146.87   0.0105     6.8115     1.9726     2.9495     90.000    108.950     90.000 ' ===  12   7   6   4
2377) I222       3   8    -999.000   146.82   0.0103    11.1581     7.8901  -999.0000     90.000     90.000     90.000 ' ===  14  12   0
2378) Ima2       3   2     168.464   146.80   0.0103     7.8900    11.1584     1.9135     90.000     90.000     90.000 ' ===  17  19   4
2379) P4bm       3   7     100.266   146.64   0.0105     3.9451     3.9451     6.4423     90.000     90.000     90.000 ' ===  11  13
2380) P2         3   2      89.679   146.62   0.0105     2.4951     6.4424     5.5791     90.000     90.007     90.000 ' ===  12  17  15  10
2381) P-1        3   1      51.628   146.46   0.0100     3.4197     2.3457     6.8890     97.335    109.622     87.539 ' ===  20   9  20   8  18   9
2382) C2         3   1     152.030   146.42   0.0102    11.1915     7.8899     1.7269     90.000     94.426     90.000 ' ===  20  18   5   5
2383) P2         3  10      40.678   146.41   0.0106     3.2010     6.4424     2.0205     90.000     77.496     90.000 ' ===   3  10   7   2
2384) Cmc21      3   7     145.241   146.36   0.0105    12.8846     2.8573     3.9451     90.000     90.000     90.000 ' ===  15   6   8
2385) Ibca       3   1     567.156   146.35   0.0102    12.8840     7.8902     5.5791     90.000     90.000     90.000 ' ===  18  14  12
2386) P-1        3   1      64.703   146.27   0.0101     3.5630     2.9398     6.9334    109.349     75.433    106.482 ' ===  14  12  20   6  13  11
2387) P-1        3   1      63.543   146.27   0.0103     2.8869     3.5338     7.0673    112.139    104.795     75.204 ' ===   9  16  20   6   9  14
2388) P-1        3   1      66.786   146.21   0.0100     1.5173     6.9991     7.9828    126.156     81.248    102.525 ' ===   5  19  19   5   4  16
2389) Iba2       3   3     114.196   146.16   0.0104     7.8901    11.1583     1.2971     90.000     90.000     90.000 ' ===  18  18   2
2390) Pc         3   9      39.329   146.07   0.0105     1.9726     6.4423     3.0948     90.000     90.004     90.000 ' ===   7  12   4   2
2391) P21212     2   1     212.684   146.01   0.0102     6.8330     4.8317     6.4420     90.000     90.000     90.000 ' ===  18  18  18
2392) P2         3  11      23.415   145.97   0.0104     6.7288     1.2475     2.9137     90.000     73.220     90.000 ' ===  10   1   8   6
2393) C2         3  11      47.969   145.97   0.0104    13.4575     1.2778     2.9137     90.000    106.780     90.000 ' ===  10   1   8   6
2394) Pmc21      3   8      51.038   145.96   0.0106     6.4424     2.5599     3.0947     90.000     90.000     90.000 ' ===  12   9   7
2395) P-1        3   2      41.809   145.91   0.0101     1.8996     3.4249     6.9796    109.860     78.222     93.975 ' ===   9  16  17   5   7  13
2396) C222       3   1     491.174   145.82   0.0103    11.1588     7.8897     5.5790     90.000     90.000     90.000 ' ===  17  18  14
2397) P-1        3   5      42.973   145.81   0.0105     2.7987     2.3911     6.4547     93.542     89.720     94.593 ' ===  10   8  15   5   7   6
2398) C2         3   6      77.750   145.79   0.0106     3.0591    12.8848     2.0414     90.000    104.926     90.000 ' ===   8  15  10   5
2399) P222       2   1     212.681   145.77   0.0101     6.8329     6.4420     4.8318     90.000     90.000     90.000 ' ===  16  18  17
2400) P21/c      3   2     116.986   145.76   0.0097     5.6380     6.4423     3.2549     90.000     81.705     90.000 ' ===  19  18  14  13
2401) P-1        3   1      60.155   145.73   0.0101     3.4488     2.7332     6.9515     79.386    107.427     82.169 ' ===  19   9  17   7  14   6
2402) Ccc2       3   2     134.932   145.70   0.0103     7.8901    11.1582     1.5326     90.000     90.000     90.000 ' ===  20  19   3
2403) P-1        3   1      51.627   145.69   0.0100     2.3457     3.4197     6.5826     80.325     96.390     87.539 ' ===   9  19  19   8   7  16
2404) P-1        3   2      46.671   145.68   0.0101     2.8052     2.5904     6.5118     97.302     86.466     85.564 ' ===   9  13  16   5   6  10
2405) P-1        3   1      65.545   145.65   0.0099     2.9781     3.8684     6.9388    111.820    100.043     62.030 ' ===  10  21  20  10  10  19
2406) C2         3   6     173.663   145.62   0.0105     6.8334     3.9448     6.8331     90.000     70.527     90.000 ' ===  16   8  13  12
2407) C2221      3   1     414.179   145.56   0.0104    15.7788     7.0574     3.7194     90.000     90.000     90.000 ' ===  19  20  14
2408) C2         3   1     193.701   145.55   0.0103     7.9330    11.1583     2.2002     90.000     84.034     90.000 ' ===  20  20   4   4
2409) I222       3   1     296.173   145.51   0.0104    11.1582     7.8902     3.3641     90.000     90.000     90.000 ' ===  21  19   5
2410) Cmc21      3   2     200.506   145.49   0.0104    11.1585     7.8900     2.2774     90.000     90.000     90.000 ' ===  18  19   4
2411) P222       3  10      47.257   145.46   0.0106     6.4424     1.9726     3.7187     90.000     90.000     90.000 ' ===  11   6   3
2412) P2         3  11      41.813   145.45   0.0104     3.2905     6.4421     2.0150     90.000     78.224     90.000 ' ===   8   7   7   4
2413) P2         2   1     212.676   145.37   0.0101     8.3683     6.4420     4.8317     90.000     54.736     90.000 ' ===  13  18  17  11
2414) P-1        3   1      68.181   145.26   0.0102     1.5489     6.8355     7.8997    125.294     87.169     91.613 ' ===   4  19  19   4   3  16
2415) C2         3   1     187.134   145.25   0.0103    11.2477     7.8901     2.1256     90.000     82.766     90.000 ' ===  20  19   6   5
2416) P-1        3   2      46.727   145.20   0.0104     2.1231     3.4395     7.9078    125.444     86.162     96.640 ' ===   9  18  17   9   7  14
2417) R3         3   1     931.920   145.17   0.0103    11.1583    11.1583     8.6427     90.000     90.000    120.000 ' ===  22  19
2418) Pmc21      3   1     179.353   145.15   0.0104     6.4423     4.9899     5.5792     90.000     90.000     90.000 ' ===  19  14  13
2419) P2         3   1     104.721   145.11   0.0107     6.5153     5.5792     2.9134     90.000     98.571     90.000 ' ===  20  18  15  14
2420) P-1        3   2      61.275   145.07   0.0103     2.8881     3.3537     6.7483    103.935    102.561     79.103 ' ===  14  14  13  12   6   8
2421) P-1        3   3      39.240   145.05   0.0101     2.1608     2.8191     6.8603     74.197    101.988     89.539 ' ===   9  13  18   5   8  11
2422) P-1        3   8      21.910   145.04   0.0107     1.7241     2.0596     6.4680     88.534     84.903     73.283 ' ===   5   8  13   3   4   6
2423) P-1        3   1      90.235   144.92   0.0105     4.0996     3.6957     6.6034     83.820     97.802     67.588 ' ===  11  15  20   7   9  14
2424) C2         3   1     207.076   144.88   0.0101     8.6423     3.7195     7.0571     90.000    114.100     90.000 ' ===  18  16  20  16
2425) P-1        3   2      85.644   144.87   0.0102     4.1018     3.3701     6.4852     83.373     91.816    105.893 ' ===  18  13  17  11  16  11
2426) P2         3   9      47.305   144.84   0.0106     3.7224     6.4424     1.9745     90.000     92.530     90.000 ' ===   4  13   7   2
2427) C2         3   2     130.613   144.82   0.0105    11.1588     7.8903     1.4835     90.000     89.451     90.000 ' ===  20  17   4   4
2428) Ccca       3   4     283.591   144.81   0.0103    12.8843     5.5792     3.9451     90.000     90.000     90.000 ' ===  16  11  11
2429) P-1        3   2      39.578   144.79   0.0100     2.2024     2.8434     7.0224     67.377     91.500     78.838 ' ===  13  14  18   9  12  11
2430) P-1        3   2      50.932   144.79   0.0104     2.3140     3.4651     6.7689     82.929     75.131     99.604 ' ===   6  17  18   4   4  14
2431) P-1        3   1      84.039   144.78   0.0103     3.8182     3.5036     7.3632     67.408    111.878    102.792 ' ===   8  17  18   6   6  13
2432) Pmc21      3   1     179.351   144.74   0.0104     6.4423     4.9899     5.5792     90.000     90.000     90.000 ' ===  19  14  14
2433) P2         3   1     167.240   144.65   0.0100     6.9795     6.4420     4.0302     90.000     67.360     90.000 ' ===  18  19  20  17
2434) P-1        3   2      57.132   144.65   0.0104     3.4339     2.5957     6.9202     99.103    110.082     84.244 ' ===  13   9  18   3  10   8
2435) C222       3  11     101.276   144.60   0.0106     3.0093     2.6120    12.8848     90.000     90.000     90.000 ' ===   6   6  11
2436) Pc         3  10      37.894   144.59   0.0106     6.7376     1.4909     3.9451     90.000    107.023     90.000 ' ===  12   3   5   5
2437) C2         3   1     272.438   144.59   0.0105     7.8903    11.1583     3.0944     90.000     90.005     90.000 ' ===  18  21   7   5
2438) P21/c      3   1     141.738   144.51   0.0089     6.4405     5.5788     3.9448     90.000     90.011     90.000 ' ===  15  17  17  12
2439) P-1        3   2      50.754   144.50   0.0103     2.3059     3.4590     6.5446     79.852     91.575     98.991 ' ===   8  14  19   3   7  13
2440) P-1        3   1      85.988   144.50   0.0099     3.4457     4.7352     7.7524    105.840    123.612     54.897 ' ===  11  12  20   3  10  11
2441) P2         3   2      89.680   144.47   0.0105     5.5791     6.4424     2.4951     90.000     90.007     90.000 ' ===  15  17  12  10
2442) P-1        3   1      64.492   144.44   0.0105     3.5886     2.9304     8.0249    100.520    126.602     72.167 ' ===  17  14  19  12  15  11
2443) P21/c      3   1     141.738   144.44   0.0089     6.4405     5.5788     3.9447     90.000     89.988     90.000 ' ===  14  17  17  11
2444) P-1        3   1      85.050   144.43   0.0103     3.5125     3.8643     6.8458     86.462     71.986    103.428 ' ===  15  10  19   6  12   9
2445) P-1        3   2      50.753   144.43   0.0103     2.3059     3.4591     6.5445     79.853     91.574     98.990 ' ===   7  15  19   3   6  14
2446) P-1        3  11    -999.000   144.41   0.0105     1.2402     2.9146     6.5151   -999.000     89.782     91.459 ' ===   1   8  12   0   1   8
2447) Pc         3   1     141.739   144.36   0.0089     6.4406     5.5788     3.9448     90.000     90.011     90.000 ' ===  15  17  17  12
2448) C2         3   1     139.972   144.35   0.0104    13.6664     1.5899     6.8329     90.000     70.530     90.000 ' ===  20   4  19  17
2449) P222       3  11      43.759   144.34   0.0105     6.4423     2.4349     2.7896     90.000     90.000     90.000 ' ===  10   3   5
2450) I222       3   2     143.284   144.30   0.0104     7.8902    11.1581     1.6275     90.000     90.000     90.000 ' ===  17  20   2
2451) Pnnn       3   3     116.586   144.27   0.0103    11.1581     7.8902     1.3243     90.000     90.000     90.000 ' ===  19  17   1
2452) Abm2       3   5     141.794   144.24   0.0104     6.4422     3.9451     5.5791     90.000     90.000     90.000 ' ===  15  10  10
2453) I4cm       3   7     200.531   144.19   0.0105     3.9451     3.9451    12.8846     90.000     90.000     90.000 ' ===  11  13
2454) Pccn       3   3     115.771   144.18   0.0104    11.1583     7.8901     1.3150     90.000     90.000     90.000 ' ===  18  18   2
2455) P21        3   1     109.825   144.14   0.0101     6.8328     2.4950     6.8331     90.000     70.528     90.000 ' ===  18   7  17  14
2456) P2         2   1     212.614   144.14   0.0104     8.3655     6.4422     4.8309     90.000     54.750     90.000 ' ===  12  19  18  12
2457) P-1        3   2      58.587   144.13   0.0104     2.6618     3.5213     6.5697     81.608     84.730    104.004 ' ===  10  12  19   3   8  11
2458) Pccn       3   2     148.086   144.11   0.0105    11.1582     7.8903     1.6820     90.000     90.000     90.000 ' ===  20  18   3
2459) P3         3  11     111.505   144.10   0.0105     7.4389     7.4389     2.3267     90.000     90.000    120.000 ' ===  12   5
2460) P-1        3   2      58.587   144.02   0.0104     3.5213     2.6618     6.9387    100.010     73.950     75.995 ' ===  11  11  18   3   9  10
2461) C2         3   3     167.256   143.92   0.0106     5.6993    12.8849     2.3266     90.000     78.222     90.000 ' ===  13  15  12   8
2462) P-1        3   2      46.936   143.89   0.0102     2.8211     2.5846     6.5623     82.776     82.063     92.230 ' ===   9  11  17   3   7   9
2463) Pmc21      3   1     179.351   143.84   0.0104     5.5792     6.4423     4.9899     90.000     90.000     90.000 ' ===  15  19  14
2464) Pc         3   1     141.809   143.83   0.0111     6.4429     5.5791     3.9451     90.000     89.997     90.000 ' ===  16  16  15  10
2465) C2         3   1     272.446   143.82   0.0105     7.8903    11.1583     3.0945     90.000     89.997     90.000 ' ===  18  21   8   6
2466) P2         3   9      41.354   143.81   0.0106     3.2541     6.4424     2.0540     90.000    106.190     90.000 ' ===   4  11   8   3
2467) P-1        3   2      52.461   143.80   0.0105     2.3835     3.4166     6.8433     70.598     93.121     89.381 ' ===   6  15  19   4   4  13
2468) P2         3   6      43.415   143.80   0.0102     6.8329     1.9725     3.4166     90.000     70.525     90.000 ' ===  13   7  13  10
2469) P21        3   2      86.830   143.76   0.0106     6.5423     3.9450     3.4164     90.000     79.978     90.000 ' ===  19  13  14  13
2470) P42/nbc    3   9     100.266   143.75   0.0106     2.7896     2.7896    12.8848     90.000     90.000     90.000 ' ===   9  12
2471) P-1        3  10      40.115   143.75   0.0106     2.1111     3.1803     6.5018     82.387     85.824     68.042 ' ===   5   7  13   4   5   7
2472) C2         3   2     179.191   143.67   0.0105     8.0131    11.1582     2.0353     90.000    100.045     90.000 ' ===  16  20   4   2
2473) P21        3   1     104.722   143.67   0.0108     2.9134     5.5792     6.5154     90.000     98.571     90.000 ' ===  15  18  20  14
2474) P2         3   1     141.801   143.62   0.0110     6.4428     3.9451     5.5789     90.000     89.993     90.000 ' ===  18  15  14  12
2475) P-1        3   2      52.538   143.56   0.0106     3.4216     2.3869     6.8532     94.374     70.367     93.129 ' ===  15   8  20   5  14   7
2476) Pcca       3   2     212.684   143.55   0.0101     4.8316     6.4420     6.8332     90.000     90.000     90.000 ' ===  18  18  18
2477) P-1        3   1      79.148   143.50   0.0098     2.8433     4.4048     8.7166    132.354     82.508    101.161 ' ===  18  16  13  13  11   9
2478) P21/c      3   1     141.738   143.49   0.0089     6.4406     5.5789     3.9447     90.000     90.012     90.000 ' ===  15  17  16  11
2479) C222       3  11     108.652   143.48   0.0106     3.9451     2.1375    12.8848     90.000     90.000     90.000 ' ===   7   2  11
2480) C222       3   1     414.182   143.46   0.0105    15.7789     7.0574     3.7194     90.000     90.000     90.000 ' ===  19  20  14
2481) C2         3   1     272.457   143.43   0.0105    11.1581     7.8903     3.0947     90.000     90.011     90.000 ' ===  20  19   5   4
2482) Cc         3   4    -999.000   143.38   0.0103     7.8902    11.1581  -999.0000     90.000   -999.000     90.000 ' ===  16  18   0   0
2483) Iba2       3   4    -999.000   143.38   0.0103     7.8902    11.1581  -999.0000     90.000     90.000     90.000 ' ===  16  18   0
2484) C2         3   4    -999.000   143.38   0.0103     8.0025    11.1581  -999.0000     90.000   -999.000     90.000 ' ===  16  18   0   0
2485) Ima2       3   4    -999.000   143.38   0.0103     7.8902    11.1581  -999.0000     90.000     90.000     90.000 ' ===  16  18   0
2486) C2         3   4    -999.000   143.38   0.0103    11.1868     7.8902  -999.0000     90.000   -999.000     90.000 ' ===  18  16   0   0
2487) Ccc2       3   4    -999.000   143.38   0.0103    11.1581     7.8902  -999.0000     90.000     90.000     90.000 ' ===  18  16   0
2488) Iba2       3   4    -999.000   143.38   0.0103    11.1581     7.8902  -999.0000     90.000     90.000     90.000 ' ===  18  16   0
2489) Cc         3   4    -999.000   143.38   0.0103    11.2607     7.8902  -999.0000     90.000   -999.000     90.000 ' ===  18  16   0   0
2490) Pbcn       3   4    -999.000   143.38   0.0103    11.1581     7.8902  -999.0000     90.000     90.000     90.000 ' ===  18  16   0
2491) Ima2       3   4    -999.000   143.38   0.0103    11.1581     7.8902  -999.0000     90.000     90.000     90.000 ' ===  18  16   0
2492) I222       3   4    -999.000   143.38   0.0103    11.1581     7.8902  -999.0000     90.000     90.000     90.000 ' ===  18  16   0
2493) P-1        3   1      69.984   143.35   0.0103     3.1796     3.6186     7.5367     64.890    114.957    109.236 ' ===   7  18  19   6   6  15
2494) P-1        3   5      42.974   143.35   0.0106     2.3911     2.7987     7.0224    113.199     88.575     85.408 ' ===   8  10  18   5   8  10
2495) P2         3   8      47.596   143.27   0.0104     5.6184     6.4423     1.3242     90.000     83.226     90.000 ' ===  11  11   4   4
2496) Iba2       3   1     347.318   143.25   0.0104    11.1580     7.8903     3.9450     90.000     90.000     90.000 ' ===  21  17   7
2497) C222       3  11      79.816   143.24   0.0104    12.8845     2.2206     2.7896     90.000     90.000     90.000 ' ===  11   3   6
2498) P-1        3   1      84.976   143.23   0.0102     3.4804     3.8610     6.8844     82.957     72.464    100.995 ' ===  17  13  17  10  13  10
2499) C2         3   7      56.460   143.19   0.0106    12.9993     1.6967     2.5826     90.000     82.389     90.000 ' ===  15   5  11  10
2500) P21        3   1      87.741   143.17   0.0097     4.8824     6.4423     2.8190     90.000     81.701     90.000 ' ===  17  16  19  16
2501) C2         3   2     154.473   143.15   0.0105    11.3722     7.8901     1.7545     90.000    101.124     90.000 ' ===  19  18   4   4
2502) C2         3   3     118.259   143.00   0.0104    13.0844     2.6864     3.4166     90.000    100.026     90.000 ' ===  19   6  16  15
2503) P2         3   2      65.631   142.98   0.0102     6.8328     1.4910     6.8332     90.000     70.527     90.000 ' ===  17   4  17  14
2504) Pnnn       3   3     115.769   142.98   0.0104    11.1582     7.8902     1.3150     90.000     90.000     90.000 ' ===  19  17   2
2505) C2         3   3     123.893   142.98   0.0104     7.9297    11.1582     1.4072     90.000     95.723     90.000 ' ===  17  19   2   2
2506) C222       3  10      75.795   142.93   0.0106     3.9451     1.4911    12.8848     90.000     90.000     90.000 ' ===   8   3  11
2507) P-1        3   1      64.493   142.91   0.0105     2.9304     3.5886     8.7907    132.872    102.027     72.167 ' ===  14  17  20  12  12  16
2508) P2         3   1     143.049   142.91   0.0101     6.4489     6.4420     3.9801     90.000     59.898     90.000 ' ===  19  19  12  12
2509) C222       3   3     122.793   142.86   0.0105    11.1583     7.8903     1.3947     90.000     90.000     90.000 ' ===  19  15   3
2510) Pban       3   3     122.796   142.83   0.0103     7.8901    11.1580     1.3948     90.000     90.000     90.000 ' ===  16  19   3
2511) Ccc2       3   3     334.528   142.80   0.0109    11.1584     2.3267    12.8853     90.000     90.000     90.000 ' ===  18  11  15
2512) P-1        3   3      54.659   142.72   0.0102     3.8209     2.6249     7.5397     98.115    119.890     57.777 ' ===  16  13  19  11  15  13
2513) C2         3  11      47.969   142.70   0.0105    13.0301     1.2778     2.9137     90.000     81.428     90.000 ' ===  12   1   8   8
2514) Pbcn       3   1     182.412   142.68   0.0103     7.8899    11.1584     2.0719     90.000     90.000     90.000 ' ===  20  20   4
2515) P-1        3   9      42.193   142.66   0.0106     2.3476     2.8051     7.6117     71.096    112.738     83.999 ' ===   4   8  13   3   3   7
2516) P-1        3   2      44.379   142.66   0.0104     2.4694     2.9393     6.4947     92.293     82.715    108.362 ' ===  13  14  17  10  10  10
2517) P-1        3   8      40.413   142.63   0.0106     2.1267     3.0951     6.9226    111.012     79.719    107.642 ' ===   7   9  13   6   6   7
2518) C2         3   1     283.582   142.61   0.0102     5.5792     7.8902     7.0202     90.000    113.416     90.000 ' ===  12  14  18   9
2519) P4         3   4     100.260   142.58   0.0101     3.9450     3.9450     6.4420     90.000     90.000     90.000 ' ===  15  15
2520) C2         3   7      79.519   142.57   0.0105     3.1288    12.8846     2.1599     90.000    114.040     90.000 ' ===   6  15   8   3
2521) P-1        3   4      32.955   142.48   0.0104     1.4973     3.4307     6.5448    100.130     88.368     95.208 ' ===   4  14  17   2   3  13
2522) Pba2       3   1     179.353   142.47   0.0104     5.5792     4.9900     6.4423     90.000     90.000     90.000 ' ===  14  14  18
2523) P2         3   1     141.789   142.47   0.0103     5.5791     6.4421     3.9451     90.000     89.993     90.000 ' ===  14  15  16  10
2524) P-1        3  10      37.870   142.46   0.0106     2.1255     2.9800     6.7181     73.528     96.063    111.868 ' ===   7   3  11   2   5   2
2525) C222       3   5     141.796   142.43   0.0104     5.5792     3.9451     6.4421     90.000     90.000     90.000 ' ===  11  11  14
2526) P-1        3   2      51.035   142.42   0.0104     2.3187     3.4235     6.9079    108.645     81.550     86.359 ' ===   6  18  19   5   6  16
2527) Ima2       3   3     116.585   142.34   0.0103    11.1582     7.8900     1.3243     90.000     90.000     90.000 ' ===  18  18   1
2528) I41/amd    3   1     982.320   142.31   0.0101    11.1583    11.1583     7.8896     90.000     90.000     90.000 ' ===  22  19
2529) P-1        2   2      50.755   142.23   0.0104     2.3060     3.4591     7.9231     54.400     84.779     81.005 ' ===   8  15  17   4   6  12
2530) P2         3   7      43.409   142.16   0.0097     6.5413     1.9725     3.4166     90.000    100.026     90.000 ' ===  13   7  13  11
2531) P-1        3   2      46.724   142.10   0.0102     2.1228     3.4398     6.5432    100.091     88.835     96.645 ' ===  10  19  17  10   7  15
2532) P-1        3   5      30.789   142.07   0.0103     1.3989     3.4267     6.5425    100.055     90.762     85.611 ' ===   6  13  16   4   5  12
2533) P21        3   1      70.902   142.06   0.0109     6.8330     1.6106     6.8335     90.000     70.528     90.000 ' ===  19   8  21  18
2534) P21        3   1      70.899   142.03   0.0108     6.8328     1.6105     6.8335     90.000     70.529     90.000 ' ===  18   7  22  18
2535) Ima2       3   2     157.293   142.03   0.0104     7.8902    11.1581     1.7866     90.000     90.000     90.000 ' ===  18  20   2
2536) P-1        3   1      88.753   142.00   0.0102     2.9393     6.6489     4.8871     78.276    106.444     85.526 ' ===  17  20  17  16  15  15
2537) Ima2       3   3     114.197   141.99   0.0104    11.1583     7.8901     1.2971     90.000     90.000     90.000 ' ===  18  18   2
2538) P-1        3   7      41.290   141.97   0.0105     2.2975     2.8126     6.5802     88.509     78.249     82.672 ' ===   6   9  14   4   5   7
2539) I222       3   2     132.461   141.97   0.0105    11.1585     7.8901     1.5045     90.000     90.000     90.000 ' ===  20  17   4
2540) Pba2       3   1     179.352   141.97   0.0104     4.9900     5.5792     6.4422     90.000     90.000     90.000 ' ===  15  15  18
2541) C2         3   3     113.237   141.93   0.0098    15.7794     1.2863     6.8331     90.000     54.732     90.000 ' ===  17   1  19  16
2542) Cmc21      3   3     283.603   141.91   0.0106    12.8849     5.5792     3.9451     90.000     90.000     90.000 ' ===  15  12  12
2543) P-1        3   5      31.031   141.91   0.0105     1.4098     3.4291     6.8586     70.231     85.067     85.076 ' ===   3  13  17   2   2  12
2544) C2         3   2     200.516   141.91   0.0105     7.8902    11.1583     2.2775     90.000     89.992     90.000 ' ===  18  19   8   8
2545) P2         3   2      86.829   141.88   0.0106     6.5423     3.9448     3.4165     90.000     79.977     90.000 ' ===  20  12  16  15
2546) C2         3   1     153.071   141.87   0.0103    11.2087     7.8900     1.7387     90.000     84.559     90.000 ' ===  20  20   3   3
2547) P2         3  10      42.336   141.84   0.0107     3.3314     6.4424     2.0401     90.000     75.221     90.000 ' ===   5  10   6   1
2548) C2         3   7     147.064   141.83   0.0105     6.1376    12.8846     2.0458     90.000     65.373     90.000 ' ===  10  12   8   7
2549) P2         3   2      86.829   141.79   0.0106     6.5423     3.9448     3.4165     90.000     79.977     90.000 ' ===  20  11  17  16
2550) P2         3   5      32.818   141.79   0.0105     6.5421     1.4910     3.4167     90.000    100.025     90.000 ' ===  16   4  13  12
2551) C2         3   3     101.865   141.78   0.0104    13.0842     2.3140     3.4166     90.000     79.976     90.000 ' ===  19   6  15  14
2552) P-1        3   3      39.240   141.75   0.0101     2.1608     2.8191     6.7509    106.220     96.257     89.540 ' ===   9  13  18   5   8  12
2553) Pc         3   3      58.497   141.74   0.0103     3.2552     6.4420     2.8190     90.000     98.294     90.000 ' ===  14  15  13   9
2554) Cmc21      3   2     182.403   141.74   0.0104    11.1581     7.8902     2.0718     90.000     90.000     90.000 ' ===  20  18   2
2555) P4         3   4     100.259   141.71   0.0101     3.9450     3.9450     6.4420     90.000     90.000     90.000 ' ===  15  14
2556) Pnna       2   1     204.829   141.63   0.0103    11.1581     2.3266     7.8902     90.000     90.000     90.000 ' ===  21   4  18
2557) C2         3   2     146.428   141.62   0.0104    13.6661     3.3264     3.4165     90.000    109.470     90.000 ' ===  21   7  16  16
2558) Pna21      3   2     141.791   141.61   0.0103    12.8842     2.7896     3.9451     90.000     90.000     90.000 ' ===  19   9  13
2559) I41/a      3   1     982.319   141.56   0.0103    11.1579    11.1579     7.8902     90.000     90.000     90.000 ' ===  21  19
2560) C2         3   1     520.835   141.50   0.0099    11.8319     7.8902     5.9176     90.000     70.526     90.000 ' ===  15  17  18  11
2561) P-1        3   2      45.901   141.43   0.0102     2.0855     3.5363     6.9951     86.218     69.262    104.949 ' ===  10  15  18   7   8  13
2562) Iba2       3   2     143.286   141.42   0.0103    11.1582     7.8901     1.6275     90.000     90.000     90.000 ' ===  19  20   3
2563) P-1        3   7    -999.000   141.34   0.0106     1.2837     3.4246     6.9634   -999.000     78.903     93.945 ' ===   2  10  15   0   1  10
2564) Pccn       3   1     219.659   141.34   0.0104    11.1586     7.8900     2.4950     90.000     90.000     90.000 ' ===  19  19   6
2565) P2         3   1     141.784   141.32   0.0102     6.4420     3.9450     5.5790     90.000     89.994     90.000 ' ===  15  14  15   9
2566) C2         3   9      80.440   141.31   0.0105     3.1650    12.8846     2.1849     90.000     64.530     90.000 ' ===   5  13   6   2
2567) Iba2       3   1     347.304   141.25   0.0104    11.1582     7.8903     3.9448     90.000     90.000     90.000 ' ===  20  19   6
2568) Iba2       3   2     143.286   141.21   0.0103     7.8900    11.1583     1.6275     90.000     90.000     90.000 ' ===  20  19   3
2569) P-1        3   1      79.147   141.20   0.0098     2.8433     4.4048     6.6066     77.164     87.538     78.839 ' ===  17  16  19  12  14  15
2570) P2         3   1     141.809   141.16   0.0110     6.4428     5.5792     3.9451     90.000     90.002     90.000 ' ===  16  16  14  10
2571) P2         3   5      32.818   141.15   0.0105     6.8332     1.4910     3.4166     90.000     70.527     90.000 ' ===  16   4  11  10
2572) P-1        3   3      41.735   141.14   0.0102     1.8962     3.4187     6.5687     99.796     95.182     91.983 ' ===   7  14  18   3   6  13
2573) C2         3   2     146.430   141.13   0.0105    13.0845     3.3264     3.4164     90.000    100.026     90.000 ' ===  20   7  16  15
2574) P-1        3   6      33.718   141.09   0.0104     1.5319     3.4231     6.8360    109.536     88.289     93.515 ' ===   3  13  14   2   2  10
2575) P-1        3   1      79.147   141.09   0.0095     2.8433     4.4049     6.6064    102.838     92.466     78.837 ' ===  17  20  18  16  13  17
2576) Fddd       3   1    1473.596   141.06   0.0106    11.1588     9.6636    13.6654     90.000     90.000     90.000 ' ===  21  21  21
2577) Iba2       3   1     491.190   141.05   0.0103    11.1579     7.8901     5.5793     90.000     90.000     90.000 ' ===  20  17   8
2578) P21        3   1     141.746   140.89   0.0091     6.4408     5.5788     3.9448     90.000     89.989     90.000 ' ===  14  15  17  11
2579) P-1        3   1     144.082   140.83   0.0107     4.3301     5.1743     7.9326    117.172    112.942     86.576 ' ===  17  19  17  17  12  14
2580) Pc         3  10      39.332   140.75   0.0105     1.9727     6.4423     3.0950     90.000     90.694     90.000 ' ===   6  11   3   1
2581) Pnnn       3   1     204.829   140.61   0.0103    11.1581     7.8902     2.3266     90.000     90.000     90.000 ' ===  21  18   4
2582) C2221      3   1     296.177   140.58   0.0105    11.1583     7.8903     3.3640     90.000     90.000     90.000 ' ===  21  18   6
2583) P-1        3   5      31.997   140.58   0.0104     1.4537     3.4167     6.5468    100.032     87.816     90.380 ' ===   5  14  17   4   5  13
2584) Iba2       3   3     128.990   140.49   0.0102    11.1582     7.8900     1.4652     90.000     90.000     90.000 ' ===  18  18   4
2585) Pccn       3   2     143.287   140.45   0.0104    11.1586     7.8900     1.6275     90.000     90.000     90.000 ' ===  19  20   4
2586) P-1        2   1      64.967   140.39   0.0101     3.4193     2.9518     6.5782     83.972     80.285     92.311 ' ===  20   9  20   9  18   8
2587) P2         3   1     104.722   140.37   0.0108     6.5154     5.5792     2.9134     90.000     81.429     90.000 ' ===  20  19  14  13
2588) C2         3   1     190.444   140.27   0.0104    11.2399     7.8902     2.1632     90.000     83.083     90.000 ' ===  19  19   4   2
2589) P-1        3   1      77.782   140.25   0.0106     3.5338     3.7969     7.2840     70.582    116.082    115.864 ' ===  10  15  20   7   8  13
2590) P-1        3   1     103.546   140.24   0.0104     3.7194     4.7046     8.6435    114.097     49.793    113.285 ' ===  16  14  21  10  15  14
2591) Ccc2       3   2     262.546   140.19   0.0106    11.1588     7.8901     2.9820     90.000     90.000     90.000 ' ===  17  19   5
2592) Pmc21      3   1     179.355   140.11   0.0105     6.4424     4.9899     5.5792     90.000     90.000     90.000 ' ===  18  14  14
2593) P21        3   4      53.593   140.06   0.0106     6.5423     2.4349     3.4165     90.000    100.025     90.000 ' ===  18   5  13  13
2594) P-1        3   2      50.753   140.04   0.0103     3.4591     2.3059     6.8425     93.022    109.695     81.007 ' ===  15   7  18   3  13   6
2595) P-1        3   2      65.440   140.03   0.0098     1.4867     7.0048     8.0336    126.479     79.141    102.737 ' ===   3  19  17   3   2  15
2596) P-1        3   1      65.707   139.99   0.0104     3.4179     2.9853     6.9566    100.819     70.584     91.568 ' ===  17   7  18   5  13   5
2597) P-1        3   1      68.362   139.98   0.0104     3.0074     3.6420     6.5198     87.818     98.846    104.344 ' ===  17  14  21  14  16  13
2598) P-1        3   2      52.537   139.98   0.0105     3.4216     2.3869     6.8530     94.365     70.367     93.120 ' ===  16   8  20   6  15   7
2599) P-1        3   4      32.990   139.93   0.0106     1.4988     3.6043     6.5434     80.836     91.028     71.425 ' ===   5  14  17   4   3  12
2600) P2221      2   1     212.684   139.92   0.0102     6.4420     8.3687     3.9451     90.000     90.000     90.000 ' ===  18  12  14
2601) C2         3   1     207.093   139.92   0.0101     7.9771    11.1580     2.3524     90.000     81.517     90.000 ' ===  19  21   9   8
2602) P2         3   1     104.722   139.89   0.0108     6.7291     5.5792     2.9134     90.000    106.777     90.000 ' ===  19  18  15  13
2603) Pbcn       3   2     134.931   139.86   0.0104    11.1581     7.8902     1.5326     90.000     90.000     90.000 ' ===  20  18   2
2604) P-1        3   2      67.625   139.81   0.0100     1.5363     7.0175     7.9338    125.665     83.964    103.163 ' ===   3  19  18   2   2  16
2605) Pba2       3   8      70.901   139.78   0.0105    12.8846     1.9726     2.7896     90.000     90.000     90.000 ' ===  14   5   6
2606) P2         3   4      87.751   139.77   0.0106     4.8827     6.4424     2.8191     90.000     98.301     90.000 ' ===  11  15  15  11
2607) P-1        3   2      55.090   139.77   0.0103     2.5030     3.4202     7.9149    125.351     94.544     87.376 ' ===   6  16  16   4   3  12
2608) P2         3   2     107.171   139.77   0.0097     6.8323     2.4348     6.8332     90.000     70.527     90.000 ' ===  17   6  18  15
2609) P-1        3   9      41.479   139.72   0.0106     2.2207     2.9878     6.4938     84.589     93.305     76.027 ' ===   8   8  12   7   6   6
2610) P212121    3   1     141.764   139.67   0.0089     5.5786     6.4420     3.9448     90.000     90.000     90.000 ' ===  12  18  16
2611) P-1        3   2      60.234   139.65   0.0104     2.7367     3.6203     6.5621     97.921     94.488    109.316 ' ===  14   9  17   6  11   7
2612) Fddd       3   1    1171.448   139.58   0.0105    22.3167    15.7805     3.3264     90.000     90.000     90.000 ' ===  21  21   9
2613) P-1        3   3      51.108   139.58   0.0103     2.3221     3.4819     6.5553     79.469     93.655    101.111 ' ===   7  15  16   5   4  12
2614) Cc         3  10      72.791   139.56   0.0105     2.8640    12.8846     1.9771     90.000     86.103     90.000 ' ===   4  13   5   1
2615) Pba2       3   1     179.354   139.56   0.0105     4.9900     5.5791     6.4424     90.000     90.000     90.000 ' ===  14  15  16
2616) P2         3   1     141.796   139.55   0.0107     6.4425     3.9451     5.5790     90.000     90.005     90.000 ' ===  17  15  13  10
2617) P-1        3   6      32.077   139.47   0.0104     1.7089     2.9147     6.7574     73.154     95.274     91.511 ' ===   6  10  15   3   6   8
2618) P-1        3   9    -999.000   139.42   0.0106     2.4061     2.8059     6.7702     91.880   -999.000     96.149 ' ===   4   8   9   3   0   4
2619) P2         3   4      53.593   139.39   0.0104     6.5421     2.4349     3.4166     90.000    100.024     90.000 ' ===  17   5  14  13
2620) P-1        3   1      82.147   139.34   0.0104     3.7866     4.0102     6.5463     82.557     99.925    122.886 ' ===  19  16  20  15  17  14
2621) P-1        3   3      56.905   139.32   0.0101     2.5855     3.4204     6.9012     70.347     81.924     87.291 ' ===  10  15  17   6   9  12
2622) C222       3   1     501.742   139.31   0.0102    19.3272     4.0299     6.4419     90.000     90.000     90.000 ' ===  20  17  18
2623) C2         3   5      60.807   139.28   0.0103    13.0840     1.3813     3.4166     90.000    100.026     90.000 ' ===  17   4  13  12
2624) Cmc21      3   2     134.930   139.11   0.0103    11.1583     7.8900     1.5326     90.000     90.000     90.000 ' ===  19  19   2
2625) P-1        3   2      46.936   139.10   0.0102     2.8211     2.5846     7.5778     62.325     74.573     87.767 ' ===   9  11  19   3   8  10
2626) P2         3   5      67.071   139.08   0.0107     4.9374     6.4425     2.2856     90.000     67.302     90.000 ' ===  13  15  13  12
2627) P-1        3   3      43.307   139.06   0.0104     1.9676     3.5473     6.5508     98.831     92.966    105.599 ' ===   6  14  18   3   5  13
2628) C2         3   1     283.585   139.01   0.0102     5.5792     7.8901     7.0202     90.000    113.416     90.000 ' ===  11  14  18   8
2629) P2         3   4      58.502   139.00   0.0107     3.2552     6.4426     2.8191     90.000     98.296     90.000 ' ===  12  10  15  10
2630) P222       3   1     283.579   138.99   0.0102     7.8902     5.5792     6.4418     90.000     90.000     90.000 ' ===  15  14  17
2631) P-1        3   1      69.063   138.96   0.0099     1.5690     6.9504     7.9354    125.725     83.855    100.564 ' ===   5  19  20   5   5  17
2632) C2         3   4     107.186   138.94   0.0104     6.8332     2.4349     6.8330     90.000     70.529     90.000 ' ===  15   5  15  12
2633) Ima2       3   1     347.325   138.92   0.0105    11.1581     7.8904     3.9450     90.000     90.000     90.000 ' ===  21  17   9
2634) Pba2       3   1     179.357   138.90   0.0105     5.5792     4.9900     6.4424     90.000     90.000     90.000 ' ===  15  14  17
2635) C2         3   2     200.486   138.84   0.0096     6.8332     4.5550     6.8322     90.000    109.474     90.000 ' ===  19   8  16  15
2636) Pc         3  10      26.362   138.81   0.0105     2.0745     6.4423     1.9750     90.000     87.180     90.000 ' ===   4  13   6   2
2637) C2         3   1     149.380   138.79   0.0108    15.7807     1.6966     6.8331     90.000     54.738     90.000 ' ===  21   5  18  17
2638) P-1        3   1      59.288   138.78   0.0100     3.4996     2.6938     6.8513     85.767    109.910    102.507 ' ===  20   9  17   8  15   6
2639) Pc         3  11      36.940   138.77   0.0105     2.7913     6.4423     2.0555     90.000     88.029     90.000 ' ===   7  11   2   2
2640) P-1        3   6    -999.000   138.75   0.0103     1.2529     3.4294     6.5430   -999.000     89.026     94.939 ' ===   2  12  15   0   1  11
2641) P-1        3   1      67.567   138.75   0.0104     2.9444     4.0609     6.6688     90.628     77.222     61.298 ' ===  17  10  17   9  12   6
2642) P2         3   2      86.830   138.72   0.0106     6.5423     3.9451     3.4163     90.000     79.978     90.000 ' ===  19  13  14  13
2643) P-1        3   3      54.659   138.70   0.0102     2.6249     3.2854     6.5372     96.177     98.560     79.697 ' ===  13  10  15   5  10   7
2644) P-1        3   3      60.497   138.69   0.0101     2.9053     3.2508     6.4783     85.661     86.232     96.101 ' ===  13  16  17  10  12  13
2645) C2221      3   1     288.109   138.65   0.0105    15.7803     1.6362    11.1586     90.000     90.000     90.000 ' ===  20   5  20
2646) Cc         3   2     199.602   138.57   0.0101    11.1836     7.8899     2.2673     90.000     93.874     90.000 ' ===  20  19   8   8
2647) Pba2       3   1     179.356   138.56   0.0105     4.9900     5.5792     6.4424     90.000     90.000     90.000 ' ===  14  15  17
2648) C222       3   1     283.572   138.55   0.0104     7.8900    11.1584     3.2209     90.000     90.000     90.000 ' ===  19  18   7
2649) P-1        3   1      77.783   138.53   0.0106     3.7969     3.5338     7.0061    102.750     78.679     64.136 ' ===  15  11  20   8  13   9
2650) C2         3   1     207.077   138.52   0.0101     8.6423     3.7194     7.0571     90.000     65.902     90.000 ' ===  19  17  20  17
2651) C2         3   5      59.897   138.52   0.0104     6.8332     1.3607     6.5420     90.000    100.026     90.000 ' ===  15   3  17  14
2652) P2         3   2      65.648   138.49   0.0115     6.8342     1.4910     6.8334     90.000    109.474     90.000 ' ===  15   6  18  13
2653) P2         3   4      32.820   138.49   0.0106     6.6685     1.9725     2.5826     90.000     75.038     90.000 ' ===  18  10  11  11
2654) P-1        3   3      32.853   138.46   0.0103     1.4926     3.4179     6.5480     79.919     87.542     88.433 ' ===   5  15  17   3   3  13
2655) P-1        3   2      50.755   138.46   0.0104     2.3060     3.4591     6.8424     70.306     86.980     81.006 ' ===   8  15  18   4   7  13
2656) C222       3   1     296.177   138.42   0.0105    11.1583     7.8903     3.3640     90.000     90.000     90.000 ' ===  21  18   6
2657) Pcc2       3   8      78.655   138.42   0.0105     6.4423     3.0947     3.9451     90.000     90.000     90.000 ' ===  13   5   8
2658) P-1        3   7      41.290   138.36   0.0105     2.2975     2.8126     6.5131     88.928     81.547     82.672 ' ===   6   9  15   4   6   8
2659) C2         3   1     283.582   138.35   0.0102     5.5792     7.8901     7.0200     90.000     66.588     90.000 ' ===  10  14  20   9
2660) Pba2       3   1     179.348   138.31   0.0102     5.5791     4.9901     6.4420     90.000     90.000     90.000 ' ===  16  14  19
2661) P-1        3   1      67.566   138.26   0.0103     2.9444     3.6981     7.3965    115.938     70.543    105.595 ' ===  14  15  20  12  12  13
2662) P-1        3   4      33.527   138.26   0.0106     1.5232     3.4904     6.5466     79.763     87.914     78.190 ' ===   5  12  17   2   3  11
2663) Ima2       3   1     347.311   138.24   0.0103    11.1586     7.8898     3.9449     90.000     90.000     90.000 ' ===  19  19  11
2664) C222       3   5     141.795   138.18   0.0104     5.5792     3.9451     6.4421     90.000     90.000     90.000 ' ===  12  11  13
2665) P42cm      3   7     100.266   138.18   0.0105     2.7896     2.7896    12.8846     90.000     90.000     90.000 ' ===  11  13
2666) C2         3  11      47.971   138.13   0.0105     5.8273     1.2778     6.5151     90.000     81.428     90.000 ' ===   9   1  12   9
2667) P-1        2   1      78.481   138.11   0.0101     3.5381     3.5658     6.5489     92.677    100.373     74.940 ' ===  20  12  20  12  18  11
2668) P-1        3   1      59.289   138.09   0.0102     3.4996     2.6938     6.5467     92.209    100.265     77.497 ' ===  19   8  19   6  17   6
2669) C2         3   6      55.886   138.08   0.0105     6.8330     1.2695     6.5423     90.000     79.975     90.000 ' ===  13   2  16  12
2670) P-1        3   3      33.652   138.07   0.0103     1.5289     3.4379     6.8329    109.346     90.005     96.372 ' ===   5  15  17   3   4  12
2671) Cmc21      3   4    -999.000   138.07   0.0103    11.1581     7.8902  -999.0000     90.000     90.000     90.000 ' ===  18  16   0
2672) C2221      3   1     272.458   138.02   0.0104    11.1579     7.8902     3.0948     90.000     90.000     90.000 ' ===  21  21   7
2673) C2         3   7      55.886   137.97   0.0105    13.0846     1.2695     3.4165     90.000     79.975     90.000 ' ===  16   1  11  11
2674) P-1        2   2      50.754   137.93   0.0104     2.3059     3.8457     6.5446     81.836     88.426    117.324 ' ===   7  18  19   6   6  16
2675) P2         3   3      72.037   137.93   0.0105     4.4808     6.4423     2.8344     90.000    118.306     90.000 ' ===  15  16   8   8
2676) P-1        2   1      64.966   137.82   0.0100     4.4262     2.9518     7.1549    107.262    115.746     50.525 ' ===  19   9  14   7  12   3
2677) C222       3   1     439.309   137.78   0.0105    11.1587     7.8900     4.9897     90.000     90.000     90.000 ' ===  21  19  10
2678) C2         3   1     149.364   137.77   0.0102    13.6656     1.6966     6.8332     90.000    109.472     90.000 ' ===  19   5  19  16
2679) P-1        3   3      51.109   137.75   0.0103     2.3221     3.7946     6.5553     97.394     93.655    115.792 ' ===   7  15  16   5   4  11
2680) Fdd2       3   1     538.461   137.71   0.0105    22.3165    15.7806     1.5290     90.000     90.000     90.000 ' ===  21  19   4
2681) Pbcn       3   2     148.086   137.71   0.0105    11.1582     7.8903     1.6820     90.000     90.000     90.000 ' ===  20  18   3
2682) Ccca       3   3     245.562   137.65   0.0095     7.8898    11.1582     2.7893     90.000     90.000     90.000 ' ===  17  18  11
2683) P-1        3   2      47.818   137.65   0.0101     2.8741     3.4991     7.5259     61.207    117.624    132.432 ' ===  10  15  21   8  10  15
2684) C222       3  11     111.504   137.65   0.0106     3.7193     2.3267    12.8847     90.000     90.000     90.000 ' ===   7   5  10
2685) P2         3   3      84.237   137.64   0.0104     6.4895     5.5792     2.3436     90.000     96.918     90.000 ' ===  16  14  13  11
2686) Iba2       3   1     450.740   137.63   0.0103    11.1581     7.8902     5.1198     90.000     90.000     90.000 ' ===  18  15   6
2687) Cmc21      3   1     491.165   137.56   0.0102     7.8897    11.1585     5.5791     90.000     90.000     90.000 ' ===  20  20  14
2688) P-1        3   2      59.273   137.55   0.0098     3.5291     2.6933     6.9387     70.518    104.032    104.506 ' ===  20   8  18   8  17   6
2689) Pba2       3   3      89.676   137.45   0.0104     5.5791     2.4950     6.4423     90.000     90.000     90.000 ' ===  14  11  13
2690) P2         3   5      71.022   137.44   0.0104     5.8170     6.4423     1.9760     90.000     73.559     90.000 ' ===  14  14   7   7
2691) P2         3   7      50.152   137.43   0.0105     2.7906     6.4423     2.7896     90.000     89.979     90.000 ' ===   6  14  11   6
2692) P-1        3   1      98.988   137.37   0.0108     2.9747     5.5075     7.4155    119.681     80.096    110.312 ' ===  13  16  21  10  12  16
2693) C2         3   2     146.440   137.28   0.0105     6.8329     3.3267     6.5422     90.000     79.974     90.000 ' ===  17   8  18  14
2694) Pca21      3   1     179.348   137.27   0.0101     4.9901     6.4420     5.5791     90.000     90.000     90.000 ' ===  14  19  15
2695) P2         3   1     141.783   137.22   0.0102     6.4420     3.9451     5.5789     90.000     89.991     90.000 ' ===  14  15  14   7
2696) I222       3   1     296.188   137.20   0.0103    11.1579     7.8901     3.3644     90.000     90.000     90.000 ' ===  20  16   7
2697) C222       3   1     491.212   137.16   0.0107     7.8903    11.1589     5.5790     90.000     90.000     90.000 ' ===  17  19  15
2698) C2         3   2     130.812   137.14   0.0105     7.8906    11.1582     1.4858     90.000     90.536     90.000 ' ===  18  20   4   4
2699) P21/c      3   1     104.733   137.04   0.0112     6.5158     5.5793     2.9135     90.000     81.428     90.000 ' ===  20  19  15  14
2700) P2         3   1     212.689   137.04   0.0102     8.3690     6.4420     4.8316     90.000     54.736     90.000 ' ===  11  18  19  11
2701) P-1        3  11      26.164   136.95   0.0106     1.3769     2.9541     6.8491     71.544     83.990     93.194 ' ===   3   5  10   1   2   4
2702) R3         3   6     260.500   136.95   0.0105     3.9451     3.9451    19.3272     90.000     90.000    120.000 ' ===  14  17
2703) P2221      2   1     212.684   136.91   0.0102     8.3687     6.4420     3.9451     90.000     90.000     90.000 ' ===  12  18  14
2704) C2         3   6      56.344   136.88   0.0105     6.8330     1.2799     6.8331     90.000    109.470     90.000 ' ===  13   2  17  13
2705) P-1        3   1      68.360   136.85   0.0103     3.0074     3.6420     6.7470     85.779     72.712     75.656 ' ===  19  13  18  13  15  10
2706) P-1        3   7      37.741   136.81   0.0105     1.9862     2.9699     6.8164     70.929     92.191     96.722 ' ===   7   6  14   2   6   5
2707) Pmn21      3   2      89.674   136.78   0.0103     5.5792     6.4422     2.4950     90.000     90.000     90.000 ' ===  14  17  12
2708) Pc         3   6      32.819   136.78   0.0106     6.6684     1.9726     2.5826     90.000     75.040     90.000 ' ===  16  10   7   7
2709) P-1        3   2      50.756   136.78   0.0105     2.3060     3.4591     6.5447     79.851     88.422     81.006 ' ===   8  15  19   4   7  14
2710) P2         3   5      32.818   136.76   0.0105     6.5421     1.4910     3.4167     90.000    100.025     90.000 ' ===  16   4  12  11
2711) P-1        3   1      67.566   136.67   0.0103     2.9444     3.6981     6.6675     86.019     77.267    105.595 ' ===  16  15  19  14  13  12
2712) Pbcn       3   3     116.583   136.67   0.0104    11.1582     7.8902     1.3242     90.000     90.000     90.000 ' ===  19  17   2
2713) P-1        3   7      22.119   136.65   0.0106     1.7405     2.1901     6.7408    104.481     88.224     64.246 ' ===   7   6  16   2   7   6
2714) P2         3   4      53.593   136.64   0.0106     6.5423     2.4349     3.4165     90.000     79.975     90.000 ' ===  18   5  13  13
2715) Ccc2       3   2     567.084   136.63   0.0100    11.1564     7.8900     6.4424     90.000     90.000     90.000 ' ===  15  17  14
2716) P-1        3   1      59.287   136.57   0.0100     2.6938     3.4996     8.0675    120.405     77.952     77.497 ' ===   8  19  20   6   8  17
2717) P21        3   1     104.723   136.57   0.0108     6.5154     5.5792     2.9134     90.000     98.572     90.000 ' ===  20  20  14  13
2718) Pmn21      3   1     245.594   136.55   0.0103    11.1579     2.7896     7.8901     90.000     90.000     90.000 ' ===  20   8  17
2719) P2         3   1     175.496   136.53   0.0105     9.7653     6.4424     2.8191     90.000     81.696     90.000 ' ===  16  16  17  15
2720) P-1        3   6      39.047   136.53   0.0106     2.0549     3.1819     7.5006    113.694     81.748     67.966 ' ===   8  11  14   7   7   8
2721) P-1        3   2      50.755   136.52   0.0104     3.4591     2.3060     8.6451     84.015    131.825     98.995 ' ===  15   8  19   4  14   7
2722) C2221      3   2     163.725   136.49   0.0103    11.1582     7.8901     1.8597     90.000     90.000     90.000 ' ===  19  17   4
2723) Ima2       3   2     143.288   136.49   0.0104    11.1584     7.8900     1.6275     90.000     90.000     90.000 ' ===  19  20   3
2724) P-1        3   7      37.743   136.47   0.0106     1.9862     2.9700     6.4851     83.421     90.770     96.723 ' ===   7   6  15   2   6   6
2725) Pca21      3   1     179.341   136.39   0.0105     4.9896     6.4423     5.5792     90.000     90.000     90.000 ' ===  12  19  14
2726) C2         3   6      58.191   136.35   0.0105    13.0845     1.3219     3.4165     90.000    100.026     90.000 ' ===  16   2  14  13
2727) C2         3   7      79.965   136.29   0.0105     3.1463    12.8846     2.1720     90.000     65.255     90.000 ' ===   6  14   8   3
2728) P-1        3   3      54.659   136.26   0.0102     3.2854     2.6249     6.5372     98.560     83.823    100.303 ' ===  10  13  15   5   7  10
2729) I222       3   3     133.671   136.26   0.0103     7.8902    11.1581     1.5183     90.000     90.000     90.000 ' ===  17  18   1
2730) I41/amd    3   1     982.354   136.25   0.0104    11.1581    11.1581     7.8902     90.000     90.000     90.000 ' ===  21  17
2731) P-1        3   2      57.134   136.24   0.0105     2.5957     3.4339     6.5851     99.243     96.544     95.757 ' ===  11  10  20   3  10   9
2732) P-1        3   6      39.047   136.23   0.0106     2.0549     3.0727     6.4880     96.804     91.903     73.724 ' ===   8   7  16   3   7   7
2733) P-1        3   2      57.134   136.23   0.0106     2.5957     3.4340     6.9203    110.082     80.898     95.753 ' ===  10  12  18   3   9   9
2734) Pccn       2   1     204.831   136.22   0.0102    11.1582     7.8899     2.3266     90.000     90.000     90.000 ' ===  21  21   7
2735) P-1        3   3      47.707   136.22   0.0104     2.6546     2.8674     7.1888    115.295    102.434     76.624 ' ===  13  13  17   8  10  10
2736) C2         3   4     107.186   136.22   0.0104     6.8332     2.4349     7.8902     90.000    125.266     90.000 ' ===  15   5  17  14
2737) C2         3   5     148.561   136.20   0.0105     4.1332    12.8846     2.9226     90.000    107.352     90.000 ' ===   8  16   8   3
2738) P2         3  10      44.171   136.19   0.0106     5.5982     6.4424     1.2289     90.000     85.268     90.000 ' ===   7   9   2   1
2739) P-1        3   2      50.755   136.13   0.0104     2.3060     3.4591     7.3348     68.683    111.318     98.995 ' ===   8  15  19   4   8  13
2740) P-1        3   1      68.361   136.11   0.0104     3.0074     3.6420     6.5197     92.184     81.156    104.343 ' ===  19  14  20  14  17  12
2741) Pmc21      3   1     179.350   136.01   0.0105     6.4424     4.9898     5.5792     90.000     90.000     90.000 ' ===  18  13  15
2742) P-1        3   2      55.089   135.99   0.0103     2.5029     3.4202     6.8506     81.231     72.736     92.629 ' ===   8  15  18   5   6  12
2743) P-1        2   2      50.754   135.96   0.0104     3.4591     2.3059     8.7120     80.722     51.656     98.993 ' ===  15   7  19   3  14   6
2744) P212121    3   1     245.592   135.95   0.0105    11.1588     7.8901     2.7894     90.000     90.000     90.000 ' ===  19  19   9
2745) Pccn       2   1     204.831   135.94   0.0102    11.1583     7.8899     2.3266     90.000     90.000     90.000 ' ===  21  21   6
2746) P-1        3   3      54.659   135.93   0.0102     2.6249     3.2854     6.6721     87.991     75.665    100.303 ' ===  13  10  18   5  13   8
2747) Cmc21      3   1     491.086   135.89   0.0101    11.1560     7.8902     5.5790     90.000     90.000     90.000 ' ===  14  20  14
2748) I222       3  11     113.867   135.89   0.0106    12.8848     3.8460     2.2978     90.000     90.000     90.000 ' ===  11   7   7
2749) P21212     3  11      37.894   135.82   0.0106    12.8848     1.9726     1.4909     90.000     90.000     90.000 ' ===  11   4   3
2750) P-1        3   4      38.531   135.80   0.0105     1.7505     3.5557     6.5503     79.578     92.868    106.074 ' ===   7  16  18   6   6  15
2751) C2221      3   2     200.506   135.79   0.0104    11.1585     7.8900     2.2774     90.000     90.000     90.000 ' ===  18  19   4
2752) P42bc      3   9     100.266   135.76   0.0106     2.7896     2.7896    12.8848     90.000     90.000     90.000 ' ===   9  12
2753) C222       3   1     272.458   135.76   0.0104    11.1579     7.8902     3.0948     90.000     90.000     90.000 ' ===  21  21   7
2754) I222       3   2     132.458   135.68   0.0104    11.1583     7.8901     1.5045     90.000     90.000     90.000 ' ===  19  17   3
2755) P-1        2   2      50.754   135.59   0.0104     2.3059     3.4591     6.8424    109.695     86.977     98.992 ' ===   7  15  18   3   6  13
2756) Aba2       3   1     567.156   135.46   0.0102     7.8902    12.8840     5.5791     90.000     90.000     90.000 ' ===  14  18  12
2757) C2         3   1     200.765   135.45   0.0103    11.1727     7.8901     2.2804     90.000     92.931     90.000 ' ===  20  18   3   2
2758) I222       3   3     114.198   135.45   0.0103     7.8900    11.1582     1.2971     90.000     90.000     90.000 ' ===  17  18   2
2759) P-1        3   1      64.491   135.41   0.0105     3.5884     3.8761     9.0317     77.613    128.986    133.970 ' ===  15  14  20  10  13  13
2760) P2221      3   9      39.327   135.38   0.0104     6.4423     1.9725     3.0948     90.000     90.000     90.000 ' ===  12   8   5
2761) Pcc2       3   1     179.351   135.34   0.0104     5.5792     6.4422     4.9900     90.000     90.000     90.000 ' ===  15  18  14
2762) P-1        3   1      71.018   135.33   0.0105     2.8457     3.8778     6.6522     94.339    103.923     87.375 ' ===  13  14  20   9  11  12
2763) C222       3   9      93.245   135.32   0.0105    12.8847     3.6688     1.9725     90.000     90.000     90.000 ' ===  13   4   6
2764) P-1        3   2      76.553   135.31   0.0105     4.5278     3.4780     7.8953     55.956    104.981    131.009 ' ===  17  10  20   8  16  10
2765) P2         3   2      68.112   135.29   0.0105     6.5423     3.0947     3.4163     90.000    100.026     90.000 ' ===  20   8  15  14
2766) Ccc2       3   2     161.494   135.27   0.0103    11.1582     7.8900     1.8344     90.000     90.000     90.000 ' ===  19  20   3
2767) P-1        3  10      43.501   135.26   0.0106     2.2892     3.0409     6.8370     72.977     94.957     75.922 ' ===   5   6  11   3   4   4
2768) Ia-3d      3   1    3929.414   135.25   0.0103    15.7801    15.7801    15.7801     90.000     90.000     90.000 ' ===  22
2769) Pban       3   1     182.412   135.17   0.0103    11.1584     7.8899     2.0719     90.000     90.000     90.000 ' ===  20  20   4
2770) I222       3   2     132.457   135.16   0.0104     7.8900    11.1583     1.5045     90.000     90.000     90.000 ' ===  17  19   3
2771) P2221      3  11      26.330   135.15   0.0105     6.4423     2.0720     1.9726     90.000     90.000     90.000 ' ===  12   3   5
2772) P21        3   3      84.237   135.12   0.0104     7.1603     5.5792     2.3436     90.000    115.879     90.000 ' ===  17  14  12  10
2773) I222       3   2     157.293   135.10   0.0104    11.1581     7.8902     1.7866     90.000     90.000     90.000 ' ===  20  18   2
2774) Cmc21      3   2     262.546   135.10   0.0106    11.1588     7.8901     2.9820     90.000     90.000     90.000 ' ===  17  19   5
2775) Cc         3   2     170.721   135.09   0.0103     7.9165    11.1581     1.9392     90.000     85.319     90.000 ' ===  19  20   4   4
2776) I222       3   3     231.543   135.09   0.0104     7.8900    11.1587     2.6299     90.000     90.000     90.000 ' ===  16  17  10
2777) C2         3   3     167.215   135.08   0.0094     4.0299     6.4419     6.5798     90.000    101.779     90.000 ' ===  18  18  17  15
2778) P21212     3   1     179.353   135.07   0.0104     5.5792     4.9899     6.4423     90.000     90.000     90.000 ' ===  15  14  19
2779) C2         3   1     272.436   135.04   0.0105     6.8331     6.1887     6.5422     90.000     79.975     90.000 ' ===  20   9  20  18
2780) C2         3   4     107.186   134.96   0.0104     6.8331     2.4349     6.8330     90.000    109.471     90.000 ' ===  16   5  15  13
2781) P2         3   4      41.147   134.93   0.0104     2.8042     6.4423     2.2896     90.000     95.857     90.000 ' ===  11  14  10   6
2782) P222       3  11      19.856   134.93   0.0106     6.4424     1.9725     1.5625     90.000     90.000     90.000 ' ===   9   6   2
2783) Ima2       3   3     171.010   134.88   0.0103    11.1581     7.8901     1.9424     90.000     90.000     90.000 ' ===  17  17   3
2784) P2         3   6      43.415   134.83   0.0103     6.8330     1.9725     3.4167     90.000    109.475     90.000 ' ===  14   9  13  11
2785) Ima2       3   1     347.318   134.82   0.0104    11.1580     7.8903     3.9450     90.000     90.000     90.000 ' ===  21  17   7
2786) P-1        3   1      74.566   134.79   0.0102     3.6374     3.4347     7.1533     96.707    115.588     67.890 ' ===  15  16  22  13  15  16
2787) P-1        2   2      50.756   134.78   0.0105     2.3060     3.8456     9.1768    113.007    110.457    117.323 ' ===   8  17  19   6   7  16
2788) P-1        3   2      85.356   134.75   0.0100     3.4204     3.9318     7.3697    118.888     82.375     99.841 ' ===  14  17  19  11  12  16
2789) P2         3   1     141.751   134.75   0.0092     6.4410     5.5788     3.9449     90.000     89.990     90.000 ' ===  13  16  16  10
2790) P-1        3   6      32.077   134.63   0.0104     1.7089     2.9147     6.5377     98.412     85.225     88.489 ' ===   7   9  16   3   6   8
2791) C2         3   5      96.606   134.60   0.0105     2.6877    12.8846     2.7909     90.000     88.275     90.000 ' ===   8  16  10   5
2792) C222       3   7     141.800   134.60   0.0105    12.8845     3.9451     2.7896     90.000     90.000     90.000 ' ===  13   7   7
2793) Pnc2       3   9      51.038   134.55   0.0106     6.4424     2.5599     3.0947     90.000     90.000     90.000 ' ===  12   8   7
2794) P-1        3   1      79.167   134.53   0.0107     2.8434     4.4051     6.6079    102.846     92.469     78.836 ' ===  19  16  18  15  15  14
2795) P-1        3   1      59.288   134.49   0.0101     2.6938     3.4996     6.5466     79.736     92.207    102.507 ' ===   8  20  20   7   7  18
2796) C2         3   2     136.725   134.46   0.0104     8.3201    11.1586     1.5530     90.000     71.498     90.000 ' ===  20  19   4   4
2797) P-1        3  11      41.574   134.45   0.0107     2.3253     3.2866     8.0707    108.327    127.031     57.608 ' ===   5   5  12   3   5   5
2798) P-1        3   2      55.089   134.41   0.0103     2.5029     3.4202     6.5588    100.180     94.108     87.370 ' ===   8  15  19   5   7  14
2799) P2         3   2      75.652   134.40   0.0105     6.4875     2.5599     4.5873     90.000     83.232     90.000 ' ===  19  11  15  14
2800) P2         3   2      75.652   134.38   0.0105     6.4875     2.5599     4.5873     90.000     96.768     90.000 ' ===  18  11  14  13
2801) P21        3   1     141.781   134.37   0.0099     6.4417     3.9450     5.5791     90.000     90.002     90.000 ' ===  16  16  17  12
[truncated: 106,814 more chars]
