# Supplementary material for: Remote and automated high-throughput powder diffraction measurements enabled by a robotic sample changer at SSRL beamline 2-1
Source: J Appl Crystallogr. 2023 Sep 20;56(Pt 5):1480–4. doi: 10.1107/S1600576723007148 (PMC10543666; doi:10.1107/S1600576723007148)
Supplement: Supplementary file 1 [file j-56-01480-sup1.zip › Example Data and Refinements/SSRL BL2-1 Sample 0919/BL21Robot_0919_Pawley.inp]

'Auto_T(5)  
r_exp  21.594958 r_exp_dash  59.2363182 r_wp  3.6600134 r_wp_dash  10.0396453 r_p  2.49067755 r_p_dash  12.9069904 weighted_Durbin_Watson  0.847436956 gof  0.169484627 
iters 20000000  
chi2_convergence_criteria 0.000001  
'do_errors  
  
xdd "BL21Robot_0919-2022-07-09-0157_scan2.xye" 
r_exp  21.594958 r_exp_dash  59.2363182 r_wp  3.6600134 r_wp_dash  10.0396453 r_p  2.49067755 r_p_dash  12.9069904 weighted_Durbin_Watson  0.847436956 gof  0.169484627 
	bkg @  24.2209716` -19.5639477`  19.9448365` -13.1751867`  6.97425142` -2.94832796`  0.500573954`  0.603806256` -0.69977804`  0.350387998` -0.136597804` -0.094406758`  0.0393400059` -0.139143934`  0.103940711`
	One_on_X(@, 0.00010`_LIMIT_MIN_0.0001)   
	Rp 9999 
	Rs 700  
	start_X 2  
	'finish_X 36  
	Zero_Error(@, 0.00880`)  
	lam  
		ymin_on_ymax  0.0001  
		la  1 lo 0.7298197 lh   0.002  
	LP_Factor(90)  
	x_calculation_step 0.005   
	  
	' FWHM from LaB6 refinement  
	gauss_fwhm  @  0.0293201855` min 0.00001  
	lor_fwhm @  1.81343861e-005`_LIMIT_MIN_1e-005 min 0.00001  
  
hkl_Is 
	CS_L (@, 361.50115`)  
	Strain_G(@, 0.12415`)  
	Cubic(@  11.157644`)
	space_group "Fd-3m"
		load hkl_m_d_th2 I 
		{
			   1   1   1   8    6.44187        6.49470 @ 0.03773`
			   2   2   0  12    3.94482       10.61529 @ 0.00057`_LIMIT_MIN_1e-015
			   3   1   1  24    3.36416       12.45424 @ 0.00224`_LIMIT_MIN_1e-015
			   2   2   2   8    3.22093       13.01037 @ 1.06252`
			   4   0   0   6    2.78941       15.03392 @ 0.51758`
			   3   3   1  24    2.55974       16.39172 @ 0.16008`
			   4   2   2  24    2.27754       18.43942 @ 0.03620`
			   3   3   3   8    2.14729       19.56863 @ 0.03329`
			   5   1   1  24    2.14729       19.56863 @ 0.03329`
			   4   4   0  12    1.97241       21.32308 @ 1.20421`
			   5   3   1  48    1.88599       22.31246 @ 0.05564`
			   4   4   2  24    1.85961       22.63312 @ 0.00879`_LIMIT_MIN_1e-015
			   6   2   0  24    1.76418       23.87494 @ 0.00137`_LIMIT_MIN_1e-015
			   5   3   3  24    1.70152       24.76776 @ 0.00183`_LIMIT_MIN_1e-015
			   6   2   2  24    1.68208       25.05872 @ 1.73444`
			   4   4   4   8    1.61047       26.19236 @ 0.55693`
			   5   5   1  24    1.56238       27.01349 @ 0.19254`
			   7   1   1  24    1.56238       27.01349 @ 0.19254`
			   6   4   2  48    1.49100       28.33308 @ 0.00518`_LIMIT_MIN_1e-015
			   5   5   3  24    1.45260       29.09840 @ 0.12658`
			   7   3   1  48    1.45260       29.09840 @ 0.12658`
			   8   0   0   6    1.39471       30.33472 @ 0.35026`
			   7   3   3  24    1.36312       31.05505 @ 0.35911`
			   6   4   4  24    1.35306       31.29184 @ 0.00296`_LIMIT_MIN_1e-015
			   6   6   0  12    1.31494       32.22335 @ 0.03251`_LIMIT_MIN_1e-015
			   8   2   2  24    1.31494       32.22335 @ 0.03251`_LIMIT_MIN_1e-015
			   5   5   5   8    1.28837       32.90650 @ 0.03999`_LIMIT_MIN_1e-015
			   7   5   1  48    1.28837       32.90650 @ 0.03999`_LIMIT_MIN_1e-015
			   6   6   2  24    1.27987       33.13143 @ 1.08421`
			   8   4   0  24    1.24746       34.01797 @ 1.03327`
			   7   5   3  48    1.22471       34.66975 @ 0.11598`
			   9   1   1  24    1.22471       34.66975 @ 0.11598`
			   8   4   2  48    1.21740       34.88464 @ 0.03865`_LIMIT_MIN_1e-015
			   6   6   4  24    1.18941       35.73290 @ 0.00386`_LIMIT_MIN_1e-015
			   9   3   1  48    1.16964       36.35780 @ 0.15745`
			   8   4   4  24    1.13877       37.37925 @ 0.74835`
			   7   5   5  24    1.12139       37.98081 @ 0.06481`_LIMIT_MIN_1e-015
			   7   7   1  24    1.12139       37.98081 @ 0.06481`_LIMIT_MIN_1e-015
			   9   3   3  24    1.12139       37.98081 @ 0.06481`_LIMIT_MIN_1e-015
			   8   6   2  48    1.09410       38.96586 @ 0.01681`_LIMIT_MIN_1e-015
			  10   2   0  24    1.09410       38.96586 @ 0.01681`_LIMIT_MIN_1e-015
			   7   7   3  24    1.07865       39.54695 @ 0.31522`
			   9   5   1  48    1.07865       39.54695 @ 0.31522`
			   6   6   6   8    1.07364       39.73906 @ 0.47875`
			  10   2   2  24    1.07364       39.73906 @ 0.47875`
			   9   5   3  48    1.04046       41.06287 @ 0.18154`
			   8   6   4  48    1.03596       41.24911 @ 0.02363`_LIMIT_MIN_1e-015
			  10   4   2  48    1.01855       41.98730 @ 0.00288`_LIMIT_MIN_1e-015
			   7   7   5  24    1.00605       42.53407 @ 0.08020`_LIMIT_MIN_1e-015
			  11   1   1  24    1.00605       42.53407 @ 0.08020`_LIMIT_MIN_1e-015
			   8   8   0  12    0.98621       43.43295 @ 0.24715`
			   9   5   5  24    0.97485       43.96519 @ 0.19403`
			   9   7   1  48    0.97485       43.96519 @ 0.19403`
			  11   3   1  48    0.97485       43.96519 @ 0.19403`
			   8   8   2  24    0.97115       44.14146 @ 0.02662`_LIMIT_MIN_1e-015
			  10   4   4  24    0.97115       44.14146 @ 0.02662`_LIMIT_MIN_1e-015
			   8   6   6  24    0.95676       44.84106 @ 0.01259`_LIMIT_MIN_1e-015
			  10   6   0  24    0.95676       44.84106 @ 0.01259`_LIMIT_MIN_1e-015
			   9   7   3  48    0.94638       45.36016 @ 0.10365`_LIMIT_MIN_1e-015
			  11   3   3  24    0.94638       45.36016 @ 0.10365`_LIMIT_MIN_1e-015
			  10   6   2  48    0.94299       45.53217 @ 1.00842`
			   8   8   4  24    0.92980       46.21519 @ 0.34886`
			  12   0   0   6    0.92980       46.21519 @ 0.34886`
			   7   7   7   8    0.92027       46.72237 @ 0.06778`_LIMIT_MIN_1e-015
			  11   5   1  48    0.92027       46.72237 @ 0.06778`_LIMIT_MIN_1e-015
			  10   6   4  48    0.90500       47.55843 @ 0.06000`_LIMIT_MIN_1e-015
			  12   2   2  24    0.90500       47.55843 @ 0.06000`_LIMIT_MIN_1e-015
			   9   7   5  48    0.89620       48.05474 @ 0.08066`_LIMIT_MIN_1e-015
			  11   5   3  48    0.89620       48.05474 @ 0.08066`_LIMIT_MIN_1e-015
			  12   4   0  24    0.88209       48.87346 @ 0.44179`
			   9   9   1  24    0.87393       49.35982 @ 0.20399`
			   8   8   6  24    0.87127       49.52115 @ 0.04166`_LIMIT_MIN_1e-015
			  12   4   2  48    0.87127       49.52115 @ 0.04166`_LIMIT_MIN_1e-015
			  10   8   2  48    0.86083       50.16265 @ 0.00001`_LIMIT_MIN_1e-015
			  11   5   5  24    0.85325       50.63986 @ 0.16890`_LIMIT_MIN_1e-015
			   9   9   3  24    0.85325       50.63986 @ 0.16890`_LIMIT_MIN_1e-015
			  11   7   1  48    0.85325       50.63986 @ 0.16890`_LIMIT_MIN_1e-015
			  13   1   1  24    0.85325       50.63986 @ 0.16890`_LIMIT_MIN_1e-015
			  10   6   6  24    0.85076       50.79821 @ 0.36888`
			  12   4   4  24    0.84104       51.42807 @ 0.33660`
			   9   7   7  24    0.83396       51.89686 @ 0.20859`
			  11   7   3  48    0.83396       51.89686 @ 0.20859`
			  13   3   1  48    0.83396       51.89686 @ 0.20859`
			  10   8   4  48    0.83164       52.05246 @ 0.02839`_LIMIT_MIN_1e-015
			  12   6   2  48    0.82255       52.67158 @ 0.00001`_LIMIT_MIN_1e-015
			   9   9   5  24    0.81593       53.13260 @ 0.16911`
			  13   3   3  24    0.81593       53.13260 @ 0.16911`
			   8   8   8   8    0.80523       53.89484 @ 0.05306`_LIMIT_MIN_1e-015
			  11   7   5  48    0.79902       54.34865 @ 0.22743`
			  13   5   1  48    0.79902       54.34865 @ 0.22743`
			  12   6   4  48    0.79697       54.49935 @ 0.03760`_LIMIT_MIN_1e-015
			  10   8   6  48    0.78896       55.09934 @ 0.03463`_LIMIT_MIN_1e-015
			  10  10   0  12    0.78896       55.09934 @ 0.03463`_LIMIT_MIN_1e-015
			  14   2   0  24    0.78896       55.09934 @ 0.03463`_LIMIT_MIN_1e-015
			  11   9   1  48    0.78311       55.54647 @ 0.11660`_LIMIT_MIN_1e-015
			  13   5   3  48    0.78311       55.54647 @ 0.11660`_LIMIT_MIN_1e-015
			  10  10   2  24    0.78119       55.69498 @ 0.25135`
			  14   2   2  24    0.78119       55.69498 @ 0.25135`
			  12   8   0  24    0.77364       56.28643 @ 0.23272`
			   9   9   7  24    0.76812       56.72735 @ 0.01913`_LIMIT_MIN_1e-015
			  11   9   3  48    0.76812       56.72735 @ 0.01913`_LIMIT_MIN_1e-015
			  12   8   2  48    0.76631       56.87383 @ 0.12558`_LIMIT_MIN_1e-015
			  12   6   6  24    0.75918       57.45732 @ 0.01478`_LIMIT_MIN_1e-015
			  10  10   4  24    0.75918       57.45732 @ 0.01478`_LIMIT_MIN_1e-015
			  14   4   2  48    0.75918       57.45732 @ 0.01478`_LIMIT_MIN_1e-015
			  11   7   7  24    0.75396       57.89246 @ 0.17262`_LIMIT_MIN_1e-015
			  13   5   5  24    0.75396       57.89246 @ 0.17262`_LIMIT_MIN_1e-015
			  13   7   1  48    0.75396       57.89246 @ 0.17262`_LIMIT_MIN_1e-015
			  12   8   4  48    0.74550       58.61314 @ 0.36470`
			  11   9   5  48    0.74056       59.04289 @ 0.02448`_LIMIT_MIN_1e-015
			  13   7   3  48    0.74056       59.04289 @ 0.02448`_LIMIT_MIN_1e-015
			  15   1   1  24    0.74056       59.04289 @ 0.02448`_LIMIT_MIN_1e-015
			  10   8   8  24    0.73893       59.18571 @ 0.00957`_LIMIT_MIN_1e-015
			  14   4   4  24    0.73893       59.18571 @ 0.00957`_LIMIT_MIN_1e-015
			  14   6   0  24    0.73254       59.75490 @ 0.05406`_LIMIT_MIN_1e-015
			  15   3   1  48    0.72784       60.17963 @ 0.24312`
			  10  10   6  24    0.72630       60.32080 @ 0.28420`
			  14   6   2  48    0.72630       60.32080 @ 0.28420`
			   9   9   9   8    0.71576       61.30358 @ 0.11284`_LIMIT_MIN_1e-015
			  13   7   5  48    0.71576       61.30358 @ 0.11284`_LIMIT_MIN_1e-015
			  11  11   1  24    0.71576       61.30358 @ 0.11284`_LIMIT_MIN_1e-015
			  15   3   3  24    0.71576       61.30358 @ 0.11284`_LIMIT_MIN_1e-015
			  12   8   6  48    0.71429       61.44322 @ 0.12737`_LIMIT_MIN_1e-015
			  12  10   2  48    0.70851       61.99993 @ 0.04717`_LIMIT_MIN_1e-015
			  14   6   4  48    0.70851       61.99993 @ 0.04717`_LIMIT_MIN_1e-015
			  11   9   7  48    0.70426       62.41559 @ 0.18734`_LIMIT_MIN_1e-015
			  11  11   3  24    0.70426       62.41559 @ 0.18734`_LIMIT_MIN_1e-015
			  13   9   1  48    0.70426       62.41559 @ 0.18734`_LIMIT_MIN_1e-015
			  15   5   1  48    0.70426       62.41559 @ 0.18734`_LIMIT_MIN_1e-015
			  16   0   0   6    0.69735       63.10488 @ 0.04714`_LIMIT_MIN_1e-015
			  13   9   3  48    0.69330       63.51643 @ 0.12678`_LIMIT_MIN_1e-015
			  15   5   3  48    0.69330       63.51643 @ 0.12678`_LIMIT_MIN_1e-015
			  12  10   4  48    0.69197       63.65329 @ 0.02655`_LIMIT_MIN_1e-015
			  10  10   8  24    0.68671       64.19912 @ 0.02633`_LIMIT_MIN_1e-015
			  14   8   2  48    0.68671       64.19912 @ 0.02633`_LIMIT_MIN_1e-015
			  16   2   2  24    0.68671       64.19912 @ 0.02633`_LIMIT_MIN_1e-015
			  13   7   7  24    0.68284       64.60684 @ 0.04733`_LIMIT_MIN_1e-015
			  11  11   5  24    0.68284       64.60684 @ 0.04733`_LIMIT_MIN_1e-015
			  14   6   6  24    0.68156       64.74244 @ 0.13533`_LIMIT_MIN_1e-015
			  12   8   8  24    0.67653       65.28334 @ 0.13357`_LIMIT_MIN_1e-015
			  16   4   0  24    0.67653       65.28334 @ 0.13357`_LIMIT_MIN_1e-015
			  13   9   5  48    0.67283       65.68748 @ 0.22490`_LIMIT_MIN_1e-015
			  15   5   5  24    0.67283       65.68748 @ 0.22490`_LIMIT_MIN_1e-015
			  15   7   1  48    0.67283       65.68748 @ 0.22490`_LIMIT_MIN_1e-015
			  14   8   4  48    0.67161       65.82190 @ 0.03809`_LIMIT_MIN_1e-015
			  16   4   2  48    0.67161       65.82190 @ 0.03809`_LIMIT_MIN_1e-015
			  12  10   6  48    0.66680       66.35820 @ 0.04701`_LIMIT_MIN_1e-015
			  11   9   9  24    0.66325       66.75899 @ 0.15804`_LIMIT_MIN_1e-015
			  15   7   3  48    0.66325       66.75899 @ 0.15804`_LIMIT_MIN_1e-015
			  12  12   0  12    0.65747       67.42431 @ 0.09305`_LIMIT_MIN_1e-015
			  16   4   4  24    0.65747       67.42431 @ 0.09305`_LIMIT_MIN_1e-015
			  11  11   7  24    0.65407       67.82196 @ 0.11206`_LIMIT_MIN_1e-015
			  13  11   1  48    0.65407       67.82196 @ 0.11206`_LIMIT_MIN_1e-015
			  17   1   1  24    0.65407       67.82196 @ 0.11206`_LIMIT_MIN_1e-015
			  12  12   2  24    0.65295       67.95426 @ 0.10828`_LIMIT_MIN_1e-015
			  14   8   6  48    0.64852       68.48223 @ 0.04097`_LIMIT_MIN_1e-015
			  16   6   2  48    0.64852       68.48223 @ 0.04097`_LIMIT_MIN_1e-015
			  14  10   0  24    0.64852       68.48223 @ 0.04097`_LIMIT_MIN_1e-015
			  13   9   7  48    0.64526       68.87695 @ 0.09609`_LIMIT_MIN_1e-015
			  15   7   5  48    0.64526       68.87695 @ 0.09609`_LIMIT_MIN_1e-015
			  13  11   3  48    0.64526       68.87695 @ 0.09609`_LIMIT_MIN_1e-015
			  17   3   1  48    0.64526       68.87695 @ 0.09609`_LIMIT_MIN_1e-015
			  10  10  10   8    0.64419       69.00829 @ 0.12431`_LIMIT_MIN_1e-015
			  14  10   2  48    0.64419       69.00829 @ 0.12431`_LIMIT_MIN_1e-015
			  12  12   4  24    0.63993       69.53250 @ 0.08311`_LIMIT_MIN_1e-015
			  15   9   1  48    0.63680       69.92448 @ 0.02948`_LIMIT_MIN_1e-015
			  17   3   3  24    0.63680       69.92448 @ 0.02948`_LIMIT_MIN_1e-015
			  12  10   8  48    0.63577       70.05493 @ 0.04710`_LIMIT_MIN_1e-015
			  16   6   4  48    0.63577       70.05493 @ 0.04710`_LIMIT_MIN_1e-015
			  14  10   4  48    0.63168       70.57563 @ 0.15268`_LIMIT_MIN_1e-015
			  13  11   5  48    0.62866       70.96507 @ 0.07246`_LIMIT_MIN_1e-015
			  15   9   3  48    0.62866       70.96507 @ 0.07246`_LIMIT_MIN_1e-015
			  17   5   1  48    0.62866       70.96507 @ 0.07246`_LIMIT_MIN_1e-015
			  16   8   0  24    0.62373       71.61211 @ 0.07391`_LIMIT_MIN_1e-015
			  11  11   9  24    0.62083       71.99917 @ 0.12692`_LIMIT_MIN_1e-015
			  15   7   7  24    0.62083       71.99917 @ 0.12692`_LIMIT_MIN_1e-015
			  17   5   3  48    0.62083       71.99917 @ 0.12692`_LIMIT_MIN_1e-015
			  12  12   6  24    0.61987       72.12800 @ 0.07968`_LIMIT_MIN_1e-015
			  14   8   8  24    0.61987       72.12800 @ 0.07968`_LIMIT_MIN_1e-015
			  16   8   2  48    0.61987       72.12800 @ 0.07968`_LIMIT_MIN_1e-015
			  16   6   6  24    0.61608       72.64239 @ 0.00001`_LIMIT_MIN_1e-015
			  18   2   0  24    0.61608       72.64239 @ 0.00001`_LIMIT_MIN_1e-015
			  13   9   9  24    0.61328       73.02724 @ 0.12797`_LIMIT_MIN_1e-015
			  15   9   5  48    0.61328       73.02724 @ 0.12797`_LIMIT_MIN_1e-015
			  14  10   6  48    0.61236       73.15535 @ 0.10542`_LIMIT_MIN_1e-015
			  18   2   2  24    0.61236       73.15535 @ 0.10542`_LIMIT_MIN_1e-015
			  16   8   4  48    0.60870       73.66692 @ 0.12746`_LIMIT_MIN_1e-015
			  13  11   7  48    0.60600       74.04971 @ 0.09392`_LIMIT_MIN_1e-015
			  13  13   1  24    0.60600       74.04971 @ 0.09392`_LIMIT_MIN_1e-015
			  17   5   5  24    0.60600       74.04971 @ 0.09392`_LIMIT_MIN_1e-015
			  17   7   1  48    0.60600       74.04971 @ 0.09392`_LIMIT_MIN_1e-015
			  12  10  10  24    0.60158       74.68610 @ 0.01226`_LIMIT_MIN_1e-015
			  14  12   2  48    0.60158       74.68610 @ 0.01226`_LIMIT_MIN_1e-015
			  18   4   2  48    0.60158       74.68610 @ 0.01226`_LIMIT_MIN_1e-015
			  13  13   3  24    0.59897       75.06700 @ 0.13745`_LIMIT_MIN_1e-015
			  17   7   3  48    0.59897       75.06700 @ 0.13745`_LIMIT_MIN_1e-015
			  15  11   1  48    0.59897       75.06700 @ 0.13745`_LIMIT_MIN_1e-015
			  12  12   8  24    0.59470       75.70034 @ 0.05150`_LIMIT_MIN_1e-015
			  15   9   7  48    0.59219       76.07948 @ 0.16861`_LIMIT_MIN_1e-015
			  15  11   3  48    0.59219       76.07948 @ 0.16861`_LIMIT_MIN_1e-015
			  16   8   6  48    0.59135       76.20573 @ 0.04599`_LIMIT_MIN_1e-015
			  14  12   4  48    0.59135       76.20573 @ 0.04599`_LIMIT_MIN_1e-015
			  18   4   4  24    0.59135       76.20573 @ 0.04599`_LIMIT_MIN_1e-015
			  14  10   8  48    0.58806       76.71002 @ 0.07115`_LIMIT_MIN_1e-015
			  16  10   2  48    0.58806       76.71002 @ 0.07115`_LIMIT_MIN_1e-015
			  18   6   0  24    0.58806       76.71002 @ 0.07115`_LIMIT_MIN_1e-015
			  11  11  11   8    0.58562       77.08756 @ 0.10068`_LIMIT_MIN_1e-015
			  13  13   5  24    0.58562       77.08756 @ 0.10068`_LIMIT_MIN_1e-015
			  17   7   5  48    0.58562       77.08756 @ 0.10068`_LIMIT_MIN_1e-015
			  19   1   1  24    0.58562       77.08756 @ 0.10068`_LIMIT_MIN_1e-015
			  18   6   2  48    0.58482       77.21327 @ 0.10169`_LIMIT_MIN_1e-015
			  13  11   9  48    0.57928       78.09158 @ 0.13406`_LIMIT_MIN_1e-015
			  15  11   5  48    0.57928       78.09158 @ 0.13406`_LIMIT_MIN_1e-015
			  17   9   1  48    0.57928       78.09158 @ 0.13406`_LIMIT_MIN_1e-015
			  19   3   1  48    0.57928       78.09158 @ 0.13406`_LIMIT_MIN_1e-015
			  16  10   4  48    0.57850       78.21681 @ 0.04454`_LIMIT_MIN_1e-015
			  14  12   6  48    0.57541       78.71719 @ 0.05655`_LIMIT_MIN_1e-015
			  18   6   4  48    0.57541       78.71719 @ 0.05655`_LIMIT_MIN_1e-015
			  17   9   3  48    0.57313       79.09190 @ 0.11686`_LIMIT_MIN_1e-015
			  19   3   3  24    0.57313       79.09190 @ 0.11686`_LIMIT_MIN_1e-015
			  16   8   8  24    0.56939       79.71538 @ 0.01838`_LIMIT_MIN_1e-015
			  15   9   9  24    0.56717       80.08887 @ 0.03118`_LIMIT_MIN_1e-015
			  13  13   7  24    0.56717       80.08887 @ 0.03118`_LIMIT_MIN_1e-015
			  17   7   7  24    0.56717       80.08887 @ 0.03118`_LIMIT_MIN_1e-015
			  19   5   1  48    0.56717       80.08887 @ 0.03118`_LIMIT_MIN_1e-015
			  12  12  10  24    0.56644       80.21327 @ 0.05310`_LIMIT_MIN_1e-015
			  16  10   6  48    0.56355       80.71042 @ 0.01998`_LIMIT_MIN_1e-015
			  14  14   0  12    0.56355       80.71042 @ 0.01998`_LIMIT_MIN_1e-015
			  18   8   2  48    0.56355       80.71042 @ 0.01998`_LIMIT_MIN_1e-015
			  15  11   7  48    0.56140       81.08282 @ 0.17720`_LIMIT_MIN_1e-015
			  17   9   5  48    0.56140       81.08282 @ 0.17720`_LIMIT_MIN_1e-015
			  15  13   1  48    0.56140       81.08282 @ 0.17720`_LIMIT_MIN_1e-015
			  19   5   3  48    0.56140       81.08282 @ 0.17720`_LIMIT_MIN_1e-015
			  14  10  10  24    0.56069       81.20686 @ 0.04525`_LIMIT_MIN_1e-015
			  14  14   2  24    0.56069       81.20686 @ 0.04525`_LIMIT_MIN_1e-015
			  18   6   6  24    0.56069       81.20686 @ 0.04525`_LIMIT_MIN_1e-015
			  16  12   0  24    0.55788       81.70264 @ 0.00528`_LIMIT_MIN_1e-015
			  20   0   0   6    0.55788       81.70264 @ 0.00528`_LIMIT_MIN_1e-015
			  15  13   3  48    0.55580       82.07406 @ 0.01715`_LIMIT_MIN_1e-015
			  14  12   8  48    0.55511       82.19780 @ 0.08631`_LIMIT_MIN_1e-015
			  16  12   2  48    0.55511       82.19780 @ 0.08631`_LIMIT_MIN_1e-015
			  18   8   4  48    0.55511       82.19780 @ 0.08631`_LIMIT_MIN_1e-015
			  14  14   4  24    0.55239       82.69237 @ 0.06037`_LIMIT_MIN_1e-015
			  20   2   2  24    0.55239       82.69237 @ 0.06037`_LIMIT_MIN_1e-015
			  13  11  11  24    0.55037       83.06293 @ 0.04868`_LIMIT_MIN_1e-015
			  19   5   5  24    0.55037       83.06293 @ 0.04868`_LIMIT_MIN_1e-015
			  17  11   1  48    0.55037       83.06293 @ 0.04868`_LIMIT_MIN_1e-015
			  19   7   1  48    0.55037       83.06293 @ 0.04868`_LIMIT_MIN_1e-015
			  16  12   4  48    0.54705       83.67990 @ 0.04618`_LIMIT_MIN_1e-015
			  20   4   0  24    0.54705       83.67990 @ 0.04618`_LIMIT_MIN_1e-015
			  13  13   9  24    0.54509       84.04973 @ 0.09804`_LIMIT_MIN_1e-015
			  17   9   7  48    0.54509       84.04973 @ 0.09804`_LIMIT_MIN_1e-015
			  15  13   5  48    0.54509       84.04973 @ 0.09804`_LIMIT_MIN_1e-015
			  19   7   3  48    0.54509       84.04973 @ 0.09804`_LIMIT_MIN_1e-015
			  17  11   3  48    0.54509       84.04973 @ 0.09804`_LIMIT_MIN_1e-015
			  16  10   8  48    0.54444       84.17294 @ 0.06373`_LIMIT_MIN_1e-015
			  20   4   2  48    0.54444       84.17294 @ 0.06373`_LIMIT_MIN_1e-015
			  18   8   6  48    0.54186       84.66555 @ 0.07835`_LIMIT_MIN_1e-015
			  18  10   0  24    0.54186       84.66555 @ 0.07835`_LIMIT_MIN_1e-015
			  15  11   9  48    0.53996       85.03475 @ 0.01625`_LIMIT_MIN_1e-015
			  14  14   6  24    0.53933       85.15777 @ 0.02572`_LIMIT_MIN_1e-015
			  18  10   2  48    0.53933       85.15777 @ 0.02572`_LIMIT_MIN_1e-015
			  12  12  12   8    0.53682       85.64963 @ 0.00269`_LIMIT_MIN_1e-015
			  20   4   4  24    0.53682       85.64963 @ 0.00269`_LIMIT_MIN_1e-015
			  17  11   5  48    0.53497       86.01831 @ 0.06099`_LIMIT_MIN_1e-015
			  19   7   5  48    0.53497       86.01831 @ 0.06099`_LIMIT_MIN_1e-015
			  16  12   6  48    0.53435       86.14116 @ 0.17310`_LIMIT_MIN_1e-015
			  14  12  10  48    0.53192       86.63242 @ 0.07612`_LIMIT_MIN_1e-015
			  18  10   4  48    0.53192       86.63242 @ 0.07612`_LIMIT_MIN_1e-015
			  20   6   2  48    0.53192       86.63242 @ 0.07612`_LIMIT_MIN_1e-015
			  15  13   7  48    0.53012       87.00069 @ 0.02873`_LIMIT_MIN_1e-015
			  19   9   1  48    0.53012       87.00069 @ 0.02873`_LIMIT_MIN_1e-015
			  21   1   1  24    0.53012       87.00069 @ 0.02873`_LIMIT_MIN_1e-015
			  17   9   9  24    0.52539       87.98219 @ 0.09252`_LIMIT_MIN_1e-015
			  15  15   1  24    0.52539       87.98219 @ 0.09252`_LIMIT_MIN_1e-015
			  19   9   3  48    0.52539       87.98219 @ 0.09252`_LIMIT_MIN_1e-015
			  21   3   1  48    0.52539       87.98219 @ 0.09252`_LIMIT_MIN_1e-015
			  18   8   8  24    0.52481       88.10483 @ 0.01531`_LIMIT_MIN_1e-015
			  20   6   4  48    0.52481       88.10483 @ 0.01531`_LIMIT_MIN_1e-015
			  16  10  10  24    0.52250       88.59531 @ 0.03104`_LIMIT_MIN_1e-015
			  14  14   8  24    0.52250       88.59531 @ 0.03104`_LIMIT_MIN_1e-015
			  16  14   2  48    0.52250       88.59531 @ 0.03104`_LIMIT_MIN_1e-015
			  13  13  11  24    0.52079       88.96310 @ 0.07211`_LIMIT_MIN_1e-015
			  17  11   7  48    0.52079       88.96310 @ 0.07211`_LIMIT_MIN_1e-015
			  19   7   7  24    0.52079       88.96310 @ 0.07211`_LIMIT_MIN_1e-015
			  15  15   3  24    0.52079       88.96310 @ 0.07211`_LIMIT_MIN_1e-015
			  17  13   1  48    0.52079       88.96310 @ 0.07211`_LIMIT_MIN_1e-015
			  21   3   3  24    0.52079       88.96310 @ 0.07211`_LIMIT_MIN_1e-015
			  18  10   6  48    0.52023       89.08568 @ 0.04316`_LIMIT_MIN_1e-015
			  16  12   8  48    0.51798       89.57599 @ 0.02716`_LIMIT_MIN_1e-015
			  20   8   0  24    0.51798       89.57599 @ 0.02716`_LIMIT_MIN_1e-015
			  15  11  11  24    0.51631       89.94370 @ 0.11432`_LIMIT_MIN_1e-015
			  19   9   5  48    0.51631       89.94370 @ 0.11432`_LIMIT_MIN_1e-015
			  17  13   3  48    0.51631       89.94370 @ 0.11432`_LIMIT_MIN_1e-015
			  21   5   1  48    0.51631       89.94370 @ 0.11432`_LIMIT_MIN_1e-015
			  16  14   4  48    0.51576       90.06627 @ 0.07300`_LIMIT_MIN_1e-015
			  20   8   2  48    0.51576       90.06627 @ 0.07300`_LIMIT_MIN_1e-015
			  20   6   6  24    0.51357       90.55655 @ 0.00133`_LIMIT_MIN_1e-015
			  18  12   2  48    0.51357       90.55655 @ 0.00133`_LIMIT_MIN_1e-015
			  15  13   9  48    0.51195       90.92429 @ 0.04337`_LIMIT_MIN_1e-015
			  15  15   5  24    0.51195       90.92429 @ 0.04337`_LIMIT_MIN_1e-015
			  21   5   3  48    0.51195       90.92429 @ 0.04337`_LIMIT_MIN_1e-015
			  20   8   4  48    0.50927       91.53727 @ 0.00801`_LIMIT_MIN_1e-015
			  17  13   5  48    0.50769       91.90515 @ 0.16752`_LIMIT_MIN_1e-015
			  19  11   1  48    0.50769       91.90515 @ 0.16752`_LIMIT_MIN_1e-015
			  14  12  12  24    0.50717       92.02779 @ 0.02726`_LIMIT_MIN_1e-015
			  18  12   4  48    0.50717       92.02779 @ 0.02726`_LIMIT_MIN_1e-015
			  16  14   6  48    0.50508       92.51845 @ 0.04998`_LIMIT_MIN_1e-015
			  18  10   8  48    0.50508       92.51845 @ 0.04998`_LIMIT_MIN_1e-015
			  22   2   0  24    0.50508       92.51845 @ 0.04998`_LIMIT_MIN_1e-015
			  17  11   9  48    0.50354       92.88656 @ 0.06523`_LIMIT_MIN_1e-015
			  19   9   7  48    0.50354       92.88656 @ 0.06523`_LIMIT_MIN_1e-015
			  19  11   3  48    0.50354       92.88656 @ 0.06523`_LIMIT_MIN_1e-015
			  21   5   5  24    0.50354       92.88656 @ 0.06523`_LIMIT_MIN_1e-015
			  21   7   1  48    0.50354       92.88656 @ 0.06523`_LIMIT_MIN_1e-015
			  14  14  10  24    0.50303       93.00929 @ 0.01325`_LIMIT_MIN_1e-015
			  22   2   2  24    0.50303       93.00929 @ 0.01325`_LIMIT_MIN_1e-015
			  15  15   7  24    0.49948       93.86883 @ 0.09017`_LIMIT_MIN_1e-015
			  21   7   3  48    0.49948       93.86883 @ 0.09017`_LIMIT_MIN_1e-015
			  16  12  10  48    0.49899       93.99169 @ 0.10705`_LIMIT_MIN_1e-015
			  20   8   6  48    0.49899       93.99169 @ 0.10705`_LIMIT_MIN_1e-015
			  18  12   6  48    0.49700       94.48331 @ 0.01120`_LIMIT_MIN_1e-015
			  20  10   2  48    0.49700       94.48331 @ 0.01120`_LIMIT_MIN_1e-015
			  22   4   2  48    0.49700       94.48331 @ 0.01120`_LIMIT_MIN_1e-015
			  13  13  13   8    0.49553       94.85224 @ 0.04535`_LIMIT_MIN_1e-015
			  17  13   7  48    0.49553       94.85224 @ 0.04535`_LIMIT_MIN_1e-015
			  19  11   5  48    0.49553       94.85224 @ 0.04535`_LIMIT_MIN_1e-015
			  16  16   0  12    0.49310       95.46757 @ 0.00001`_LIMIT_MIN_1e-015
			  15  13  11  48    0.49166       95.83708 @ 0.01861`_LIMIT_MIN_1e-015
			  21   7   5  48    0.49166       95.83708 @ 0.01861`_LIMIT_MIN_1e-015
			  17  15   1  48    0.49166       95.83708 @ 0.01861`_LIMIT_MIN_1e-015
			  16  14   8  48    0.49119       95.96030 @ 0.04685`_LIMIT_MIN_1e-015
			  20  10   4  48    0.49119       95.96030 @ 0.04685`_LIMIT_MIN_1e-015
			  16  16   2  24    0.49119       95.96030 @ 0.04685`_LIMIT_MIN_1e-015
			  22   4   4  24    0.49119       95.96030 @ 0.04685`_LIMIT_MIN_1e-015
			  18  14   0  24    0.48930       96.45346 @ 0.07755`_LIMIT_MIN_1e-015
			  22   6   0  24    0.48930       96.45346 @ 0.07755`_LIMIT_MIN_1e-015
			  19   9   9  24    0.48789       96.82365 @ 0.04957`_LIMIT_MIN_1e-015
			  17  15   3  48    0.48789       96.82365 @ 0.04957`_LIMIT_MIN_1e-015
			  21   9   1  48    0.48789       96.82365 @ 0.04957`_LIMIT_MIN_1e-015
			  18  10  10  24    0.48742       96.94711 @ 0.00001`_LIMIT_MIN_1e-015
			  18  14   2  48    0.48742       96.94711 @ 0.00001`_LIMIT_MIN_1e-015
			  22   6   2  48    0.48742       96.94711 @ 0.00001`_LIMIT_MIN_1e-015
			  20   8   8  24    0.48557       97.44128 @ 0.00307`_LIMIT_MIN_1e-015
			  16  16   4  24    0.48557       97.44128 @ 0.00307`_LIMIT_MIN_1e-015
			  17  11  11  24    0.48420       97.81227 @ 0.06146`_LIMIT_MIN_1e-015
			  15  15   9  24    0.48420       97.81227 @ 0.06146`_LIMIT_MIN_1e-015
			  19  11   7  48    0.48420       97.81227 @ 0.06146`_LIMIT_MIN_1e-015
			  21   9   3  48    0.48420       97.81227 @ 0.06146`_LIMIT_MIN_1e-015
			  19  13   1  48    0.48420       97.81227 @ 0.06146`_LIMIT_MIN_1e-015
			  23   1   1  24    0.48420       97.81227 @ 0.06146`_LIMIT_MIN_1e-015
			  18  12   8  48    0.48375       97.93600 @ 0.03973`_LIMIT_MIN_1e-015
			  14  14  12  24    0.48194       98.43132 @ 0.08329`_LIMIT_MIN_1e-015
			  18  14   4  48    0.48194       98.43132 @ 0.08329`_LIMIT_MIN_1e-015
			  20  10   6  48    0.48194       98.43132 @ 0.08329`_LIMIT_MIN_1e-015
			  22   6   4  48    0.48194       98.43132 @ 0.08329`_LIMIT_MIN_1e-015
			  17  13   9  48    0.48059       98.80322 @ 0.07333`_LIMIT_MIN_1e-015
			  17  15   5  48    0.48059       98.80322 @ 0.07333`_LIMIT_MIN_1e-015
			  21   7   7  24    0.48059       98.80322 @ 0.07333`_LIMIT_MIN_1e-015
			  19  13   3  48    0.48059       98.80322 @ 0.07333`_LIMIT_MIN_1e-015
			  23   3   1  48    0.48059       98.80322 @ 0.07333`_LIMIT_MIN_1e-015
			  16  12  12  24    0.47838       99.42390 @ 0.01357`_LIMIT_MIN_1e-015
			  20  12   0  24    0.47838       99.42390 @ 0.01357`_LIMIT_MIN_1e-015
			  21   9   5  48    0.47707       99.79684 @ 0.13363`_LIMIT_MIN_1e-015
			  23   3   3  24    0.47707       99.79684 @ 0.13363`_LIMIT_MIN_1e-015
			  16  16   6  24    0.47663       99.92125 @ 0.14336`_LIMIT_MIN_1e-015
			  20  12   2  48    0.47663       99.92125 @ 0.14336`_LIMIT_MIN_1e-015
			  16  14  10  48    0.47490      100.41935 @ 0.01476`_LIMIT_MIN_1e-015
			  22   8   2  48    0.47490      100.41935 @ 0.01476`_LIMIT_MIN_1e-015
			  19  13   5  48    0.47362      100.79345 @ 0.04838`_LIMIT_MIN_1e-015
			  23   5   1  48    0.47362      100.79345 @ 0.04838`_LIMIT_MIN_1e-015
			  18  14   6  48    0.47319      100.91825 @ 0.00001`_LIMIT_MIN_1e-015
			  22   6   6  24    0.47319      100.91825 @ 0.00001`_LIMIT_MIN_1e-015
			  20  12   4  48    0.47150      101.41799 @ 0.00001`_LIMIT_MIN_1e-015
			  15  13  13  24    0.47024      101.79337 @ 0.02636`_LIMIT_MIN_1e-015
			  19  11   9  48    0.47024      101.79337 @ 0.02636`_LIMIT_MIN_1e-015
			  17  15   7  48    0.47024      101.79337 @ 0.02636`_LIMIT_MIN_1e-015
			  21  11   1  48    0.47024      101.79337 @ 0.02636`_LIMIT_MIN_1e-015
			  23   5   3  48    0.47024      101.79337 @ 0.02636`_LIMIT_MIN_1e-015
			  20  10   8  48    0.46982      101.91861 @ 0.01931`_LIMIT_MIN_1e-015
			  22   8   4  48    0.46982      101.91861 @ 0.01931`_LIMIT_MIN_1e-015
			  18  12  10  48    0.46816      102.42016 @ 0.04897`_LIMIT_MIN_1e-015
			  15  15  11  24    0.46693      102.79695 @ 0.04873`_LIMIT_MIN_1e-015
			  21   9   7  48    0.46693      102.79695 @ 0.04873`_LIMIT_MIN_1e-015
			  21  11   3  48    0.46693      102.79695 @ 0.04873`_LIMIT_MIN_1e-015
			  16  16   8  24    0.46490      103.42620 @ 0.00001`_LIMIT_MIN_1e-015
			  24   0   0   6    0.46490      103.42620 @ 0.00001`_LIMIT_MIN_1e-015
			  17  13  11  48    0.46370      103.80454 @ 0.03746`_LIMIT_MIN_1e-015
			  19  13   7  48    0.46370      103.80454 @ 0.03746`_LIMIT_MIN_1e-015
			  17  17   1  24    0.46370      103.80454 @ 0.03746`_LIMIT_MIN_1e-015
			  23   5   5  24    0.46370      103.80454 @ 0.03746`_LIMIT_MIN_1e-015
			  23   7   1  48    0.46370      103.80454 @ 0.03746`_LIMIT_MIN_1e-015
			  20  12   6  48    0.46330      103.93079 @ 0.15425`_LIMIT_MIN_1e-015
			  18  14   8  48    0.46171      104.43648 @ 0.06109`_LIMIT_MIN_1e-015
			  22   8   6  48    0.46171      104.43648 @ 0.06109`_LIMIT_MIN_1e-015
			  18  16   2  48    0.46171      104.43648 @ 0.06109`_LIMIT_MIN_1e-015
			  22  10   0  24    0.46171      104.43648 @ 0.06109`_LIMIT_MIN_1e-015
			  24   2   2  24    0.46171      104.43648 @ 0.06109`_LIMIT_MIN_1e-015
			  17  17   3  24    0.46053      104.81650 @ 0.05079`_LIMIT_MIN_1e-015
			  21  11   5  48    0.46053      104.81650 @ 0.05079`_LIMIT_MIN_1e-015
			  19  15   1  48    0.46053      104.81650 @ 0.05079`_LIMIT_MIN_1e-015
			  23   7   3  48    0.46053      104.81650 @ 0.05079`_LIMIT_MIN_1e-015
			  14  14  14   8    0.46013      104.94332 @ 0.00001`_LIMIT_MIN_1e-015
			  22  10   2  48    0.46013      104.94332 @ 0.00001`_LIMIT_MIN_1e-015
			  24   4   0  24    0.45858      105.45136 @ 0.00001`_LIMIT_MIN_1e-015
			  17  15   9  48    0.45742      105.83321 @ 0.06471`_LIMIT_MIN_1e-015
			  19  15   3  48    0.45742      105.83321 @ 0.06471`_LIMIT_MIN_1e-015
			  16  14  12  48    0.45703      105.96065 @ 0.03112`_LIMIT_MIN_1e-015
			  18  16   4  48    0.45703      105.96065 @ 0.03112`_LIMIT_MIN_1e-015
			  24   4   2  48    0.45703      105.96065 @ 0.03112`_LIMIT_MIN_1e-015
			  20  10  10  24    0.45551      106.47124 @ 0.05521`_LIMIT_MIN_1e-015
			  22  10   4  48    0.45551      106.47124 @ 0.05521`_LIMIT_MIN_1e-015
			  20  14   2  48    0.45551      106.47124 @ 0.05521`_LIMIT_MIN_1e-015
			  19  11  11  24    0.45437      106.85507 @ 0.06814`_LIMIT_MIN_1e-015
			  21   9   9  24    0.45437      106.85507 @ 0.06814`_LIMIT_MIN_1e-015
			  17  17   5  24    0.45437      106.85507 @ 0.06814`_LIMIT_MIN_1e-015
			  23   7   5  48    0.45437      106.85507 @ 0.06814`_LIMIT_MIN_1e-015
			  20  12   8  48    0.45250      107.49652 @ 0.00847`_LIMIT_MIN_1e-015
			  24   4   4  24    0.45250      107.49652 @ 0.00847`_LIMIT_MIN_1e-015
			  19  13   9  48    0.45139      107.88248 @ 0.05339`_LIMIT_MIN_1e-015
			  21  11   7  48    0.45139      107.88248 @ 0.05339`_LIMIT_MIN_1e-015
			  19  15   5  48    0.45139      107.88248 @ 0.05339`_LIMIT_MIN_1e-015
			  21  13   1  48    0.45139      107.88248 @ 0.05339`_LIMIT_MIN_1e-015
			  23   9   1  48    0.45139      107.88248 @ 0.05339`_LIMIT_MIN_1e-015
			  18  12  12  24    0.45102      108.01131 @ 0.02017`_LIMIT_MIN_1e-015
			  16  16  10  24    0.45102      108.01131 @ 0.02017`_LIMIT_MIN_1e-015
			  22   8   8  24    0.45102      108.01131 @ 0.02017`_LIMIT_MIN_1e-015
			  20  14   4  48    0.45102      108.01131 @ 0.02017`_LIMIT_MIN_1e-015
			  18  16   6  48    0.44955      108.52761 @ 0.00133`_LIMIT_MIN_1e-015
			  24   6   2  48    0.44955      108.52761 @ 0.00133`_LIMIT_MIN_1e-015
			  15  15  13  24    0.44846      108.91586 @ 0.02362`_LIMIT_MIN_1e-015
			  21  13   3  48    0.44846      108.91586 @ 0.02362`_LIMIT_MIN_1e-015
			  23   9   3  48    0.44846      108.91586 @ 0.02362`_LIMIT_MIN_1e-015
			  18  14  10  48    0.44810      109.04548 @ 0.00001`_LIMIT_MIN_1e-015
			  22  10   6  48    0.44810      109.04548 @ 0.00001`_LIMIT_MIN_1e-015
			  17  13  13  24    0.44559      109.95568 @ 0.04226`_LIMIT_MIN_1e-015
			  17  17   7  24    0.44559      109.95568 @ 0.04226`_LIMIT_MIN_1e-015
			  23   7   7  24    0.44559      109.95568 @ 0.04226`_LIMIT_MIN_1e-015
			  25   1   1  24    0.44559      109.95568 @ 0.04226`_LIMIT_MIN_1e-015
			  24   6   4  48    0.44524      110.08613 @ 0.00275`_LIMIT_MIN_1e-015
			  20  14   6  48    0.44383      110.60903 @ 0.00423`_LIMIT_MIN_1e-015
			  22  12   2  48    0.44383      110.60903 @ 0.00423`_LIMIT_MIN_1e-015
			  17  15  11  48    0.44278      111.00239 @ 0.06536`_LIMIT_MIN_1e-015
			  19  15   7  48    0.44278      111.00239 @ 0.06536`_LIMIT_MIN_1e-015
			  21  13   5  48    0.44278      111.00239 @ 0.06536`_LIMIT_MIN_1e-015
			  23   9   5  48    0.44278      111.00239 @ 0.06536`_LIMIT_MIN_1e-015
			  25   3   1  48    0.44278      111.00239 @ 0.06536`_LIMIT_MIN_1e-015
			  24   8   0  24    0.44104      111.66031 @ 0.00001`_LIMIT_MIN_1e-015
			  21  11   9  48    0.44001      112.05650 @ 0.02415`_LIMIT_MIN_1e-015
			  25   3   3  24    0.44001      112.05650 @ 0.02415`_LIMIT_MIN_1e-015
			  20  12  10  48    0.43967      112.18881 @ 0.04570`_LIMIT_MIN_1e-015
			  18  16   8  48    0.43967      112.18881 @ 0.04570`_LIMIT_MIN_1e-015
			  22  12   4  48    0.43967      112.18881 @ 0.04570`_LIMIT_MIN_1e-015
			  24   8   2  48    0.43967      112.18881 @ 0.04570`_LIMIT_MIN_1e-015
			  16  14  14  24    0.43831      112.71930 @ 0.04288`_LIMIT_MIN_1e-015
			  22  10   8  48    0.43831      112.71930 @ 0.04288`_LIMIT_MIN_1e-015
			  18  18   0  12    0.43831      112.71930 @ 0.04288`_LIMIT_MIN_1e-015
			  24   6   6  24    0.43831      112.71930 @ 0.04288`_LIMIT_MIN_1e-015
			  19  13  11  48    0.43730      113.11852 @ 0.03393`_LIMIT_MIN_1e-015
			  19  17   1  48    0.43730      113.11852 @ 0.03393`_LIMIT_MIN_1e-015
			  23  11   1  48    0.43730      113.11852 @ 0.03393`_LIMIT_MIN_1e-015
			  25   5   1  48    0.43730      113.11852 @ 0.03393`_LIMIT_MIN_1e-015
			  18  18   2  24    0.43697      113.25186 @ 0.00001`_LIMIT_MIN_1e-015
			  16  16  12  24    0.43563      113.78656 @ 0.00158`_LIMIT_MIN_1e-015
			  24   8   4  48    0.43563      113.78656 @ 0.00158`_LIMIT_MIN_1e-015
			  20  16   0  24    0.43563      113.78656 @ 0.00158`_LIMIT_MIN_1e-015
			  17  17   9  24    0.43464      114.18902 @ 0.03875`_LIMIT_MIN_1e-015
			  21  13   7  48    0.43464      114.18902 @ 0.03875`_LIMIT_MIN_1e-015
			  19  17   3  48    0.43464      114.18902 @ 0.03875`_LIMIT_MIN_1e-015
			  23   9   7  48    0.43464      114.18902 @ 0.03875`_LIMIT_MIN_1e-015
			  23  11   3  48    0.43464      114.18902 @ 0.03875`_LIMIT_MIN_1e-015
			  25   5   3  48    0.43464      114.18902 @ 0.03875`_LIMIT_MIN_1e-015
			  20  14   8  48    0.43431      114.32346 @ 0.12005`_LIMIT_MIN_1e-015
			  20  16   2  48    0.43431      114.32346 @ 0.12005`_LIMIT_MIN_1e-015
			  18  14  12  48    0.43300      114.86265 @ 0.06915`_LIMIT_MIN_1e-015
			  22  12   6  48    0.43300      114.86265 @ 0.06915`_LIMIT_MIN_1e-015
			  18  18   4  24    0.43300      114.86265 @ 0.06915`_LIMIT_MIN_1e-015
			  19  15   9  48    0.43203      115.26858 @ 0.00001`_LIMIT_MIN_1e-015
			  21  15   1  48    0.43203      115.26858 @ 0.00001`_LIMIT_MIN_1e-015
			  20  16   4  48    0.43042      115.94819 @ 0.00001`_LIMIT_MIN_1e-015
			  15  15  15   8    0.42946      116.35783 @ 0.00001`_LIMIT_MIN_1e-015
			  19  17   5  48    0.42946      116.35783 @ 0.00001`_LIMIT_MIN_1e-015
			  23  11   5  48    0.42946      116.35783 @ 0.00001`_LIMIT_MIN_1e-015
			  21  15   3  48    0.42946      116.35783 @ 0.00001`_LIMIT_MIN_1e-015
			  25   5   5  24    0.42946      116.35783 @ 0.00001`_LIMIT_MIN_1e-015
			  25   7   1  48    0.42946      116.35783 @ 0.00001`_LIMIT_MIN_1e-015
			  24   8   6  48    0.42914      116.49470 @ 1.01178`_LIMIT_MIN_1e-015
		}
