# Supplementary material for: Remote and automated high-throughput powder diffraction measurements enabled by a robotic sample changer at SSRL beamline 2-1
Source: J Appl Crystallogr. 2023 Sep 20;56(Pt 5):1480–4. doi: 10.1107/S1600576723007148 (PMC10543666; doi:10.1107/S1600576723007148)
Supplement: Supplementary file 1 [file j-56-01480-sup1.zip › Example Data and Refinements/SSRL BL2-1 Sample 0919/BL21Robot_0919_peaks.inp]

'Auto_T(5)  
r_exp  16.4428004 r_exp_dash  28.5155833 r_wp  3.25220623 r_wp_dash  5.64007077 r_p  2.42118641 r_p_dash  4.64872553 weighted_Durbin_Watson  1.00090524 gof  0.197789072 
iters 20000000  
chi2_convergence_criteria 0.000001  
'do_errors  
  
xdd "BL21Robot_0919-2022-07-09-0157_scan2.xye"  
r_exp  16.4428004 r_exp_dash  28.5155833 r_wp  3.25220623 r_wp_dash  5.64007077 r_p  2.42118641 r_p_dash  4.64872553 weighted_Durbin_Watson  1.00090524 gof  0.197789072 
	bkg @  18.4484073` -17.9789901`  3.6825058`  4.70172763` -4.66674445`  2.74348253` -0.947250331`  0.27850503`
	One_on_X(@, 127.909939`)  
	'Simple_Axial_Model(@, 0.0001_LIMIT_MIN_0.0001)  
	Rp 9999 
	Rs 700 
'	exclude 25.5 28.5  
	start_X 2  
	finish_X 36  
	Zero_Error( , 0)  
	lam  
		ymin_on_ymax  0.0001  
		la  1 lo 0.7298197 lh   0.002  
	LP_Factor(90)  
	'weighting =1/SigmaYobs^2;  
	x_calculation_step 0.005  
	'smooth 3 ' number of data points in smoothing function = 2 n + 1  
	  
	' FWHM from LaB6 refinement  
	gauss_fwhm  @  0.0001`_LIMIT_MIN_0.0001 min 0.0001  
	lor_fwhm @  0.0001`_LIMIT_MIN_0.0001 min 0.0001  
  
xo_Is  
	'from NDX file:  C2         3   0    2920.439   252.12  -0.0061    14.2002    18.3663    11.4515     90.000     77.917     90.000  
	CS_L (@, 9996.9699`_LIMIT_MIN_0.3)  
	Strain_G(@, 0.0001`_LIMIT_MIN_0.0001) 
	CS_G (@, 115.696765`)  
	Strain_L(@, 0.067799924`)  
	'scale @  0.00865867326  
 
	xo @  6.50493253` I @  0.0357713037`
	xo @  13.0191693` I @  1.04981438`
	xo @  15.0426964` I @  0.51235447`
	xo @  16.4011393` I @  0.159237304`
	xo @  18.449244` I @  0.0360944594`
	xo @  19.5784072` I @  0.066689248`
	xo @  21.332154` I @  1.21219156`
	xo @  22.3214606` I @  0.0562670097`
	xo @  22.6427812` I @  0.00886448808`_LIMIT_MIN_1e-15
	xo @  25.0669392` I @  1.76572774`
	xo @  26.2006735` I @  0.571381014`
	xo @  27.0212653` I @  0.3975261`
	xo @  28.3442875` I @  0.00674216716`_LIMIT_MIN_1e-15
	xo @  29.1067978` I @  0.263423174`
	xo @  30.3439703` I @  0.365287237`
	xo @  31.0630871` I @  0.375816179`
	xo @  31.3038409` I @  0.00473152212`_LIMIT_MIN_1e-15
	xo @  32.2323662` I @  0.0704200684`
	xo @  32.9147884` I @  0.0822163037`
	xo @  33.1399191` I @  1.13091877`
	xo @  34.0260368` I @  1.0804411`
	xo @  34.6800081` I @  0.243072699`
	xo @  34.8935307` I @  0.0397642141`
	xo @  35.7754768`_LIMIT_MIN_35.3754768 I @  1e-15`_LIMIT_MIN_1e-15
	 
