# Supplementary material for: Remote and automated high-throughput powder diffraction measurements enabled by a robotic sample changer at SSRL beamline 2-1
Source: J Appl Crystallogr. 2023 Sep 20;56(Pt 5):1480–4. doi: 10.1107/S1600576723007148 (PMC10543666; doi:10.1107/S1600576723007148)
Supplement: Supplementary file 1 [file j-56-01480-sup1.zip › Example Data and Refinements/SSRL BL2-1 Sample 0919/BL21Robot_0919_Rietveld.cif]

#######	Begin powder crystal structure	#######
data_Sb2O3
_pd_block_id	Sb2O3
_pd_block_diffractogram_id	BL21Robot_0919-2022-07-09-0157_scan2
_diffrn_measurement_device_type
;SSRL beam line 2-1
;
_pd_phase_name
;Sb2O3
;
_cell_length_a    11.15766
_cell_length_b    11.15766
_cell_length_c    11.15766
_cell_angle_alpha 90
_cell_angle_beta  90
_cell_angle_gamma 90
_cell_volume 1389.054
_cell_measurement_temperature	300
_diffrn_ambient_temperature	300
_exptl_crystal_density_diffrn	5.575914
_exptl_absorpt_coefficient_mu	16.20976
_diffrn_radiation_wavelength	0.729819700
_cell_measurement_theta_min	1
_cell_measurement_theta_max	58.1675
_space_group_name_H-M_alt
;Fd-3m
;
loop_
	_space_group_symop_id
	_space_group_symop_operation_xyz
	  1 'x, y, z '
	  2 '-x, z+1/2, -y+1/2 '
	  3 '-x+1/4, -y+1/4, -z+1/4 '
	  4 '-x+1/4, -z+1/4, -y+1/4 '
	  5 '-x+1/2, -z, y+1/2 '
	  6 '-x+1/2, y+1/2, -z '
	  7 '-x-1/4, z-1/4, y+1/4 '
	  8 '-x-1/4, y+1/4, z-1/4 '
	  9 '-y, -z+1/2, x+1/2 '
	 10 '-y, x+1/2, -z+1/2 '
	 11 '-y+1/4, -x+1/4, -z+1/4 '
	 12 '-y+1/4, -z+1/4, -x+1/4 '
	 13 '-y+1/2, -x, z+1/2 '
	 14 '-y+1/2, z+1/2, -x '
	 15 '-y-1/4, z+1/4, x-1/4 '
	 16 '-y-1/4, x-1/4, z+1/4 '
	 17 '-z, -x+1/2, y+1/2 '
	 18 '-z, y+1/2, -x+1/2 '
	 19 '-z+1/4, -x+1/4, -y+1/4 '
	 20 '-z+1/4, -y+1/4, -x+1/4 '
	 21 '-z+1/2, -y, x+1/2 '
	 22 '-z+1/2, x+1/2, -y '
	 23 '-z-1/4, y-1/4, x+1/4 '
	 24 '-z-1/4, x+1/4, y-1/4 '
	 25 'z, y, x '
	 26 'z, x, y '
	 27 'z+1/4, -y-1/4, x-1/4 '
	 28 'z+1/4, x-1/4, -y-1/4 '
	 29 'z+1/2, -x, -y+1/2 '
	 30 'z+1/2, -y+1/2, -x '
	 31 'z-1/4, -x-1/4, y+1/4 '
	 32 'z-1/4, y+1/4, -x-1/4 '
	 33 'y, z, x '
	 34 'y, x, z '
	 35 'y+1/4, -x-1/4, z-1/4 '
	 36 'y+1/4, z-1/4, -x-1/4 '
	 37 'y+1/2, -x+1/2, -z '
	 38 'y+1/2, -z, -x+1/2 '
	 39 'y-1/4, -z-1/4, x+1/4 '
	 40 'y-1/4, x+1/4, -z-1/4 '
	 41 'x, z, y '
	 42 '-x, -y+1/2, z+1/2 '
	 43 'x+1/4, -z-1/4, y-1/4 '
	 44 'x+1/4, y-1/4, -z-1/4 '
	 45 'x+1/2, -y, -z+1/2 '
	 46 'x+1/2, -z+1/2, -y '
	 47 'x-1/4, -y-1/4, z+1/4 '
	 48 'x-1/4, z+1/4, -y-1/4 '
	 49 'x+1/2, y+1/2, z '
	 50 '-x+1/2, z, -y+1/2 '
	 51 '-x-1/4, -y-1/4, -z+1/4 '
	 52 '-x-1/4, -z-1/4, -y+1/4 '
	 53 '-x, -z+1/2, y+1/2 '
	 54 '-x, y, -z '
	 55 '-x+1/4, z+1/4, y+1/4 '
	 56 '-x+1/4, y-1/4, z-1/4 '
	 57 '-y+1/2, -z, x+1/2 '
	 58 '-y+1/2, x, -z+1/2 '
	 59 '-y-1/4, -x-1/4, -z+1/4 '
	 60 '-y-1/4, -z-1/4, -x+1/4 '
	 61 '-y, -x+1/2, z+1/2 '
	 62 '-y, z, -x '
	 63 '-y+1/4, z-1/4, x-1/4 '
	 64 '-y+1/4, x+1/4, z+1/4 '
	 65 '-z+1/2, -x, y+1/2 '
	 66 '-z+1/2, y, -x+1/2 '
	 67 '-z-1/4, -x-1/4, -y+1/4 '
	 68 '-z-1/4, -y-1/4, -x+1/4 '
	 69 '-z, -y+1/2, x+1/2 '
	 70 '-z, x, -y '
	 71 '-z+1/4, y+1/4, x+1/4 '
	 72 '-z+1/4, x-1/4, y-1/4 '
	 73 'z+1/2, y+1/2, x '
	 74 'z+1/2, x+1/2, y '
	 75 'z-1/4, -y+1/4, x-1/4 '
	 76 'z-1/4, x+1/4, -y-1/4 '
	 77 'z, -x+1/2, -y+1/2 '
	 78 'z, -y, -x '
	 79 'z+1/4, -x+1/4, y+1/4 '
	 80 'z+1/4, y-1/4, -x-1/4 '
	 81 'y+1/2, z+1/2, x '
	 82 'y+1/2, x+1/2, z '
	 83 'y-1/4, -x+1/4, z-1/4 '
	 84 'y-1/4, z+1/4, -x-1/4 '
	 85 'y, -x, -z '
	 86 'y, -z+1/2, -x+1/2 '
	 87 'y+1/4, -z+1/4, x+1/4 '
	 88 'y+1/4, x-1/4, -z-1/4 '
	 89 'x+1/2, z+1/2, y '
	 90 '-x+1/2, -y, z+1/2 '
	 91 'x-1/4, -z+1/4, y-1/4 '
	 92 'x-1/4, y+1/4, -z-1/4 '
	 93 'x, -y+1/2, -z+1/2 '
	 94 'x, -z, -y '
	 95 'x+1/4, -y+1/4, z+1/4 '
	 96 'x+1/4, z-1/4, -y-1/4 '
	 97 'x+1/2, y, z+1/2 '
	 98 '-x+1/2, z+1/2, -y '
	 99 '-x-1/4, -y+1/4, -z-1/4 '
	100 '-x-1/4, -z+1/4, -y-1/4 '
	101 '-x, -z, y '
	102 '-x, y+1/2, -z+1/2 '
	103 '-x+1/4, z-1/4, y-1/4 '
	104 '-x+1/4, y+1/4, z+1/4 '
	105 '-y+1/2, -z+1/2, x '
	106 '-y+1/2, x+1/2, -z '
	107 '-y-1/4, -x+1/4, -z-1/4 '
	108 '-y-1/4, -z+1/4, -x-1/4 '
	109 '-y, -x, z '
	110 '-y, z+1/2, -x+1/2 '
	111 '-y+1/4, z+1/4, x+1/4 '
	112 '-y+1/4, x-1/4, z-1/4 '
	113 '-z+1/2, -x+1/2, y '
	114 '-z+1/2, y+1/2, -x '
	115 '-z-1/4, -x+1/4, -y-1/4 '
	116 '-z-1/4, -y+1/4, -x-1/4 '
	117 '-z, -y, x '
	118 '-z, x+1/2, -y+1/2 '
	119 '-z+1/4, y-1/4, x-1/4 '
	120 '-z+1/4, x+1/4, y+1/4 '
	121 'z+1/2, y, x+1/2 '
	122 'z+1/2, x, y+1/2 '
	123 'z-1/4, -y-1/4, x+1/4 '
	124 'z-1/4, x-1/4, -y+1/4 '
	125 'z, -x, -y '
	126 'z, -y+1/2, -x+1/2 '
	127 'z+1/4, -x-1/4, y-1/4 '
	128 'z+1/4, y+1/4, -x+1/4 '
	129 'y+1/2, z, x+1/2 '
	130 'y+1/2, x, z+1/2 '
	131 'y-1/4, -x-1/4, z+1/4 '
	132 'y-1/4, z-1/4, -x+1/4 '
	133 'y, -x+1/2, -z+1/2 '
	134 'y, -z, -x '
	135 'y+1/4, -z-1/4, x-1/4 '
	136 'y+1/4, x+1/4, -z+1/4 '
	137 'x+1/2, z, y+1/2 '
	138 '-x+1/2, -y+1/2, z '
	139 'x-1/4, -z-1/4, y+1/4 '
	140 'x-1/4, y-1/4, -z+1/4 '
	141 'x, -y, -z '
	142 'x, -z+1/2, -y+1/2 '
	143 'x+1/4, -y-1/4, z-1/4 '
	144 'x+1/4, z+1/4, -y+1/4 '
	145 'x, y+1/2, z+1/2 '
	146 '-x, z, -y '
	147 '-x+1/4, -y-1/4, -z-1/4 '
	148 '-x+1/4, -z-1/4, -y-1/4 '
	149 '-x+1/2, -z+1/2, y '
	150 '-x+1/2, y, -z+1/2 '
	151 '-x-1/4, z+1/4, y-1/4 '
	152 '-x-1/4, y-1/4, z+1/4 '
	153 '-y, -z, x '
	154 '-y, x, -z '
	155 '-y+1/4, -x-1/4, -z-1/4 '
	156 '-y+1/4, -z-1/4, -x-1/4 '
	157 '-y+1/2, -x+1/2, z '
	158 '-y+1/2, z, -x+1/2 '
	159 '-y-1/4, z-1/4, x+1/4 '
	160 '-y-1/4, x+1/4, z-1/4 '
	161 '-z, -x, y '
	162 '-z, y, -x '
	163 '-z+1/4, -x-1/4, -y-1/4 '
	164 '-z+1/4, -y-1/4, -x-1/4 '
	165 '-z+1/2, -y+1/2, x '
	166 '-z+1/2, x, -y+1/2 '
	167 '-z-1/4, y+1/4, x-1/4 '
	168 '-z-1/4, x-1/4, y+1/4 '
	169 'z, y+1/2, x+1/2 '
	170 'z, x+1/2, y+1/2 '
	171 'z+1/4, -y+1/4, x+1/4 '
	172 'z+1/4, x+1/4, -y+1/4 '
	173 'z+1/2, -x+1/2, -y '
	174 'z+1/2, -y, -x+1/2 '
	175 'z-1/4, -x+1/4, y-1/4 '
	176 'z-1/4, y-1/4, -x+1/4 '
	177 'y, z+1/2, x+1/2 '
	178 'y, x+1/2, z+1/2 '
	179 'y+1/4, -x+1/4, z+1/4 '
	180 'y+1/4, z+1/4, -x+1/4 '
	181 'y+1/2, -x, -z+1/2 '
	182 'y+1/2, -z+1/2, -x '
	183 'y-1/4, -z+1/4, x-1/4 '
	184 'y-1/4, x-1/4, -z+1/4 '
	185 'x, z+1/2, y+1/2 '
	186 '-x, -y, z '
	187 'x+1/4, -z+1/4, y+1/4 '
	188 'x+1/4, y+1/4, -z+1/4 '
	189 'x+1/2, -y+1/2, -z '
	190 'x+1/2, -z, -y+1/2 '
	191 'x-1/4, -y+1/4, z-1/4 '
	192 'x-1/4, z-1/4, -y+1/4 '
loop_
	_atom_site_label
	_atom_site_type_symbol
	_atom_site_site_symmetry_multiplicity
	_atom_site_fract_x
	_atom_site_fract_y
	_atom_site_fract_z
	_atom_site_occupancy
	_atom_site_B_iso_or_equiv
Sb1 Sb  32 0.8854 0.8854 0.8854 1 0.29509
O1 O  48 0.18611 0 0 1 0.46843
loop_
	_geom_bond_atom_site_label_1
	_geom_bond_atom_site_label_2
	_geom_bond_distance
	_geom_bond_site_symmetry_1
	_geom_bond_site_symmetry_2
	Sb1       O1        1.97651 1_555  62_666
	Sb1       O1        1.97651 1_555  85_666
	Sb1       O1        1.97651 1_555  54_666
	Sb1       O1        2.92077 1_555  60_666
	Sb1       O1        2.92077 1_555  56_666
	Sb1       O1        2.92077 1_555  83_666
	O1        Sb1       1.97651 1_555 101_664
	O1        Sb1       1.97651 1_555  54_646
	O1        Sb1       2.92077 1_555 147_666
	O1        Sb1       2.92077 1_555  55_644
	O1        O1        2.93669 1_555  25_555
	O1        O1        2.93669 1_555  26_555
	O1        O1        2.93669 1_555  62_555
	O1        O1        2.93669 1_555  85_555
	O1        O1        2.96600 1_555  28_555
	O1        O1        2.96600 1_555  27_555
	O1        O1        2.96600 1_555  11_555
	O1        O1        2.96600 1_555  12_555
	loop_
		_geom_angle_atom_site_label_1
		_geom_angle_atom_site_label_2
		_geom_angle_atom_site_label_3
		_geom_angle
		_geom_angle_site_symmetry_1
		_geom_angle_site_symmetry_2
		_geom_angle_site_symmetry_3
	O1        Sb1       O1         95.957   85_666 1_555  62_666
	O1        Sb1       O1         95.957   54_666 1_555  85_666
	O1        Sb1       O1         95.957   54_666 1_555  62_666
	O1        Sb1       O1         71.622   60_666 1_555  54_666
	O1        Sb1       O1         71.622   60_666 1_555  85_666
	O1        Sb1       O1         160.820  60_666 1_555  62_666
	O1        Sb1       O1         115.965  56_666 1_555  60_666
	O1        Sb1       O1         160.820  56_666 1_555  54_666
	O1        Sb1       O1         71.622   56_666 1_555  85_666
	O1        Sb1       O1         71.622   56_666 1_555  62_666
	O1        Sb1       O1         115.965  83_666 1_555  56_666
	O1        Sb1       O1         115.965  83_666 1_555  60_666
	O1        Sb1       O1         71.622   83_666 1_555  54_666
	O1        Sb1       O1         160.820  83_666 1_555  85_666
	O1        Sb1       O1         71.622   83_666 1_555  62_666
	Sb1       O1        Sb1        132.383  54_646 1_555 101_664
	Sb1       O1        Sb1        105.977 147_666 1_555  54_646
	Sb1       O1        Sb1        105.977 147_666 1_555 101_664
	Sb1       O1        Sb1        94.023   55_644 1_555 147_666
	Sb1       O1        Sb1        105.977  55_644 1_555  54_646
	Sb1       O1        Sb1        105.977  55_644 1_555 101_664
	O1        O1        Sb1        96.684   25_555 1_555  55_644
	O1        O1        Sb1        147.983  25_555 1_555 147_666
	O1        O1        Sb1        42.021   25_555 1_555  54_646
	O1        O1        Sb1        99.904   25_555 1_555 101_664
	O1        O1        O1         60.000   26_555 1_555  25_555
	O1        O1        Sb1        96.684   26_555 1_555  55_644
	O1        O1        Sb1        147.983  26_555 1_555 147_666
	O1        O1        Sb1        99.904   26_555 1_555  54_646
	O1        O1        Sb1        42.021   26_555 1_555 101_664
	O1        O1        O1         60.000   62_555 1_555  26_555
	O1        O1        O1         90.000   62_555 1_555  25_555
	O1        O1        Sb1        147.983  62_555 1_555  55_644
	O1        O1        Sb1        96.684   62_555 1_555 147_666
	O1        O1        Sb1        99.904   62_555 1_555  54_646
	O1        O1        Sb1        42.021   62_555 1_555 101_664
	O1        O1        O1         60.000   85_555 1_555  62_555
	O1        O1        O1         90.000   85_555 1_555  26_555
	O1        O1        O1         60.000   85_555 1_555  25_555
	O1        O1        Sb1        147.983  85_555 1_555  55_644
	O1        O1        Sb1        96.684   85_555 1_555 147_666
	O1        O1        Sb1        42.021   85_555 1_555  54_646
	O1        O1        Sb1        99.904   85_555 1_555 101_664
	O1        O1        O1         90.000   28_555 1_555  85_555
	O1        O1        O1         60.326   28_555 1_555  62_555
	O1        O1        O1         109.871  28_555 1_555  26_555
	O1        O1        O1         146.611  28_555 1_555  25_555
	O1        O1        Sb1        116.544  28_555 1_555  55_644
	O1        O1        Sb1        39.227   28_555 1_555 147_666
	O1        O1        Sb1        123.364  28_555 1_555  54_646
	O1        O1        Sb1        69.151   28_555 1_555 101_664
	O1        O1        O1         59.347   27_555 1_555  28_555
	O1        O1        O1         60.326   27_555 1_555  85_555
	O1        O1        O1         90.000   27_555 1_555  62_555
	O1        O1        O1         146.611  27_555 1_555  26_555
	O1        O1        O1         109.871  27_555 1_555  25_555
	O1        O1        Sb1        116.544  27_555 1_555  55_644
	O1        O1        Sb1        39.227   27_555 1_555 147_666
	O1        O1        Sb1        69.151   27_555 1_555  54_646
	O1        O1        Sb1        123.364  27_555 1_555 101_664
	O1        O1        O1         113.223  11_555 1_555  27_555
	O1        O1        O1         152.186  11_555 1_555  28_555
	O1        O1        O1         109.871  11_555 1_555  85_555
	O1        O1        O1         146.611  11_555 1_555  62_555
	O1        O1        O1         90.000   11_555 1_555  26_555
	O1        O1        O1         60.326   11_555 1_555  25_555
	O1        O1        Sb1        39.227   11_555 1_555  55_644
	O1        O1        Sb1        116.544  11_555 1_555 147_666
	O1        O1        Sb1        69.151   11_555 1_555  54_646
	O1        O1        Sb1        123.364  11_555 1_555 101_664
	O1        O1        O1         59.347   12_555 1_555  11_555
	O1        O1        O1         152.186  12_555 1_555  27_555
	O1        O1        O1         113.223  12_555 1_555  28_555
	O1        O1        O1         146.611  12_555 1_555  85_555
	O1        O1        O1         109.871  12_555 1_555  62_555
	O1        O1        O1         60.326   12_555 1_555  26_555
	O1        O1        O1         90.000   12_555 1_555  25_555
	O1        O1        Sb1        39.227   12_555 1_555  55_644
	O1        O1        Sb1        116.544  12_555 1_555 147_666
	O1        O1        Sb1        123.364  12_555 1_555  54_646
	O1        O1        Sb1        69.151   12_555 1_555 101_664
#######	End powder crystal structure	#######


#######	Begin powder diffraction data	#######
data_BL21Robot_0919-2022-07-09-0157_scan2
_pd_block_id	BL21Robot_0919-2022-07-09-0157_scan2
_pd_calc_method	Rietveld
_diffrn_radiation_probe	x-ray
_pd_instr_special_details
;SSRL beam line 2-1
;
_pd_meas_scan_method	step
_diffrn_radiation_wavelength	0.729819700
_diffrn_ambient_temperature	300
_refine_ls_goodness_of_fit_all	0.17890
_pd_proc_ls_prof_R_factor	0.02684
_pd_proc_ls_prof_wR_factor	0.03905
_pd_proc_ls_prof_wR_expected	0.21826
loop_
	_pd_phase_id
	_pd_phase_block_id
	_pd_phase_mass_%
1	Sb2O3	100
loop_
	_refln_index_h
	_refln_index_k
	_refln_index_l
	_pd_refln_phase_id
	_refln_d_spacing
	_refln_F_squared_calc
	_refln_F_squared_meas
   1    1    1 1    6.441876     0.036547     0.037476
   2    2    0 1    3.944827     0.000288     0.000291
   2    2    2 1    3.220938     1.049774     1.064415
   3    1    1 1    3.364160     0.002199     0.002203
   3    3    1 1    2.559742     0.155514     0.159211
   3    3    3 1    2.147292     0.020830     0.019542
   4    0    0 1    2.789414     0.523953     0.519547
   4    2    2 1    2.277547     0.033813     0.034881
   4    4    0 1    1.972414     1.192676     1.207426
   4    4    2 1    1.859610     0.010116     0.009888
   4    4    4 1    1.610469     0.553575     0.559233
   5    1    1 1    2.147292     0.053828     0.050500
   5    3    1 1    1.885988     0.055666     0.055725
   5    3    3 1    1.701527     0.000792     0.000809
   5    5    1 1    1.562384     0.349157     0.347466
   5    5    3 1    1.452603     0.050755     0.050398
   5    5    5 1    1.288375     0.064938     0.064110
   6    2    0 1    1.764180     0.000369     0.000377
   6    2    2 1    1.682080     1.737444     1.744154
   6    4    2 1    1.491005     0.008868     0.008412
   6    4    4 1    1.353065     0.006321     0.006065
   6    6    0 1    1.314942     0.058590     0.054746
   6    6    2 1    1.279871     1.108794     1.094451
   6    6    4 1    1.189410     0.007421     0.007197
   6    6    6 1    1.073646     0.249547     0.246717
   7    1    1 1    1.562384     0.040772     0.040575
   7    3    1 1    1.452603     0.206404     0.204951
   7    3    3 1    1.363125     0.372494     0.364077
   7    5    1 1    1.288375     0.017960     0.017731
   7    5    3 1    1.224712     0.061149     0.061408
   7    5    5 1    1.121387     0.012783     0.012939
   7    7    1 1    1.121387     0.176922     0.179093
   7    7    3 1    1.078651     0.230341     0.235067
   7    7    5 1    1.006052     0.053641     0.051772
   7    7    7 1    0.920268     0.113525     0.114121
   8    0    0 1    1.394707     0.363135     0.354672
   8    2    2 1    1.314942     0.017620     0.016465
   8    4    0 1    1.247464     1.051213     1.043645
   8    4    2 1    1.217400     0.047321     0.044668
   8    4    4 1    1.138774     0.758429     0.754334
   8    6    2 1    1.094098     0.018195     0.017957
   8    6    4 1    1.035962     0.032296     0.030775
   8    6    6 1    0.956761     0.021515     0.020144
   8    8    0 1    0.986207     0.262975     0.254821
   8    8    2 1    0.971149     0.062382     0.059364
   8    8    4 1    0.929805     0.620864     0.614822
   8    8    6 1    0.871267     0.044847     0.042738
   8    8    8 1    0.805235     0.069264     0.066190
   9    1    1 1    1.224712     0.171218     0.171943
   9    3    1 1    1.169640     0.166234     0.161871
   9    3    3 1    1.121387     0.002484     0.002515
   9    5    1 1    1.078651     0.388210     0.396176
   9    5    3 1    1.040457     0.178969     0.181235
   9    5    5 1    0.974849     0.335000     0.328040
   9    7    1 1    0.974849     0.010008     0.009800
   9    7    3 1    0.946380     0.008428     0.008553
   9    7    5 1    0.896205     0.034112     0.034670
   9    7    7 1    0.833962     0.005420     0.005554
   9    9    1 1    0.873935     0.194545     0.199597
   9    9    3 1    0.853247     0.135131     0.140049
   9    9    5 1    0.815929     0.267812     0.265249
   9    9    7 1    0.768125     0.017035     0.017431
   9    9    9 1    0.715764     0.076034     0.080166
  10    2    0 1    1.094098     0.018350     0.018109
  10    2    2 1    1.073646     0.732245     0.723942
  10    4    2 1    1.018550     0.014247     0.013218
  10    4    4 1    0.971149     0.002871     0.002732
  10    6    0 1    0.956761     0.017463     0.016350
  10    6    2 1    0.942994     1.028164     1.019144
  10    6    4 1    0.905005     0.141498     0.131950
  10    6    6 1    0.850763     0.372188     0.372960
  10    8    2 1    0.860832     0.001173     0.001170
  10    8    4 1    0.831643     0.016298     0.017196
  10    8    6 1    0.788965     0.048778     0.045545
  10    8    8 1    0.738934     0.024353     0.023942
  10   10    0 1    0.788965     0.074132     0.069219
  10   10    2 1    0.781192     0.270025     0.266759
  10   10    4 1    0.759182     0.062399     0.059022
  10   10    6 1    0.726302     0.204086     0.203073
  10   10    8 1    0.686706     0.059052     0.057343
  10   10   10 1    0.644188     0.039537     0.039363
  11    1    1 1    1.006052     0.120069     0.115884
  11    3    1 1    0.974849     0.258681     0.253307
  11    3    3 1    0.946380     0.194559     0.197443
  11    5    1 1    0.920268     0.021998     0.022114
  11    5    3 1    0.896205     0.122967     0.124982
  11    5    5 1    0.853247     0.026052     0.027000
  11    7    1 1    0.853247     0.341373     0.353797
  11    7    3 1    0.833962     0.481414     0.493299
  11    7    5 1    0.799016     0.082759     0.084295
  11    7    7 1    0.753965     0.261181     0.261729
  11    9    1 1    0.783114     0.009140     0.009329
  11    9    3 1    0.768125     0.013696     0.014015
  11    9    5 1    0.740560     0.000432     0.000415
  11    9    7 1    0.704265     0.016527     0.017312
  11    9    9 1    0.663254     0.000143     0.000147
  11   11    1 1    0.715764     0.093429     0.098507
  11   11    3 1    0.704265     0.210526     0.220527
  11   11    5 1    0.682838     0.078602     0.079196
  11   11    7 1    0.654073     0.189826     0.192961
  11   11    9 1    0.620829     0.004098     0.004219
  11   11   11 1    0.585625     0.077721     0.080186
  12    0    0 1    0.929805     0.091374     0.090484
  12    2    2 1    0.905005     0.003783     0.003528
  12    4    0 1    0.882090     0.457037     0.449456
  12    4    2 1    0.871267     0.055338     0.052736
  12    4    4 1    0.841040     0.344608     0.342247
  12    6    2 1    0.822553     0.002598     0.002537
  12    6    4 1    0.796976     0.040821     0.040637
  12    6    6 1    0.759182     0.001160     0.001098
  12    8    0 1    0.773644     0.251914     0.244550
  12    8    2 1    0.766311     0.162902     0.150914
  12    8    4 1    0.745502     0.392247     0.379908
  12    8    6 1    0.714296     0.123610     0.125531
  12    8    8 1    0.676532     0.189964     0.187847
  12   10    2 1    0.708512     0.003352     0.003303
  12   10    4 1    0.691969     0.022965     0.023303
  12   10    6 1    0.666798     0.049385     0.049280
  12   10    8 1    0.635767     0.072217     0.070078
  12   10   10 1    0.601581     0.018136     0.018073
  12   12    0 1    0.657471     0.073729     0.072645
  12   12    2 1    0.652952     0.119008     0.117444
  12   12    4 1    0.639936     0.106578     0.102837
  12   12    6 1    0.619870     0.092812     0.091023
  12   12    8 1    0.594705     0.065643     0.064635
  12   12   10 1    0.566444     0.056206     0.055693
  12   12   12 1    0.536823     0.012416     0.012120
  13    1    1 1    0.853247     0.144332     0.149585
  13    3    1 1    0.833962     0.122292     0.125311
  13    3    3 1    0.815929     0.079584     0.078822
  13    5    1 1    0.799016     0.361378     0.368085
  13    5    3 1    0.783114     0.214716     0.219159
  13    5    5 1    0.753965     0.195902     0.196313
  13    7    1 1    0.753965     0.063257     0.063390
  13    7    3 1    0.740560     0.013537     0.013016
  13    7    5 1    0.715764     0.053976     0.056909
  13    7    7 1    0.682838     0.012723     0.012819
  13    9    1 1    0.704265     0.344109     0.360455
  13    9    3 1    0.693303     0.120638     0.125276
  13    9    5 1    0.672832     0.388835     0.408451
  13    9    7 1    0.645264     0.071858     0.074396
  13    9    9 1    0.613280     0.225730     0.224404
  13   11    1 1    0.654073     0.005885     0.005982
  13   11    3 1    0.645264     0.007056     0.007306
  13   11    5 1    0.628663     0.001179     0.001174
  13   11    7 1    0.606001     0.002212     0.002251
  13   11    9 1    0.579277     0.001544     0.001636
  13   11   11 1    0.550367     0.000156     0.000156
  13   13    1 1    0.606001     0.100774     0.102560
  13   13    3 1    0.598974     0.085546     0.088765
  13   13    5 1    0.585625     0.164277     0.169486
  13   13    7 1    0.567176     0.010448     0.010142
  13   13    9 1    0.545087     0.131386     0.135051
  13   13   11 1    0.520795     0.001208     0.001227
  13   13   13 1    0.495529     0.050668     0.051063
  14    2    0 1    0.788965     0.010503     0.009807
  14    2    2 1    0.781192     0.248459     0.245454
  14    4    2 1    0.759182     0.002235     0.002114
  14    4    4 1    0.738934     0.001031     0.001014
  14    6    0 1    0.732536     0.070421     0.067868
  14    6    2 1    0.726302     0.375572     0.373709
  14    6    4 1    0.708512     0.100093     0.098616
  14    6    6 1    0.681562     0.143975     0.142338
  14    8    2 1    0.686706     0.036204     0.035156
  14    8    4 1    0.671612     0.006382     0.006668
  14    8    6 1    0.648526     0.047913     0.046414
  14    8    8 1    0.619870     0.010100     0.009905
  14   10    0 1    0.648526     0.097116     0.094078
  14   10    2 1    0.644188     0.218275     0.217317
  14   10    4 1    0.631678     0.191275     0.181937
  14   10    6 1    0.612356     0.170536     0.166888
  14   10    8 1    0.588060     0.164653     0.166472
  14   10   10 1    0.560693     0.051759     0.052297
  14   12    2 1    0.601581     0.000419     0.000417
  14   12    4 1    0.591355     0.009782     0.009931
  14   12    6 1    0.575412     0.033451     0.033236
  14   12    8 1    0.555114     0.031636     0.031161
  14   12   10 1    0.531920     0.071191     0.070046
  14   12   12 1    0.507166     0.025289     0.026068
  14   14    0 1    0.563547     0.065242     0.064969
  14   14    2 1    0.560693     0.047626     0.048120
  14   14    4 1    0.552386     0.149683     0.145793
  14   14    6 1    0.539326     0.037731     0.036218
  14   14    8 1    0.522505     0.060097     0.060701
  14   14   10 1    0.503026     0.023330     0.023548
  14   14   12 1    0.481937     0.058709     0.059508
  14   14   14 1    0.460134     0.003558     0.003570
  15    1    1 1    0.740560     0.076815     0.073858
  15    3    1 1    0.727845     0.223064     0.230975
  15    3    3 1    0.715764     0.186599     0.196741
  15    5    1 1    0.704265     0.128296     0.134391
  15    5    3 1    0.693303     0.110578     0.114829
  15    5    5 1    0.672832     0.018857     0.019808
  15    7    1 1    0.672832     0.216586     0.227512
  15    7    3 1    0.663254     0.297280     0.305149
  15    7    5 1    0.645264     0.118045     0.122215
  15    7    7 1    0.620829     0.183065     0.188472
  15    9    1 1    0.636801     0.031783     0.030568
  15    9    3 1    0.628663     0.022461     0.022362
  15    9    5 1    0.613280     0.033885     0.033686
  15    9    7 1    0.592187     0.027263     0.028649
  15    9    9 1    0.567176     0.011017     0.010695
  15   11    1 1    0.598974     0.207237     0.215033
  15   11    3 1    0.592187     0.260168     0.273395
  15   11    5 1    0.579277     0.050833     0.053845
  15   11    7 1    0.561403     0.325874     0.336549
  15   11    9 1    0.539957     0.017256     0.017046
  15   11   11 1    0.516315     0.115792     0.118296
  15   13    1 1    0.561403     0.003206     0.003311
  15   13    3 1    0.555802     0.004284     0.004325
  15   13    5 1    0.545087     0.005953     0.006119
  15   13    7 1    0.530116     0.000303     0.000296
  15   13    9 1    0.511948     0.005382     0.005393
  15   13   11 1    0.491665     0.000967     0.000957
  15   13   13 1    0.470239     0.006895     0.006739
  15   15    1 1    0.525394     0.049257     0.049320
  15   15    3 1    0.520795     0.085496     0.086881
  15   15    5 1    0.511948     0.027590     0.027643
  15   15    7 1    0.499485     0.104456     0.103707
  15   15    9 1    0.484201     0.002698     0.002746
  15   15   11 1    0.466933     0.110546     0.108670
  15   15   13 1    0.448464     0.001190     0.001182
  15   15   15 1    0.429458     0.023625     0.023039
  16    0    0 1    0.697354     0.052481     0.052034
  16    2    2 1    0.686706     0.000024     0.000023
  16    4    0 1    0.676532     0.088235     0.087252
  16    4    2 1    0.671612     0.050638     0.052913
  16    4    4 1    0.657471     0.124614     0.122781
  16    6    2 1    0.648526     0.000193     0.000187
  16    6    4 1    0.635767     0.039333     0.038169
  16    6    6 1    0.616079     0.011765     0.011456
  16    8    0 1    0.623732     0.098351     0.094983
  16    8    2 1    0.619870     0.160281     0.157191
  16    8    4 1    0.608700     0.149199     0.145493
  16    8    6 1    0.591355     0.125813     0.127726
  16    8    8 1    0.569387     0.041847     0.040811
  16   10    2 1    0.588060     0.004306     0.004354
  16   10    4 1    0.578498     0.023695     0.024682
  16   10    6 1    0.563547     0.000659     0.000657
  16   10    8 1    0.544438     0.076841     0.078288
  16   10   10 1    0.522505     0.021140     0.021352
  16   12    0 1    0.557883     0.026865     0.026371
  16   12    2 1    0.555114     0.251035     0.247268
  16   12    4 1    0.547049     0.096192     0.093849
  16   12    6 1    0.534355     0.199025     0.195958
  16   12    8 1    0.517981     0.053394     0.052873
  16   12   10 1    0.498986     0.123181     0.122175
  16   12   12 1    0.478381     0.020114     0.020140
  16   14    2 1    0.522505     0.002859     0.002888
  16   14    4 1    0.515763     0.010619     0.010750
  16   14    6 1    0.505083     0.018667     0.018963
  16   14    8 1    0.491188     0.034800     0.034610
  16   14   10 1    0.474901     0.020402     0.020467
  16   14   12 1    0.457035     0.056398     0.057072
  16   14   14 1    0.438314     0.015402     0.015458
  16   16    0 1    0.493103     0.016251     0.015906
  16   16    2 1    0.491188     0.138071     0.137315
  16   16    4 1    0.485575     0.007323     0.007249
  16   16    6 1    0.476631     0.110166     0.109596
  16   16    8 1    0.464902     0.013651     0.013475
  16   16   10 1    0.451022     0.068811     0.068683
  16   16   12 1    0.435633     0.001946     0.001954
  17    1    1 1    0.654073     0.127681     0.129790
  17    3    1 1    0.645264     0.155552     0.161046
  17    3    3 1    0.636801     0.049617     0.047719
  17    5    1 1    0.628663     0.198821     0.197945
  17    5    3 1    0.620829     0.162045     0.166831
  17    5    5 1    0.606001     0.172580     0.175638
  17    7    1 1    0.606001     0.084506     0.086003
  17    7    3 1    0.598974     0.081753     0.084828
  17    7    5 1    0.585625     0.052158     0.053812
  17    7    7 1    0.567176     0.025944     0.025184
  17    9    1 1    0.579277     0.215756     0.228540
  17    9    3 1    0.573130     0.132761     0.136123
  17    9    5 1    0.561403     0.239267     0.247106
  17    9    7 1    0.545087     0.039901     0.041014
  17    9    9 1    0.525394     0.123693     0.123850
  17   11    1 1    0.550367     0.012106     0.012083
  17   11    3 1    0.545087     0.033507     0.034441
  17   11    5 1    0.534969     0.025266     0.025419
  17   11    7 1    0.520795     0.023114     0.023488
  17   11    9 1    0.503538     0.002073     0.002120
  17   11   11 1    0.484201     0.020155     0.020516
  17   13    1 1    0.520795     0.141877     0.144176
  17   13    3 1    0.516315     0.061100     0.062422
  17   13    5 1    0.507691     0.201932     0.208316
  17   13    7 1    0.495529     0.024635     0.024827
  17   13    9 1    0.480594     0.213747     0.215308
  17   13   11 1    0.463696     0.000859     0.000863
  17   13   13 1    0.445594     0.076199     0.075478
  17   15    1 1    0.491665     0.003079     0.003048
  17   15    3 1    0.487890     0.006662     0.006671
  17   15    5 1    0.480594     0.001724     0.001736
  17   15    7 1    0.470239     0.014255     0.013931
  17   15    9 1    0.457419     0.002334     0.002367
  17   15   11 1    0.442778     0.010614     0.010383
  17   17    1 1    0.463696     0.045900     0.046133
  17   17    3 1    0.460526     0.017521     0.017855
  17   17    5 1    0.454375     0.047693     0.048278
  17   17    7 1    0.445594     0.004416     0.004374
  17   17    9 1    0.434641     0.066907     0.066816
  18    2    0 1    0.616079     0.005203     0.005066
  18    2    2 1    0.612356     0.060798     0.059498
  18    4    2 1    0.601581     0.022289     0.022211
  18    4    4 1    0.591355     0.000260     0.000264
  18    6    0 1    0.588060     0.037532     0.037946
  18    6    2 1    0.584820     0.095577     0.097138
  18    6    4 1    0.575412     0.088520     0.087953
  18    6    6 1    0.560693     0.037732     0.038124
  18    8    2 1    0.563547     0.000344     0.000343
  18    8    4 1    0.555114     0.001683     0.001657
  18    8    6 1    0.541864     0.073013     0.071182
  18    8    8 1    0.524812     0.002741     0.002737
  18   10    0 1    0.541864     0.116076     0.113165
  18   10    2 1    0.539326     0.058477     0.056132
  18   10    4 1    0.531920     0.180943     0.178032
  18   10    6 1    0.520228     0.046449     0.046668
  18   10    8 1    0.505083     0.110669     0.112424
  18   10   10 1    0.487425     0.014411     0.014066
  18   12    2 1    0.513573     0.009203     0.009168
  18   12    4 1    0.507166     0.002690     0.002773
  18   12    6 1    0.497002     0.034746     0.034552
  18   12    8 1    0.483746     0.008826     0.009055
  18   12   10 1    0.468165     0.067021     0.066550
  18   12   12 1    0.451022     0.007161     0.007148
  18   14    0 1    0.489296     0.137640     0.134819
  18   14    2 1    0.487425     0.026520     0.025885
  18   14    4 1    0.481937     0.204867     0.207657
  18   14    6 1    0.473190     0.021167     0.020497
  18   14    8 1    0.461707     0.215765     0.214753
  18   14   10 1    0.448102     0.013227     0.013050
  18   14   12 1    0.433001     0.076545     0.076710
  18   16    2 1    0.461707     0.001049     0.001044
  18   16    4 1    0.457035     0.003000     0.003036
  18   16    6 1    0.449555     0.007213     0.007212
  18   16    8 1    0.439673     0.009895     0.009837
  18   18    0 1    0.438314     0.063566     0.063797
  18   18    2 1    0.436968     0.003774     0.003765
  18   18    4 1    0.433001     0.127651     0.127925
  19    1    1 1    0.585625     0.077222     0.079671
  19    3    1 1    0.579277     0.202008     0.213977
  19    3    3 1    0.573130     0.078344     0.080328
  19    5    1 1    0.567176     0.107655     0.104501
  19    5    3 1    0.561403     0.092539     0.095571
  19    5    5 1    0.550367     0.052680     0.052578
  19    7    1 1    0.550367     0.134724     0.134464
  19    7    3 1    0.545087     0.246013     0.252876
  19    7    5 1    0.534969     0.083923     0.084431
  19    7    7 1    0.520795     0.091720     0.093206
  19    9    1 1    0.530116     0.049758     0.048595
  19    9    3 1    0.525394     0.066629     0.066713
  19    9    5 1    0.516315     0.067085     0.068536
  19    9    7 1    0.503538     0.015815     0.016175
  19    9    9 1    0.487890     0.018801     0.018827
  19   11    1 1    0.507691     0.098434     0.101546
  19   11    3 1    0.503538     0.141638     0.144861
  19   11    5 1    0.495529     0.053091     0.053505
  19   11    7 1    0.484201     0.182161     0.185427
  19   11    9 1    0.470239     0.010815     0.010569
  19   11   11 1    0.454375     0.085987     0.087042
  19   13    1 1    0.484201     0.028591     0.029104
  19   13    3 1    0.480594     0.002264     0.002281
  19   13    5 1    0.473616     0.025407     0.024704
  19   13    7 1    0.463696     0.005718     0.005747
  19   13    9 1    0.451390     0.048962     0.048825
  19   13   11 1    0.437303     0.000619     0.000621
  19   15    1 1    0.460526     0.053060     0.054071
  19   15    3 1    0.457419     0.112344     0.113890
  19   15    5 1    0.451390     0.018387     0.018336
  19   15    7 1    0.442778     0.108854     0.106483
  19   15    9 1    0.432026     0.000400     0.000396
  19   17    1 1    0.437303     0.002627     0.002636
  19   17    3 1    0.434641     0.000306     0.000305
  19   17    5 1    0.429458     0.008896     0.008676
  20    0    0 1    0.557883     0.003265     0.003205
  20    2    2 1    0.552386     0.001282     0.001249
  20    4    0 1    0.547049     0.026047     0.025413
  20    4    2 1    0.544438     0.039963     0.040715
  20    4    4 1    0.536823     0.020088     0.019609
  20    6    2 1    0.531920     0.000044     0.000043
  20    6    4 1    0.524812     0.031724     0.031681
  20    6    6 1    0.513573     0.000029     0.000029
  20    8    0 1    0.517981     0.015563     0.015411
  20    8    2 1    0.515763     0.130412     0.132017
  20    8    4 1    0.509275     0.016921     0.016835
  20    8    6 1    0.498986     0.103836     0.102989
  20    8    8 1    0.485575     0.018124     0.017941
  20   10    2 1    0.497002     0.000428     0.000426
  20   10    4 1    0.491188     0.019670     0.019562
  20   10    6 1    0.481937     0.005123     0.005193
  20   10    8 1    0.469822     0.064654     0.063321
  20   10   10 1    0.455509     0.000663     0.000667
  20   12    0 1    0.478381     0.011035     0.011050
  20   12    2 1    0.476631     0.210387     0.209297
  20   12    4 1    0.471497     0.014792     0.014466
  20   12    6 1    0.463296     0.168049     0.167943
  20   12    8 1    0.452503     0.005917     0.005972
  20   12   10 1    0.439673     0.105145     0.104536
  20   14    2 1    0.455509     0.000408     0.000410
  20   14    4 1    0.451022     0.009020     0.009003
  20   14    6 1    0.443828     0.002777     0.002782
  20   14    8 1    0.434311     0.029768     0.029617
  20   16    0 1    0.435633     0.000803     0.000806
  20   16    2 1    0.434311     0.236214     0.235016
  20   16    4 1    0.430416     0.007870     0.007930
  21    1    1 1    0.530116     0.065201     0.063677
  21    3    1 1    0.525394     0.131232     0.131398
  21    3    3 1    0.520795     0.067091     0.068178
  21    5    1 1    0.516315     0.183231     0.187194
  21    5    3 1    0.511948     0.097372     0.097561
  21    5    5 1    0.503538     0.062526     0.063949
  21    7    1 1    0.503538     0.071093     0.072711
  21    7    3 1    0.499485     0.085196     0.084584
  21    7    5 1    0.491665     0.068844     0.068144
  21    7    7 1    0.480594     0.039114     0.039400
  21    9    1 1    0.487890     0.106443     0.106590
  21    9    3 1    0.484201     0.066260     0.067448
  21    9    5 1    0.477067     0.157518     0.159814
  21    9    7 1    0.466933     0.028667     0.028180
  21    9    9 1    0.454375     0.067759     0.068589
  21   11    1 1    0.470239     0.051730     0.050556
  21   11    3 1    0.466933     0.045788     0.045011
  21   11    5 1    0.460526     0.008256     0.008413
  21   11    7 1    0.451390     0.068565     0.068373
  21   11    9 1    0.440015     0.007892     0.007880
  21   13    1 1    0.451390     0.073575     0.073369
  21   13    3 1    0.448464     0.041615     0.041340
  21   13    5 1    0.442778     0.089705     0.087750
  21   13    7 1    0.434641     0.008475     0.008463
  21   15    1 1    0.432026     0.005822     0.005764
  21   15    3 1    0.429458     0.022415     0.021859
  22    2    0 1    0.505083     0.002117     0.002151
  22    2    2 1    0.503026     0.004558     0.004601
  22    4    2 1    0.497002     0.008528     0.008481
  22    4    4 1    0.491188     0.000020     0.000020
  22    6    0 1    0.489296     0.054931     0.053805
  22    6    2 1    0.487425     0.007267     0.007092
  22    6    4 1    0.481937     0.046024     0.046650
  22    6    6 1    0.473190     0.002900     0.002808
  22    8    2 1    0.474901     0.009262     0.009291
  22    8    4 1    0.469822     0.000130     0.000127
  22    8    6 1    0.461707     0.050860     0.050622
  22    8    8 1    0.451022     0.000214     0.000213
  22   10    0 1    0.461707     0.055648     0.055387
  22   10    2 1    0.460134     0.004532     0.004548
  22   10    4 1    0.455509     0.160850     0.161841
  22   10    6 1    0.448102     0.003624     0.003576
  22   10    8 1    0.438314     0.090774     0.091103
  22   12    2 1    0.443828     0.003686     0.003693
  22   12    4 1    0.439673     0.000211     0.000210
  22   12    6 1    0.433001     0.015032     0.015065
  23    1    1 1    0.484201     0.055384     0.056377
  23    3    1 1    0.480594     0.103224     0.103978
  23    3    3 1    0.477067     0.073302     0.074371
  23    5    1 1    0.473616     0.111524     0.108436
  23    5    3 1    0.470239     0.083088     0.081203
  23    5    5 1    0.463696     0.040670     0.040877
  23    7    1 1    0.463696     0.085309     0.085743
  23    7    3 1    0.460526     0.090420     0.092143
  23    7    5 1    0.454375     0.053799     0.054458
  23    7    7 1    0.445594     0.055982     0.055452
  23    9    1 1    0.451390     0.068222     0.068031
  23    9    3 1    0.448464     0.034700     0.034470
  23    9    5 1    0.442778     0.078207     0.076503
  23    9    7 1    0.434641     0.025099     0.025065
  23   11    1 1    0.437303     0.057038     0.057227
  23   11    3 1    0.434641     0.074099     0.073997
  23   11    5 1    0.429458     0.016365     0.015960
  24    0    0 1    0.464902     0.000080     0.000079
  24    2    2 1    0.461707     0.001474     0.001467
  24    4    0 1    0.458577     0.000002     0.000002
  24    4    2 1    0.457035     0.026657     0.026975
  24    4    4 1    0.452503     0.000236     0.000239
  24    6    2 1    0.449555     0.000417     0.000417
  24    6    4 1    0.445239     0.021321     0.021086
  24    6    6 1    0.438314     0.000059     0.000059
  24    8    0 1    0.441045     0.000186     0.000186
  24    8    2 1    0.439673     0.087926     0.087418
  24    8    4 1    0.435633     0.001825     0.001832
  24    8    6 1    0.429141     0.070401     0.068971
  25    1    1 1    0.445594     0.046865     0.046421
  25    3    1 1    0.442778     0.096916     0.094804
  25    3    3 1    0.440015     0.036562     0.036508
  25    5    1 1    0.437303     0.072091     0.072330
  25    5    3 1    0.434641     0.059046     0.058965
  25    5    5 1    0.429458     0.043168     0.042099
  25    7    1 1    0.429458     0.061848     0.060316
loop_
	_pd_meas_2theta_scan
	_pd_proc_intensity_total
	_pd_proc_ls_weight
	_pd_calc_intensity_total
	_pd_proc_intensity_bkg_calc
   2.000000    84.476801     0.011838    85.830560     0.000000 
   2.005000    83.567325     0.011966    85.798885     0.000000 
   2.010000    83.750565     0.011940    85.767229     0.000000 
   2.015000    83.659213     0.011953    85.735591     0.000000 
   2.020000    85.193449     0.011738    85.703972     0.000000 
   2.025000    86.697091     0.011534    85.672371     0.000000 
   2.030000    85.754773     0.011661    85.640788     0.000000 
   2.035000    84.978128     0.011768    85.609223     0.000000 
   2.040000    85.310931     0.011722    85.577677     0.000000 
   2.045000    82.034919     0.012190    85.546148     0.000000 
   2.050000    85.898484     0.011642    85.514638     0.000000 
   2.055000    86.826495     0.011517    85.483146     0.000000 
   2.060000    86.700018     0.011534    85.451672     0.000000 
   2.065000    83.506936     0.011975    85.420216     0.000000 
   2.070000    85.087940     0.011753    85.388777     0.000000 
   2.075000    84.620576     0.011817    85.357357     0.000000 
   2.080000    84.824950     0.011789    85.325954     0.000000 
   2.085000    83.875959     0.011922    85.294569     0.000000 
   2.090000    85.153269     0.011744    85.263201     0.000000 
   2.095000    84.205670     0.011876    85.231851     0.000000 
   2.100000    85.142180     0.011745    85.200519     0.000000 
   2.105000    83.699474     0.011948    85.169204     0.000000 
   2.110000    86.438052     0.011569    85.137907     0.000000 
   2.115000    87.143336     0.011475    85.106627     0.000000 
   2.120000    83.202165     0.012019    85.075364     0.000000 
   2.125000    85.729356     0.011665    85.044119     0.000000 
   2.130000    84.482041     0.011837    85.012891     0.000000 
   2.135000    83.661519     0.011953    84.981680     0.000000 
   2.140000    83.945426     0.011913    84.950486     0.000000 
   2.145000    84.854174     0.011785    84.919309     0.000000 
   2.150000    83.276495     0.012008    84.888150     0.000000 
   2.155000    84.569360     0.011825    84.857007     0.000000 
   2.160000    82.027451     0.012191    84.825882     0.000000 
   2.165000    85.752918     0.011661    84.794773     0.000000 
   2.170000    85.026961     0.011761    84.763681     0.000000 
   2.175000    84.096440     0.011891    84.732606     0.000000 
   2.180000    84.130249     0.011886    84.701547     0.000000 
   2.185000    86.382738     0.011576    84.670505     0.000000 
   2.190000    85.312916     0.011722    84.639480     0.000000 
   2.195000    85.383059     0.011712    84.608472     0.000000 
   2.200000    86.264812     0.011592    84.577480     0.000000 
   2.205000    85.519481     0.011693    84.546504     0.000000 
   2.210000    84.731737     0.011802    84.515545     0.000000 
   2.215000    82.476746     0.012125    84.484602     0.000000 
   2.220000    84.540702     0.011829    84.453676     0.000000 
   2.225000    83.085505     0.012036    84.422766     0.000000 
   2.230000    83.131109     0.012029    84.391872     0.000000 
   2.235000    84.747334     0.011800    84.360995     0.000000 
   2.240000    81.494216     0.012271    84.330133     0.000000 
   2.245000    83.680306     0.011950    84.299288     0.000000 
   2.250000    84.143652     0.011884    84.268459     0.000000 
   2.255000    84.771524     0.011796    84.237645     0.000000 
   2.260000    84.393455     0.011849    84.206848     0.000000 
   2.265000    84.943067     0.011773    84.176067     0.000000 
   2.270000    85.148233     0.011744    84.145301     0.000000 
   2.275000    84.147469     0.011884    84.114551     0.000000 
   2.280000    85.771028     0.011659    84.083817     0.000000 
   2.285000    83.826111     0.011929    84.053099     0.000000 
   2.290000    85.371129     0.011714    84.022397     0.000000 
   2.295000    83.656442     0.011954    83.991710     0.000000 
   2.300000    85.276993     0.011726    83.961038     0.000000 
   2.305000    85.087348     0.011753    83.930382     0.000000 
   2.310000    82.388043     0.012138    83.899742     0.000000 
   2.315000    81.512142     0.012268    83.869117     0.000000 
   2.320000    82.217944     0.012163    83.838507     0.000000 
   2.325000    84.564499     0.011825    83.807913     0.000000 
   2.330000    84.442376     0.011842    83.777334     0.000000 
   2.335000    84.152746     0.011883    83.746771     0.000000 
   2.340000    83.958234     0.011911    83.716222     0.000000 
   2.345000    82.516651     0.012119    83.685689     0.000000 
   2.350000    81.704179     0.012239    83.655171     0.000000 
   2.355000    82.972137     0.012052    83.624668     0.000000 
   2.360000    84.117838     0.011888    83.594180     0.000000 
   2.365000    81.706504     0.012239    83.563707     0.000000 
   2.370000    84.669724     0.011811    83.533248     0.000000 
   2.375000    82.491040     0.012123    83.502805     0.000000 
   2.380000    81.492294     0.012271    83.472377     0.000000 
   2.385000    84.471850     0.011838    83.441963     0.000000 
   2.390000    83.374090     0.011994    83.411564     0.000000 
   2.395000    82.763521     0.012083    83.381180     0.000000 
   2.400000    82.268543     0.012155    83.350811     0.000000 
   2.405000    83.461939     0.011982    83.320456     0.000000 
   2.410000    83.396123     0.011991    83.290116     0.000000 
   2.415000    80.157818     0.012475    83.259790     0.000000 
   2.420000    83.480517     0.011979    83.229479     0.000000 
   2.425000    82.134018     0.012175    83.199182     0.000000 
   2.430000    82.558233     0.012113    83.168899     0.000000 
   2.435000    81.754794     0.012232    83.138631     0.000000 
   2.440000    83.574946     0.011965    83.108377     0.000000 
   2.445000    83.379997     0.011993    83.078138     0.000000 
   2.450000    82.789497     0.012079    83.047913     0.000000 
   2.455000    80.729291     0.012387    83.017702     0.000000 
   2.460000    83.540999     0.011970    82.987505     0.000000 
   2.465000    80.466658     0.012428    82.957322     0.000000 
   2.470000    82.347724     0.012144    82.927153     0.000000 
   2.475000    81.523618     0.012266    82.896998     0.000000 
   2.480000    83.996880     0.011905    82.866858     0.000000 
   2.485000    83.154164     0.012026    82.836731     0.000000 
   2.490000    83.862059     0.011924    82.806618     0.000000 
   2.495000    81.179318     0.012318    82.776519     0.000000 
   2.500000    82.587035     0.012108    82.746433     0.000000 
   2.505000    82.878072     0.012066    82.716362     0.000000 
   2.510000    81.417992     0.012282    82.686304     0.000000 
   2.515000    83.952086     0.011912    82.656260     0.000000 
   2.520000    79.403797     0.012594    82.626229     0.000000 
   2.525000    85.414983     0.011708    82.596212     0.000000 
   2.530000    81.387224     0.012287    82.566209     0.000000 
   2.535000    83.599043     0.011962    82.536219     0.000000 
   2.540000    82.861841     0.012068    82.506243     0.000000 
   2.545000    82.648860     0.012099    82.476280     0.000000 
   2.550000    82.593333     0.012108    82.446330     0.000000 
   2.555000    82.007888     0.012194    82.416394     0.000000 
   2.560000    82.855765     0.012069    82.386471     0.000000 
   2.565000    81.669731     0.012244    82.356561     0.000000 
   2.570000    84.081525     0.011893    82.326665     0.000000 
   2.575000    81.357706     0.012291    82.296781     0.000000 
   2.580000    81.300192     0.012300    82.266911     0.000000 
   2.585000    83.428671     0.011986    82.237054     0.000000 
   2.590000    85.956100     0.011634    82.207210     0.000000 
   2.595000    83.403088     0.011990    82.177379     0.000000 
   2.600000    81.779762     0.012228    82.147561     0.000000 
   2.605000    83.921815     0.011916    82.117756     0.000000 
   2.610000    82.454649     0.012128    82.087964     0.000000 
   2.615000    83.630628     0.011957    82.058185     0.000000 
   2.620000    81.759797     0.012231    82.028419     0.000000 
   2.625000    80.408697     0.012436    81.998665     0.000000 
   2.630000    82.985687     0.012050    81.968924     0.000000 
   2.635000    83.208144     0.012018    81.939196     0.000000 
   2.640000    82.206369     0.012165    81.909480     0.000000 
   2.645000    83.475929     0.011980    81.879778     0.000000 
   2.650000    80.992422     0.012347    81.850087     0.000000 
   2.655000    81.381318     0.012288    81.820410     0.000000 
   2.660000    79.675211     0.012551    81.790744     0.000000 
   2.665000    80.861313     0.012367    81.761092     0.000000 
   2.670000    82.377144     0.012139    81.731451     0.000000 
   2.675000    82.741729     0.012086    81.701823     0.000000 
   2.680000    80.570115     0.012412    81.672208     0.000000 
   2.685000    81.050259     0.012338    81.642605     0.000000 
   2.690000    81.879428     0.012213    81.613014     0.000000 
   2.695000    81.384939     0.012287    81.583435     0.000000 
   2.700000    82.789597     0.012079    81.553869     0.000000 
   2.705000    81.419673     0.012282    81.524314     0.000000 
   2.710000    81.335160     0.012295    81.494772     0.000000 
   2.715000    83.770036     0.011937    81.465242     0.000000 
   2.720000    81.176920     0.012319    81.435724     0.000000 
   2.725000    81.320427     0.012297    81.406218     0.000000 
   2.730000    82.184456     0.012168    81.376724     0.000000 
   2.735000    81.319421     0.012297    81.347242     0.000000 
   2.740000    81.593914     0.012256    81.317772     0.000000 
   2.745000    80.538371     0.012416    81.288313     0.000000 
   2.750000    82.136686     0.012175    81.258867     0.000000 
   2.755000    80.534635     0.012417    81.229432     0.000000 
   2.760000    80.153033     0.012476    81.200010     0.000000 
   2.765000    82.546647     0.012114    81.170598     0.000000 
   2.770000    82.184945     0.012168    81.141199     0.000000 
   2.775000    81.108639     0.012329    81.111811     0.000000 
   2.780000    83.525829     0.011972    81.082435     0.000000 
   2.785000    81.763820     0.012230    81.053070     0.000000 
   2.790000    79.155259     0.012633    81.023717     0.000000 
   2.795000    81.523303     0.012266    80.994376     0.000000 
   2.800000    81.017006     0.012343    80.965046     0.000000 
   2.805000    80.117297     0.012482    80.935727     0.000000 
   2.810000    79.125377     0.012638    80.906420     0.000000 
   2.815000    79.295007     0.012611    80.877124     0.000000 
   2.820000    81.407413     0.012284    80.847840     0.000000 
   2.825000    79.644706     0.012556    80.818567     0.000000 
   2.830000    80.541520     0.012416    80.789305     0.000000 
   2.835000    82.307390     0.012150    80.760054     0.000000 
   2.840000    80.055129     0.012491    80.730815     0.000000 
   2.845000    81.468440     0.012275    80.701586     0.000000 
   2.850000    82.502990     0.012121    80.672369     0.000000 
   2.855000    81.679408     0.012243    80.643163     0.000000 
   2.860000    80.406857     0.012437    80.613968     0.000000 
   2.865000    81.988462     0.012197    80.584784     0.000000 
   2.870000    79.907717     0.012514    80.555611     0.000000 
   2.875000    79.384040     0.012597    80.526449     0.000000 
   2.880000    82.854559     0.012069    80.497298     0.000000 
   2.885000    80.958307     0.012352    80.468158     0.000000 
   2.890000    83.271286     0.012009    80.439028     0.000000 
   2.895000    79.589268     0.012565    80.409910     0.000000 
   2.900000    78.770355     0.012695    80.380802     0.000000 
   2.905000    80.594373     0.012408    80.351705     0.000000 
   2.910000    78.773393     0.012695    80.322619     0.000000 
   2.915000    80.640269     0.012401    80.293543     0.000000 
   2.920000    79.502175     0.012578    80.264478     0.000000 
   2.925000    80.800585     0.012376    80.235424     0.000000 
   2.930000    79.349531     0.012602    80.206380     0.000000 
   2.935000    79.154908     0.012633    80.177347     0.000000 
   2.940000    79.110913     0.012640    80.148324     0.000000 
   2.945000    79.996971     0.012500    80.119312     0.000000 
   2.950000    80.476759     0.012426    80.090311     0.000000 
   2.955000    78.092310     0.012805    80.061319     0.000000 
   2.960000    78.629764     0.012718    80.032339     0.000000 
   2.965000    82.281948     0.012153    80.003368     0.000000 
   2.970000    81.127444     0.012326    79.974408     0.000000 
   2.975000    79.225580     0.012622    79.945458     0.000000 
   2.980000    79.171407     0.012631    79.916518     0.000000 
   2.985000    78.890702     0.012676    79.887589     0.000000 
   2.990000    78.996666     0.012659    79.858670     0.000000 
   2.995000    79.803603     0.012531    79.829761     0.000000 
   3.000000    78.807168     0.012689    79.800862     0.000000 
   3.005000    79.862873     0.012521    79.771973     0.000000 
   3.010000    80.962300     0.012351    79.743095     0.000000 
   3.015000    81.656904     0.012246    79.714226     0.000000 
   3.020000    78.991951     0.012660    79.685367     0.000000 
   3.025000    78.550409     0.012731    79.656519     0.000000 
   3.030000    81.550873     0.012262    79.627680     0.000000 
   3.035000    80.052352     0.012492    79.598851     0.000000 
   3.040000    77.686987     0.012872    79.570033     0.000000 
   3.045000    80.021813     0.012497    79.541224     0.000000 
   3.050000    77.767531     0.012859    79.512424     0.000000 
   3.055000    78.622044     0.012719    79.483635     0.000000 
   3.060000    79.935039     0.012510    79.454855     0.000000 
   3.065000    80.367672     0.012443    79.426086     0.000000 
   3.070000    78.698587     0.012707    79.397325     0.000000 
   3.075000    79.596714     0.012563    79.368575     0.000000 
   3.080000    81.374333     0.012289    79.339834     0.000000 
   3.085000    78.256840     0.012778    79.311103     0.000000 
   3.090000    79.766791     0.012537    79.282381     0.000000 
   3.095000    78.418589     0.012752    79.253669     0.000000 
   3.100000    77.905549     0.012836    79.224967     0.000000 
   3.105000    80.425673     0.012434    79.196274     0.000000 
   3.110000    77.712024     0.012868    79.167590     0.000000 
   3.115000    80.842302     0.012370    79.138916     0.000000 
   3.120000    79.317893     0.012607    79.110251     0.000000 
   3.125000    77.840985     0.012847    79.081596     0.000000 
   3.130000    77.092508     0.012971    79.052950     0.000000 
   3.135000    79.661760     0.012553    79.024313     0.000000 
   3.140000    79.381839     0.012597    78.995686     0.000000 
   3.145000    79.992789     0.012501    78.967068     0.000000 
   3.150000    77.787809     0.012855    78.938459     0.000000 
   3.155000    77.672434     0.012875    78.909859     0.000000 
   3.160000    80.078595     0.012488    78.881269     0.000000 
   3.165000    79.733276     0.012542    78.852687     0.000000 
   3.170000    80.658838     0.012398    78.824115     0.000000 
   3.175000    79.619707     0.012560    78.795552     0.000000 
   3.180000    76.112779     0.013138    78.766998     0.000000 
   3.185000    77.404436     0.012919    78.738453     0.000000 
   3.190000    78.174910     0.012792    78.709917     0.000000 
   3.195000    78.886777     0.012676    78.681390     0.000000 
   3.200000    79.809618     0.012530    78.652872     0.000000 
   3.205000    77.652293     0.012878    78.624363     0.000000 
   3.210000    77.830599     0.012848    78.595863     0.000000 
   3.215000    79.900947     0.012515    78.567371     0.000000 
   3.220000    78.378411     0.012759    78.538889     0.000000 
   3.225000    81.216071     0.012313    78.510415     0.000000 
   3.230000    77.313243     0.012934    78.481950     0.000000 
   3.235000    77.518880     0.012900    78.453494     0.000000 
   3.240000    77.454966     0.012911    78.425047     0.000000 
   3.245000    79.599638     0.012563    78.396608     0.000000 
   3.250000    79.239272     0.012620    78.368178     0.000000 
   3.255000    78.294514     0.012772    78.339757     0.000000 
   3.260000    80.287698     0.012455    78.311344     0.000000 
   3.265000    79.535356     0.012573    78.282940     0.000000 
   3.270000    79.317121     0.012608    78.254544     0.000000 
   3.275000    79.778071     0.012535    78.226157     0.000000 
   3.280000    80.647509     0.012400    78.197779     0.000000 
   3.285000    76.251700     0.013114    78.169408     0.000000 
   3.290000    77.817255     0.012851    78.141047     0.000000 
   3.295000    77.066622     0.012976    78.112694     0.000000 
   3.300000    78.551112     0.012731    78.084349     0.000000 
   3.305000    77.992481     0.012822    78.056013     0.000000 
   3.310000    80.222620     0.012465    78.027685     0.000000 
   3.315000    77.335740     0.012931    77.999365     0.000000 
   3.320000    75.792469     0.013194    77.971054     0.000000 
   3.325000    77.386353     0.012922    77.942751     0.000000 
   3.330000    76.340200     0.013099    77.914456     0.000000 
   3.335000    77.048126     0.012979    77.886170     0.000000 
   3.340000    75.784648     0.013195    77.857891     0.000000 
   3.345000    76.763796     0.013027    77.829621     0.000000 
   3.350000    77.842265     0.012846    77.801359     0.000000 
   3.355000    77.270391     0.012942    77.773106     0.000000 
   3.360000    77.454104     0.012911    77.744860     0.000000 
   3.365000    77.691664     0.012871    77.716622     0.000000 
   3.370000    77.762393     0.012860    77.688393     0.000000 
   3.375000    78.013693     0.012818    77.660171     0.000000 
   3.380000    77.271138     0.012941    77.631958     0.000000 
   3.385000    78.246924     0.012780    77.603752     0.000000 
   3.390000    77.871245     0.012842    77.575554     0.000000 
   3.395000    79.053720     0.012650    77.547365     0.000000 
   3.400000    78.091144     0.012806    77.519183     0.000000 
   3.405000    79.331901     0.012605    77.491009     0.000000 
   3.410000    77.558654     0.012893    77.462843     0.000000 
   3.415000    78.832685     0.012685    77.434685     0.000000 
   3.420000    76.377642     0.013093    77.406535     0.000000 
   3.425000    76.265146     0.013112    77.378392     0.000000 
   3.430000    78.154421     0.012795    77.350257     0.000000 
   3.435000    76.852474     0.013012    77.322130     0.000000 
   3.440000    77.920638     0.012834    77.294011     0.000000 
   3.445000    77.842647     0.012846    77.265899     0.000000 
   3.450000    77.720947     0.012867    77.237795     0.000000 
   3.455000    78.247273     0.012780    77.209699     0.000000 
   3.460000    76.389136     0.013091    77.181610     0.000000 
   3.465000    80.072981     0.012489    77.153529     0.000000 
   3.470000    75.590799     0.013229    77.125456     0.000000 
   3.475000    76.641729     0.013048    77.097390     0.000000 
   3.480000    76.894455     0.013005    77.069331     0.000000 
   3.485000    75.812482     0.013190    77.041280     0.000000 
   3.490000    77.674642     0.012874    77.013237     0.000000 
   3.495000    77.762355     0.012860    76.985201     0.000000 
   3.500000    76.173936     0.013128    76.957172     0.000000 
   3.505000    77.751139     0.012862    76.929151     0.000000 
   3.510000    76.865025     0.013010    76.901138     0.000000 
   3.515000    77.018199     0.012984    76.873131     0.000000 
   3.520000    77.139851     0.012963    76.845132     0.000000 
   3.525000    75.261824     0.013287    76.817141     0.000000 
   3.530000    74.490501     0.013425    76.789156     0.000000 
   3.535000    77.311737     0.012935    76.761179     0.000000 
   3.540000    77.735874     0.012864    76.733209     0.000000 
   3.545000    76.096849     0.013141    76.705247     0.000000 
   3.550000    77.284389     0.012939    76.677291     0.000000 
   3.555000    75.489452     0.013247    76.649343     0.000000 
   3.560000    78.208368     0.012786    76.621402     0.000000 
   3.565000    75.339205     0.013273    76.593468     0.000000 
   3.570000    74.612057     0.013403    76.565541     0.000000 
   3.575000    78.456927     0.012746    76.537622     0.000000 
   3.580000    77.216932     0.012951    76.509709     0.000000 
   3.585000    75.196192     0.013299    76.481804     0.000000 
   3.590000    76.405618     0.013088    76.453905     0.000000 
   3.595000    76.612944     0.013053    76.426014     0.000000 
   3.600000    75.733177     0.013204    76.398129     0.000000 
   3.605000    76.923526     0.013000    76.370252     0.000000 
   3.610000    75.878910     0.013179    76.342381     0.000000 
   3.615000    73.614121     0.013584    76.314518     0.000000 
   3.620000    75.832092     0.013187    76.286661     0.000000 
   3.625000    76.164377     0.013129    76.258811     0.000000 
   3.630000    76.990494     0.012989    76.230968     0.000000 
   3.635000    77.725722     0.012866    76.203132     0.000000 
   3.640000    74.098795     0.013495    76.175303     0.000000 
   3.645000    77.782839     0.012856    76.147481     0.000000 
   3.650000    75.479758     0.013249    76.119665     0.000000 
   3.655000    78.217298     0.012785    76.091856     0.000000 
   3.660000    76.103885     0.013140    76.064054     0.000000 
   3.665000    77.042625     0.012980    76.036259     0.000000 
   3.670000    77.431789     0.012915    76.008470     0.000000 
   3.675000    76.398139     0.013089    75.980688     0.000000 
   3.680000    76.485202     0.013074    75.952913     0.000000 
   3.685000    76.650656     0.013046    75.925144     0.000000 
   3.690000    77.276929     0.012940    75.897382     0.000000 
   3.695000    76.685156     0.013040    75.869626     0.000000 
   3.700000    76.961498     0.012994    75.841878     0.000000 
   3.705000    75.946749     0.013167    75.814135     0.000000 
   3.710000    76.381941     0.013092    75.786400     0.000000 
   3.715000    77.222306     0.012950    75.758670     0.000000 
   3.720000    74.463482     0.013429    75.730948     0.000000 
   3.725000    75.743737     0.013202    75.703232     0.000000 
   3.730000    78.306208     0.012770    75.675522     0.000000 
   3.735000    75.669685     0.013215    75.647819     0.000000 
   3.740000    74.760293     0.013376    75.620122     0.000000 
   3.745000    75.335543     0.013274    75.592431     0.000000 
   3.750000    74.295517     0.013460    75.564747     0.000000 
   3.755000    75.668870     0.013215    75.537070     0.000000 
   3.760000    75.042508     0.013326    75.509398     0.000000 
   3.765000    75.592271     0.013229    75.481733     0.000000 
   3.770000    77.118675     0.012967    75.454075     0.000000 
   3.775000    76.825343     0.013017    75.426422     0.000000 
   3.780000    73.107156     0.013679    75.398776     0.000000 
   3.785000    76.487320     0.013074    75.371136     0.000000 
   3.790000    75.267369     0.013286    75.343503     0.000000 
   3.795000    76.851070     0.013012    75.315875     0.000000 
   3.800000    76.166521     0.013129    75.288254     0.000000 
   3.805000    75.833842     0.013187    75.260639     0.000000 
   3.810000    74.339551     0.013452    75.233031     0.000000 
   3.815000    75.660995     0.013217    75.205428     0.000000 
   3.820000    76.726587     0.013033    75.177831     0.000000 
   3.825000    75.714235     0.013208    75.150241     0.000000 
   3.830000    75.063077     0.013322    75.122657     0.000000 
   3.835000    75.873574     0.013180    75.095079     0.000000 
   3.840000    76.704630     0.013037    75.067507     0.000000 
   3.845000    76.707901     0.013036    75.039940     0.000000 
   3.850000    75.552199     0.013236    75.012380     0.000000 
   3.855000    74.481266     0.013426    74.984826     0.000000 
   3.860000    75.523095     0.013241    74.957278     0.000000 
   3.865000    74.902751     0.013351    74.929736     0.000000 
   3.870000    76.056612     0.013148    74.902200     0.000000 
   3.875000    73.683545     0.013572    74.874670     0.000000 
   3.880000    73.692693     0.013570    74.847146     0.000000 
   3.885000    74.517870     0.013420    74.819627     0.000000 
   3.890000    77.003897     0.012986    74.792115     0.000000 
   3.895000    74.691293     0.013388    74.764608     0.000000 
   3.900000    75.563523     0.013234    74.737107     0.000000 
   3.905000    73.216405     0.013658    74.709612     0.000000 
   3.910000    76.928679     0.012999    74.682123     0.000000 
   3.915000    73.607322     0.013586    74.654640     0.000000 
   3.920000    75.009607     0.013332    74.627163     0.000000 
   3.925000    74.576330     0.013409    74.599691     0.000000 
   3.930000    76.228730     0.013118    74.572225     0.000000 
   3.935000    75.762859     0.013199    74.544765     0.000000 
   3.940000    74.541942     0.013415    74.517310     0.000000 
   3.945000    74.658295     0.013394    74.489861     0.000000 
   3.950000    74.987766     0.013336    74.462418     0.000000 
   3.955000    75.728344     0.013205    74.434981     0.000000 
   3.960000    76.320095     0.013103    74.407549     0.000000 
   3.965000    74.509731     0.013421    74.380123     0.000000 
   3.970000    75.183826     0.013301    74.352702     0.000000 
   3.975000    75.714251     0.013208    74.325287     0.000000 
   3.980000    73.723319     0.013564    74.297878     0.000000 
   3.985000    73.418597     0.013621    74.270474     0.000000 
   3.990000    74.464674     0.013429    74.243076     0.000000 
   3.995000    74.766110     0.013375    74.215683     0.000000 
   4.000000    74.402817     0.013440    74.188296     0.000000 
   4.005000    74.578926     0.013409    74.160914     0.000000 
   4.010000    74.188849     0.013479    74.133538     0.000000 
   4.015000    74.928028     0.013346    74.106168     0.000000 
   4.020000    73.396590     0.013625    74.078802     0.000000 
   4.025000    76.124388     0.013136    74.051443     0.000000 
   4.030000    73.769595     0.013556    74.024088     0.000000 
   4.035000    75.819493     0.013189    73.996740     0.000000 
   4.040000    75.556908     0.013235    73.969396     0.000000 
   4.045000    74.290921     0.013461    73.942058     0.000000 
   4.050000    73.494118     0.013607    73.914725     0.000000 
   4.055000    74.065789     0.013502    73.887398     0.000000 
   4.060000    73.086878     0.013682    73.860076     0.000000 
   4.065000    74.525372     0.013418    73.832759     0.000000 
   4.070000    75.480393     0.013248    73.805448     0.000000 
   4.075000    74.423081     0.013437    73.778142     0.000000 
   4.080000    72.184465     0.013853    73.750841     0.000000 
   4.085000    74.087791     0.013498    73.723545     0.000000 
   4.090000    73.505209     0.013604    73.696255     0.000000 
   4.095000    74.334617     0.013453    73.668970     0.000000 
   4.100000    73.479179     0.013609    73.641690     0.000000 
   4.105000    75.018217     0.013330    73.614416     0.000000 
   4.110000    74.252089     0.013468    73.587146     0.000000 
   4.115000    73.973976     0.013518    73.559882     0.000000 
   4.120000    74.785202     0.013372    73.532623     0.000000 
   4.125000    74.613256     0.013402    73.505369     0.000000 
   4.130000    75.467784     0.013251    73.478121     0.000000 
   4.135000    74.963755     0.013340    73.450877     0.000000 
   4.140000    73.031864     0.013693    73.423639     0.000000 
   4.145000    74.910546     0.013349    73.396405     0.000000 
   4.150000    74.868182     0.013357    73.369177     0.000000 
   4.155000    74.614549     0.013402    73.341954     0.000000 
   4.160000    73.346557     0.013634    73.314735     0.000000 
   4.165000    74.250214     0.013468    73.287522     0.000000 
   4.170000    75.418429     0.013259    73.260314     0.000000 
   4.175000    73.835774     0.013544    73.233111     0.000000 
   4.180000    73.178081     0.013665    73.205913     0.000000 
   4.185000    73.088925     0.013682    73.178720     0.000000 
   4.190000    76.176047     0.013127    73.151532     0.000000 
   4.195000    72.698887     0.013755    73.124349     0.000000 
   4.200000    74.273882     0.013464    73.097171     0.000000 
   4.205000    74.541123     0.013415    73.069997     0.000000 
   4.210000    72.200781     0.013850    73.042829     0.000000 
   4.215000    72.195441     0.013851    73.015666     0.000000 
   4.220000    73.105287     0.013679    72.988507     0.000000 
   4.225000    73.101625     0.013680    72.961353     0.000000 
   4.230000    73.715804     0.013566    72.934205     0.000000 
   4.235000    73.449180     0.013615    72.907061     0.000000 
   4.240000    71.812927     0.013925    72.879922     0.000000 
   4.245000    73.249304     0.013652    72.852787     0.000000 
   4.250000    74.258425     0.013466    72.825658     0.000000 
   4.255000    74.210537     0.013475    72.798533     0.000000 
   4.260000    73.285300     0.013645    72.771414     0.000000 
   4.265000    73.228909     0.013656    72.744299     0.000000 
   4.270000    74.297568     0.013459    72.717188     0.000000 
   4.275000    73.593499     0.013588    72.690083     0.000000 
   4.280000    70.976077     0.014089    72.662982     0.000000 
   4.285000    73.312992     0.013640    72.635886     0.000000 
   4.290000    73.699909     0.013569    72.608795     0.000000 
   4.295000    71.782136     0.013931    72.581708     0.000000 
   4.300000    71.371116     0.014011    72.554626     0.000000 
   4.305000    73.209244     0.013659    72.527549     0.000000 
   4.310000    71.729875     0.013941    72.500477     0.000000 
   4.315000    75.052414     0.013324    72.473409     0.000000 
   4.320000    72.163307     0.013857    72.446346     0.000000 
   4.325000    71.507031     0.013985    72.419287     0.000000 
   4.330000    72.224087     0.013846    72.392233     0.000000 
   4.335000    73.250494     0.013652    72.365184     0.000000 
   4.340000    71.423924     0.014001    72.338139     0.000000 
   4.345000    72.745993     0.013746    72.311099     0.000000 
   4.350000    71.686848     0.013950    72.284064     0.000000 
   4.355000    72.858179     0.013725    72.257033     0.000000 
   4.360000    72.951276     0.013708    72.230006     0.000000 
   4.365000    74.755662     0.013377    72.202984     0.000000 
   4.370000    72.447290     0.013803    72.175967     0.000000 
   4.375000    73.865416     0.013538    72.148954     0.000000 
   4.380000    72.470750     0.013799    72.121946     0.000000 
   4.385000    72.628002     0.013769    72.094942     0.000000 
   4.390000    71.150057     0.014055    72.067943     0.000000 
   4.395000    73.318858     0.013639    72.040948     0.000000 
   4.400000    72.539687     0.013786    72.013958     0.000000 
   4.405000    72.457421     0.013801    71.986972     0.000000 
   4.410000    74.228782     0.013472    71.959990     0.000000 
   4.415000    72.501357     0.013793    71.933013     0.000000 
   4.420000    72.754883     0.013745    71.906041     0.000000 
   4.425000    71.826876     0.013922    71.879073     0.000000 
   4.430000    72.944425     0.013709    71.852109     0.000000 
   4.435000    71.701828     0.013947    71.825149     0.000000 
   4.440000    72.052022     0.013879    71.798194     0.000000 
   4.445000    72.538271     0.013786    71.771244     0.000000 
   4.450000    73.447879     0.013615    71.744298     0.000000 
   4.455000    72.093253     0.013871    71.717356     0.000000 
   4.460000    71.013308     0.014082    71.690418     0.000000 
   4.465000    73.375195     0.013629    71.663485     0.000000 
   4.470000    72.691752     0.013757    71.636556     0.000000 
   4.475000    72.390494     0.013814    71.609631     0.000000 
   4.480000    72.232206     0.013844    71.582711     0.000000 
   4.485000    70.327608     0.014219    71.555795     0.000000 
   4.490000    71.405415     0.014005    71.528883     0.000000 
   4.495000    70.864226     0.014111    71.501976     0.000000 
   4.500000    72.385239     0.013815    71.475073     0.000000 
   4.505000    73.775707     0.013555    71.448174     0.000000 
   4.510000    72.862538     0.013724    71.421279     0.000000 
   4.515000    72.879403     0.013721    71.394388     0.000000 
   4.520000    71.470138     0.013992    71.367502     0.000000 
   4.525000    71.700588     0.013947    71.340620     0.000000 
   4.530000    70.512930     0.014182    71.313742     0.000000 
   4.535000    72.028739     0.013883    71.286869     0.000000 
   4.540000    72.196237     0.013851    71.259999     0.000000 
   4.545000    70.740082     0.014136    71.233134     0.000000 
   4.550000    71.049326     0.014075    71.206273     0.000000 
   4.555000    71.307065     0.014024    71.179416     0.000000 
   4.560000    72.144160     0.013861    71.152563     0.000000 
   4.565000    69.898539     0.014306    71.125714     0.000000 
   4.570000    69.669725     0.014353    71.098869     0.000000 
   4.575000    70.108322     0.014264    71.072029     0.000000 
   4.580000    72.809846     0.013734    71.045193     0.000000 
   4.585000    73.420133     0.013620    71.018360     0.000000 
   4.590000    70.754708     0.014133    70.991532     0.000000 
   4.595000    72.183071     0.013854    70.964708     0.000000 
   4.600000    72.351490     0.013821    70.937888     0.000000 
   4.605000    71.581908     0.013970    70.911072     0.000000 
   4.610000    72.991327     0.013700    70.884260     0.000000 
   4.615000    72.031989     0.013883    70.857452     0.000000 
   4.620000    70.057951     0.014274    70.830649     0.000000 
   4.625000    71.545690     0.013977    70.803849     0.000000 
   4.630000    70.430909     0.014198    70.777053     0.000000 
   4.635000    70.944334     0.014096    70.750261     0.000000 
   4.640000    72.327909     0.013826    70.723473     0.000000 
   4.645000    71.998452     0.013889    70.696690     0.000000 
   4.650000    71.575276     0.013971    70.669910     0.000000 
   4.655000    71.606274     0.013965    70.643134     0.000000 
   4.660000    69.563948     0.014375    70.616362     0.000000 
   4.665000    71.151575     0.014055    70.589594     0.000000 
   4.670000    71.686795     0.013950    70.562831     0.000000 
   4.675000    71.196444     0.014046    70.536071     0.000000 
   4.680000    72.365999     0.013819    70.509314     0.000000 
   4.685000    70.908907     0.014103    70.482562     0.000000 
   4.690000    71.498174     0.013986    70.455814     0.000000 
   4.695000    70.264952     0.014232    70.429070     0.000000 
   4.700000    71.688684     0.013949    70.402330     0.000000 
   4.705000    71.349202     0.014016    70.375593     0.000000 
   4.710000    71.544593     0.013977    70.348860     0.000000 
   4.715000    72.135255     0.013863    70.322132     0.000000 
   4.720000    71.106905     0.014063    70.295407     0.000000 
   4.725000    72.371438     0.013818    70.268686     0.000000 
   4.730000    71.589132     0.013969    70.241969     0.000000 
   4.735000    70.746337     0.014135    70.215256     0.000000 
   4.740000    69.332566     0.014423    70.188546     0.000000 
   4.745000    71.607215     0.013965    70.161840     0.000000 
   4.750000    69.270701     0.014436    70.135139     0.000000 
   4.755000    72.120148     0.013866    70.108441     0.000000 
   4.760000    71.697641     0.013947    70.081747     0.000000 
   4.765000    70.477528     0.014189    70.055056     0.000000 
   4.770000    71.147715     0.014055    70.028370     0.000000 
   4.775000    69.386988     0.014412    70.001687     0.000000 
   4.780000    70.605436     0.014163    69.975008     0.000000 
   4.785000    69.464314     0.014396    69.948333     0.000000 
   4.790000    71.487546     0.013988    69.921661     0.000000 
   4.795000    69.619476     0.014364    69.894994     0.000000 
   4.800000    70.347542     0.014215    69.868330     0.000000 
   4.805000    70.258570     0.014233    69.841670     0.000000 
   4.810000    70.100043     0.014265    69.815013     0.000000 
   4.815000    69.763564     0.014334    69.788361     0.000000 
   4.820000    68.378540     0.014624    69.761712     0.000000 
   4.825000    68.991097     0.014495    69.735066     0.000000 
   4.830000    71.402941     0.014005    69.708425     0.000000 
   4.835000    70.351559     0.014214    69.681787     0.000000 
   4.840000    70.453500     0.014194    69.655153     0.000000 
   4.845000    69.419130     0.014405    69.628523     0.000000 
   4.850000    70.072514     0.014271    69.601896     0.000000 
   4.855000    69.549352     0.014378    69.575273     0.000000 
   4.860000    69.569972     0.014374    69.548653     0.000000 
   4.865000    70.241109     0.014237    69.522038     0.000000 
   4.870000    70.763623     0.014132    69.495426     0.000000 
   4.875000    70.861087     0.014112    69.468817     0.000000 
   4.880000    68.635939     0.014570    69.442212     0.000000 
   4.885000    70.335638     0.014218    69.415611     0.000000 
   4.890000    68.982109     0.014497    69.389014     0.000000 
   4.895000    71.111274     0.014062    69.362420     0.000000 
   4.900000    71.338766     0.014018    69.335830     0.000000 
   4.905000    70.714695     0.014141    69.309243     0.000000 
   4.910000    71.618781     0.013963    69.282660     0.000000 
   4.915000    69.868030     0.014313    69.256081     0.000000 
   4.920000    69.765376     0.014334    69.229505     0.000000 
   4.925000    69.720429     0.014343    69.202933     0.000000 
   4.930000    69.408670     0.014407    69.176364     0.000000 
   4.935000    69.656257     0.014356    69.149799     0.000000 
   4.940000    69.183881     0.014454    69.123238     0.000000 
   4.945000    68.718904     0.014552    69.096680     0.000000 
   4.950000    69.783462     0.014330    69.070125     0.000000 
   4.955000    71.444630     0.013997    69.043575     0.000000 
   4.960000    71.359594     0.014014    69.017027     0.000000 
   4.965000    69.219779     0.014447    68.990484     0.000000 
   4.970000    71.241490     0.014037    68.963944     0.000000 
   4.975000    68.728287     0.014550    68.937407     0.000000 
   4.980000    69.971132     0.014292    68.910874     0.000000 
   4.985000    68.348310     0.014631    68.884344     0.000000 
   4.990000    69.410546     0.014407    68.857818     0.000000 
   4.995000    69.149734     0.014461    68.831296     0.000000 
   5.000000    70.518461     0.014181    68.804777     0.000000 
   5.005000    69.566901     0.014375    68.778261     0.000000 
   5.010000    69.921205     0.014302    68.751749     0.000000 
   5.015000    70.023463     0.014281    68.725241     0.000000 
   5.020000    69.159357     0.014459    68.698736     0.000000 
   5.025000    69.131292     0.014465    68.672234     0.000000 
   5.030000    70.460606     0.014192    68.645736     0.000000 
   5.035000    69.536788     0.014381    68.619242     0.000000 
   5.040000    70.561429     0.014172    68.592750     0.000000 
   5.045000    67.370152     0.014843    68.566263     0.000000 
   5.050000    68.961446     0.014501    68.539779     0.000000 
   5.055000    69.925808     0.014301    68.513298     0.000000 
   5.060000    66.756455     0.014980    68.486820     0.000000 
   5.065000    70.557304     0.014173    68.460347     0.000000 
   5.070000    68.359970     0.014628    68.433876     0.000000 
   5.075000    71.131293     0.014059    68.407409     0.000000 
   5.080000    68.811903     0.014532    68.380946     0.000000 
   5.085000    69.700643     0.014347    68.354485     0.000000 
   5.090000    68.809215     0.014533    68.328029     0.000000 
   5.095000    68.363636     0.014628    68.301575     0.000000 
   5.100000    69.767211     0.014333    68.275126     0.000000 
   5.105000    67.504473     0.014814    68.248679     0.000000 
   5.110000    68.486151     0.014601    68.222236     0.000000 
   5.115000    68.792430     0.014536    68.195796     0.000000 
   5.120000    69.237499     0.014443    68.169360     0.000000 
   5.125000    68.781006     0.014539    68.142927     0.000000 
   5.130000    68.505667     0.014597    68.116497     0.000000 
   5.135000    67.743999     0.014761    68.090071     0.000000 
   5.140000    68.152064     0.014673    68.063648     0.000000 
   5.145000    68.851890     0.014524    68.037229     0.000000 
   5.150000    69.966114     0.014293    68.010813     0.000000 
   5.155000    67.715741     0.014768    67.984400     0.000000 
   5.160000    69.755285     0.014336    67.957991     0.000000 
   5.165000    68.359464     0.014629    67.931585     0.000000 
   5.170000    67.385670     0.014840    67.905182     0.000000 
   5.175000    68.465283     0.014606    67.878783     0.000000 
   5.180000    70.037408     0.014278    67.852387     0.000000 
   5.185000    67.908131     0.014726    67.825995     0.000000 
   5.190000    68.648747     0.014567    67.799605     0.000000 
   5.195000    68.727233     0.014550    67.773219     0.000000 
   5.200000    68.142142     0.014675    67.746837     0.000000 
   5.205000    67.622480     0.014788    67.720458     0.000000 
   5.210000    68.896536     0.014515    67.694082     0.000000 
   5.215000    68.107041     0.014683    67.667709     0.000000 
   5.220000    69.287844     0.014433    67.641340     0.000000 
   5.225000    67.876090     0.014733    67.614974     0.000000 
   5.230000    68.206494     0.014661    67.588611     0.000000 
   5.235000    68.791626     0.014537    67.562251     0.000000 
   5.240000    66.784656     0.014973    67.535895     0.000000 
   5.245000    68.236142     0.014655    67.509542     0.000000 
   5.250000    68.744040     0.014547    67.483193     0.000000 
   5.255000    68.310303     0.014639    67.456847     0.000000 
   5.260000    67.723570     0.014766    67.430504     0.000000 
   5.265000    69.365363     0.014416    67.404164     0.000000 
   5.270000    67.918099     0.014724    67.377828     0.000000 
   5.275000    68.085213     0.014687    67.351495     0.000000 
   5.280000    68.346788     0.014631    67.325165     0.000000 
   5.285000    66.903099     0.014947    67.298838     0.000000 
   5.290000    69.230360     0.014445    67.272515     0.000000 
   5.295000    69.207015     0.014449    67.246195     0.000000 
   5.300000    67.668013     0.014778    67.219878     0.000000 
   5.305000    67.895906     0.014728    67.193564     0.000000 
   5.310000    67.634940     0.014785    67.167254     0.000000 
   5.315000    66.476393     0.015043    67.140947     0.000000 
   5.320000    67.290304     0.014861    67.114643     0.000000 
   5.325000    67.269560     0.014866    67.088343     0.000000 
   5.330000    67.759175     0.014758    67.062045     0.000000 
   5.335000    68.447263     0.014610    67.035751     0.000000 
   5.340000    65.909155     0.015172    67.009460     0.000000 
   5.345000    66.344145     0.015073    66.983173     0.000000 
   5.350000    66.923841     0.014942    66.956888     0.000000 
   5.355000    66.940680     0.014939    66.930607     0.000000 
   5.360000    64.825331     0.015426    66.904329     0.000000 
   5.365000    66.224592     0.015100    66.878055     0.000000 
   5.370000    65.921754     0.015169    66.851783     0.000000 
   5.375000    67.342680     0.014849    66.825515     0.000000 
   5.380000    67.148392     0.014892    66.799250     0.000000 
   5.385000    68.798647     0.014535    66.772988     0.000000 
   5.390000    67.630364     0.014786    66.746729     0.000000 
   5.395000    67.449870     0.014826    66.720474     0.000000 
   5.400000    67.238349     0.014872    66.694222     0.000000 
   5.405000    67.709751     0.014769    66.667973     0.000000 
   5.410000    67.335998     0.014851    66.641727     0.000000 
   5.415000    66.803651     0.014969    66.615484     0.000000 
   5.420000    66.421197     0.015055    66.589245     0.000000 
   5.425000    67.548527     0.014804    66.563008     0.000000 
   5.430000    67.172877     0.014887    66.536775     0.000000 
   5.435000    66.360150     0.015069    66.510545     0.000000 
   5.440000    66.724681     0.014987    66.484319     0.000000 
   5.445000    65.830071     0.015191    66.458095     0.000000 
   5.450000    66.088424     0.015131    66.431875     0.000000 
   5.455000    67.016715     0.014922    66.405658     0.000000 
   5.460000    67.361909     0.014845    66.379444     0.000000 
   5.465000    65.565156     0.015252    66.353233     0.000000 
   5.470000    66.980251     0.014930    66.327025     0.000000 
   5.475000    65.795051     0.015199    66.300821     0.000000 
   5.480000    65.994716     0.015153    66.274620     0.000000 
   5.485000    66.742389     0.014983    66.248422     0.000000 
   5.490000    66.192750     0.015107    66.222227     0.000000 
   5.495000    66.472754     0.015044    66.221372     0.000000 
   5.500000    65.475753     0.015273    66.195437     0.000000 
   5.505000    66.272106     0.015089    66.169508     0.000000 
   5.510000    64.703813     0.015455    66.143586     0.000000 
   5.515000    65.656392     0.015231    66.117672     0.000000 
   5.520000    65.674239     0.015227    66.091765     0.000000 
   5.525000    64.848291     0.015421    66.065865     0.000000 
   5.530000    66.711363     0.014990    66.039972     0.000000 
   5.535000    67.098533     0.014903    66.014087     0.000000 
   5.540000    64.910303     0.015406    65.988209     0.000000 
   5.545000    65.649813     0.015232    65.962340     0.000000 
   5.550000    65.923550     0.015169    65.936477     0.000000 
   5.555000    66.069535     0.015136    65.910623     0.000000 
   5.560000    65.833947     0.015190    65.884776     0.000000 
   5.565000    64.322077     0.015547    65.858938     0.000000 
   5.570000    65.935469     0.015166    65.833108     0.000000 
   5.575000    66.071283     0.015135    65.807285     0.000000 
   5.580000    65.217215     0.015333    65.781472     0.000000 
   5.585000    66.375304     0.015066    65.755666     0.000000 
   5.590000    65.422502     0.015285    65.729869     0.000000 
   5.595000    65.396703     0.015291    65.704081     0.000000 
   5.600000    67.067881     0.014910    65.678302     0.000000 
   5.605000    66.695185     0.014994    65.652532     0.000000 
   5.610000    66.117926     0.015124    65.626770     0.000000 
   5.615000    65.600531     0.015244    65.601018     0.000000 
   5.620000    65.078303     0.015366    65.575275     0.000000 
   5.625000    65.461749     0.015276    65.549542     0.000000 
   5.630000    65.233329     0.015330    65.523818     0.000000 
   5.635000    63.557941     0.015734    65.498104     0.000000 
   5.640000    64.529386     0.015497    65.472400     0.000000 
   5.645000    65.128895     0.015354    65.446706     0.000000 
   5.650000    64.028863     0.015618    65.421023     0.000000 
   5.655000    65.820645     0.015193    65.395349     0.000000 
   5.660000    66.717865     0.014988    65.369686     0.000000 
   5.665000    64.811962     0.015429    65.344034     0.000000 
   5.670000    65.597234     0.015245    65.318393     0.000000 
   5.675000    65.485448     0.015271    65.292763     0.000000 
   5.680000    65.964305     0.015160    65.267145     0.000000 
   5.685000    64.710976     0.015453    65.241537     0.000000 
   5.690000    64.431760     0.015520    65.215942     0.000000 
   5.695000    64.492265     0.015506    65.190359     0.000000 
   5.700000    64.853483     0.015419    65.164787     0.000000 
   5.705000    63.857779     0.015660    65.139228     0.000000 
   5.710000    64.897270     0.015409    65.113682     0.000000 
   5.715000    65.560563     0.015253    65.088148     0.000000 
   5.720000    66.690327     0.014995    65.062628     0.000000 
   5.725000    63.968503     0.015633    65.037121     0.000000 
   5.730000    65.956718     0.015161    65.011627     0.000000 
   5.735000    64.386990     0.015531    64.986148     0.000000 
   5.740000    64.117838     0.015596    64.960683     0.000000 
   5.745000    63.979258     0.015630    64.935232     0.000000 
   5.750000    65.353596     0.015301    64.909796     0.000000 
   5.755000    64.889115     0.015411    64.884375     0.000000 
   5.760000    65.837709     0.015189    64.858969     0.000000 
   5.765000    64.489318     0.015506    64.833579     0.000000 
   5.770000    64.972052     0.015391    64.808205     0.000000 
   5.775000    64.642628     0.015470    64.782848     0.000000 
   5.780000    64.584537     0.015484    64.757507     0.000000 
   5.785000    62.656653     0.015960    64.732184     0.000000 
   5.790000    63.772852     0.015681    64.706878     0.000000 
   5.795000    63.239601     0.015813    64.681591     0.000000 
   5.800000    64.440474     0.015518    64.656321     0.000000 
   5.805000    64.507629     0.015502    64.631071     0.000000 
   5.810000    64.008510     0.015623    64.605840     0.000000 
   5.815000    63.732020     0.015691    64.580628     0.000000 
   5.820000    64.518236     0.015499    64.555437     0.000000 
   5.825000    64.435969     0.015519    64.530267     0.000000 
   5.830000    63.636265     0.015714    64.505118     0.000000 
   5.835000    63.998092     0.015625    64.479991     0.000000 
   5.840000    63.771471     0.015681    64.454886     0.000000 
   5.845000    62.954898     0.015884    64.429805     0.000000 
   5.850000    63.797082     0.015675    64.404747     0.000000 
   5.855000    63.626628     0.015717    64.379713     0.000000 
   5.860000    62.541705     0.015989    64.354704     0.000000 
   5.865000    64.162386     0.015585    64.329721     0.000000 
   5.870000    65.487532     0.015270    64.304764     0.000000 
   5.875000    63.672922     0.015705    64.279834     0.000000 
   5.880000    63.794205     0.015675    64.254932     0.000000 
   5.885000    63.061123     0.015858    64.230059     0.000000 
   5.890000    64.667737     0.015464    64.205215     0.000000 
   5.895000    63.325173     0.015792    64.180401     0.000000 
   5.900000    64.662481     0.015465    64.155619     0.000000 
   5.905000    65.290088     0.015316    64.130869     0.000000 
   5.910000    62.462298     0.016010    64.106152     0.000000 
   5.915000    63.417215     0.015769    64.081469     0.000000 
   5.920000    64.102331     0.015600    64.056821     0.000000 
   5.925000    63.503751     0.015747    64.032210     0.000000 
   5.930000    62.786016     0.015927    64.007637     0.000000 
   5.935000    63.688967     0.015701    63.983102     0.000000 
   5.940000    62.374816     0.016032    63.958607     0.000000 
   5.945000    62.373979     0.016032    63.934153     0.000000 
   5.950000    62.965255     0.015882    63.909743     0.000000 
   5.955000    62.614448     0.015971    63.885376     0.000000 
   5.960000    63.413818     0.015769    63.861055     0.000000 
   5.965000    63.997939     0.015626    63.836781     0.000000 
   5.970000    62.027994     0.016122    63.812557     0.000000 
   5.975000    64.739316     0.015447    63.788383     0.000000 
   5.980000    63.123805     0.015842    63.764261     0.000000 
   5.985000    63.184675     0.015827    63.740194     0.000000 
   5.990000    63.628751     0.015716    63.716183     0.000000 
   5.995000    63.383767     0.015777    63.692231     0.000000 
   6.000000    63.315875     0.015794    63.668340     0.000000 
   6.005000    62.998210     0.015873    63.644511     0.000000 
   6.010000    63.308015     0.015796    63.620748     0.000000 
   6.015000    62.895932     0.015899    63.597054     0.000000 
   6.020000    62.176549     0.016083    63.573430     0.000000 
   6.025000    63.928430     0.015642    63.549879     0.000000 
   6.030000    63.126639     0.015841    63.526405     0.000000 
   6.035000    62.937350     0.015889    63.503011     0.000000 
   6.040000    62.700243     0.015949    63.479699     0.000000 
   6.045000    62.689056     0.015952    63.456475     0.000000 
   6.050000    61.583660     0.016238    63.433340     0.000000 
   6.055000    62.189672     0.016080    63.410300     0.000000 
   6.060000    62.349546     0.016039    63.387358     0.000000 
   6.065000    63.336782     0.015789    63.364518     0.000000 
   6.070000    62.768115     0.015932    63.341785     0.000000 
   6.075000    62.459585     0.016010    63.319165     0.000000 
   6.080000    63.500076     0.015748    63.296662     0.000000 
   6.085000    62.241796     0.016066    63.274281     0.000000 
   6.090000    62.334668     0.016042    63.252029     0.000000 
   6.095000    61.484172     0.016264    63.229911     0.000000 
   6.100000    62.763729     0.015933    63.207935     0.000000 
   6.105000    62.671922     0.015956    63.186106     0.000000 
   6.110000    62.387182     0.016029    63.164434     0.000000 
   6.115000    63.116006     0.015844    63.142924     0.000000 
   6.120000    62.452559     0.016012    63.121586     0.000000 
   6.125000    62.242139     0.016066    63.100429     0.000000 
   6.130000    62.411758     0.016023    63.079462     0.000000 
   6.135000    62.329038     0.016044    63.058696     0.000000 
   6.140000    60.873859     0.016427    63.038140     0.000000 
   6.145000    61.503904     0.016259    63.017808     0.000000 
   6.150000    60.083103     0.016644    62.997711     0.000000 
   6.155000    60.792119     0.016450    62.977863     0.000000 
   6.160000    63.346134     0.015786    62.958277     0.000000 
   6.165000    62.797311     0.015924    62.938971     0.000000 
   6.170000    61.985290     0.016133    62.919959     0.000000 
   6.175000    62.796457     0.015924    62.901260     0.000000 
   6.180000    61.417665     0.016282    62.882893     0.000000 
   6.185000    62.101957     0.016103    62.864879     0.000000 
   6.190000    62.743353     0.015938    62.847240     0.000000 
   6.195000    62.919319     0.015893    62.830000     0.000000 
   6.200000    61.504331     0.016259    62.813186     0.000000 
   6.205000    61.540835     0.016249    62.796825     0.000000 
   6.210000    60.838042     0.016437    62.780949     0.000000 
   6.215000    62.969623     0.015881    62.765591     0.000000 
   6.220000    61.186401     0.016344    62.750787     0.000000 
   6.225000    63.730540     0.015691    62.736578     0.000000 
   6.230000    61.089199     0.016370    62.723005     0.000000 
   6.235000    62.213132     0.016074    62.710118     0.000000 
   6.240000    61.518527     0.016255    62.697967     0.000000 
   6.245000    63.063555     0.015857    62.686609     0.000000 
   6.250000    60.765269     0.016457    62.676107     0.000000 
   6.255000    62.861261     0.015908    62.666530     0.000000 
   6.260000    62.132731     0.016095    62.657953     0.000000 
   6.265000    61.266638     0.016322    62.650460     0.000000 
   6.270000    62.651373     0.015961    62.644143     0.000000 
   6.275000    61.026973     0.016386    62.639106     0.000000 
   6.280000    61.920373     0.016150    62.635462     0.000000 
   6.285000    62.151993     0.016090    62.633339     0.000000 
   6.290000    62.614389     0.015971    62.632880     0.000000 
   6.295000    62.348256     0.016039    62.634242     0.000000 
   6.300000    61.549913     0.016247    62.637606     0.000000 
   6.305000    60.957453     0.016405    62.643171     0.000000 
   6.310000    62.446739     0.016014    62.651166     0.000000 
   6.315000    60.657528     0.016486    62.661847     0.000000 
   6.320000    60.626587     0.016494    62.675505     0.000000 
   6.325000    60.939439     0.016410    62.692473     0.000000 
   6.330000    61.257411     0.016325    62.713131     0.000000 
   6.335000    61.828267     0.016174    62.737915     0.000000 
   6.340000    60.498921     0.016529    62.767326     0.000000 
   6.345000    60.857860     0.016432    62.801946     0.000000 
   6.350000    62.001092     0.016129    62.842449     0.000000 
   6.355000    60.848013     0.016434    62.889619     0.000000 
   6.360000    61.209789     0.016337    62.944379     0.000000 
   6.365000    61.946120     0.016143    63.007814     0.000000 
   6.370000    59.915039     0.016690    63.081208     0.000000 
   6.375000    60.720133     0.016469    63.166093     0.000000 
   6.380000    61.586013     0.016237    63.264301     0.000000 
   6.385000    60.539586     0.016518    63.378044     0.000000 
   6.390000    62.481972     0.016005    63.510010     0.000000 
   6.395000    62.168670     0.016085    63.663483     0.000000 
   6.400000    61.450731     0.016273    63.842518     0.000000 
   6.405000    62.453301     0.016012    64.052160     0.000000 
   6.410000    62.735526     0.015940    64.298746     0.000000 
   6.415000    62.363992     0.016035    64.590325     0.000000 
   6.420000    62.356806     0.016037    64.937285     0.000000 
   6.425000    63.171172     0.015830    65.353391     0.000000 
   6.430000    61.710759     0.016205    65.857882     0.000000 
   6.435000    63.409610     0.015770    66.480430     0.000000 
   6.440000    64.173963     0.015583    67.273650     0.000000 
   6.445000    63.443327     0.015762    68.343278     0.000000 
   6.450000    66.663719     0.015001    69.913467     0.000000 
   6.455000    68.281822     0.014645    72.447105     0.000000 
   6.460000    74.258835     0.013466    76.822740     0.000000 
   6.465000    81.508845     0.012269    84.511146     0.000000 
   6.470000   103.134947     0.009696    97.598394     0.000000 
   6.475000   122.429620     0.008168   118.429717     0.000000 
   6.480000   157.480030     0.006350   148.714845     0.000000 
   6.485000   197.418994     0.005065   188.201112     0.000000 
   6.490000   223.891885     0.004466   233.326679     0.000000 
   6.495000   274.284571     0.003646   276.372312     0.000000 
   6.500000   290.089352     0.003447   306.053246     0.000000 
   6.505000   306.688735     0.003261   311.743636     0.000000 
   6.510000   292.271176     0.003421   290.954936     0.000000 
   6.515000   267.632983     0.003736   251.746616     0.000000 
   6.520000   238.937417     0.004185   206.114596     0.000000 
   6.525000   187.749655     0.005326   163.526918     0.000000 
   6.530000   155.771993     0.006420   129.193894     0.000000 
   6.535000   120.346223     0.008309   104.571386     0.000000 
   6.540000    97.012602     0.010308    88.567342     0.000000 
   6.545000    84.025465     0.011901    78.939696     0.000000 
   6.550000    73.033123     0.013692    73.409485     0.000000 
   6.555000    67.759253     0.014758    70.233955     0.000000 
   6.560000    67.620322     0.014788    68.309440     0.000000 
   6.565000    62.631372     0.015966    67.029589     0.000000 
   6.570000    64.161793     0.015586    66.093869     0.000000 
   6.575000    62.547411     0.015988    65.360874     0.000000 
   6.580000    62.089523     0.016106    64.762584     0.000000 
   6.585000    61.534132     0.016251    64.262676     0.000000 
   6.590000    62.384421     0.016030    63.838734     0.000000 
   6.595000    60.295507     0.016585    63.475193     0.000000 
   6.600000    61.304061     0.016312    63.160489     0.000000 
   6.605000    59.645421     0.016766    62.885727     0.000000 
   6.610000    60.502123     0.016528    62.643942     0.000000 
   6.615000    60.555992     0.016514    62.429614     0.000000 
   6.620000    60.814564     0.016443    62.238322     0.000000 
   6.625000    59.836697     0.016712    62.066493     0.000000 
   6.630000    58.876806     0.016985    61.911217     0.000000 
   6.635000    58.763428     0.017017    61.770105     0.000000 
   6.640000    60.759876     0.016458    61.641181     0.000000 
   6.645000    61.657999     0.016218    61.522801     0.000000 
   6.650000    59.291711     0.016866    61.413587     0.000000 
   6.655000    58.649635     0.017050    61.312378     0.000000 
   6.660000    60.685806     0.016478    61.218190     0.000000 
   6.665000    61.144241     0.016355    61.130188     0.000000 
   6.670000    60.706788     0.016473    61.047653     0.000000 
   6.675000    58.836551     0.016996    60.969970     0.000000 
   6.680000    58.806416     0.017005    60.896606     0.000000 
   6.685000    60.538580     0.016518    60.827102     0.000000 
   6.690000    58.583504     0.017070    60.761054     0.000000 
   6.695000    60.249726     0.016598    60.698113     0.000000 
   6.700000    58.850806     0.016992    60.637971     0.000000 
   6.705000    59.059519     0.016932    60.580359     0.000000 
   6.710000    59.984398     0.016671    60.525036     0.000000 
   6.715000    59.285243     0.016868    60.471793     0.000000 
   6.720000    58.088523     0.017215    60.420443     0.000000 
   6.725000    58.907863     0.016976    60.370817     0.000000 
   6.730000    58.517637     0.017089    60.322768     0.000000 
   6.735000    58.692205     0.017038    60.276163     0.000000 
   6.740000    58.635712     0.017054    60.230882     0.000000 
   6.745000    59.869126     0.016703    60.186818     0.000000 
   6.750000    60.467834     0.016538    60.143874     0.000000 
   6.755000    59.449422     0.016821    60.101964     0.000000 
   6.760000    58.497052     0.017095    60.061008     0.000000 
   6.765000    59.377691     0.016841    60.020935     0.000000 
   6.770000    59.051102     0.016934    59.981681     0.000000 
   6.775000    58.692505     0.017038    59.943185     0.000000 
   6.780000    58.883466     0.016983    59.905395     0.000000 
   6.785000    58.482947     0.017099    59.868261     0.000000 
   6.790000    58.186756     0.017186    59.831738     0.000000 
   6.795000    57.633109     0.017351    59.795786     0.000000 
   6.800000    58.517420     0.017089    59.760367     0.000000 
   6.805000    59.178862     0.016898    59.725445     0.000000 
   6.810000    58.515955     0.017089    59.690990     0.000000 
   6.815000    58.156082     0.017195    59.656972     0.000000 
   6.820000    59.126218     0.016913    59.623363     0.000000 
   6.825000    58.065420     0.017222    59.590140     0.000000 
   6.830000    58.730693     0.017027    59.557279     0.000000 
   6.835000    57.870692     0.017280    59.524758     0.000000 
   6.840000    59.346080     0.016850    59.492558     0.000000 
   6.845000    59.095399     0.016922    59.460660     0.000000 
   6.850000    58.468847     0.017103    59.429048     0.000000 
   6.855000    58.860342     0.016989    59.397705     0.000000 
   6.860000    58.546617     0.017080    59.366617     0.000000 
   6.865000    56.884997     0.017579    59.335771     0.000000 
   6.870000    58.425173     0.017116    59.305152     0.000000 
   6.875000    59.545602     0.016794    59.274750     0.000000 
   6.880000    58.102160     0.017211    59.244553     0.000000 
   6.885000    58.877090     0.016985    59.214550     0.000000 
   6.890000    58.260401     0.017164    59.184733     0.000000 
   6.895000    57.028263     0.017535    59.155091     0.000000 
   6.900000    57.898990     0.017271    59.125616     0.000000 
   6.905000    57.744068     0.017318    59.096300     0.000000 
   6.910000    59.045615     0.016936    59.067136     0.000000 
   6.915000    58.610056     0.017062    59.038116     0.000000 
   6.920000    57.285082     0.017457    59.009234     0.000000 
   6.925000    58.662785     0.017047    58.980483     0.000000 
   6.930000    58.141575     0.017199    58.951858     0.000000 
   6.935000    58.709926     0.017033    58.923353     0.000000 
   6.940000    58.897511     0.016979    58.894962     0.000000 
   6.945000    56.922200     0.017568    58.866680     0.000000 
   6.950000    58.323437     0.017146    58.838504     0.000000 
   6.955000    57.834135     0.017291    58.810428     0.000000 
   6.960000    58.265406     0.017163    58.782448     0.000000 
   6.965000    57.819654     0.017295    58.754561     0.000000 
   6.970000    57.429875     0.017413    58.726762     0.000000 
   6.975000    57.285397     0.017456    58.699048     0.000000 
   6.980000    57.471701     0.017400    58.671416     0.000000 
   6.985000    58.068581     0.017221    58.643862     0.000000 
   6.990000    58.279728     0.017159    58.616383     0.000000 
   6.995000    57.763311     0.017312    58.588977     0.000000 
   7.000000    57.569430     0.017370    58.561640     0.000000 
   7.005000    56.420849     0.017724    58.534371     0.000000 
   7.010000    57.496211     0.017392    58.507166     0.000000 
   7.015000    58.345007     0.017139    58.480023     0.000000 
   7.020000    56.685417     0.017641    58.452940     0.000000 
   7.025000    56.868682     0.017584    58.425916     0.000000 
   7.030000    58.012504     0.017238    58.398947     0.000000 
   7.035000    57.606555     0.017359    58.372031     0.000000 
   7.040000    57.575539     0.017368    58.345168     0.000000 
   7.045000    58.590077     0.017068    58.318355     0.000000 
   7.050000    57.859202     0.017283    58.291591     0.000000 
   7.055000    57.687446     0.017335    58.264874     0.000000 
   7.060000    58.203741     0.017181    58.238202     0.000000 
   7.065000    57.684999     0.017336    58.211574     0.000000 
   7.070000    56.898012     0.017575    58.184988     0.000000 
   7.075000    57.689391     0.017334    58.158444     0.000000 
   7.080000    57.514031     0.017387    58.131940     0.000000 
   7.085000    56.825367     0.017598    58.105474     0.000000 
   7.090000    57.899651     0.017271    58.079046     0.000000 
   7.095000    58.462024     0.017105    58.052654     0.000000 
   7.100000    58.047820     0.017227    58.026298     0.000000 
   7.105000    57.040628     0.017531    57.999975     0.000000 
   7.110000    57.495234     0.017393    57.973686     0.000000 
   7.115000    58.062534     0.017223    57.947430     0.000000 
   7.120000    56.187402     0.017798    57.921204     0.000000 
   7.125000    57.266390     0.017462    57.895010     0.000000 
   7.130000    56.402817     0.017730    57.868844     0.000000 
   7.135000    57.692782     0.017333    57.842708     0.000000 
   7.140000    57.009148     0.017541    57.816600     0.000000 
   7.145000    58.159682     0.017194    57.790519     0.000000 
   7.150000    57.527083     0.017383    57.764465     0.000000 
   7.155000    55.916071     0.017884    57.738436     0.000000 
   7.160000    57.557993     0.017374    57.712433     0.000000 
   7.165000    56.284630     0.017767    57.686455     0.000000 
   7.170000    56.402674     0.017730    57.660501     0.000000 
   7.175000    57.913863     0.017267    57.634570     0.000000 
   7.180000    57.618383     0.017356    57.608661     0.000000 
   7.185000    57.047809     0.017529    57.582775     0.000000 
   7.190000    57.819195     0.017295    57.556911     0.000000 
   7.195000    57.328818     0.017443    57.531068     0.000000 
   7.200000    56.886998     0.017579    57.505246     0.000000 
   7.205000    57.172822     0.017491    57.479444     0.000000 
   7.210000    57.239140     0.017471    57.453662     0.000000 
   7.215000    56.962430     0.017555    57.427900     0.000000 
   7.220000    57.463738     0.017402    57.402156     0.000000 
   7.225000    57.210048     0.017479    57.376431     0.000000 
   7.230000    57.552837     0.017375    57.350724     0.000000 
   7.235000    57.449595     0.017407    57.325035     0.000000 
   7.240000    56.627184     0.017659    57.299363     0.000000 
   7.245000    56.758945     0.017618    57.273708     0.000000 
   7.250000    56.596641     0.017669    57.248070     0.000000 
   7.255000    57.035454     0.017533    57.222449     0.000000 
   7.260000    57.392122     0.017424    57.196843     0.000000 
   7.265000    56.533342     0.017689    57.171253     0.000000 
   7.270000    55.871349     0.017898    57.145679     0.000000 
   7.275000    57.283628     0.017457    57.120119     0.000000 
   7.280000    58.004329     0.017240    57.094575     0.000000 
   7.285000    56.424313     0.017723    57.069045     0.000000 
   7.290000    56.592957     0.017670    57.043530     0.000000 
   7.295000    57.122900     0.017506    57.018028     0.000000 
   7.300000    57.314208     0.017448    56.992540     0.000000 
   7.305000    55.342351     0.018069    56.967066     0.000000 
   7.310000    55.107078     0.018146    56.941606     0.000000 
   7.315000    56.092020     0.017828    56.916158     0.000000 
   7.320000    55.035508     0.018170    56.890723     0.000000 
   7.325000    56.305006     0.017760    56.865301     0.000000 
   7.330000    56.184554     0.017798    56.839892     0.000000 
   7.335000    54.608467     0.018312    56.814494     0.000000 
   7.340000    56.152819     0.017809    56.789109     0.000000 
   7.345000    56.764695     0.017617    56.763736     0.000000 
   7.350000    55.504054     0.018017    56.738375     0.000000 
   7.355000    55.921360     0.017882    56.713025     0.000000 
   7.360000    57.158185     0.017495    56.687686     0.000000 
   7.365000    55.186953     0.018120    56.662359     0.000000 
   7.370000    55.667346     0.017964    56.637042     0.000000 
   7.375000    56.981960     0.017549    56.611737     0.000000 
   7.380000    55.975653     0.017865    56.586442     0.000000 
   7.385000    54.860149     0.018228    56.561158     0.000000 
   7.390000    54.809704     0.018245    56.535885     0.000000 
   7.395000    56.117945     0.017820    56.510622     0.000000 
   7.400000    57.107875     0.017511    56.485369     0.000000 
   7.405000    54.966069     0.018193    56.460126     0.000000 
   7.410000    55.583647     0.017991    56.434893     0.000000 
   7.415000    57.240859     0.017470    56.409670     0.000000 
   7.420000    55.585841     0.017990    56.384456     0.000000 
   7.425000    56.033132     0.017847    56.359252     0.000000 
   7.430000    55.063786     0.018161    56.334058     0.000000 
   7.435000    54.250433     0.018433    56.308873     0.000000 
   7.440000    56.623698     0.017660    56.283697     0.000000 
   7.445000    55.295736     0.018085    56.258530     0.000000 
   7.450000    54.505043     0.018347    56.233372     0.000000 
   7.455000    55.487048     0.018022    56.208224     0.000000 
   7.460000    55.916607     0.017884    56.183084     0.000000 
   7.465000    56.399046     0.017731    56.157953     0.000000 
   7.470000    54.618920     0.018309    56.132830     0.000000 
   7.475000    55.763853     0.017933    56.107717     0.000000 
   7.480000    55.845614     0.017907    56.082611     0.000000 
   7.485000    56.204012     0.017792    56.057514     0.000000 
   7.490000    54.743724     0.018267    56.032426     0.000000 
   7.495000    56.442774     0.017717    56.007345     0.000000 
   7.500000    54.898408     0.018215    55.982273     0.000000 
   7.505000    54.214746     0.018445    55.957209     0.000000 
   7.510000    56.314383     0.017757    55.932153     0.000000 
   7.515000    55.460003     0.018031    55.881917     0.000000 
   7.520000    55.469969     0.018028    55.857124     0.000000 
   7.525000    55.483547     0.018023    55.832336     0.000000 
   7.530000    55.201974     0.018115    55.807551     0.000000 
   7.535000    54.441088     0.018368    55.782771     0.000000 
   7.540000    55.458731     0.018031    55.757994     0.000000 
   7.545000    54.337934     0.018403    55.733223     0.000000 
   7.550000    54.590493     0.018318    55.708455     0.000000 
   7.555000    54.816408     0.018243    55.683691     0.000000 
   7.560000    53.978333     0.018526    55.658932     0.000000 
   7.565000    56.197977     0.017794    55.634177     0.000000 
   7.570000    53.750655     0.018604    55.609427     0.000000 
   7.575000    54.151478     0.018467    55.584680     0.000000 
   7.580000    55.413675     0.018046    55.559938     0.000000 
   7.585000    54.861199     0.018228    55.535200     0.000000 
   7.590000    55.107639     0.018146    55.510467     0.000000 
   7.595000    55.422407     0.018043    55.485737     0.000000 
   7.600000    54.857665     0.018229    55.461012     0.000000 
   7.605000    54.464686     0.018361    55.436292     0.000000 
   7.610000    55.417391     0.018045    55.411575     0.000000 
   7.615000    54.624038     0.018307    55.386863     0.000000 
   7.620000    54.918611     0.018209    55.362155     0.000000 
   7.625000    55.062815     0.018161    55.337452     0.000000 
   7.630000    54.634764     0.018303    55.312753     0.000000 
   7.635000    54.737125     0.018269    55.288058     0.000000 
   7.640000    55.812060     0.017917    55.263367     0.000000 
   7.645000    56.682999     0.017642    55.238681     0.000000 
   7.650000    54.752865     0.018264    55.213999     0.000000 
   7.655000    55.478688     0.018025    55.189322     0.000000 
   7.660000    53.293024     0.018764    55.164649     0.000000 
   7.665000    55.170989     0.018125    55.139980     0.000000 
   7.670000    53.951926     0.018535    55.115316     0.000000 
   7.675000    54.246830     0.018434    55.090655     0.000000 
   7.680000    55.124065     0.018141    55.066000     0.000000 
   7.685000    54.941870     0.018201    55.041349     0.000000 
   7.690000    53.474341     0.018701    55.016702     0.000000 
   7.695000    55.166919     0.018127    54.992059     0.000000 
   7.700000    53.707890     0.018619    54.967421     0.000000 
   7.705000    54.524299     0.018340    54.942787     0.000000 
   7.710000    54.467546     0.018360    54.918158     0.000000 
   7.715000    55.270928     0.018093    54.893533     0.000000 
   7.720000    54.371276     0.018392    54.868913     0.000000 
   7.725000    52.583993     0.019017    54.844297     0.000000 
   7.730000    54.812577     0.018244    54.819685     0.000000 
   7.735000    53.752088     0.018604    54.795078     0.000000 
   7.740000    54.580155     0.018322    54.770475     0.000000 
   7.745000    54.127316     0.018475    54.745877     0.000000 
   7.750000    55.567114     0.017996    54.721283     0.000000 
   7.755000    54.895715     0.018216    54.696694     0.000000 
   7.760000    53.500486     0.018691    54.672109     0.000000 
   7.765000    54.166844     0.018461    54.647529     0.000000 
   7.770000    55.115519     0.018144    54.622953     0.000000 
   7.775000    54.611212     0.018311    54.598381     0.000000 
   7.780000    54.661583     0.018294    54.573814     0.000000 
   7.785000    53.870332     0.018563    54.549252     0.000000 
   7.790000    54.289413     0.018420    54.524694     0.000000 
   7.795000    53.157700     0.018812    54.500140     0.000000 
   7.800000    53.277829     0.018770    54.475591     0.000000 
   7.805000    54.578324     0.018322    54.451047     0.000000 
   7.810000    54.190033     0.018454    54.426507     0.000000 
   7.815000    54.057632     0.018499    54.401971     0.000000 
   7.820000    54.342187     0.018402    54.377441     0.000000 
   7.825000    53.183507     0.018803    54.352914     0.000000 
   7.830000    54.722625     0.018274    54.328392     0.000000 
   7.835000    55.168702     0.018126    54.303875     0.000000 
   7.840000    53.441835     0.018712    54.279362     0.000000 
   7.845000    54.036917     0.018506    54.254854     0.000000 
   7.850000    54.494160     0.018351    54.230351     0.000000 
   7.855000    54.421346     0.018375    54.205852     0.000000 
   7.860000    53.096120     0.018834    54.181357     0.000000 
   7.865000    54.306616     0.018414    54.156867     0.000000 
   7.870000    53.965119     0.018530    54.132382     0.000000 
   7.875000    54.248339     0.018434    54.107901     0.000000 
   7.880000    52.598714     0.019012    54.083425     0.000000 
   7.885000    53.873822     0.018562    54.058954     0.000000 
   7.890000    53.776207     0.018596    54.034487     0.000000 
   7.895000    53.791561     0.018590    54.010024     0.000000 
   7.900000    52.536628     0.019034    53.985567     0.000000 
   7.905000    52.978415     0.018876    53.961114     0.000000 
   7.910000    54.089286     0.018488    53.936665     0.000000 
   7.915000    53.836378     0.018575    53.912222     0.000000 
   7.920000    52.306565     0.019118    53.887782     0.000000 
   7.925000    53.919176     0.018546    53.863348     0.000000 
   7.930000    52.248830     0.019139    53.838918     0.000000 
   7.935000    53.542932     0.018677    53.814493     0.000000 
   7.940000    54.241929     0.018436    53.790073     0.000000 
   7.945000    53.317127     0.018756    53.765657     0.000000 
   7.950000    53.205685     0.018795    53.741246     0.000000 
   7.955000    53.458962     0.018706    53.716839     0.000000 
   7.960000    53.340539     0.018747    53.692437     0.000000 
   7.965000    53.607376     0.018654    53.668040     0.000000 
   7.970000    53.594265     0.018659    53.643648     0.000000 
   7.975000    53.357622     0.018741    53.619260     0.000000 
   7.980000    53.120218     0.018825    53.594877     0.000000 
   7.985000    53.011264     0.018864    53.570499     0.000000 
   7.990000    54.060781     0.018498    53.546125     0.000000 
   7.995000    52.145979     0.019177    53.521756     0.000000 
   8.000000    53.002207     0.018867    53.497392     0.000000 
   8.005000    51.614895     0.019374    53.473033     0.000000 
   8.010000    54.156885     0.018465    53.448678     0.000000 
   8.015000    52.280914     0.019127    53.424328     0.000000 
   8.020000    54.203356     0.018449    53.399983     0.000000 
   8.025000    52.341052     0.019105    53.375643     0.000000 
   8.030000    53.968469     0.018529    53.351307     0.000000 
   8.035000    52.065135     0.019207    53.326977     0.000000 
   8.040000    53.692879     0.018624    53.302651     0.000000 
   8.045000    53.387454     0.018731    53.278329     0.000000 
   8.050000    51.110097     0.019566    53.254013     0.000000 
   8.055000    53.547640     0.018675    53.229701     0.000000 
   8.060000    53.880352     0.018560    53.205394     0.000000 
   8.065000    52.961075     0.018882    53.181092     0.000000 
   8.070000    52.786704     0.018944    53.156795     0.000000 
   8.075000    53.017953     0.018862    53.132503     0.000000 
   8.080000    52.482244     0.019054    53.108215     0.000000 
   8.085000    53.917912     0.018547    53.083932     0.000000 
   8.090000    52.318831     0.019114    53.059654     0.000000 
   8.095000    51.781515     0.019312    53.035381     0.000000 
   8.100000    54.752902     0.018264    53.011113     0.000000 
   8.105000    53.189304     0.018801    52.986850     0.000000 
   8.110000    52.857327     0.018919    52.962591     0.000000 
   8.115000    51.702825     0.019341    52.938337     0.000000 
   8.120000    53.491936     0.018694    52.914088     0.000000 
   8.125000    52.212409     0.019153    52.889845     0.000000 
   8.130000    51.865951     0.019280    52.865605     0.000000 
   8.135000    52.553258     0.019028    52.841371     0.000000 
   8.140000    53.507580     0.018689    52.817142     0.000000 
   8.145000    52.038656     0.019216    52.792918     0.000000 
   8.150000    52.797745     0.018940    52.768698     0.000000 
   8.155000    53.340024     0.018748    52.744484     0.000000 
   8.160000    52.939862     0.018889    52.720274     0.000000 
   8.165000    52.907556     0.018901    52.696069     0.000000 
   8.170000    53.203054     0.018796    52.671869     0.000000 
   8.175000    51.255453     0.019510    52.647675     0.000000 
   8.180000    53.209995     0.018793    52.623485     0.000000 
   8.185000    54.102905     0.018483    52.599300     0.000000 
   8.190000    51.785747     0.019310    52.575120     0.000000 
   8.195000    52.376496     0.019093    52.550944     0.000000 
   8.200000    53.201737     0.018796    52.526774     0.000000 
   8.205000    52.188380     0.019161    52.502609     0.000000 
   8.210000    52.649297     0.018994    52.478449     0.000000 
   8.215000    51.727975     0.019332    52.454294     0.000000 
   8.220000    53.361984     0.018740    52.430144     0.000000 
   8.225000    52.688716     0.018979    52.405998     0.000000 
   8.230000    51.195595     0.019533    52.381858     0.000000 
   8.235000    51.839488     0.019290    52.357723     0.000000 
   8.240000    53.275790     0.018770    52.333593     0.000000 
   8.245000    52.191600     0.019160    52.309467     0.000000 
   8.250000    53.680069     0.018629    52.285347     0.000000 
   8.255000    52.411562     0.019080    52.261232     0.000000 
   8.260000    52.933722     0.018892    52.237122     0.000000 
   8.265000    52.684421     0.018981    52.213017     0.000000 
   8.270000    51.937720     0.019254    52.188917     0.000000 
   8.275000    52.048242     0.019213    52.164822     0.000000 
   8.280000    52.350580     0.019102    52.140732     0.000000 
   8.285000    53.407914     0.018724    52.116647     0.000000 
   8.290000    52.514039     0.019043    52.092567     0.000000 
   8.295000    51.961540     0.019245    52.068492     0.000000 
   8.300000    51.964772     0.019244    52.044423     0.000000 
   8.305000    53.055219     0.018848    52.020358     0.000000 
   8.310000    51.138821     0.019555    51.996298     0.000000 
   8.315000    51.797435     0.019306    51.972244     0.000000 
   8.320000    52.269184     0.019132    51.948195     0.000000 
   8.325000    51.605527     0.019378    51.924150     0.000000 
   8.330000    51.861078     0.019282    51.900111     0.000000 
   8.335000    52.544641     0.019031    51.876077     0.000000 
   8.340000    51.600960     0.019379    51.852049     0.000000 
   8.345000    51.282953     0.019500    51.828025     0.000000 
   8.350000    51.717493     0.019336    51.804006     0.000000 
   8.355000    52.120509     0.019186    51.779993     0.000000 
   8.360000    52.161191     0.019171    51.755984     0.000000 
   8.365000    51.490967     0.019421    51.731981     0.000000 
   8.370000    52.871760     0.018914    51.707983     0.000000 
   8.375000    51.074749     0.019579    51.683990     0.000000 
   8.380000    52.726648     0.018966    51.660003     0.000000 
   8.385000    50.924977     0.019637    51.636020     0.000000 
   8.390000    51.651738     0.019360    51.612043     0.000000 
   8.395000    50.997985     0.019609    51.588071     0.000000 
   8.400000    51.667327     0.019355    51.564104     0.000000 
   8.405000    50.917194     0.019640    51.540142     0.000000 
   8.410000    51.032837     0.019595    51.516186     0.000000 
   8.415000    51.640899     0.019364    51.492234     0.000000 
   8.420000    52.631251     0.019000    51.468288     0.000000 
   8.425000    51.930483     0.019257    51.444347     0.000000 
   8.430000    52.350460     0.019102    51.420412     0.000000 
   8.435000    51.512604     0.019413    51.396481     0.000000 
   8.440000    50.197907     0.019921    51.372556     0.000000 
   8.445000    50.807586     0.019682    51.348636     0.000000 
   8.450000    50.826399     0.019675    51.324721     0.000000 
   8.455000    52.004691     0.019229    51.300812     0.000000 
   8.460000    51.333888     0.019480    51.276908     0.000000 
   8.465000    51.463507     0.019431    51.253009     0.000000 
   8.470000    50.647023     0.019744    51.229115     0.000000 
   8.475000    51.150230     0.019550    51.205227     0.000000 
   8.480000    51.632348     0.019368    51.181344     0.000000 
   8.485000    51.062760     0.019584    51.157466     0.000000 
   8.490000    50.395584     0.019843    51.133594     0.000000 
   8.495000    51.460048     0.019433    51.109726     0.000000 
   8.500000    50.610847     0.019759    51.085865     0.000000 
   8.505000    51.135898     0.019556    51.062008     0.000000 
   8.510000    51.392854     0.019458    51.038157     0.000000 
   8.515000    51.626254     0.019370    51.014311     0.000000 
   8.520000    51.391567     0.019458    50.990470     0.000000 
   8.525000    51.504763     0.019416    50.966635     0.000000 
   8.530000    51.469087     0.019429    50.942805     0.000000 
   8.535000    50.427739     0.019830    50.918981     0.000000 
   8.540000    50.488733     0.019806    50.895161     0.000000 
   8.545000    52.524953     0.019039    50.871348     0.000000 
   8.550000    50.629832     0.019751    50.847539     0.000000 
   8.555000    50.689199     0.019728    50.823736     0.000000 
   8.560000    51.800226     0.019305    50.799938     0.000000 
   8.565000    51.132637     0.019557    50.776146     0.000000 
   8.570000    52.127159     0.019184    50.752359     0.000000 
   8.575000    50.628205     0.019752    50.728578     0.000000 
   8.580000    49.831646     0.020068    50.704801     0.000000 
   8.585000    50.336563     0.019866    50.681031     0.000000 
   8.590000    51.119552     0.019562    50.657265     0.000000 
   8.595000    51.997206     0.019232    50.633506     0.000000 
   8.600000    50.566224     0.019776    50.609751     0.000000 
   8.605000    50.849977     0.019666    50.586002     0.000000 
   8.610000    52.600367     0.019011    50.562258     0.000000 
   8.615000    50.726226     0.019714    50.538520     0.000000 
   8.620000    50.975194     0.019617    50.514788     0.000000 
   8.625000    51.022094     0.019599    50.491060     0.000000 
   8.630000    51.470346     0.019429    50.467339     0.000000 
   8.635000    50.000240     0.020000    50.443622     0.000000 
   8.640000    51.228556     0.019520    50.419911     0.000000 
   8.645000    51.963020     0.019244    50.396206     0.000000 
   8.650000    51.024679     0.019598    50.372506     0.000000 
   8.655000    51.177474     0.019540    50.348812     0.000000 
   8.660000    52.001286     0.019230    50.325123     0.000000 
   8.665000    49.804287     0.020079    50.301439     0.000000 
   8.670000    51.203711     0.019530    50.277761     0.000000 
   8.675000    51.542739     0.019401    50.254089     0.000000 
   8.680000    50.967998     0.019620    50.230422     0.000000 
   8.685000    51.244088     0.019514    50.206761     0.000000 
   8.690000    50.111107     0.019956    50.183105     0.000000 
   8.695000    50.012258     0.019995    50.159455     0.000000 
   8.700000    50.844320     0.019668    50.135810     0.000000 
   8.705000    49.787234     0.020085    50.112171     0.000000 
   8.710000    50.036943     0.019985    50.088537     0.000000 
   8.715000    51.446643     0.019438    50.064909     0.000000 
   8.720000    50.011576     0.019995    50.041287     0.000000 
   8.725000    50.608382     0.019760    50.017670     0.000000 
   8.730000    48.888679     0.020455    49.994058     0.000000 
   8.735000    50.703600     0.019722    49.970452     0.000000 
   8.740000    50.499239     0.019802    49.946852     0.000000 
   8.745000    50.760280     0.019700    49.923258     0.000000 
   8.750000    51.757981     0.019321    49.899669     0.000000 
   8.755000    50.626077     0.019753    49.876085     0.000000 
   8.760000    49.677478     0.020130    49.852507     0.000000 
   8.765000    50.439777     0.019826    49.828935     0.000000 
   8.770000    49.681283     0.020128    49.805369     0.000000 
   8.775000    49.850695     0.020060    49.781808     0.000000 
   8.780000    50.188486     0.019925    49.758252     0.000000 
   8.785000    50.104090     0.019958    49.734703     0.000000 
   8.790000    51.807635     0.019302    49.711159     0.000000 
   8.795000    50.533789     0.019789    49.687620     0.000000 
   8.800000    50.167266     0.019933    49.664088     0.000000 
   8.805000    50.147450     0.019941    49.640561     0.000000 
   8.810000    51.053417     0.019587    49.617039     0.000000 
   8.815000    50.249364     0.019901    49.593523     0.000000 
   8.820000    50.011400     0.019995    49.570013     0.000000 
   8.825000    49.485088     0.020208    49.546509     0.000000 
   8.830000    49.997936     0.020001    49.523010     0.000000 
   8.835000    49.721095     0.020112    49.499517     0.000000 
   8.840000    51.296827     0.019494    49.476030     0.000000 
   8.845000    50.522796     0.019793    49.452549     0.000000 
   8.850000    49.762871     0.020095    49.429073     0.000000 
   8.855000    50.284713     0.019887    49.405603     0.000000 
   8.860000    50.246149     0.019902    49.382138     0.000000 
   8.865000    50.784365     0.019691    49.358680     0.000000 
   8.870000    48.282355     0.020711    49.335227     0.000000 
   8.875000    49.311413     0.020279    49.311780     0.000000 
   8.880000    51.502198     0.019417    49.288338     0.000000 
   8.885000    50.404814     0.019839    49.264902     0.000000 
   8.890000    49.841288     0.020064    49.241472     0.000000 
   8.895000    49.647590     0.020142    49.218048     0.000000 
   8.900000    50.174761     0.019930    49.194630     0.000000 
   8.905000    50.448025     0.019822    49.171217     0.000000 
   8.910000    49.135809     0.020352    49.147811     0.000000 
   8.915000    49.980347     0.020008    49.124409     0.000000 
   8.920000    48.610808     0.020572    49.101014     0.000000 
   8.925000    49.927408     0.020029    49.077625     0.000000 
   8.930000    50.917689     0.019640    49.054241     0.000000 
   8.935000    50.559692     0.019779    49.030863     0.000000 
   8.940000    49.778227     0.020089    49.007491     0.000000 
   8.945000    50.432020     0.019829    48.984125     0.000000 
   8.950000    50.040246     0.019984    48.960765     0.000000 
   8.955000    49.737371     0.020106    48.937410     0.000000 
   8.960000    49.099088     0.020367    48.914062     0.000000 
   8.965000    49.579310     0.020170    48.890719     0.000000 
   8.970000    50.198785     0.019921    48.867382     0.000000 
   8.975000    50.279959     0.019889    48.844051     0.000000 
   8.980000    48.763977     0.020507    48.820725     0.000000 
   8.985000    49.355951     0.020261    48.797406     0.000000 
   8.990000    49.630179     0.020149    48.774092     0.000000 
   8.995000    49.092875     0.020370    48.750785     0.000000 
   9.000000    49.384907     0.020249    48.727483     0.000000 
   9.005000    50.109852     0.019956    48.704187     0.000000 
   9.010000    48.613794     0.020570    48.680897     0.000000 
   9.015000    49.403864     0.020241    48.657613     0.000000 
   9.020000    49.358459     0.020260    48.634335     0.000000 
   9.025000    48.671971     0.020546    48.611063     0.000000 
   9.030000    49.580357     0.020169    48.587796     0.000000 
   9.035000    50.304169     0.019879    48.564536     0.000000 
   9.040000    48.158026     0.020765    48.541281     0.000000 
   9.045000    48.666105     0.020548    48.518033     0.000000 
   9.050000    48.749511     0.020513    48.494790     0.000000 
   9.055000    48.974226     0.020419    48.471554     0.000000 
   9.060000    48.546356     0.020599    48.448323     0.000000 
   9.065000    48.170490     0.020760    48.425098     0.000000 
   9.070000    49.197443     0.020326    48.401879     0.000000 
   9.075000    48.507554     0.020615    48.378667     0.000000 
   9.080000    49.568818     0.020174    48.355460     0.000000 
   9.085000    49.128380     0.020355    48.332259     0.000000 
   9.090000    49.505562     0.020200    48.309064     0.000000 
   9.095000    47.814949     0.020914    48.285875     0.000000 
   9.100000    48.294057     0.020706    48.262692     0.000000 
   9.105000    48.527102     0.020607    48.239515     0.000000 
   9.110000    48.638564     0.020560    48.216345     0.000000 
   9.115000    49.246183     0.020306    48.193180     0.000000 
   9.120000    47.724829     0.020953    48.170021     0.000000 
   9.125000    48.975952     0.020418    48.146868     0.000000 
   9.130000    48.905821     0.020447    48.123721     0.000000 
   9.135000    49.339591     0.020268    48.100581     0.000000 
   9.140000    49.844347     0.020062    48.077446     0.000000 
   9.145000    49.189315     0.020330    48.054317     0.000000 
   9.150000    50.163097     0.019935    48.031195     0.000000 
   9.155000    47.371512     0.021110    48.008078     0.000000 
   9.160000    49.502066     0.020201    47.984968     0.000000 
   9.165000    49.179278     0.020334    47.961863     0.000000 
   9.170000    47.652128     0.020985    47.938765     0.000000 
   9.175000    48.111247     0.020785    47.915673     0.000000 
   9.180000    49.215854     0.020319    47.892587     0.000000 
   9.185000    48.206465     0.020744    47.869507     0.000000 
   9.190000    47.608780     0.021005    47.846433     0.000000 
   9.195000    49.627665     0.020150    47.823365     0.000000 
   9.200000    49.115998     0.020360    47.800303     0.000000 
   9.205000    48.933127     0.020436    47.777247     0.000000 
   9.210000    47.656946     0.020983    47.754198     0.000000 
   9.215000    48.864210     0.020465    47.731155     0.000000 
   9.220000    48.867988     0.020463    47.708117     0.000000 
   9.225000    47.956359     0.020852    47.685086     0.000000 
   9.230000    49.367003     0.020256    47.662061     0.000000 
   9.235000    48.313791     0.020698    47.639042     0.000000 
   9.240000    48.422869     0.020651    47.616030     0.000000 
   9.245000    48.058226     0.020808    47.593023     0.000000 
   9.250000    48.686635     0.020540    47.570023     0.000000 
   9.255000    48.053660     0.020810    47.547029     0.000000 
   9.260000    48.238471     0.020730    47.524041     0.000000 
   9.265000    48.638182     0.020560    47.501059     0.000000 
   9.270000    48.020680     0.020824    47.478083     0.000000 
   9.275000    47.004561     0.021275    47.455114     0.000000 
   9.280000    47.157923     0.021205    47.432151     0.000000 
   9.285000    48.096840     0.020791    47.409194     0.000000 
   9.290000    47.502773     0.021051    47.386243     0.000000 
   9.295000    48.258524     0.020722    47.363298     0.000000 
   9.300000    48.398489     0.020662    47.340360     0.000000 
   9.305000    46.895310     0.021324    47.317428     0.000000 
   9.310000    47.847163     0.020900    47.294502     0.000000 
   9.315000    48.576539     0.020586    47.271582     0.000000 
   9.320000    48.568398     0.020590    47.248669     0.000000 
   9.325000    48.081238     0.020798    47.225762     0.000000 
   9.330000    48.089542     0.020795    47.202861     0.000000 
   9.335000    47.540410     0.021035    47.179966     0.000000 
   9.340000    47.788169     0.020926    47.157078     0.000000 
   9.345000    47.981746     0.020841    47.134195     0.000000 
   9.350000    47.402828     0.021096    47.111320     0.000000 
   9.355000    47.778171     0.020930    47.088450     0.000000 
   9.360000    47.320568     0.021132    47.065587     0.000000 
   9.365000    46.994264     0.021279    47.042730     0.000000 
   9.370000    48.600638     0.020576    47.019879     0.000000 
   9.375000    47.240991     0.021168    46.997034     0.000000 
   9.380000    47.872062     0.020889    46.974196     0.000000 
   9.385000    47.463738     0.021069    46.951365     0.000000 
   9.390000    47.090721     0.021236    46.928539     0.000000 
   9.395000    47.413163     0.021091    46.905720     0.000000 
   9.400000    46.895783     0.021324    46.882907     0.000000 
   9.405000    47.943947     0.020858    46.860101     0.000000 
   9.410000    47.619191     0.021000    46.837301     0.000000 
   9.415000    46.755632     0.021388    46.814507     0.000000 
   9.420000    47.582817     0.021016    46.791719     0.000000 
   9.425000    48.260872     0.020721    46.768938     0.000000 
   9.430000    48.785280     0.020498    46.746163     0.000000 
   9.435000    45.748729     0.021859    46.723395     0.000000 
   9.440000    47.063913     0.021248    46.700633     0.000000 
   9.445000    46.927735     0.021309    46.677878     0.000000 
   9.450000    46.555728     0.021480    46.655128     0.000000 
   9.455000    47.144863     0.021211    46.632385     0.000000 
   9.460000    47.408178     0.021093    46.609649     0.000000 
   9.465000    46.863302     0.021339    46.586919     0.000000 
   9.470000    47.206328     0.021184    46.564195     0.000000 
   9.475000    45.548059     0.021955    46.541478     0.000000 
   9.480000    46.184971     0.021652    46.518767     0.000000 
   9.485000    46.164783     0.021662    46.496063     0.000000 
   9.490000    46.015364     0.021732    46.473365     0.000000 
   9.495000    47.725671     0.020953    46.450673     0.000000 
   9.500000    47.498587     0.021053    46.427988     0.000000 
   9.505000    47.736097     0.020949    46.405310     0.000000 
   9.510000    46.374612     0.021564    46.382637     0.000000 
   9.515000    46.329065     0.021585    46.359972     0.000000 
   9.520000    46.930112     0.021308    46.337312     0.000000 
   9.525000    46.051523     0.021715    46.314660     0.000000 
   9.530000    46.307873     0.021595    46.292013     0.000000 
   9.535000    46.281536     0.021607    46.269373     0.000000 
   9.540000    46.747287     0.021392    46.246740     0.000000 
   9.545000    46.294992     0.021601    46.224113     0.000000 
   9.550000    46.886507     0.021328    46.201493     0.000000 
   9.555000    46.296537     0.021600    46.178879     0.000000 
   9.560000    47.373598     0.021109    46.156271     0.000000 
   9.565000    46.538611     0.021488    46.133670     0.000000 
   9.570000    45.684233     0.021889    46.111076     0.000000 
   9.575000    46.317203     0.021590    46.088488     0.000000 
   9.580000    47.061545     0.021249    46.065907     0.000000 
   9.585000    46.680995     0.021422    46.043332     0.000000 
   9.590000    47.724680     0.020954    46.020763     0.000000 
   9.595000    46.508992     0.021501    45.998274     0.000000 
   9.600000    45.534542     0.021961    45.975720     0.000000 
   9.605000    46.141409     0.021673    45.953172     0.000000 
   9.610000    46.066827     0.021708    45.930631     0.000000 
   9.615000    45.819926     0.021825    45.908096     0.000000 
   9.620000    45.508103     0.021974    45.885568     0.000000 
   9.625000    46.277722     0.021609    45.863046     0.000000 
   9.630000    45.881617     0.021795    45.840531     0.000000 
   9.635000    46.145979     0.021670    45.818022     0.000000 
   9.640000    46.498469     0.021506    45.795520     0.000000 
   9.645000    46.359330     0.021571    45.773025     0.000000 
   9.650000    45.225446     0.022111    45.750536     0.000000 
   9.655000    46.766686     0.021383    45.728054     0.000000 
   9.660000    45.879860     0.021796    45.705579     0.000000 
   9.665000    45.956727     0.021760    45.683110     0.000000 
   9.670000    45.966161     0.021755    45.660648     0.000000 
   9.675000    45.340167     0.022055    45.638192     0.000000 
   9.680000    45.460286     0.021997    45.615743     0.000000 
   9.685000    45.505641     0.021975    45.593301     0.000000 
   9.690000    47.313684     0.021136    45.570865     0.000000 
   9.695000    45.716882     0.021874    45.548436     0.000000 
   9.700000    45.323186     0.022064    45.526014     0.000000 
   9.705000    45.403805     0.022025    45.503598     0.000000 
   9.710000    45.009335     0.022218    45.481190     0.000000 
   9.715000    44.796432     0.022323    45.458787     0.000000 
   9.720000    46.460882     0.021523    45.436392     0.000000 
   9.725000    45.151587     0.022148    45.414003     0.000000 
   9.730000    44.656309     0.022393    45.391621     0.000000 
   9.735000    46.745715     0.021392    45.369245     0.000000 
   9.740000    45.554360     0.021952    45.346876     0.000000 
   9.745000    45.777023     0.021845    45.324514     0.000000 
   9.750000    46.291775     0.021602    45.302159     0.000000 
   9.755000    45.426892     0.022013    45.279810     0.000000 
   9.760000    45.718196     0.021873    45.257468     0.000000 
   9.765000    45.671383     0.021896    45.235133     0.000000 
   9.770000    45.861548     0.021805    45.212804     0.000000 
   9.775000    45.908849     0.021782    45.190483     0.000000 
   9.780000    45.603550     0.021928    45.168168     0.000000 
   9.785000    45.082951     0.022181    45.145860     0.000000 
   9.790000    45.169375     0.022139    45.123558     0.000000 
   9.795000    44.870765     0.022286    45.101264     0.000000 
   9.800000    45.824822     0.021822    45.078976     0.000000 
   9.805000    44.981660     0.022231    45.056695     0.000000 
   9.810000    43.930468     0.022763    45.034420     0.000000 
   9.815000    44.838891     0.022302    45.012153     0.000000 
   9.820000    46.785005     0.021374    44.989892     0.000000 
   9.825000    46.363329     0.021569    44.967638     0.000000 
   9.830000    47.082911     0.021239    44.945391     0.000000 
   9.835000    45.260692     0.022094    44.923151     0.000000 
   9.840000    45.154627     0.022146    44.900917     0.000000 
   9.845000    45.191362     0.022128    44.878690     0.000000 
   9.850000    44.961106     0.022241    44.856471     0.000000 
   9.855000    44.622847     0.022410    44.834258     0.000000 
   9.860000    45.601349     0.021929    44.812051     0.000000 
   9.865000    44.476689     0.022484    44.789852     0.000000 
   9.870000    44.869650     0.022287    44.767660     0.000000 
   9.875000    45.204206     0.022122    44.745474     0.000000 
   9.880000    44.991042     0.022227    44.723295     0.000000 
   9.885000    45.760522     0.021853    44.701123     0.000000 
   9.890000    44.466963     0.022489    44.678958     0.000000 
   9.895000    45.168059     0.022140    44.656800     0.000000 
   9.900000    44.914143     0.022265    44.634649     0.000000 
   9.905000    44.419979     0.022512    44.612505     0.000000 
   9.910000    44.902490     0.022270    44.590367     0.000000 
   9.915000    44.130921     0.022660    44.568237     0.000000 
   9.920000    44.854496     0.022294    44.546113     0.000000 
   9.925000    46.062401     0.021710    44.523997     0.000000 
   9.930000    44.489211     0.022477    44.501887     0.000000 
   9.935000    45.940519     0.021767    44.479784     0.000000 
   9.940000    44.792338     0.022325    44.457688     0.000000 
   9.945000    44.718367     0.022362    44.435599     0.000000 
   9.950000    44.631845     0.022406    44.413517     0.000000 
   9.955000    44.015043     0.022720    44.391442     0.000000 
   9.960000    45.573261     0.021943    44.369374     0.000000 
   9.965000    43.637596     0.022916    44.347313     0.000000 
   9.970000    46.161689     0.021663    44.325259     0.000000 
   9.975000    45.399810     0.022027    44.303212     0.000000 
   9.980000    44.687659     0.022378    44.281172     0.000000 
   9.985000    44.817633     0.022313    44.259139     0.000000 
   9.990000    44.246305     0.022601    44.237113     0.000000 
   9.995000    44.097606     0.022677    44.215094     0.000000 
  10.000000    43.931891     0.022763    44.193082     0.000000 
  10.005000    44.425637     0.022510    44.171077     0.000000 
  10.010000    44.223290     0.022613    44.149079     0.000000 
  10.015000    44.232313     0.022608    44.127088     0.000000 
  10.020000    43.383238     0.023050    44.105104     0.000000 
  10.025000    44.607977     0.022418    44.083127     0.000000 
  10.030000    44.225354     0.022611    44.061157     0.000000 
  10.035000    44.153147     0.022648    44.039194     0.000000 
  10.040000    43.838796     0.022811    44.017239     0.000000 
  10.045000    45.476557     0.021989    43.995290     0.000000 
  10.050000    44.762437     0.022340    43.973349     0.000000 
  10.055000    44.871370     0.022286    43.951415     0.000000 
  10.060000    44.608295     0.022417    43.929487     0.000000 
  10.065000    44.509386     0.022467    43.907567     0.000000 
  10.070000    43.939062     0.022759    43.885654     0.000000 
  10.075000    44.138473     0.022656    43.863748     0.000000 
  10.080000    44.230837     0.022609    43.841850     0.000000 
  10.085000    43.364265     0.023060    43.819958     0.000000 
  10.090000    44.090343     0.022681    43.798074     0.000000 
  10.095000    43.989870     0.022733    43.776197     0.000000 
  10.100000    43.911731     0.022773    43.754327     0.000000 
  10.105000    44.308214     0.022569    43.732464     0.000000 
  10.110000    44.085920     0.022683    43.710609     0.000000 
  10.115000    43.999722     0.022727    43.688760     0.000000 
  10.120000    43.450283     0.023015    43.666919     0.000000 
  10.125000    43.790681     0.022836    43.645085     0.000000 
  10.130000    43.353792     0.023066    43.623259     0.000000 
  10.135000    43.765747     0.022849    43.601439     0.000000 
  10.140000    44.599705     0.022422    43.579627     0.000000 
  10.145000    43.159218     0.023170    43.557823     0.000000 
  10.150000    43.844837     0.022808    43.536025     0.000000 
  10.155000    42.977532     0.023268    43.514235     0.000000 
  10.160000    45.142963     0.022152    43.492452     0.000000 
  10.165000    43.898058     0.022780    43.470677     0.000000 
  10.170000    43.232696     0.023131    43.448909     0.000000 
  10.175000    45.191856     0.022128    43.427148     0.000000 
  10.180000    43.270474     0.023110    43.405395     0.000000 
  10.185000    42.998870     0.023256    43.383649     0.000000 
  10.190000    43.287314     0.023101    43.361911     0.000000 
  10.195000    42.557986     0.023497    43.340180     0.000000 
  10.200000    43.987771     0.022734    43.318456     0.000000 
  10.205000    43.620843     0.022925    43.296740     0.000000 
  10.210000    43.634392     0.022918    43.275032     0.000000 
  10.215000    42.708120     0.023415    43.253331     0.000000 
  10.220000    43.736617     0.022864    43.231638     0.000000 
  10.225000    43.054671     0.023226    43.209952     0.000000 
  10.230000    43.467247     0.023006    43.188274     0.000000 
  10.235000    43.703590     0.022881    43.166603     0.000000 
  10.240000    43.313002     0.023088    43.144940     0.000000 
  10.245000    43.015849     0.023247    43.123285     0.000000 
  10.250000    43.129362     0.023186    43.101638     0.000000 
  10.255000    42.791931     0.023369    43.079998     0.000000 
  10.260000    43.664982     0.022902    43.058367     0.000000 
  10.265000    44.417261     0.022514    43.036743     0.000000 
  10.270000    42.977805     0.023268    43.015127     0.000000 
  10.275000    42.977378     0.023268    42.993518     0.000000 
  10.280000    42.373580     0.023600    42.971918     0.000000 
  10.285000    43.322838     0.023083    42.950326     0.000000 
  10.290000    43.059962     0.023223    42.928742     0.000000 
  10.295000    42.752507     0.023390    42.907166     0.000000 
  10.300000    42.778399     0.023376    42.885599     0.000000 
  10.305000    43.581180     0.022946    42.864039     0.000000 
  10.310000    42.492080     0.023534    42.842488     0.000000 
  10.315000    42.919183     0.023300    42.820946     0.000000 
  10.320000    42.485547     0.023537    42.799411     0.000000 
  10.325000    43.177086     0.023160    42.777886     0.000000 
  10.330000    42.762837     0.023385    42.756369     0.000000 
  10.335000    43.172734     0.023163    42.734861     0.000000 
  10.340000    43.511719     0.022982    42.713362     0.000000 
  10.345000    42.737679     0.023399    42.691872     0.000000 
  10.350000    43.637470     0.022916    42.670391     0.000000 
  10.355000    43.321367     0.023083    42.648919     0.000000 
  10.360000    43.745737     0.022859    42.627457     0.000000 
  10.365000    42.232023     0.023679    42.606004     0.000000 
  10.370000    43.380140     0.023052    42.584561     0.000000 
  10.375000    42.575812     0.023488    42.563128     0.000000 
  10.380000    43.470768     0.023004    42.541706     0.000000 
  10.385000    42.598746     0.023475    42.520294     0.000000 
  10.390000    43.786454     0.022838    42.498893     0.000000 
  10.395000    41.894371     0.023870    42.477502     0.000000 
  10.400000    42.289037     0.023647    42.456124     0.000000 
  10.405000    43.709476     0.022878    42.434757     0.000000 
  10.410000    44.650739     0.022396    42.413402     0.000000 
  10.415000    43.484585     0.022997    42.392060     0.000000 
  10.420000    41.145472     0.024304    42.370731     0.000000 
  10.425000    42.694852     0.023422    42.349416     0.000000 
  10.430000    43.705761     0.022880    42.328116     0.000000 
  10.435000    42.299643     0.023641    42.306831     0.000000 
  10.440000    42.831866     0.023347    42.285562     0.000000 
  10.445000    42.722977     0.023407    42.264310     0.000000 
  10.450000    41.633536     0.024019    42.243076     0.000000 
  10.455000    43.984500     0.022735    42.221862     0.000000 
  10.460000    41.829746     0.023906    42.200668     0.000000 
  10.465000    42.780802     0.023375    42.179498     0.000000 
  10.470000    41.755098     0.023949    42.158352     0.000000 
  10.475000    42.086135     0.023761    42.137233     0.000000 
  10.480000    42.670705     0.023435    42.116143     0.000000 
  10.485000    42.926780     0.023295    42.095087     0.000000 
  10.490000    41.312872     0.024206    42.074067     0.000000 
  10.495000    41.952103     0.023837    42.053088     0.000000 
  10.500000    41.921855     0.023854    42.032155     0.000000 
  10.505000    42.430239     0.023568    42.011275     0.000000 
  10.510000    42.858686     0.023332    41.990456     0.000000 
  10.515000    41.066035     0.024351    41.969707     0.000000 
  10.520000    42.581227     0.023485    41.949039     0.000000 
  10.525000    41.863412     0.023887    41.928468     0.000000 
  10.530000    42.171107     0.023713    41.908011     0.000000 
  10.535000    41.640017     0.024015    41.887691     0.000000 
  10.540000    41.479347     0.024108    41.867539     0.000000 
  10.545000    41.089320     0.024337    41.847595     0.000000 
  10.550000    41.400821     0.024154    41.827915     0.000000 
  10.555000    41.836556     0.023903    41.808593     0.000000 
  10.560000    42.374001     0.023599    41.789799     0.000000 
  10.565000    42.192625     0.023701    41.771879     0.000000 
  10.570000    42.402782     0.023583    41.755554     0.000000 
  10.575000    42.875661     0.023323    41.742259     0.000000 
  10.580000    41.996786     0.023811    41.734603     0.000000 
  10.585000    42.069729     0.023770    41.736765     0.000000 
  10.590000    41.313246     0.024205    41.754431     0.000000 
  10.595000    41.279826     0.024225    41.793722     0.000000 
  10.600000    42.457067     0.023553    41.858823     0.000000 
  10.605000    41.539419     0.024074    41.948647     0.000000 
  10.610000    42.745447     0.023394    42.053612     0.000000 
  10.615000    42.973184     0.023270    42.153710     0.000000 
  10.620000    42.909839     0.023305    42.219763     0.000000 
  10.625000    43.236196     0.023129    42.222851     0.000000 
  10.630000    41.899621     0.023867    42.153168     0.000000 
  10.635000    43.545036     0.022965    42.028999     0.000000 
  10.640000    41.977320     0.023822    41.881646     0.000000 
  10.645000    41.837209     0.023902    41.737817     0.000000 
  10.650000    41.740476     0.023958    41.613770     0.000000 
  10.655000    41.464011     0.024117    41.515767     0.000000 
  10.660000    41.291181     0.024218    41.442605     0.000000 
  10.665000    42.237085     0.023676    41.389025     0.000000 
  10.670000    42.214741     0.023688    41.348811     0.000000 
  10.675000    42.081113     0.023764    41.316724     0.000000 
  10.680000    41.115075     0.024322    41.289160     0.000000 
  10.685000    41.522166     0.024084    41.263985     0.000000 
  10.690000    40.131450     0.024918    41.240073     0.000000 
  10.695000    41.048445     0.024361    41.216875     0.000000 
  10.700000    41.407382     0.024150    41.194127     0.000000 
  10.705000    41.992989     0.023813    41.171696     0.000000 
  10.710000    41.587284     0.024046    41.149506     0.000000 
  10.715000    40.539917     0.024667    41.127507     0.000000 
  10.720000    41.152218     0.024300    41.105665     0.000000 
  10.725000    41.156535     0.024297    41.083951     0.000000 
  10.730000    41.519299     0.024085    41.062344     0.000000 
  10.735000    41.835429     0.023903    41.040829     0.000000 
  10.740000    40.593491     0.024634    41.019391     0.000000 
  10.745000    41.614278     0.024030    40.998019     0.000000 
  10.750000    40.955033     0.024417    40.976705     0.000000 
  10.755000    41.103381     0.024329    40.955442     0.000000 
  10.760000    41.503950     0.024094    40.934223     0.000000 
  10.765000    41.251714     0.024241    40.913043     0.000000 
  10.770000    40.870888     0.024467    40.891899     0.000000 
  10.775000    40.926829     0.024434    40.870787     0.000000 
  10.780000    41.094667     0.024334    40.849704     0.000000 
  10.785000    40.725234     0.024555    40.828647     0.000000 
  10.790000    40.279558     0.024826    40.807614     0.000000 
  10.795000    40.864751     0.024471    40.786604     0.000000 
  10.800000    40.922714     0.024436    40.765614     0.000000 
  10.805000    40.905439     0.024447    40.744644     0.000000 
  10.810000    41.067924     0.024350    40.723691     0.000000 
  10.815000    41.564809     0.024059    40.702756     0.000000 
  10.820000    41.118085     0.024320    40.681837     0.000000 
  10.825000    40.474694     0.024707    40.660933     0.000000 
  10.830000    41.147683     0.024303    40.640043     0.000000 
  10.835000    40.143910     0.024910    40.619168     0.000000 
  10.840000    41.554299     0.024065    40.598306     0.000000 
  10.845000    40.835773     0.024488    40.577457     0.000000 
  10.850000    41.068027     0.024350    40.556620     0.000000 
  10.855000    40.074487     0.024954    40.535795     0.000000 
  10.860000    41.027515     0.024374    40.514982     0.000000 
  10.865000    39.889615     0.025069    40.494180     0.000000 
  10.870000    39.743474     0.025161    40.473390     0.000000 
  10.875000    39.995984     0.025003    40.452610     0.000000 
  10.880000    40.539892     0.024667    40.431841     0.000000 
  10.885000    40.485392     0.024700    40.411082     0.000000 
  10.890000    40.461054     0.024715    40.390333     0.000000 
  10.895000    39.987586     0.025008    40.369595     0.000000 
  10.900000    40.584513     0.024640    40.348866     0.000000 
  10.905000    40.663141     0.024592    40.328147     0.000000 
  10.910000    39.910212     0.025056    40.307437     0.000000 
  10.915000    41.224550     0.024257    40.286737     0.000000 
  10.920000    41.082228     0.024341    40.266046     0.000000 
  10.925000    40.806835     0.024506    40.245365     0.000000 
  10.930000    40.798990     0.024510    40.224692     0.000000 
  10.935000    40.108715     0.024932    40.204029     0.000000 
  10.940000    39.726756     0.025172    40.183374     0.000000 
  10.945000    40.355387     0.024780    40.162729     0.000000 
  10.950000    39.929801     0.025044    40.142092     0.000000 
  10.955000    39.871871     0.025080    40.121464     0.000000 
  10.960000    39.753951     0.025155    40.100845     0.000000 
  10.965000    39.608233     0.025247    40.080235     0.000000 
  10.970000    40.037093     0.024977    40.059633     0.000000 
  10.975000    39.890236     0.025069    40.039039     0.000000 
  10.980000    40.209744     0.024870    40.018455     0.000000 
  10.985000    38.727723     0.025821    39.997878     0.000000 
  10.990000    39.716276     0.025179    39.977311     0.000000 
  10.995000    39.702764     0.025187    39.956751     0.000000 
  11.000000    39.154829     0.025540    39.936200     0.000000 
  11.005000    39.550005     0.025284    39.915658     0.000000 
  11.010000    41.060622     0.024354    39.895123     0.000000 
  11.015000    39.354085     0.025410    39.874598     0.000000 
  11.020000    40.002327     0.024999    39.854080     0.000000 
  11.025000    40.116266     0.024928    39.833571     0.000000 
  11.030000    40.017186     0.024989    39.813070     0.000000 
  11.035000    40.042932     0.024973    39.792577     0.000000 
  11.040000    39.270790     0.025464    39.772092     0.000000 
  11.045000    40.402248     0.024751    39.751616     0.000000 
  11.050000    38.718299     0.025828    39.731148     0.000000 
  11.055000    39.824213     0.025110    39.710688     0.000000 
  11.060000    39.571095     0.025271    39.690236     0.000000 
  11.065000    39.578860     0.025266    39.669792     0.000000 
  11.070000    39.747426     0.025159    39.649357     0.000000 
  11.075000    40.779927     0.024522    39.628929     0.000000 
  11.080000    39.763852     0.025148    39.608510     0.000000 
  11.085000    39.679038     0.025202    39.588099     0.000000 
  11.090000    39.657439     0.025216    39.567696     0.000000 
  11.095000    40.207707     0.024871    39.547301     0.000000 
  11.100000    39.771302     0.025144    39.526914     0.000000 
  11.105000    39.366604     0.025402    39.506535     0.000000 
  11.110000    39.614938     0.025243    39.486165     0.000000 
  11.115000    40.320491     0.024801    39.465802     0.000000 
  11.120000    38.908257     0.025701    39.445448     0.000000 
  11.125000    39.103684     0.025573    39.425101     0.000000 
  11.130000    39.826139     0.025109    39.404763     0.000000 
  11.135000    38.835892     0.025749    39.384433     0.000000 
  11.140000    40.023494     0.024985    39.364110     0.000000 
  11.145000    40.184460     0.024885    39.343796     0.000000 
  11.150000    39.030498     0.025621    39.323490     0.000000 
  11.155000    39.505963     0.025313    39.303192     0.000000 
  11.160000    39.189690     0.025517    39.282902     0.000000 
  11.165000    38.925900     0.025690    39.262620     0.000000 
  11.170000    40.103600     0.024935    39.242346     0.000000 
  11.175000    39.991995     0.025005    39.222081     0.000000 
  11.180000    38.952958     0.025672    39.201823     0.000000 
  11.185000    40.395326     0.024755    39.181573     0.000000 
  11.190000    38.917609     0.025695    39.161331     0.000000 
  11.195000    39.319600     0.025433    39.141098     0.000000 
  11.200000    39.274607     0.025462    39.120872     0.000000 
  11.205000    38.645508     0.025876    39.100655     0.000000 
  11.210000    39.169034     0.025530    39.080445     0.000000 
  11.215000    39.724263     0.025174    39.060244     0.000000 
  11.220000    40.085997     0.024946    39.040050     0.000000 
  11.225000    39.779795     0.025138    39.019865     0.000000 
  11.230000    38.222317     0.026163    38.999687     0.000000 
  11.235000    38.593405     0.025911    38.979518     0.000000 
  11.240000    40.227236     0.024859    38.959357     0.000000 
  11.245000    38.676921     0.025855    38.939203     0.000000 
  11.250000    39.535603     0.025294    38.919058     0.000000 
  11.255000    38.829664     0.025754    38.898921     0.000000 
  11.260000    38.006509     0.026311    38.878792     0.000000 
  11.265000    39.691773     0.025194    38.858671     0.000000 
  11.270000    38.845227     0.025743    38.838558     0.000000 
  11.275000    37.801071     0.026454    38.818453     0.000000 
  11.280000    39.419055     0.025368    38.798356     0.000000 
  11.285000    39.123308     0.025560    38.778267     0.000000 
  11.290000    38.514693     0.025964    38.758186     0.000000 
  11.295000    39.591281     0.025258    38.738114     0.000000 
  11.300000    38.513603     0.025965    38.718049     0.000000 
  11.305000    38.601555     0.025906    38.697992     0.000000 
  11.310000    38.533853     0.025951    38.677944     0.000000 
  11.315000    39.971580     0.025018    38.657903     0.000000 
  11.320000    39.798667     0.025126    38.637871     0.000000 
  11.325000    38.674885     0.025857    38.617846     0.000000 
  11.330000    39.129174     0.025556    38.597830     0.000000 
  11.335000    39.101590     0.025574    38.577822     0.000000 
  11.340000    38.476793     0.025990    38.557821     0.000000 
  11.345000    38.562855     0.025932    38.537829     0.000000 
  11.350000    38.875419     0.025723    38.517845     0.000000 
  11.355000    38.457013     0.026003    38.497869     0.000000 
  11.360000    38.112585     0.026238    38.477901     0.000000 
  11.365000    38.300583     0.026109    38.457941     0.000000 
  11.370000    37.937868     0.026359    38.437990     0.000000 
  11.375000    39.035459     0.025618    38.418046     0.000000 
  11.380000    38.198124     0.026179    38.398110     0.000000 
  11.385000    37.883122     0.026397    38.378183     0.000000 
  11.390000    37.503320     0.026664    38.358263     0.000000 
  11.395000    37.456645     0.026698    38.338352     0.000000 
  11.400000    38.826495     0.025756    38.318449     0.000000 
  11.405000    37.968460     0.026338    38.298554     0.000000 
  11.410000    39.168958     0.025530    38.278667     0.000000 
  11.415000    38.752979     0.025804    38.258788     0.000000 
  11.420000    37.966994     0.026339    38.239313     0.000000 
  11.425000    38.215918     0.026167    38.219454     0.000000 
  11.430000    39.166158     0.025532    38.199603     0.000000 
  11.435000    38.922386     0.025692    38.179760     0.000000 
  11.440000    37.891419     0.026391    38.159926     0.000000 
  11.445000    38.498317     0.025975    38.140100     0.000000 
  11.450000    38.037827     0.026290    38.120281     0.000000 
  11.455000    38.038239     0.026289    38.100472     0.000000 
  11.460000    38.139614     0.026219    38.080670     0.000000 
  11.465000    37.939066     0.026358    38.060876     0.000000 
  11.470000    38.404791     0.026038    38.041091     0.000000 
  11.475000    38.254903     0.026140    38.021314     0.000000 
  11.480000    37.955398     0.026347    38.001545     0.000000 
  11.485000    38.350158     0.026076    37.981784     0.000000 
  11.490000    38.430934     0.026021    37.962031     0.000000 
  11.495000    38.055069     0.026278    37.942287     0.000000 
  11.500000    37.112085     0.026945    37.922551     0.000000 
  11.505000    38.260372     0.026137    37.902823     0.000000 
  11.510000    37.936864     0.026360    37.883103     0.000000 
  11.515000    37.941973     0.026356    37.863392     0.000000 
  11.520000    38.624249     0.025890    37.843689     0.000000 
  11.525000    38.748705     0.025807    37.823994     0.000000 
  11.530000    37.584279     0.026607    37.804307     0.000000 
  11.535000    38.617828     0.025895    37.784628     0.000000 
  11.540000    38.188724     0.026186    37.764958     0.000000 
  11.545000    38.163177     0.026203    37.745296     0.000000 
  11.550000    37.635119     0.026571    37.725642     0.000000 
  11.555000    37.476020     0.026684    37.705997     0.000000 
  11.560000    38.301538     0.026109    37.686359     0.000000 
  11.565000    37.620988     0.026581    37.666730     0.000000 
  11.570000    38.138869     0.026220    37.647110     0.000000 
  11.575000    38.669995     0.025860    37.627497     0.000000 
  11.580000    38.776370     0.025789    37.607893     0.000000 
  11.585000    38.214826     0.026168    37.588297     0.000000 
  11.590000    37.618704     0.026583    37.568710     0.000000 
  11.595000    37.218624     0.026868    37.549130     0.000000 
  11.600000    37.250963     0.026845    37.529559     0.000000 
  11.605000    38.451656     0.026007    37.509997     0.000000 
  11.610000    38.135422     0.026222    37.490442     0.000000 
  11.615000    37.718433     0.026512    37.470896     0.000000 
  11.620000    37.507841     0.026661    37.451358     0.000000 
  11.625000    37.328490     0.026789    37.431829     0.000000 
  11.630000    37.740022     0.026497    37.412308     0.000000 
  11.635000    38.305411     0.026106    37.392795     0.000000 
  11.640000    38.896452     0.025709    37.373291     0.000000 
  11.645000    36.935781     0.027074    37.353795     0.000000 
  11.650000    37.168570     0.026904    37.334307     0.000000 
  11.655000    37.550538     0.026631    37.314755     0.000000 
  11.660000    36.973616     0.027046    37.295285     0.000000 
  11.665000    37.580311     0.026610    37.275823     0.000000 
  11.670000    36.968245     0.027050    37.256369     0.000000 
  11.675000    37.167425     0.026905    37.236924     0.000000 
  11.680000    37.425744     0.026720    37.217488     0.000000 
  11.685000    37.210470     0.026874    37.198059     0.000000 
  11.690000    37.260055     0.026838    37.178639     0.000000 
  11.695000    36.955671     0.027059    37.159228     0.000000 
  11.700000    37.097838     0.026956    37.139825     0.000000 
  11.705000    37.009512     0.027020    37.120430     0.000000 
  11.710000    36.846784     0.027139    37.101043     0.000000 
  11.715000    37.786296     0.026465    37.081666     0.000000 
  11.720000    37.709970     0.026518    37.062296     0.000000 
  11.725000    37.443151     0.026707    37.042935     0.000000 
  11.730000    37.881120     0.026398    37.023583     0.000000 
  11.735000    37.615604     0.026585    37.004239     0.000000 
  11.740000    37.580343     0.026610    36.984903     0.000000 
  11.745000    37.461038     0.026694    36.965576     0.000000 
  11.750000    36.859300     0.027130    36.946257     0.000000 
  11.755000    37.619853     0.026582    36.926947     0.000000 
  11.760000    37.262919     0.026836    36.907646     0.000000 
  11.765000    37.994413     0.026320    36.888353     0.000000 
  11.770000    37.650892     0.026560    36.869068     0.000000 
  11.775000    38.081717     0.026259    36.849792     0.000000 
  11.780000    37.487766     0.026675    36.830525     0.000000 
  11.785000    37.322866     0.026793    36.811266     0.000000 
  11.790000    37.311342     0.026802    36.792016     0.000000 
  11.795000    36.972046     0.027047    36.772774     0.000000 
  11.800000    36.891798     0.027106    36.753541     0.000000 
  11.805000    37.096422     0.026957    36.734316     0.000000 
  11.810000    36.909162     0.027094    36.715101     0.000000 
  11.815000    37.751830     0.026489    36.695893     0.000000 
  11.820000    37.816710     0.026443    36.676695     0.000000 
  11.825000    36.733767     0.027223    36.657505     0.000000 
  11.830000    38.192065     0.026183    36.638324     0.000000 
  11.835000    37.691251     0.026531    36.619151     0.000000 
  11.840000    37.612337     0.026587    36.599988     0.000000 
  11.845000    37.455503     0.026698    36.580832     0.000000 
  11.850000    36.805935     0.027170    36.561686     0.000000 
  11.855000    36.639255     0.027293    36.542549     0.000000 
  11.860000    37.490617     0.026673    36.523420     0.000000 
  11.865000    37.109112     0.026948    36.504300     0.000000 
  11.870000    36.695437     0.027251    36.485189     0.000000 
  11.875000    36.150556     0.027662    36.466086     0.000000 
  11.880000    38.371113     0.026061    36.446993     0.000000 
  11.885000    38.397026     0.026044    36.427908     0.000000 
  11.890000    37.606994     0.026591    36.408833     0.000000 
  11.895000    37.266899     0.026833    36.389766     0.000000 
  11.900000    37.444975     0.026706    36.370708     0.000000 
  11.905000    37.953111     0.026348    36.351659     0.000000 
  11.910000    37.425556     0.026720    36.332619     0.000000 
  11.915000    37.453212     0.026700    36.313588     0.000000 
  11.920000    37.435294     0.026713    36.294566     0.000000 
  11.925000    36.008176     0.027771    36.275554     0.000000 
  11.930000    37.081808     0.026967    36.256550     0.000000 
  11.935000    38.216479     0.026167    36.237556     0.000000 
  11.940000    36.515803     0.027385    36.218570     0.000000 
  11.945000    36.080129     0.027716    36.199594     0.000000 
  11.950000    36.482078     0.027411    36.180627     0.000000 
  11.955000    36.002882     0.027776    36.161670     0.000000 
  11.960000    35.586322     0.028101    36.142721     0.000000 
  11.965000    36.335667     0.027521    36.123782     0.000000 
  11.970000    37.141387     0.026924    36.276261     0.000000 
  11.975000    35.496693     0.028172    36.258986     0.000000 
  11.980000    36.792540     0.027179    36.241744     0.000000 
  11.985000    35.797515     0.027935    36.224536     0.000000 
  11.990000    37.886085     0.026395    36.207362     0.000000 
  11.995000    36.842451     0.027143    36.190224     0.000000 
  12.000000    36.743415     0.027216    36.173120     0.000000 
  12.005000    37.193945     0.026886    36.156053     0.000000 
  12.010000    36.562607     0.027350    36.139022     0.000000 
  12.015000    36.486333     0.027408    36.122028     0.000000 
  12.020000    37.528505     0.026646    36.105072     0.000000 
  12.025000    36.694260     0.027252    36.088154     0.000000 
  12.030000    36.687885     0.027257    36.071276     0.000000 
  12.035000    36.892055     0.027106    36.054437     0.000000 
  12.040000    37.058594     0.026984    36.037639     0.000000 
  12.045000    35.761774     0.027963    36.020881     0.000000 
  12.050000    36.385927     0.027483    36.004166     0.000000 
  12.055000    37.920322     0.026371    35.987493     0.000000 
  12.060000    36.041059     0.027746    35.970864     0.000000 
  12.065000    37.299662     0.026810    35.954279     0.000000 
  12.070000    35.774893     0.027953    35.937739     0.000000 
  12.075000    36.991780     0.027033    35.921245     0.000000 
  12.080000    36.782941     0.027187    35.904798     0.000000 
  12.085000    37.688666     0.026533    35.888399     0.000000 
  12.090000    36.439703     0.027443    35.872048     0.000000 
  12.095000    37.282927     0.026822    35.855746     0.000000 
  12.100000    36.175900     0.027643    35.839496     0.000000 
  12.105000    35.953438     0.027814    35.823297     0.000000 
  12.110000    37.834288     0.026431    35.807151     0.000000 
  12.115000    36.240228     0.027594    35.791059     0.000000 
  12.120000    37.043482     0.026995    35.775022     0.000000 
  12.125000    36.726928     0.027228    35.759041     0.000000 
  12.130000    36.917591     0.027087    35.743118     0.000000 
  12.135000    35.481639     0.028184    35.727254     0.000000 
  12.140000    36.683170     0.027260    35.711449     0.000000 
  12.145000    35.803948     0.027930    35.695707     0.000000 
  12.150000    37.195522     0.026885    35.680027     0.000000 
  12.155000    36.584685     0.027334    35.664412     0.000000 
  12.160000    35.931873     0.027830    35.648864     0.000000 
  12.165000    36.205133     0.027620    35.633383     0.000000 
  12.170000    35.956755     0.027811    35.617971     0.000000 
  12.175000    36.936619     0.027073    35.602632     0.000000 
  12.180000    35.927783     0.027834    35.587365     0.000000 
  12.185000    36.785024     0.027185    35.572174     0.000000 
  12.190000    36.152520     0.027661    35.557060     0.000000 
  12.195000    36.250816     0.027586    35.542026     0.000000 
  12.200000    36.139971     0.027670    35.527074     0.000000 
  12.205000    35.916028     0.027843    35.512207     0.000000 
  12.210000    36.369052     0.027496    35.497427     0.000000 
  12.215000    36.709616     0.027241    35.482736     0.000000 
  12.220000    35.083233     0.028504    35.468138     0.000000 
  12.225000    35.915593     0.027843    35.453636     0.000000 
  12.230000    36.644494     0.027289    35.439233     0.000000 
  12.235000    35.635859     0.028062    35.424933     0.000000 
  12.240000    36.245667     0.027590    35.410740     0.000000 
  12.245000    37.145033     0.026921    35.396657     0.000000 
  12.250000    35.777136     0.027951    35.382689     0.000000 
  12.255000    36.480341     0.027412    35.368841     0.000000 
  12.260000    35.804578     0.027929    35.355118     0.000000 
  12.265000    36.169586     0.027648    35.341525     0.000000 
  12.270000    36.885898     0.027111    35.328069     0.000000 
  12.275000    37.039963     0.026998    35.314756     0.000000 
  12.280000    37.246351     0.026848    35.301593     0.000000 
  12.285000    36.628150     0.027301    35.288590     0.000000 
  12.290000    36.218528     0.027610    35.275753     0.000000 
  12.295000    35.723934     0.027992    35.263095     0.000000 
  12.300000    36.320776     0.027532    35.250625     0.000000 
  12.305000    36.440707     0.027442    35.238357     0.000000 
  12.310000    36.260307     0.027578    35.226305     0.000000 
  12.315000    36.305157     0.027544    35.214485     0.000000 
  12.320000    35.082162     0.028505    35.202916     0.000000 
  12.325000    36.529450     0.027375    35.191619     0.000000 
  12.330000    37.063524     0.026981    35.180619     0.000000 
  12.335000    35.588801     0.028099    35.169946     0.000000 
  12.340000    36.657447     0.027280    35.159635     0.000000 
  12.345000    36.113792     0.027690    35.149725     0.000000 
  12.350000    36.155931     0.027658    35.140267     0.000000 
  12.355000    35.402866     0.028246    35.131319     0.000000 
  12.360000    34.836763     0.028705    35.122953     0.000000 
  12.365000    35.155698     0.028445    35.115260     0.000000 
  12.370000    36.278929     0.027564    35.108348     0.000000 
  12.375000    34.869942     0.028678    35.102360     0.000000 
  12.380000    35.968371     0.027802    35.097477     0.000000 
  12.385000    35.655709     0.028046    35.093952     0.000000 
  12.390000    35.926337     0.027835    35.092162     0.000000 
  12.395000    35.805279     0.027929    35.092759     0.000000 
  12.400000    36.209141     0.027617    35.097000     0.000000 
  12.405000    35.515604     0.028157    35.107461     0.000000 
  12.410000    36.040502     0.027747    35.129343     0.000000 
  12.415000    34.778590     0.028753    35.172470     0.000000 
  12.420000    35.425589     0.028228    35.253562     0.000000 
  12.425000    35.723359     0.027993    35.397459     0.000000 
  12.430000    36.640385     0.027292    35.635014     0.000000 
  12.435000    36.833421     0.027149    35.995342     0.000000 
  12.440000    36.505784     0.027393    36.492045     0.000000 
  12.445000    37.327396     0.026790    37.106503     0.000000 
  12.450000    37.462720     0.026693    37.773650     0.000000 
  12.455000    38.137586     0.026221    38.376119     0.000000 
  12.460000    38.065021     0.026271    38.759922     0.000000 
  12.465000    39.359172     0.025407    38.796147     0.000000 
  12.470000    39.252816     0.025476    38.467908     0.000000 
  12.475000    36.827220     0.027154    37.885322     0.000000 
  12.480000    37.448212     0.026704    37.205378     0.000000 
  12.485000    36.812831     0.027164    36.556772     0.000000 
  12.490000    36.277245     0.027565    36.016232     0.000000 
  12.495000    35.169384     0.028434    35.611717     0.000000 
  12.500000    35.736596     0.027983    35.335318     0.000000 
  12.505000    35.282529     0.028343    35.159913     0.000000 
  12.510000    35.949579     0.027817    35.054040     0.000000 
  12.515000    34.778985     0.028753    34.991118     0.000000 
  12.520000    35.359977     0.028281    34.952647     0.000000 
  12.525000    34.254110     0.029194    34.927493     0.000000 
  12.530000    34.343357     0.029118    34.909665     0.000000 
  12.535000    35.414397     0.028237    34.896187     0.000000 
  12.540000    35.422573     0.028231    34.885625     0.000000 
  12.545000    35.123006     0.028471    34.877265     0.000000 
  12.550000    34.285386     0.029167    34.870716     0.000000 
  12.555000    35.542656     0.028135    34.865737     0.000000 
  12.560000    34.799198     0.028736    34.862162     0.000000 
  12.565000    35.118812     0.028475    34.859876     0.000000 
  12.570000    35.430165     0.028225    34.858795     0.000000 
  12.575000    34.837389     0.028705    34.858860     0.000000 
  12.580000    35.038473     0.028540    34.860031     0.000000 
  12.585000    36.129848     0.027678    34.862284     0.000000 
  12.590000    35.900312     0.027855    34.865608     0.000000 
  12.595000    35.202438     0.028407    34.870000     0.000000 
  12.600000    35.293988     0.028333    34.875468     0.000000 
  12.605000    34.693650     0.028824    34.882029     0.000000 
  12.610000    34.386333     0.029081    34.889704     0.000000 
  12.615000    35.435601     0.028220    34.898521     0.000000 
  12.620000    35.900265     0.027855    34.908515     0.000000 
  12.625000    34.695937     0.028822    34.919725     0.000000 
  12.630000    35.307979     0.028322    34.932198     0.000000 
  12.635000    35.414707     0.028237    34.945983     0.000000 
  12.640000    35.516028     0.028156    34.961138     0.000000 
  12.645000    35.004585     0.028568    34.977722     0.000000 
  12.650000    35.432643     0.028223    34.995804     0.000000 
  12.655000    35.170118     0.028433    35.015456     0.000000 
  12.660000    35.338836     0.028297    35.036757     0.000000 
  12.665000    34.938231     0.028622    35.059795     0.000000 
  12.670000    35.498126     0.028171    35.084660     0.000000 
  12.675000    36.179950     0.027640    35.111454     0.000000 
  12.680000    35.193487     0.028414    35.140285     0.000000 
  12.685000    34.248532     0.029198    35.171270     0.000000 
  12.690000    35.106024     0.028485    35.204535     0.000000 
  12.695000    34.157330     0.029276    35.240218     0.000000 
  12.700000    35.687021     0.028021    35.278464     0.000000 
  12.705000    35.165977     0.028437    35.319436     0.000000 
  12.710000    34.583604     0.028915    35.363305     0.000000 
  12.715000    34.999660     0.028572    35.410259     0.000000 
  12.720000    35.066878     0.028517    35.460501     0.000000 
  12.725000    35.662648     0.028041    35.514253     0.000000 
  12.730000    34.775517     0.028756    35.571756     0.000000 
  12.735000    34.566303     0.028930    35.633270     0.000000 
  12.740000    35.501802     0.028168    35.699081     0.000000 
  12.745000    35.683106     0.028024    35.769500     0.000000 
  12.750000    35.689839     0.028019    35.844868     0.000000 
  12.755000    34.008626     0.029404    35.925558     0.000000 
  12.760000    35.314934     0.028317    36.011979     0.000000 
  12.765000    35.328486     0.028306    36.104579     0.000000 
  12.770000    34.554667     0.028940    36.203852     0.000000 
  12.775000    35.752782     0.027970    36.310344     0.000000 
  12.780000    34.820400     0.028719    36.424657     0.000000 
  12.785000    36.081611     0.027715    36.547454     0.000000 
  12.790000    35.111867     0.028480    36.679476     0.000000 
  12.795000    34.640659     0.028868    36.821542     0.000000 
  12.800000    35.781074     0.027948    36.974566     0.000000 
  12.805000    35.631625     0.028065    37.139568     0.000000 
  12.810000    36.161812     0.027653    37.317688     0.000000 
  12.815000    37.114978     0.026943    37.510207     0.000000 
  12.820000    35.753223     0.027970    37.718566     0.000000 
  12.825000    34.995655     0.028575    37.944387     0.000000 
  12.830000    36.427309     0.027452    38.189509     0.000000 
  12.835000    35.563295     0.028119    38.456016     0.000000 
  12.840000    35.621865     0.028073    38.746281     0.000000 
  12.845000    36.427241     0.027452    39.063015     0.000000 
  12.850000    36.076086     0.027719    39.409324     0.000000 
  12.855000    35.910306     0.027847    39.788782     0.000000 
  12.860000    37.036458     0.027000    40.205518     0.000000 
  12.865000    37.906161     0.026381    40.664320     0.000000 
  12.870000    37.078290     0.026970    41.170765     0.000000 
  12.875000    36.763498     0.027201    41.731381     0.000000 
  12.880000    38.119885     0.026233    42.353846     0.000000 
  12.885000    37.458900     0.026696    43.047238     0.000000 
  12.890000    38.348979     0.026076    43.822349     0.000000 
  12.895000    39.283192     0.025456    44.692087     0.000000 
  12.900000    38.966413     0.025663    45.671987     0.000000 
  12.905000    39.970106     0.025019    46.780874     0.000000 
  12.910000    41.406346     0.024151    48.041725     0.000000 
  12.915000    41.128946     0.024314    49.482804     0.000000 
  12.920000    41.853032     0.023893    51.139182     0.000000 
  12.925000    43.953578     0.022751    53.054825     0.000000 
  12.930000    45.520510     0.021968    55.285636     0.000000 
  12.935000    47.104072     0.021230    57.904439     0.000000 
  12.940000    49.077359     0.020376    61.010659     0.000000 
  12.945000    52.512644     0.019043    64.752220     0.000000 
  12.950000    56.556319     0.017681    69.378394     0.000000 
  12.955000    61.763647     0.016191    75.364083     0.000000 
  12.960000    74.326419     0.013454    83.677718     0.000000 
  12.965000    87.406678     0.011441    96.288447     0.000000 
  12.970000   108.565037     0.009211   116.972111     0.000000 
  12.975000   157.206457     0.006361   152.299243     0.000000 
  12.980000   219.228244     0.004561   212.325205     0.000000 
  12.985000   327.755393     0.003051   310.068036     0.000000 
  12.990000   520.403322     0.001922   458.725979     0.000000 
  12.995000   679.472071     0.001472   666.223250     0.000000 
  13.000000   971.090692     0.001030   928.099494     0.000000 
  13.005000  1238.236510     0.000808  1221.025927     0.000000 
  13.010000  1459.032520     0.000685  1499.341395     0.000000 
  13.015000  1711.342240     0.000584  1698.457390     0.000000 
  13.020000  1753.781750     0.000570  1755.343571     0.000000 
  13.025000  1720.580960     0.000581  1648.158099     0.000000 
  13.030000  1440.807850     0.000694  1415.404574     0.000000 
  13.035000  1200.335230     0.000833  1125.234466     0.000000 
  13.040000   915.372129     0.001092   837.821184     0.000000 
  13.045000   587.783376     0.001701   591.592659     0.000000 
  13.050000   419.055526     0.002386   403.209227     0.000000 
  13.055000   257.957993     0.003877   272.304792     0.000000 
  13.060000   174.915185     0.005717   188.435871     0.000000 
  13.065000   131.452393     0.007607   137.898704     0.000000 
  13.070000   102.991995     0.009709   108.391452     0.000000 
  13.075000    84.349885     0.011855    90.983899     0.000000 
  13.080000    76.007804     0.013157    80.117424     0.000000 
  13.085000    68.000584     0.014706    72.720884     0.000000 
  13.090000    61.481843     0.016265    67.237950     0.000000 
  13.095000    58.139938     0.017200    62.912508     0.000000 
  13.100000    53.067366     0.018844    59.369164     0.000000 
  13.105000    50.966198     0.019621    56.403306     0.000000 
  13.110000    48.456911     0.020637    53.887661     0.000000 
  13.115000    46.875582     0.021333    51.733494     0.000000 
  13.120000    45.691738     0.021886    49.874426     0.000000 
  13.125000    43.235322     0.023129    48.258956     0.000000 
  13.130000    43.144298     0.023178    46.846342     0.000000 
  13.135000    41.726890     0.023965    45.603964     0.000000 
  13.140000    39.941606     0.025037    44.505450     0.000000 
  13.145000    39.086402     0.025584    43.529305     0.000000 
  13.150000    39.348580     0.025414    42.657873     0.000000 
  13.155000    38.245786     0.026147    41.876552     0.000000 
  13.160000    38.720070     0.025826    41.173182     0.000000 
  13.165000    37.768696     0.026477    40.537575     0.000000 
  13.170000    37.163995     0.026908    39.961147     0.000000 
  13.175000    37.820881     0.026440    39.436622     0.000000 
  13.180000    36.163400     0.027652    38.957807     0.000000 
  13.185000    36.132270     0.027676    38.519399     0.000000 
  13.190000    35.642147     0.028057    38.116841     0.000000 
  13.195000    35.683299     0.028024    37.746198     0.000000 
  13.200000    36.331236     0.027525    37.404057     0.000000 
  13.205000    35.945778     0.027820    37.087450     0.000000 
  13.210000    34.909361     0.028646    36.793783     0.000000 
  13.215000    34.773470     0.028758    36.520783     0.000000 
  13.220000    34.445764     0.029031    36.266450     0.000000 
  13.225000    34.438464     0.029037    36.029020     0.000000 
  13.230000    34.284434     0.029168    35.806932     0.000000 
  13.235000    34.312447     0.029144    35.598803     0.000000 
  13.240000    33.962005     0.029445    35.403398     0.000000 
  13.245000    33.552023     0.029804    35.219617     0.000000 
  13.250000    33.868955     0.029526    35.046479     0.000000 
  13.255000    34.920700     0.028636    34.883100     0.000000 
  13.260000    34.280585     0.029171    34.728688     0.000000 
  13.265000    34.065911     0.029355    34.582529     0.000000 
  13.270000    33.384597     0.029954    34.443979     0.000000 
  13.275000    33.422202     0.029920    34.312455     0.000000 
  13.280000    33.479372     0.029869    34.187430     0.000000 
  13.285000    33.429428     0.029914    34.068424     0.000000 
  13.290000    33.957255     0.029449    33.955001     0.000000 
  13.295000    35.183811     0.028422    33.846764     0.000000 
  13.300000    33.422066     0.029920    33.743351     0.000000 
  13.305000    34.437725     0.029038    33.644430     0.000000 
  13.310000    33.875581     0.029520    33.549698     0.000000 
  13.315000    34.890254     0.028661    33.458876     0.000000 
  13.320000    34.567255     0.028929    33.371710     0.000000 
  13.325000    34.913631     0.028642    33.287964     0.000000 
  13.330000    33.688581     0.029684    33.207421     0.000000 
  13.335000    33.457918     0.029888    33.129884     0.000000 
  13.340000    33.918541     0.029482    33.055167     0.000000 
  13.345000    34.735348     0.028789    32.983100     0.000000 
  13.350000    33.304993     0.030026    32.913525     0.000000 
  13.355000    33.335912     0.029998    32.846297     0.000000 
  13.360000    33.584023     0.029776    32.781281     0.000000 
  13.365000    32.806078     0.030482    32.718349     0.000000 
  13.370000    32.379450     0.030884    32.657387     0.000000 
  13.375000    32.133237     0.031120    32.598283     0.000000 
  13.380000    33.239198     0.030085    32.540938     0.000000 
  13.385000    32.658825     0.030620    32.485257     0.000000 
  13.390000    33.962939     0.029444    32.431151     0.000000 
  13.395000    32.473505     0.030794    32.378539     0.000000 
  13.400000    33.120217     0.030193    32.327342     0.000000 
  13.405000    32.822177     0.030467    32.277489     0.000000 
  13.410000    32.122480     0.031131    32.228912     0.000000 
  13.415000    33.181849     0.030137    32.181547     0.000000 
  13.420000    32.809415     0.030479    32.135337     0.000000 
  13.425000    33.001784     0.030301    32.090223     0.000000 
  13.430000    31.822726     0.031424    32.046155     0.000000 
  13.435000    32.817373     0.030472    32.003082     0.000000 
  13.440000    32.024105     0.031226    31.960958     0.000000 
  13.445000    32.973259     0.030328    31.919740     0.000000 
  13.450000    33.138182     0.030177    31.879386     0.000000 
  13.455000    32.974494     0.030326    31.839857     0.000000 
  13.460000    32.221492     0.031035    31.801117     0.000000 
  13.465000    32.721306     0.030561    31.763130     0.000000 
  13.470000    32.978580     0.030323    31.725865     0.000000 
  13.475000    31.663117     0.031582    31.689290     0.000000 
  13.480000    32.309710     0.030950    31.653376     0.000000 
  13.485000    32.997002     0.030306    31.618094     0.000000 
  13.490000    31.961125     0.031288    31.583420     0.000000 
  13.495000    31.137195     0.032116    31.549327     0.000000 
  13.500000    32.002349     0.031248    31.515792     0.000000 
  13.505000    32.043551     0.031208    31.482793     0.000000 
  13.510000    30.973459     0.032286    31.449916     0.000000 
  13.515000    32.620375     0.030656    31.417929     0.000000 
  13.520000    32.324785     0.030936    31.386417     0.000000 
  13.525000    31.501897     0.031744    31.355362     0.000000 
  13.530000    32.797418     0.030490    31.324746     0.000000 
  13.535000    32.417096     0.030848    31.294552     0.000000 
  13.540000    30.720203     0.032552    31.264766     0.000000 
  13.545000    32.126156     0.031127    31.235371     0.000000 
  13.550000    32.841277     0.030449    31.206353     0.000000 
  13.555000    31.657919     0.031588    31.177699     0.000000 
  13.560000    32.979131     0.030322    31.149396     0.000000 
  13.565000    31.895692     0.031352    31.121432     0.000000 
  13.570000    31.128419     0.032125    31.093793     0.000000 
  13.575000    31.112831     0.032141    31.066470     0.000000 
  13.580000    32.547247     0.030725    31.039451     0.000000 
  13.585000    31.428386     0.031818    31.012726     0.000000 
  13.590000    31.535926     0.031710    30.986284     0.000000 
  13.595000    31.630388     0.031615    30.960117     0.000000 
  13.600000    31.098845     0.032156    30.934215     0.000000 
  13.605000    31.298964     0.031950    30.908570     0.000000 
  13.610000    31.337161     0.031911    30.883173     0.000000 
  13.615000    31.466292     0.031780    30.858016     0.000000 
  13.620000    32.015614     0.031235    30.833092     0.000000 
  13.625000    31.977228     0.031272    30.808393     0.000000 
  13.630000    30.891742     0.032371    30.783913     0.000000 
  13.635000    32.443764     0.030823    30.759643     0.000000 
  13.640000    31.382498     0.031865    30.735579     0.000000 
  13.645000    30.800762     0.032467    30.711713     0.000000 
  13.650000    30.564350     0.032718    30.688040     0.000000 
  13.655000    31.718578     0.031527    30.664554     0.000000 
  13.660000    31.704408     0.031541    30.641250     0.000000 
  13.665000    31.018872     0.032238    30.618121     0.000000 
  13.670000    32.123663     0.031130    30.595164     0.000000 
  13.675000    31.504523     0.031741    30.572372     0.000000 
  13.680000    31.149167     0.032104    30.549742     0.000000 
  13.685000    30.980063     0.032279    30.527269     0.000000 
  13.690000    31.142001     0.032111    30.504948     0.000000 
  13.695000    31.613203     0.031632    30.482775     0.000000 
  13.700000    30.696224     0.032577    30.460746     0.000000 
  13.705000    31.766929     0.031479    30.438857     0.000000 
  13.710000    31.629589     0.031616    30.417105     0.000000 
  13.715000    30.635551     0.032642    30.395485     0.000000 
  13.720000    31.061814     0.032194    30.373994     0.000000 
  13.725000    31.480872     0.031765    30.352630     0.000000 
  13.730000    30.838810     0.032427    30.331387     0.000000 
  13.735000    31.468041     0.031778    30.310265     0.000000 
  13.740000    31.671230     0.031574    30.289258     0.000000 
  13.745000    31.961578     0.031288    30.268365     0.000000 
  13.750000    31.278607     0.031971    30.247582     0.000000 
  13.755000    31.439683     0.031807    30.226906     0.000000 
  13.760000    30.654262     0.032622    30.206336     0.000000 
  13.765000    30.150996     0.033166    30.185869     0.000000 
  13.770000    31.316489     0.031932    30.165501     0.000000 
  13.775000    30.922966     0.032338    30.145231     0.000000 
  13.780000    30.461982     0.032828    30.125056     0.000000 
  13.785000    30.465871     0.032824    30.104975     0.000000 
  13.790000    30.907205     0.032355    30.084984     0.000000 
  13.795000    30.287860     0.033017    30.065081     0.000000 
  13.800000    30.508547     0.032778    30.045266     0.000000 
  13.805000    31.428723     0.031818    30.025535     0.000000 
  13.810000    30.788747     0.032479    30.005887     0.000000 
  13.815000    30.322111     0.032979    29.986320     0.000000 
  13.820000    31.543990     0.031702    29.966832     0.000000 
  13.825000    30.396269     0.032899    29.947422     0.000000 
  13.830000    29.400684     0.034013    29.928087     0.000000 
  13.835000    30.263357     0.033043    29.908826     0.000000 
  13.840000    29.720708     0.033647    29.889638     0.000000 
  13.845000    29.902902     0.033442    29.870520     0.000000 
  13.850000    30.580693     0.032700    29.851472     0.000000 
  13.855000    30.448251     0.032843    29.832493     0.000000 
  13.860000    31.246971     0.032003    29.813579     0.000000 
  13.865000    30.267077     0.033039    29.794731     0.000000 
  13.870000    29.869814     0.033479    29.775947     0.000000 
  13.875000    29.887867     0.033458    29.757226     0.000000 
  13.880000    30.729471     0.032542    29.738565     0.000000 
  13.885000    30.256486     0.033051    29.719965     0.000000 
  13.890000    30.183050     0.033131    29.701424     0.000000 
  13.895000    30.650156     0.032626    29.682941     0.000000 
  13.900000    30.228437     0.033081    29.664515     0.000000 
  13.905000    29.993494     0.033341    29.646144     0.000000 
  13.910000    30.026148     0.033304    29.627828     0.000000 
  13.915000    30.195464     0.033118    29.609565     0.000000 
  13.920000    30.425784     0.032867    29.591355     0.000000 
  13.925000    29.860707     0.033489    29.573197     0.000000 
  13.930000    30.415298     0.032878    29.555089     0.000000 
  13.935000    31.324232     0.031924    29.537031     0.000000 
  13.940000    30.636043     0.032641    29.519022     0.000000 
  13.945000    30.137058     0.033182    29.501061     0.000000 
  13.950000    29.822950     0.033531    29.483147     0.000000 
  13.955000    29.966243     0.033371    29.465279     0.000000 
  13.960000    29.280164     0.034153    29.447457     0.000000 
  13.965000    29.914790     0.033428    29.429679     0.000000 
  13.970000    30.181701     0.033133    29.411946     0.000000 
  13.975000    30.357008     0.032941    29.394256     0.000000 
  13.980000    29.412743     0.033999    29.439660     0.000000 
  13.985000    30.387209     0.032909    29.422651     0.000000 
  13.990000    29.508763     0.033888    29.405693     0.000000 
  13.995000    30.140677     0.033178    29.388783     0.000000 
  14.000000    29.190735     0.034257    29.371922     0.000000 
  14.005000    30.368842     0.032928    29.355110     0.000000 
  14.010000    31.135551     0.032118    29.338345     0.000000 
  14.015000    30.003047     0.033330    29.321628     0.000000 
  14.020000    30.342434     0.032957    29.304958     0.000000 
  14.025000    28.877077     0.034630    29.288334     0.000000 
  14.030000    28.706321     0.034836    29.271757     0.000000 
  14.035000    29.626638     0.033753    29.255225     0.000000 
  14.040000    29.318335     0.034108    29.238739     0.000000 
  14.045000    29.878663     0.033469    29.222298     0.000000 
  14.050000    29.655670     0.033720    29.205903     0.000000 
  14.055000    29.900235     0.033445    29.189552     0.000000 
  14.060000    30.880940     0.032382    29.173245     0.000000 
  14.065000    28.849622     0.034662    29.156983     0.000000 
  14.070000    29.219786     0.034223    28.969891     0.000000 
  14.075000    29.910124     0.033433    28.955330     0.000000 
  14.080000    29.588286     0.033797    28.940790     0.000000 
  14.085000    30.166294     0.033150    28.926272     0.000000 
  14.090000    29.901864     0.033443    28.911774     0.000000 
  14.095000    29.574895     0.033812    28.897298     0.000000 
  14.100000    30.383323     0.032913    28.882845     0.000000 
  14.105000    28.477856     0.035115    28.868413     0.000000 
  14.110000    28.996423     0.034487    28.854004     0.000000 
  14.115000    29.702399     0.033667    28.839617     0.000000 
  14.120000    28.542013     0.035036    28.825254     0.000000 
  14.125000    29.541200     0.033851    28.810914     0.000000 
  14.130000    29.639095     0.033739    28.796598     0.000000 
  14.135000    29.290740     0.034140    28.782305     0.000000 
  14.140000    30.116291     0.033205    28.768037     0.000000 
  14.145000    29.162661     0.034290    28.753794     0.000000 
  14.150000    29.777065     0.033583    28.739576     0.000000 
  14.155000    30.183050     0.033131    28.725383     0.000000 
  14.160000    29.182386     0.034267    28.711217     0.000000 
  14.165000    29.390532     0.034025    28.697076     0.000000 
  14.170000    29.321478     0.034105    28.682962     0.000000 
  14.175000    29.335147     0.034089    28.668875     0.000000 
  14.180000    29.502183     0.033896    28.654816     0.000000 
  14.185000    30.451719     0.032839    28.640784     0.000000 
  14.190000    28.786724     0.034738    28.626781     0.000000 
  14.195000    29.524080     0.033871    28.612806     0.000000 
  14.200000    29.699885     0.033670    28.598861     0.000000 
  14.205000    29.051353     0.034422    28.584946     0.000000 
  14.210000    28.994215     0.034490    28.571061     0.000000 
  14.215000    29.374304     0.034043    28.557207     0.000000 
  14.220000    29.476666     0.033925    28.543384     0.000000 
  14.225000    28.813458     0.034706    28.529593     0.000000 
  14.230000    28.600458     0.034964    28.515835     0.000000 
  14.235000    29.705128     0.033664    28.502110     0.000000 
  14.240000    29.359296     0.034061    28.488418     0.000000 
  14.245000    29.073998     0.034395    28.474761     0.000000 
  14.250000    29.965688     0.033372    28.461138     0.000000 
  14.255000    28.960038     0.034530    28.447552     0.000000 
  14.260000    28.542299     0.035036    28.434001     0.000000 
  14.265000    29.702449     0.033667    28.420488     0.000000 
  14.270000    28.831805     0.034684    28.407013     0.000000 
  14.275000    29.117740     0.034343    28.393576     0.000000 
  14.280000    29.498292     0.033900    28.380178     0.000000 
  14.285000    28.547207     0.035030    28.366820     0.000000 
  14.290000    30.004765     0.033328    28.353504     0.000000 
  14.295000    29.859930     0.033490    28.340229     0.000000 
  14.300000    29.299456     0.034130    28.326997     0.000000 
  14.305000    28.781603     0.034744    28.313809     0.000000 
  14.310000    28.932758     0.034563    28.300665     0.000000 
  14.315000    29.110206     0.034352    28.287567     0.000000 
  14.320000    28.336208     0.035291    28.274516     0.000000 
  14.325000    29.019072     0.034460    28.261512     0.000000 
  14.330000    28.632297     0.034926    28.248557     0.000000 
  14.335000    29.205866     0.034240    28.235652     0.000000 
  14.340000    28.963464     0.034526    28.222798     0.000000 
  14.345000    28.890465     0.034613    28.209997     0.000000 
  14.350000    28.338335     0.035288    28.197249     0.000000 
  14.355000    29.009987     0.034471    28.184556     0.000000 
  14.360000    28.445375     0.035155    28.171919     0.000000 
  14.365000    29.159394     0.034294    28.159340     0.000000 
  14.370000    28.328122     0.035301    28.146820     0.000000 
  14.375000    28.851716     0.034660    28.134360     0.000000 
  14.380000    28.461274     0.035135    28.121963     0.000000 
  14.385000    28.827317     0.034689    28.109630     0.000000 
  14.390000    28.146878     0.035528    28.097362     0.000000 
  14.395000    29.213033     0.034231    28.085161     0.000000 
  14.400000    29.380531     0.034036    28.073030     0.000000 
  14.405000    28.333895     0.035293    28.060970     0.000000 
  14.410000    29.132461     0.034326    28.048982     0.000000 
  14.415000    27.651992     0.036164    28.037070     0.000000 
  14.420000    28.497779     0.035090    28.025235     0.000000 
  14.425000    29.484274     0.033916    28.013480     0.000000 
  14.430000    29.289300     0.034142    28.001806     0.000000 
  14.435000    29.293432     0.034137    27.990216     0.000000 
  14.440000    28.510690     0.035075    27.978713     0.000000 
  14.445000    28.515152     0.035069    27.967299     0.000000 
  14.450000    28.797998     0.034725    27.955978     0.000000 
  14.455000    28.245801     0.035403    27.944751     0.000000 
  14.460000    28.665746     0.034885    27.933622     0.000000 
  14.465000    28.970211     0.034518    27.922594     0.000000 
  14.470000    28.270968     0.035372    27.911670     0.000000 
  14.475000    28.069308     0.035626    27.900854     0.000000 
  14.480000    28.954467     0.034537    27.890148     0.000000 
  14.485000    28.101836     0.035585    27.879558     0.000000 
  14.490000    28.316167     0.035316    27.869086     0.000000 
  14.495000    28.048681     0.035652    27.858736     0.000000 
  14.500000    28.335995     0.035291    27.848514     0.000000 
  14.505000    28.723243     0.034815    27.838422     0.000000 
  14.510000    28.115848     0.035567    27.828467     0.000000 
  14.515000    27.586261     0.036250    27.818652     0.000000 
  14.520000    28.974809     0.034513    27.808983     0.000000 
  14.525000    28.983812     0.034502    27.799464     0.000000 
  14.530000    28.622208     0.034938    27.790103     0.000000 
  14.535000    28.107687     0.035577    27.780904     0.000000 
  14.540000    28.766249     0.034763    27.771874     0.000000 
  14.545000    28.166586     0.035503    27.763018     0.000000 
  14.550000    28.134411     0.035544    27.754345     0.000000 
  14.555000    28.217833     0.035439    27.745860     0.000000 
  14.560000    27.727378     0.036065    27.737572     0.000000 
  14.565000    28.650489     0.034903    27.729488     0.000000 
  14.570000    27.601446     0.036230    27.721617     0.000000 
  14.575000    28.361732     0.035259    27.713967     0.000000 
  14.580000    28.845472     0.034667    27.706547     0.000000 
  14.585000    26.945251     0.037112    27.699368     0.000000 
  14.590000    28.203292     0.035457    27.692439     0.000000 
  14.595000    28.930412     0.034566    27.685772     0.000000 
  14.600000    28.087208     0.035603    27.679378     0.000000 
  14.605000    29.138504     0.034319    27.673268     0.000000 
  14.610000    28.881278     0.034625    27.667457     0.000000 
  14.615000    28.396664     0.035215    27.661956     0.000000 
  14.620000    28.025262     0.035682    27.656781     0.000000 
  14.625000    27.650212     0.036166    27.651947     0.000000 
  14.630000    28.544631     0.035033    27.647470     0.000000 
  14.635000    27.804207     0.035966    27.643368     0.000000 
  14.640000    26.788154     0.037330    27.639657     0.000000 
  14.645000    28.528989     0.035052    27.636358     0.000000 
  14.650000    27.810326     0.035958    27.633491     0.000000 
  14.655000    28.636982     0.034920    27.631079     0.000000 
  14.660000    27.783280     0.035993    27.629143     0.000000 
  14.665000    27.769766     0.036010    27.627711     0.000000 
  14.670000    28.794499     0.034729    27.626807     0.000000 
  14.675000    27.611366     0.036217    27.626460     0.000000 
  14.680000    27.273790     0.036665    27.626701     0.000000 
  14.685000    28.040560     0.035663    27.627561     0.000000 
  14.690000    27.992248     0.035724    27.629077     0.000000 
  14.695000    27.764236     0.036018    27.631284     0.000000 
  14.700000    27.861371     0.035892    27.634223     0.000000 
  14.705000    27.832382     0.035929    27.637938     0.000000 
  14.710000    27.920308     0.035816    27.642473     0.000000 
  14.715000    29.242980     0.034196    27.647878     0.000000 
  14.720000    27.694296     0.036109    27.654208     0.000000 
  14.725000    27.723492     0.036070    27.661519     0.000000 
  14.730000    27.831954     0.035930    27.669875     0.000000 
  14.735000    28.075846     0.035618    27.679342     0.000000 
  14.740000    28.062589     0.035635    27.689994     0.000000 
  14.745000    28.065949     0.035630    27.701909     0.000000 
  14.750000    27.904699     0.035836    27.715174     0.000000 
  14.755000    27.817437     0.035949    27.729881     0.000000 
  14.760000    27.813469     0.035954    27.746133     0.000000 
  14.765000    27.578861     0.036260    27.764040     0.000000 
  14.770000    28.537453     0.035042    27.783722     0.000000 
  14.775000    28.259343     0.035387    27.805312     0.000000 
  14.780000    27.110372     0.036886    27.828955     0.000000 
  14.785000    27.477434     0.036393    27.854809     0.000000 
  14.790000    27.860807     0.035893    27.883047     0.000000 
  14.795000    27.078785     0.036929    27.913863     0.000000 
  14.800000    27.940942     0.035790    27.947468     0.000000 
  14.805000    27.147107     0.036836    27.984095     0.000000 
  14.810000    28.616088     0.034945    28.024003     0.000000 
  14.815000    27.717976     0.036078    28.067479     0.000000 
  14.820000    28.019392     0.035690    28.114842     0.000000 
  14.825000    27.203277     0.036760    28.166448     0.000000 
  14.830000    28.032569     0.035673    28.222694     0.000000 
  14.835000    27.671364     0.036138    28.284025     0.000000 
  14.840000    28.411009     0.035198    28.350939     0.000000 
  14.845000    28.487824     0.035103    28.423999     0.000000 
  14.850000    28.083700     0.035608    28.503839     0.000000 
  14.855000    27.849480     0.035907    28.591176     0.000000 
  14.860000    27.848687     0.035908    28.686827     0.000000 
  14.865000    28.347886     0.035276    28.791719     0.000000 
  14.870000    28.108661     0.035576    28.906916     0.000000 
  14.875000    27.984733     0.035734    29.033634     0.000000 
  14.880000    27.985048     0.035733    29.173277     0.000000 
  14.885000    28.836946     0.034678    29.327468     0.000000 
  14.890000    29.593973     0.033791    29.498088     0.000000 
  14.895000    29.271313     0.034163    29.687336     0.000000 
  14.900000    29.319892     0.034107    29.897784     0.000000 
  14.905000    29.863260     0.033486    30.132463     0.000000 
  14.910000    28.896154     0.034607    30.394963     0.000000 
  14.915000    28.593261     0.034973    30.689554     0.000000 
  14.920000    29.526523     0.033868    31.021355     0.000000 
  14.925000    29.856576     0.033493    31.396534     0.000000 
  14.930000    30.784744     0.032484    31.822578     0.000000 
  14.935000    30.099305     0.033223    32.308643     0.000000 
  14.940000    30.356945     0.032941    32.866014     0.000000 
  14.945000    31.036241     0.032220    33.508737     0.000000 
  14.950000    31.584846     0.031661    34.254518     0.000000 
  14.955000    33.259948     0.030066    35.126158     0.000000 
  14.960000    34.343552     0.029118    36.154219     0.000000 
  14.965000    35.317284     0.028315    37.382851     0.000000 
  14.970000    36.284278     0.027560    38.883519     0.000000 
  14.975000    37.782148     0.026468    40.787084     0.000000 
  14.980000    41.620198     0.024027    43.353568     0.000000 
  14.985000    46.830183     0.021354    47.107587     0.000000 
  14.990000    53.718577     0.018616    53.064247     0.000000 
  14.995000    63.261595     0.015807    63.034161     0.000000 
  15.000000    87.606447     0.011415    79.907786     0.000000 
  15.005000   112.074956     0.008923   107.690377     0.000000 
  15.010000   162.283416     0.006162   150.966741     0.000000 
  15.015000   230.052410     0.004347   213.552536     0.000000 
  15.020000   283.094388     0.003532   296.419592     0.000000 
  15.025000   397.863067     0.002513   395.429120     0.000000 
  15.030000   490.396908     0.002039   499.611685     0.000000 
  15.035000   552.338097     0.001810   590.773720     0.000000 
  15.040000   629.645107     0.001588   646.416326     0.000000 
  15.045000   629.289122     0.001589   649.045719     0.000000 
  15.050000   610.741332     0.001637   597.698855     0.000000 
  15.055000   494.203795     0.002023   508.753533     0.000000 
  15.060000   430.244810     0.002324   404.815679     0.000000 
  15.065000   313.686548     0.003188   304.699034     0.000000 
  15.070000   209.734449     0.004768   220.045774     0.000000 
  15.075000   155.984279     0.006411   155.558694     0.000000 
  15.080000   101.851014     0.009818   110.637294     0.000000 
  15.085000    80.355095     0.012445    81.624547     0.000000 
  15.090000    65.898825     0.015175    63.929959     0.000000 
  15.095000    53.336621     0.018749    53.457516     0.000000 
  15.100000    47.894631     0.020879    47.208818     0.000000 
  15.105000    43.969479     0.022743    43.285418     0.000000 
  15.110000    40.807001     0.024506    40.614442     0.000000 
  15.115000    38.309407     0.026103    38.638669     0.000000 
  15.120000    37.777267     0.026471    37.081693     0.000000 
  15.125000    34.323020     0.029135    35.805045     0.000000 
  15.130000    34.669107     0.028844    34.733823     0.000000 
  15.135000    32.342298     0.030919    33.822246     0.000000 
  15.140000    31.754519     0.031492    33.038873     0.000000 
  15.145000    31.421589     0.031825    32.360356     0.000000 
  15.150000    29.686296     0.033686    31.768608     0.000000 
  15.155000    30.394392     0.032901    31.249299     0.000000 
  15.160000    29.996164     0.033338    30.790925     0.000000 
  15.165000    28.924187     0.034573    30.384161     0.000000 
  15.170000    28.955594     0.034536    30.021386     0.000000 
  15.175000    28.436581     0.035166    29.696327     0.000000 
  15.180000    28.500481     0.035087    29.403781     0.000000 
  15.185000    29.148057     0.034308    29.139407     0.000000 
  15.190000    28.219379     0.035437    28.899562     0.000000 
  15.195000    27.812720     0.035955    28.681169     0.000000 
  15.200000    28.126197     0.035554    28.481616     0.000000 
  15.205000    27.192896     0.036774    28.298677     0.000000 
  15.210000    27.706282     0.036093    28.130443     0.000000 
  15.215000    27.674074     0.036135    27.975269     0.000000 
  15.220000    27.654775     0.036160    27.831734     0.000000 
  15.225000    27.739959     0.036049    27.698606     0.000000 
  15.230000    27.915173     0.035823    27.574809     0.000000 
  15.235000    27.126056     0.036865    27.459404     0.000000 
  15.240000    27.417676     0.036473    27.351565     0.000000 
  15.245000    27.733220     0.036058    27.250566     0.000000 
  15.250000    26.763423     0.037364    27.155767     0.000000 
  15.255000    26.985366     0.037057    27.066599     0.000000 
  15.260000    26.386999     0.037897    26.982558     0.000000 
  15.265000    26.282299     0.038048    26.903195     0.000000 
  15.270000    26.115845     0.038291    26.828108     0.000000 
  15.275000    27.397598     0.036500    26.756939     0.000000 
  15.280000    27.142618     0.036842    26.689364     0.000000 
  15.285000    26.665422     0.037502    26.625095     0.000000 
  15.290000    26.613621     0.037575    26.563871     0.000000 
  15.295000    27.488326     0.036379    26.505455     0.000000 
  15.300000    26.576559     0.037627    26.449634     0.000000 
  15.305000    26.573443     0.037632    26.396214     0.000000 
  15.310000    26.403259     0.037874    26.345021     0.000000 
  15.315000    26.456210     0.037798    26.295893     0.000000 
  15.320000    26.228222     0.038127    26.248685     0.000000 
  15.325000    26.583601     0.037617    26.203265     0.000000 
  15.330000    25.996124     0.038467    26.175133     0.000000 
  15.335000    25.288942     0.039543    26.133078     0.000000 
  15.340000    26.019459     0.038433    26.092476     0.000000 
  15.345000    26.513200     0.037717    26.053234     0.000000 
  15.350000    25.956097     0.038527    26.015264     0.000000 
  15.355000    26.333896     0.037974    25.978489     0.000000 
  15.360000    25.804631     0.038753    25.942832     0.000000 
  15.365000    26.045842     0.038394    25.908228     0.000000 
  15.370000    25.713277     0.038890    25.874614     0.000000 
  15.375000    26.142559     0.038252    25.841930     0.000000 
  15.380000    25.209334     0.039668    25.810125     0.000000 
  15.385000    26.232823     0.038120    25.779146     0.000000 
  15.390000    25.461333     0.039275    25.748949     0.000000 
  15.395000    25.013063     0.039979    25.719489     0.000000 
  15.400000    25.315156     0.039502    25.690728     0.000000 
  15.405000    26.260977     0.038079    25.662627     0.000000 
  15.410000    26.101872     0.038311    25.635151     0.000000 
  15.415000    25.042134     0.039933    25.608268     0.000000 
  15.420000    26.647450     0.037527    25.581948     0.000000 
  15.425000    25.587708     0.039081    25.556161     0.000000 
  15.430000    26.582860     0.037618    25.530882     0.000000 
  15.435000    25.928060     0.038568    25.506086     0.000000 
  15.440000    25.621703     0.039029    25.481748     0.000000 
  15.445000    26.221624     0.038136    25.457847     0.000000 
  15.450000    26.079041     0.038345    25.434363     0.000000 
  15.455000    25.672385     0.038952    25.411276     0.000000 
  15.460000    26.074860     0.038351    25.388568     0.000000 
  15.465000    25.308156     0.039513    25.366221     0.000000 
  15.470000    25.519429     0.039186    25.344219     0.000000 
  15.475000    25.192845     0.039694    25.322548     0.000000 
  15.480000    25.649646     0.038987    25.301193     0.000000 
  15.485000    25.568070     0.039111    25.280140     0.000000 
  15.490000    25.649362     0.038987    25.259377     0.000000 
  15.495000    25.534451     0.039163    25.238891     0.000000 
  15.500000    25.682151     0.038938    25.218672     0.000000 
  15.505000    25.485395     0.039238    25.198707     0.000000 
  15.510000    25.571600     0.039106    25.178988     0.000000 
  15.515000    25.631750     0.039014    25.159504     0.000000 
  15.520000    25.244813     0.039612    25.140246     0.000000 
  15.525000    25.555957     0.039130    25.121206     0.000000 
  15.530000    25.300803     0.039524    25.102375     0.000000 
  15.535000    25.845139     0.038692    25.083745     0.000000 
  15.540000    25.065016     0.039896    25.065310     0.000000 
  15.545000    24.674814     0.040527    25.047061     0.000000 
  15.550000    25.087552     0.039860    25.028993     0.000000 
  15.555000    25.361369     0.039430    25.011099     0.000000 
  15.560000    25.440038     0.039308    24.993373     0.000000 
  15.565000    24.789767     0.040339    24.975809     0.000000 
  15.570000    24.390614     0.040999    24.958401     0.000000 
  15.575000    24.508038     0.040803    24.941145     0.000000 
  15.580000    25.135170     0.039785    24.924036     0.000000 
  15.585000    24.899201     0.040162    24.907068     0.000000 
  15.590000    25.044705     0.039929    24.890238     0.000000 
  15.595000    25.005171     0.039992    24.873541     0.000000 
  15.600000    24.635935     0.040591    24.856972     0.000000 
  15.605000    25.559049     0.039125    24.840529     0.000000 
  15.610000    24.446242     0.040906    24.824208     0.000000 
  15.615000    25.111562     0.039822    24.808004     0.000000 
  15.620000    25.195152     0.039690    24.791914     0.000000 
  15.625000    23.987655     0.041688    24.775936     0.000000 
  15.630000    25.636391     0.039007    24.760067     0.000000 
  15.635000    24.922560     0.040124    24.744302     0.000000 
  15.640000    25.445406     0.039300    24.728640     0.000000 
  15.645000    24.679097     0.040520    24.713078     0.000000 
  15.650000    24.904657     0.040153    24.697613     0.000000 
  15.655000    24.903234     0.040155    24.682244     0.000000 
  15.660000    26.182894     0.038193    24.666967     0.000000 
  15.665000    25.164107     0.039739    24.651780     0.000000 
  15.670000    24.698064     0.040489    24.636682     0.000000 
  15.675000    24.218367     0.041291    24.621670     0.000000 
  15.680000    25.261018     0.039587    24.606743     0.000000 
  15.685000    25.135934     0.039784    24.591898     0.000000 
  15.690000    24.597296     0.040655    24.577135     0.000000 
  15.695000    25.059798     0.039905    24.562450     0.000000 
  15.700000    25.333184     0.039474    24.547844     0.000000 
  15.705000    25.200876     0.039681    24.533314     0.000000 
  15.710000    25.249688     0.039604    24.518859     0.000000 
  15.715000    24.115155     0.041468    24.504478     0.000000 
  15.720000    24.357546     0.041055    24.490169     0.000000 
  15.725000    24.517806     0.040787    24.475932     0.000000 
  15.730000    25.170413     0.039729    24.461765     0.000000 
  15.735000    24.571640     0.040697    24.447667     0.000000 
  15.740000    23.940081     0.041771    24.433637     0.000000 
  15.745000    25.462118     0.039274    24.419674     0.000000 
  15.750000    24.858393     0.040228    24.405778     0.000000 
  15.755000    24.720133     0.040453    24.391948     0.000000 
  15.760000    24.757450     0.040392    24.378183     0.000000 
  15.765000    24.809867     0.040307    24.364482     0.000000 
  15.770000    24.328980     0.041103    24.350845     0.000000 
  15.775000    24.196314     0.041329    24.337271     0.000000 
  15.780000    24.104923     0.041485    24.323759     0.000000 
  15.785000    23.652527     0.042279    24.310310     0.000000 
  15.790000    24.562115     0.040713    24.296923     0.000000 
  15.795000    25.117405     0.039813    24.283598     0.000000 
  15.800000    24.370359     0.041033    24.270334     0.000000 
  15.805000    24.735835     0.040427    24.257131     0.000000 
  15.810000    24.713927     0.040463    24.243989     0.000000 
  15.815000    23.556654     0.042451    24.230908     0.000000 
  15.820000    24.494716     0.040825    24.217887     0.000000 
  15.825000    24.418854     0.040952    24.204928     0.000000 
  15.830000    24.384994     0.041009    24.192030     0.000000 
  15.835000    24.649653     0.040569    24.179193     0.000000 
  15.840000    24.236098     0.041261    24.166417     0.000000 
  15.845000    23.658393     0.042268    24.153703     0.000000 
  15.850000    24.339525     0.041085    24.141050     0.000000 
  15.855000    25.142221     0.039774    24.128460     0.000000 
  15.860000    24.283223     0.041181    24.115933     0.000000 
  15.865000    24.302745     0.041148    24.103469     0.000000 
  15.870000    24.012221     0.041645    24.091070     0.000000 
  15.875000    24.103845     0.041487    24.078734     0.000000 
  15.880000    23.813945     0.041992    24.066465     0.000000 
  15.885000    24.085323     0.041519    24.054261     0.000000 
  15.890000    24.987876     0.040019    24.042125     0.000000 
  15.895000    24.484452     0.040842    24.030056     0.000000 
  15.900000    24.295916     0.041159    24.018057     0.000000 
  15.905000    24.185298     0.041347    24.006129     0.000000 
  15.910000    24.518336     0.040786    23.994272     0.000000 
  15.915000    24.266239     0.041210    23.982488     0.000000 
  15.920000    24.782938     0.040350    23.970779     0.000000 
  15.925000    23.782695     0.042047    23.959146     0.000000 
  15.930000    24.279710     0.041187    23.947591     0.000000 
  15.935000    23.965891     0.041726    23.936115     0.000000 
  15.940000    23.385847     0.042761    23.924722     0.000000 
  15.945000    24.572254     0.040696    23.913412     0.000000 
  15.950000    23.478177     0.042593    23.902188     0.000000 
  15.955000    24.043921     0.041591    23.891053     0.000000 
  15.960000    24.191316     0.041337    23.880010     0.000000 
  15.965000    24.219578     0.041289    23.869060     0.000000 
  15.970000    24.418085     0.040953    23.858207     0.000000 
  15.975000    24.334137     0.041095    23.847455     0.000000 
  15.980000    22.696394     0.044060    23.836805     0.000000 
  15.985000    23.851874     0.041925    23.826263     0.000000 
  15.990000    23.769295     0.042071    23.815833     0.000000 
  15.995000    24.318322     0.041121    23.805517     0.000000 
  16.000000    24.449658     0.040900    23.795320     0.000000 
  16.005000    23.820700     0.041980    23.785248     0.000000 
  16.010000    23.269731     0.042974    23.775306     0.000000 
  16.015000    24.292638     0.041165    23.765498     0.000000 
  16.020000    24.319642     0.041119    23.755831     0.000000 
  16.025000    24.729702     0.040437    23.746310     0.000000 
  16.030000    23.679685     0.042230    23.736943     0.000000 
  16.035000    23.610077     0.042355    23.727736     0.000000 
  16.040000    23.848562     0.041931    23.718697     0.000000 
  16.045000    23.463761     0.042619    23.709834     0.000000 
  16.050000    23.750946     0.042104    23.701156     0.000000 
  16.055000    23.644797     0.042293    23.692673     0.000000 
  16.060000    24.612157     0.040630    23.684394     0.000000 
  16.065000    23.955114     0.041745    23.676331     0.000000 
  16.070000    24.400324     0.040983    23.668495     0.000000 
  16.075000    23.950643     0.041753    23.660900     0.000000 
  16.080000    24.015520     0.041640    23.653557     0.000000 
  16.085000    24.561522     0.040714    23.646484     0.000000 
  16.090000    23.151575     0.043194    23.639694     0.000000 
  16.095000    24.311090     0.041133    23.633207     0.000000 
  16.100000    23.541539     0.042478    23.627040     0.000000 
  16.105000    22.625892     0.044197    23.621215     0.000000 
  16.110000    24.183505     0.041350    23.553237     0.000000 
  16.115000    24.561851     0.040714    23.548744     0.000000 
  16.120000    23.568323     0.042430    23.544656     0.000000 
  16.125000    23.939708     0.041772    23.541003     0.000000 
  16.130000    23.716194     0.042165    23.537815     0.000000 
  16.135000    22.779858     0.043898    23.535129     0.000000 
  16.140000    23.506397     0.042542    23.532980     0.000000 
  16.145000    23.395937     0.042742    23.531412     0.000000 
  16.150000    23.800863     0.042015    23.530469     0.000000 
  16.155000    23.610146     0.042355    23.530201     0.000000 
  16.160000    23.370583     0.042789    23.530665     0.000000 
  16.165000    23.104100     0.043282    23.531920     0.000000 
  16.170000    24.267649     0.041207    23.534037     0.000000 
  16.175000    23.805343     0.042007    23.537089     0.000000 
  16.180000    24.166388     0.041380    23.541160     0.000000 
  16.185000    23.805474     0.042007    23.546345     0.000000 
  16.190000    22.771735     0.043914    23.552747     0.000000 
  16.195000    23.533092     0.042493    23.560485     0.000000 
  16.200000    22.434730     0.044574    23.569690     0.000000 
  16.205000    23.522986     0.042512    23.580509     0.000000 
  16.210000    24.061969     0.041559    23.593112     0.000000 
  16.215000    22.510670     0.044423    23.607688     0.000000 
  16.220000    23.670231     0.042247    23.624454     0.000000 
  16.225000    23.459968     0.042626    23.643656     0.000000 
  16.230000    22.547164     0.044351    23.665576     0.000000 
  16.235000    24.145458     0.041416    23.690538     0.000000 
  16.240000    23.838232     0.041949    23.718918     0.000000 
  16.245000    23.724340     0.042151    23.751148     0.000000 
  16.250000    23.059175     0.043367    23.787731     0.000000 
  16.255000    23.470194     0.042607    23.829256     0.000000 
  16.260000    23.941353     0.041769    23.876414     0.000000 
  16.265000    23.054531     0.043375    23.930021     0.000000 
  16.270000    24.242617     0.041250    23.991042     0.000000 
  16.275000    25.146637     0.039767    24.060632     0.000000 
  16.280000    23.622826     0.042332    24.140174     0.000000 
  16.285000    24.091738     0.041508    24.231343     0.000000 
  16.290000    24.916873     0.040133    24.336173     0.000000 
  16.295000    24.144914     0.041417    24.457162     0.000000 
  16.300000    23.604158     0.042365    24.597395     0.000000 
  16.305000    24.631215     0.040599    24.760736     0.000000 
  16.310000    24.647684     0.040572    24.952097     0.000000 
  16.315000    25.297186     0.039530    25.177934     0.000000 
  16.320000    24.818724     0.040292    25.447258     0.000000 
  16.325000    26.290351     0.038037    25.773978     0.000000 
  16.330000    25.015876     0.039975    26.182407     0.000000 
  16.335000    26.377234     0.037911    26.719558     0.000000 
  16.340000    28.238219     0.035413    27.480058     0.000000 
  16.345000    28.055161     0.035644    28.650303     0.000000 
  16.350000    31.321402     0.031927    30.573930     0.000000 
  16.355000    35.268695     0.028354    33.825643     0.000000 
  16.360000    39.041082     0.025614    39.253629     0.000000 
  16.365000    50.338676     0.019865    47.922783     0.000000 
  16.370000    61.086117     0.016370    60.887846     0.000000 
  16.375000    77.292215     0.012938    78.776016     0.000000 
  16.380000   101.470552     0.009855   101.259354     0.000000 
  16.385000   121.671007     0.008219   126.581832     0.000000 
  16.390000   148.501753     0.006734   151.294967     0.000000 
  16.395000   171.252014     0.005839   170.395702     0.000000 
  16.400000   181.982846     0.005495   178.559567     0.000000 
  16.405000   182.500543     0.005479   173.036661     0.000000 
  16.410000   165.245567     0.006052   155.761249     0.000000 
  16.415000   150.837349     0.006630   131.773251     0.000000 
  16.420000   111.449502     0.008973   106.255239     0.000000 
  16.425000    87.006514     0.011493    82.996309     0.000000 
  16.430000    66.440446     0.015051    64.086973     0.000000 
  16.435000    47.349326     0.021120    50.115728     0.000000 
  16.440000    39.142450     0.025548    40.610883     0.000000 
  16.445000    34.809794     0.028728    34.571051     0.000000 
  16.450000    30.842278     0.032423    30.913169     0.000000 
  16.455000    29.038748     0.034437    28.738055     0.000000 
  16.460000    27.727476     0.036065    27.416933     0.000000 
  16.465000    26.330635     0.037979    26.563938     0.000000 
  16.470000    25.708479     0.038898    25.965344     0.000000 
  16.475000    24.826950     0.040279    25.511127     0.000000 
  16.480000    25.517727     0.039188    25.146477     0.000000 
  16.485000    24.731110     0.040435    24.843403     0.000000 
  16.490000    24.233754     0.041265    24.586304     0.000000 
  16.495000    25.218090     0.039654    24.365347     0.000000 
  16.500000    24.242337     0.041250    24.173631     0.000000 
  16.505000    23.079872     0.043328    24.005962     0.000000 
  16.510000    23.333845     0.042856    23.858280     0.000000 
  16.515000    23.954031     0.041747    23.727353     0.000000 
  16.520000    23.178736     0.043143    23.610572     0.000000 
  16.525000    22.877809     0.043710    23.505812     0.000000 
  16.530000    23.599904     0.042373    23.411332     0.000000 
  16.535000    22.748455     0.043959    23.325690     0.000000 
  16.540000    22.673044     0.044105    23.247688     0.000000 
  16.545000    23.111009     0.043269    23.176324     0.000000 
  16.550000    22.998562     0.043481    23.110753     0.000000 
  16.555000    23.215029     0.043076    23.050261     0.000000 
  16.560000    23.251631     0.043008    22.994238     0.000000 
  16.565000    23.067606     0.043351    22.942164     0.000000 
  16.570000    23.032474     0.043417    22.893592     0.000000 
  16.575000    22.571557     0.044304    22.848138     0.000000 
  16.580000    23.440182     0.042662    22.805466     0.000000 
  16.585000    22.692533     0.044067    22.765286     0.000000 
  16.590000    22.470546     0.044503    22.727344     0.000000 
  16.595000    23.015522     0.043449    22.691418     0.000000 
  16.600000    22.420229     0.044603    22.657314     0.000000 
  16.605000    22.650032     0.044150    22.624858     0.000000 
  16.610000    22.826866     0.043808    22.593898     0.000000 
  16.615000    22.684830     0.044082    22.564299     0.000000 
  16.620000    22.354659     0.044733    22.535942     0.000000 
  16.625000    22.978433     0.043519    22.508719     0.000000 
  16.630000    21.836667     0.045795    22.482533     0.000000 
  16.635000    22.662136     0.044126    22.457300     0.000000 
  16.640000    21.553047     0.046397    22.432942     0.000000 
  16.645000    22.635538     0.044178    22.409390     0.000000 
  16.650000    23.389155     0.042755    22.386582     0.000000 
  16.655000    22.760078     0.043937    22.364459     0.000000 
  16.660000    22.277465     0.044888    22.342972     0.000000 
  16.665000    22.052857     0.045346    22.322074     0.000000 
  16.670000    22.460569     0.044522    22.301722     0.000000 
  16.675000    22.743686     0.043968    22.281878     0.000000 
  16.680000    22.632862     0.044184    22.262507     0.000000 
  16.685000    22.474686     0.044495    22.243577     0.000000 
  16.690000    22.088971     0.045271    22.225057     0.000000 
  16.695000    22.141028     0.045165    22.206922     0.000000 
  16.700000    22.283910     0.044875    22.189146     0.000000 
  16.705000    22.492150     0.044460    22.171707     0.000000 
  16.710000    22.390408     0.044662    22.154584     0.000000 
  16.715000    22.654525     0.044141    22.137758     0.000000 
  16.720000    22.491977     0.044460    22.121210     0.000000 
  16.725000    22.289196     0.044865    22.104924     0.000000 
  16.730000    22.121696     0.045204    22.088885     0.000000 
  16.735000    21.669437     0.046148    22.073079     0.000000 
  16.740000    22.040245     0.045372    22.057493     0.000000 
  16.745000    22.618283     0.044212    22.042115     0.000000 
  16.750000    22.061040     0.045329    22.026933     0.000000 
  16.755000    22.104078     0.045241    22.011936     0.000000 
  16.760000    21.608002     0.046279    21.997116     0.000000 
  16.765000    22.387974     0.044667    21.982462     0.000000 
  16.770000    22.428593     0.044586    21.967967     0.000000 
  16.775000    21.841586     0.045784    21.953622     0.000000 
  16.780000    21.909978     0.045641    21.939421     0.000000 
  16.785000    21.825782     0.045817    21.925355     0.000000 
  16.790000    22.060222     0.045330    21.911418     0.000000 
  16.795000    21.504919     0.046501    21.897606     0.000000 
  16.800000    22.260060     0.044924    21.883910     0.000000 
  16.805000    21.966525     0.045524    21.870327     0.000000 
  16.810000    21.628826     0.046235    21.856851     0.000000 
  16.815000    21.943340     0.045572    21.843478     0.000000 
  16.820000    21.619629     0.046254    21.830202     0.000000 
  16.825000    22.278699     0.044886    21.817020     0.000000 
  16.830000    22.275774     0.044892    21.803928     0.000000 
  16.835000    21.928924     0.045602    21.790922     0.000000 
  16.840000    21.755489     0.045965    21.777998     0.000000 
  16.845000    21.544133     0.046416    21.765154     0.000000 
  16.850000    21.813857     0.045842    21.752385     0.000000 
  16.855000    22.571024     0.044305    21.739689     0.000000 
  16.860000    21.905918     0.045650    21.727064     0.000000 
  16.865000    20.865277     0.047927    21.714506     0.000000 
  16.870000    21.342161     0.046856    21.702013     0.000000 
  16.875000    22.405065     0.044633    21.689582     0.000000 
  16.880000    21.637074     0.046217    21.677212     0.000000 
  16.885000    21.260374     0.047036    21.664900     0.000000 
  16.890000    21.670694     0.046145    21.652644     0.000000 
  16.895000    21.447624     0.046625    21.640442     0.000000 
  16.900000    21.722982     0.046034    21.628292     0.000000 
  16.905000    21.826772     0.045815    21.616193     0.000000 
  16.910000    21.586090     0.046326    21.604143     0.000000 
  16.915000    21.807382     0.045856    21.592139     0.000000 
  16.920000    22.434332     0.044575    21.580182     0.000000 
  16.925000    22.097652     0.045254    21.568269     0.000000 
  16.930000    21.774671     0.045925    21.556398     0.000000 
  16.935000    21.602590     0.046291    21.544570     0.000000 
  16.940000    21.542518     0.046420    21.532781     0.000000 
  16.945000    21.085085     0.047427    21.521032     0.000000 
  16.950000    21.212698     0.047142    21.509320     0.000000 
  16.955000    22.069928     0.045311    21.497646     0.000000 
  16.960000    21.623731     0.046245    21.486007     0.000000 
  16.965000    21.014483     0.047586    21.474403     0.000000 
  16.970000    21.982467     0.045491    21.462833     0.000000 
  16.975000    21.771517     0.045932    21.451296     0.000000 
  16.980000    20.646451     0.048434    21.439791     0.000000 
  16.985000    22.029040     0.045395    21.428317     0.000000 
  16.990000    21.799580     0.045872    21.416874     0.000000 
  16.995000    21.609714     0.046275    21.405460     0.000000 
  17.000000    21.160378     0.047258    21.394076     0.000000 
  17.005000    20.998008     0.047624    21.382719     0.000000 
  17.010000    21.392730     0.046745    21.371390     0.000000 
  17.015000    21.871637     0.045721    21.360088     0.000000 
  17.020000    21.271169     0.047012    21.348812     0.000000 
  17.025000    21.329849     0.046883    21.337562     0.000000 
  17.030000    21.410778     0.046705    21.326337     0.000000 
  17.035000    21.301212     0.046946    21.315137     0.000000 
  17.040000    21.029173     0.047553    21.303960     0.000000 
  17.045000    21.456487     0.046606    21.292807     0.000000 
  17.050000    21.463272     0.046591    21.281677     0.000000 
  17.055000    21.541989     0.046421    21.270569     0.000000 
  17.060000    22.004512     0.045445    21.259484     0.000000 
  17.065000    20.887589     0.047875    21.248420     0.000000 
  17.070000    21.276323     0.047001    21.237377     0.000000 
  17.075000    21.936619     0.045586    21.226356     0.000000 
  17.080000    20.909615     0.047825    21.215354     0.000000 
  17.085000    21.113184     0.047364    21.204373     0.000000 
  17.090000    21.543059     0.046419    21.193411     0.000000 
  17.095000    20.989779     0.047642    21.182468     0.000000 
  17.100000    21.281891     0.046988    21.171545     0.000000 
  17.105000    20.666511     0.048387    21.160640     0.000000 
  17.110000    21.556430     0.046390    21.149753     0.000000 
  17.115000    21.721398     0.046038    21.138885     0.000000 
  17.120000    21.521778     0.046465    21.128034     0.000000 
  17.125000    20.950192     0.047732    21.117200     0.000000 
  17.130000    21.688382     0.046108    21.106384     0.000000 
  17.135000    21.364369     0.046807    21.095585     0.000000 
  17.140000    21.228620     0.047106    21.084802     0.000000 
  17.145000    21.607570     0.046280    21.074035     0.000000 
  17.150000    21.582211     0.046334    21.063285     0.000000 
  17.155000    21.038065     0.047533    21.052551     0.000000 
  17.160000    20.210717     0.049479    21.041832     0.000000 
  17.165000    21.048352     0.047510    21.031129     0.000000 
  17.170000    21.178009     0.047219    21.020440     0.000000 
  17.175000    21.349714     0.046839    21.009767     0.000000 
  17.180000    21.013837     0.047588    20.999109     0.000000 
  17.185000    21.026683     0.047559    20.988466     0.000000 
  17.190000    21.078976     0.047441    20.977837     0.000000 
  17.195000    20.360386     0.049115    20.967222     0.000000 
  17.200000    20.696037     0.048318    20.956621     0.000000 
  17.205000    21.301570     0.046945    20.946035     0.000000 
  17.210000    20.454624     0.048889    20.935462     0.000000 
  17.215000    20.822257     0.048026    20.924902     0.000000 
  17.220000    20.425592     0.048958    20.914356     0.000000 
  17.225000    21.273403     0.047007    20.903824     0.000000 
  17.230000    21.127272     0.047332    20.893304     0.000000 
  17.235000    21.033675     0.047543    20.882798     0.000000 
  17.240000    21.163405     0.047251    20.872304     0.000000 
  17.245000    20.644060     0.048440    20.861824     0.000000 
  17.250000    20.908180     0.047828    20.851355     0.000000 
  17.255000    20.560517     0.048637    20.840900     0.000000 
  17.260000    21.259477     0.047038    20.830456     0.000000 
  17.265000    20.131398     0.049674    20.820025     0.000000 
  17.270000    20.049360     0.049877    20.809606     0.000000 
  17.275000    20.900471     0.047846    20.799200     0.000000 
  17.280000    20.553967     0.048652    20.788805     0.000000 
  17.285000    20.191236     0.049526    20.778421     0.000000 
  17.290000    20.626472     0.048481    20.768050     0.000000 
  17.295000    21.201019     0.047168    20.757690     0.000000 
  17.300000    20.602546     0.048538    20.747342     0.000000 
  17.305000    20.809984     0.048054    20.737005     0.000000 
  17.310000    20.416280     0.048981    20.726679     0.000000 
  17.315000    21.342937     0.046854    20.716365     0.000000 
  17.320000    21.134214     0.047317    20.706061     0.000000 
  17.325000    20.877358     0.047899    20.695769     0.000000 
  17.330000    20.507568     0.048762    20.685488     0.000000 
  17.335000    20.876016     0.047902    20.675218     0.000000 
  17.340000    20.897346     0.047853    20.664958     0.000000 
  17.345000    20.698114     0.048314    20.654709     0.000000 
  17.350000    20.509737     0.048757    20.644471     0.000000 
  17.355000    20.688505     0.048336    20.636847     0.000000 
  17.360000    21.205285     0.047158    20.626654     0.000000 
  17.365000    20.503213     0.048773    20.616472     0.000000 
  17.370000    20.360431     0.049115    20.606300     0.000000 
  17.375000    20.417167     0.048978    20.596139     0.000000 
  17.380000    20.335942     0.049174    20.585989     0.000000 
  17.385000    20.305500     0.049248    20.575849     0.000000 
  17.390000    20.598496     0.048547    20.565720     0.000000 
  17.395000    19.718134     0.050715    20.555601     0.000000 
  17.400000    20.414763     0.048984    20.545492     0.000000 
  17.405000    20.750259     0.048192    20.535394     0.000000 
  17.410000    20.064912     0.049838    20.525306     0.000000 
  17.415000    20.790770     0.048098    20.515228     0.000000 
  17.420000    20.210115     0.049480    20.505160     0.000000 
  17.425000    20.332590     0.049182    20.495103     0.000000 
  17.430000    20.331370     0.049185    20.485056     0.000000 
  17.435000    19.979294     0.050052    20.475018     0.000000 
  17.440000    20.127844     0.049682    20.464991     0.000000 
  17.445000    19.795939     0.050515    20.454974     0.000000 
  17.450000    20.524943     0.048721    20.444966     0.000000 
  17.455000    20.642091     0.048445    20.434969     0.000000 
  17.460000    20.279745     0.049310    20.424981     0.000000 
  17.465000    19.682933     0.050805    20.415003     0.000000 
  17.470000    20.209937     0.049481    20.405035     0.000000 
  17.475000    20.438596     0.048927    20.395077     0.000000 
  17.480000    20.627992     0.048478    20.369763     0.000000 
  17.485000    20.469798     0.048852    20.359965     0.000000 
  17.490000    20.586272     0.048576    20.350175     0.000000 
  17.495000    20.821508     0.048027    20.340393     0.000000 
  17.500000    20.694732     0.048321    20.330619     0.000000 
  17.505000    21.128422     0.047330    20.320853     0.000000 
  17.510000    20.054597     0.049864    20.311094     0.000000 
  17.515000    20.432847     0.048941    20.301343     0.000000 
  17.520000    20.114220     0.049716    20.291600     0.000000 
  17.525000    20.012738     0.049968    20.281864     0.000000 
  17.530000    20.180711     0.049552    20.272137     0.000000 
  17.535000    20.136771     0.049660    20.262417     0.000000 
  17.540000    19.141468     0.052243    20.252705     0.000000 
  17.545000    20.033130     0.049917    20.243001     0.000000 
  17.550000    19.782468     0.050550    20.233305     0.000000 
  17.555000    19.685093     0.050800    20.223616     0.000000 
  17.560000    20.156923     0.049611    20.213936     0.000000 
  17.565000    19.925624     0.050187    20.204263     0.000000 
  17.570000    19.624158     0.050958    20.194599     0.000000 
  17.575000    20.098320     0.049755    20.184942     0.000000 
  17.580000    19.754429     0.050622    20.175293     0.000000 
  17.585000    20.602403     0.048538    20.165652     0.000000 
  17.590000    20.346642     0.049148    20.156019     0.000000 
  17.595000    19.586066     0.051057    20.146394     0.000000 
  17.600000    19.443105     0.051432    20.136777     0.000000 
  17.605000    20.768117     0.048151    20.127169     0.000000 
  17.610000    19.964613     0.050089    20.117568     0.000000 
  17.615000    19.357266     0.051660    20.107975     0.000000 
  17.620000    20.145591     0.049639    20.098390     0.000000 
  17.625000    19.318607     0.051764    20.088813     0.000000 
  17.630000    20.143331     0.049644    20.079245     0.000000 
  17.635000    20.022033     0.049945    20.069685     0.000000 
  17.640000    20.382967     0.049061    20.060132     0.000000 
  17.645000    20.157860     0.049608    20.050588     0.000000 
  17.650000    19.704124     0.050751    20.041052     0.000000 
  17.655000    20.169065     0.049581    20.031525     0.000000 
  17.660000    19.533717     0.051194    20.022006     0.000000 
  17.665000    19.968276     0.050079    20.012495     0.000000 
  17.670000    20.296132     0.049270    20.002992     0.000000 
  17.675000    20.270745     0.049332    19.993497     0.000000 
  17.680000    19.987009     0.050032    19.984011     0.000000 
  17.685000    19.926809     0.050184    19.974534     0.000000 
  17.690000    20.094175     0.049766    19.965065     0.000000 
  17.695000    18.820253     0.053134    19.955604     0.000000 
  17.700000    20.445227     0.048911    19.946152     0.000000 
  17.705000    19.948136     0.050130    19.936708     0.000000 
  17.710000    19.943563     0.050141    19.927273     0.000000 
  17.715000    19.854867     0.050365    19.917846     0.000000 
  17.720000    19.711162     0.050733    19.908429     0.000000 
  17.725000    19.834461     0.050417    19.899020     0.000000 
  17.730000    19.825186     0.050441    19.889619     0.000000 
  17.735000    19.360882     0.051651    19.880228     0.000000 
  17.740000    19.963395     0.050092    19.870845     0.000000 
  17.745000    19.802777     0.050498    19.861471     0.000000 
  17.750000    19.109792     0.052329    19.852106     0.000000 
  17.755000    19.374420     0.051614    19.842750     0.000000 
  17.760000    19.931206     0.050173    19.833403     0.000000 
  17.765000    19.865779     0.050338    19.824065     0.000000 
  17.770000    19.804210     0.050494    19.814736     0.000000 
  17.775000    19.679531     0.050814    19.805417     0.000000 
  17.780000    19.997810     0.050005    19.796107     0.000000 
  17.785000    19.793952     0.050520    19.786806     0.000000 
  17.790000    19.783681     0.050547    19.777514     0.000000 
  17.795000    19.780468     0.050555    19.768232     0.000000 
  17.800000    18.941131     0.052795    19.758960     0.000000 
  17.805000    19.143562     0.052237    19.749697     0.000000 
  17.810000    19.155728     0.052204    19.740444     0.000000 
  17.815000    19.588026     0.051052    19.731200     0.000000 
  17.820000    19.513302     0.051247    19.721967     0.000000 
  17.825000    19.455056     0.051401    19.712743     0.000000 
  17.830000    19.811752     0.050475    19.703530     0.000000 
  17.835000    19.217092     0.052037    19.694326     0.000000 
  17.840000    19.635244     0.050929    19.685133     0.000000 
  17.845000    20.176310     0.049563    19.675951     0.000000 
  17.850000    19.583303     0.051064    19.666778     0.000000 
  17.855000    19.495313     0.051294    19.657617     0.000000 
  17.860000    19.810539     0.050478    19.648466     0.000000 
  17.865000    19.134214     0.052262    19.639326     0.000000 
  17.870000    19.504065     0.051271    19.630197     0.000000 
  17.875000    19.342237     0.051700    19.621079     0.000000 
  17.880000    19.038635     0.052525    19.611972     0.000000 
  17.885000    19.801778     0.050501    19.602876     0.000000 
  17.890000    19.516950     0.051238    19.593792     0.000000 
  17.895000    19.139307     0.052248    19.584720     0.000000 
  17.900000    18.893472     0.052928    19.575660     0.000000 
  17.905000    19.320535     0.051758    19.566612     0.000000 
  17.910000    19.753952     0.050623    19.557576     0.000000 
  17.915000    19.538210     0.051182    19.548552     0.000000 
  17.920000    19.663228     0.050856    19.539542     0.000000 
  17.925000    19.318554     0.051764    19.530544     0.000000 
  17.930000    19.033065     0.052540    19.521559     0.000000 
  17.935000    19.009310     0.052606    19.512587     0.000000 
  17.940000    18.770065     0.053276    19.503629     0.000000 
  17.945000    18.704782     0.053462    19.494685     0.000000 
  17.950000    19.017860     0.052582    19.485755     0.000000 
  17.955000    19.027221     0.052556    19.476840     0.000000 
  17.960000    19.684090     0.050802    19.467939     0.000000 
  17.965000    20.028301     0.049929    19.459053     0.000000 
  17.970000    19.227775     0.052008    19.450183     0.000000 
  17.975000    19.646057     0.050901    19.441328     0.000000 
  17.980000    18.854887     0.053037    19.432490     0.000000 
  17.985000    18.442698     0.054222    19.423668     0.000000 
  17.990000    19.002379     0.052625    19.414863     0.000000 
  17.995000    18.849204     0.053053    19.406075     0.000000 
  18.000000    19.589308     0.051048    19.397306     0.000000 
  18.005000    19.168114     0.052170    19.388554     0.000000 
  18.010000    19.611056     0.050992    19.379822     0.000000 
  18.015000    18.977771     0.052693    19.371109     0.000000 
  18.020000    19.466262     0.051371    19.362416     0.000000 
  18.025000    19.343168     0.051698    19.353743     0.000000 
  18.030000    18.738613     0.053366    19.345092     0.000000 
  18.035000    19.120143     0.052301    19.336463     0.000000 
  18.040000    18.982325     0.052681    19.327856     0.000000 
  18.045000    18.657892     0.053597    19.319273     0.000000 
  18.050000    19.575487     0.051084    19.310714     0.000000 
  18.055000    19.251200     0.051945    19.302181     0.000000 
  18.060000    18.992186     0.052653    19.293674     0.000000 
  18.065000    19.292707     0.051833    19.285194     0.000000 
  18.070000    19.057464     0.052473    19.276742     0.000000 
  18.075000    18.780283     0.053247    19.268319     0.000000 
  18.080000    19.607430     0.051001    19.259928     0.000000 
  18.085000    18.792453     0.053213    19.251568     0.000000 
  18.090000    19.325885     0.051744    19.243241     0.000000 
  18.095000    19.536748     0.051186    19.234950     0.000000 
  18.100000    18.841230     0.053075    19.226694     0.000000 
  18.105000    18.987344     0.052667    19.218477     0.000000 
  18.110000    19.220337     0.052028    19.210300     0.000000 
  18.115000    19.570364     0.051098    19.202165     0.000000 
  18.120000    18.704923     0.053462    19.194075     0.000000 
  18.125000    19.003882     0.052621    19.186031     0.000000 
  18.130000    18.916038     0.052865    19.178035     0.000000 
  18.135000    18.853741     0.053040    19.170092     0.000000 
  18.140000    19.457402     0.051394    19.162203     0.000000 
  18.145000    18.929275     0.052828    19.154372     0.000000 
  18.150000    19.018754     0.052580    19.146602     0.000000 
  18.155000    18.966658     0.052724    19.138896     0.000000 
  18.160000    18.809633     0.053164    19.131260     0.000000 
  18.165000    18.796890     0.053200    19.123697     0.000000 
  18.170000    18.892528     0.052931    19.116212     0.000000 
  18.175000    18.316080     0.054597    19.108811     0.000000 
  18.180000    18.248988     0.054798    19.101498     0.000000 
  18.185000    19.116691     0.052310    19.094281     0.000000 
  18.190000    18.942393     0.052792    19.087166     0.000000 
  18.195000    18.985401     0.052672    19.080160     0.000000 
  18.200000    18.209755     0.054916    19.073272     0.000000 
  18.205000    19.125412     0.052286    19.066512     0.000000 
  18.210000    18.977724     0.052693    19.059888     0.000000 
  18.215000    18.876932     0.052975    19.053413     0.000000 
  18.220000    18.631889     0.053671    19.047098     0.000000 
  18.225000    18.771032     0.053274    19.040957     0.000000 
  18.230000    19.045913     0.052505    19.035006     0.000000 
  18.235000    18.587255     0.053800    19.029262     0.000000 
  18.240000    17.972006     0.055642    19.023744     0.000000 
  18.245000    19.031823     0.052544    19.018473     0.000000 
  18.250000    18.560445     0.053878    19.013474     0.000000 
  18.255000    18.702837     0.053468    19.008773     0.000000 
  18.260000    18.344480     0.054512    19.004401     0.000000 
  18.265000    18.231711     0.054849    19.000395     0.000000 
  18.270000    18.629405     0.053679    18.996792     0.000000 
  18.275000    18.515189     0.054010    18.993640     0.000000 
  18.280000    18.756529     0.053315    18.990989     0.000000 
  18.285000    19.418729     0.051497    18.988900     0.000000 
  18.290000    18.286168     0.054686    18.987443     0.000000 
  18.295000    18.438075     0.054236    18.986698     0.000000 
  18.300000    19.424176     0.051482    18.986757     0.000000 
  18.305000    19.142166     0.052241    18.987732     0.000000 
  18.310000    19.230853     0.052000    18.989752     0.000000 
  18.315000    18.396152     0.054359    18.992968     0.000000 
  18.320000    18.828457     0.053111    18.997562     0.000000 
  18.325000    18.166971     0.055045    19.003751     0.000000 
  18.330000    18.726620     0.053400    19.011797     0.000000 
  18.335000    19.029532     0.052550    19.022014     0.000000 
  18.340000    19.158586     0.052196    19.034791     0.000000 
  18.345000    19.050502     0.052492    19.050602     0.000000 
  18.350000    18.196573     0.054955    19.070039     0.000000 
  18.355000    18.383140     0.054398    19.093854     0.000000 
  18.360000    18.648748     0.053623    19.123032     0.000000 
  18.365000    18.838463     0.053083    19.158952     0.000000 
  18.370000    19.073252     0.052429    19.203738     0.000000 
  18.375000    18.753688     0.053323    19.261073     0.000000 
  18.380000    18.641354     0.053644    19.337960     0.000000 
  18.385000    20.159347     0.049605    19.448189     0.000000 
  18.390000    19.206531     0.052066    19.618408     0.000000 
  18.395000    19.459419     0.051389    19.897115     0.000000 
  18.400000    20.263259     0.049350    20.365137     0.000000 
  18.405000    21.179822     0.047215    21.142859     0.000000 
  18.410000    22.083432     0.045283    22.385766     0.000000 
  18.415000    24.019123     0.041633    24.258529     0.000000 
  18.420000    26.389319     0.037894    26.882557     0.000000 
  18.425000    29.702318     0.033667    30.263580     0.000000 
  18.430000    34.866788     0.028681    34.218635     0.000000 
  18.435000    38.689634     0.025847    38.325811     0.000000 
  18.440000    43.189474     0.023154    41.920462     0.000000 
  18.445000    45.940705     0.021767    44.196255     0.000000 
  18.450000    45.949861     0.021763    44.502926     0.000000 
  18.455000    46.806322     0.021365    42.736335     0.000000 
  18.460000    41.789453     0.023929    39.419378     0.000000 
  18.465000    38.983719     0.025652    35.359649     0.000000 
  18.470000    33.047203     0.030260    31.284130     0.000000 
  18.475000    27.607584     0.036222    27.693183     0.000000 
  18.480000    25.313773     0.039504    24.825280     0.000000 
  18.485000    22.889132     0.043689    22.727254     0.000000 
  18.490000    21.252872     0.047052    21.302770     0.000000 
  18.495000    20.560557     0.048637    20.392488     0.000000 
  18.500000    19.842626     0.050397    19.833877     0.000000 
  18.505000    19.335884     0.051717    19.494847     0.000000 
  18.510000    18.851714     0.053046    19.283468     0.000000 
  18.515000    18.690777     0.053502    19.143023     0.000000 
  18.520000    18.769404     0.053278    19.041702     0.000000 
  18.525000    18.851697     0.053046    18.962860     0.000000 
  18.530000    19.038223     0.052526    18.898059     0.000000 
  18.535000    18.624439     0.053693    18.842937     0.000000 
  18.540000    18.543111     0.053928    18.795051     0.000000 
  18.545000    19.050412     0.052492    18.752868     0.000000 
  18.550000    18.419267     0.054291    18.715314     0.000000 
  18.555000    18.375754     0.054420    18.681582     0.000000 
  18.560000    17.890802     0.055895    18.651041     0.000000 
  18.565000    18.692431     0.053498    18.623184     0.000000 
  18.570000    17.607021     0.056796    18.597602     0.000000 
  18.575000    18.138927     0.055130    18.573962     0.000000 
  18.580000    18.969456     0.052716    18.551986     0.000000 
  18.585000    18.586964     0.053801    18.531448     0.000000 
  18.590000    18.008011     0.055531    18.512156     0.000000 
  18.595000    18.752429     0.053326    18.493949     0.000000 
  18.600000    18.027442     0.055471    18.476693     0.000000 
  18.605000    18.339225     0.054528    18.460273     0.000000 
  18.610000    18.461499     0.054167    18.444591     0.000000 
  18.615000    18.222991     0.054876    18.429563     0.000000 
  18.620000    18.208831     0.054918    18.415116     0.000000 
  18.625000    18.097202     0.055257    18.401189     0.000000 
  18.630000    17.798557     0.056184    18.387726     0.000000 
  18.635000    19.415433     0.051505    18.374681     0.000000 
  18.640000    18.266337     0.054746    18.362012     0.000000 
  18.645000    17.459432     0.057276    18.349683     0.000000 
  18.650000    18.246843     0.054804    18.337663     0.000000 
  18.655000    17.935936     0.055754    18.325922     0.000000 
  18.660000    18.075597     0.055323    18.314436     0.000000 
  18.665000    17.946592     0.055721    18.303183     0.000000 
  18.670000    17.725106     0.056417    18.292142     0.000000 
  18.675000    17.602967     0.056809    18.281298     0.000000 
  18.680000    18.468739     0.054146    18.270632     0.000000 
  18.685000    18.203277     0.054935    18.260133     0.000000 
  18.690000    17.616763     0.056764    18.249786     0.000000 
  18.695000    18.045697     0.055415    18.239580     0.000000 
  18.700000    17.621510     0.056749    18.229505     0.000000 
  18.705000    18.207263     0.054923    18.219552     0.000000 
  18.710000    17.614009     0.056773    18.209712     0.000000 
  18.715000    17.729085     0.056404    18.199977     0.000000 
  18.720000    18.770854     0.053274    18.190341     0.000000 
  18.725000    18.055488     0.055385    18.180797     0.000000 
  18.730000    18.054271     0.055389    18.171339     0.000000 
  18.735000    17.841011     0.056051    18.161962     0.000000 
  18.740000    17.636397     0.056701    18.152661     0.000000 
  18.745000    17.965132     0.055663    18.143432     0.000000 
  18.750000    18.043155     0.055423    18.134270     0.000000 
  18.755000    17.875123     0.055944    18.125172     0.000000 
  18.760000    18.517895     0.054002    18.116134     0.000000 
  18.765000    17.841364     0.056050    18.107154     0.000000 
  18.770000    17.596718     0.056829    18.098227     0.000000 
  18.775000    17.849037     0.056025    18.089352     0.000000 
  18.780000    17.558704     0.056952    18.080526     0.000000 
  18.785000    17.880679     0.055926    18.071747     0.000000 
  18.790000    17.567121     0.056925    18.063012     0.000000 
  18.795000    18.088173     0.055285    18.054319     0.000000 
  18.800000    17.949927     0.055711    18.045668     0.000000 
  18.805000    17.996120     0.055568    18.037055     0.000000 
  18.810000    17.162554     0.058266    18.028480     0.000000 
  18.815000    18.579403     0.053823    18.019940     0.000000 
  18.820000    17.678688     0.056565    18.011435     0.000000 
  18.825000    17.454188     0.057293    18.002964     0.000000 
  18.830000    17.717985     0.056440    17.994524     0.000000 
  18.835000    18.090629     0.055277    17.986116     0.000000 
  18.840000    17.707150     0.056474    17.977737     0.000000 
  18.845000    17.708647     0.056470    17.969387     0.000000 
  18.850000    17.514401     0.057096    17.961066     0.000000 
  18.855000    17.815482     0.056131    17.952772     0.000000 
  18.860000    17.024833     0.058738    17.944504     0.000000 
  18.865000    17.333217     0.057693    17.936263     0.000000 
  18.870000    17.507379     0.057119    17.928046     0.000000 
  18.875000    17.421688     0.057400    17.919854     0.000000 
  18.880000    17.805197     0.056163    17.911686     0.000000 
  18.885000    18.103312     0.055239    17.903542     0.000000 
  18.890000    18.032595     0.055455    17.895420     0.000000 
  18.895000    17.027242     0.058729    17.887321     0.000000 
  18.900000    17.714140     0.056452    17.879245     0.000000 
  18.905000    17.746737     0.056348    17.871189     0.000000 
  18.910000    17.914638     0.055820    17.863156     0.000000 
  18.915000    17.401502     0.057466    17.855143     0.000000 
  18.920000    17.526178     0.057058    17.847151     0.000000 
  18.925000    17.871869     0.055954    17.839180     0.000000 
  18.930000    17.537993     0.057019    17.831228     0.000000 
  18.935000    17.419069     0.057408    17.823297     0.000000 
  18.940000    18.518327     0.054001    17.815386     0.000000 
  18.945000    17.756347     0.056318    17.807495     0.000000 
  18.950000    17.228695     0.058043    17.799623     0.000000 
  18.955000    17.980129     0.055617    17.791770     0.000000 
  18.960000    17.370500     0.057569    17.783937     0.000000 
  18.965000    17.332643     0.057695    17.776123     0.000000 
  18.970000    17.458380     0.057279    17.768328     0.000000 
  18.975000    17.391091     0.057501    17.760553     0.000000 
  18.980000    18.102021     0.055242    17.752796     0.000000 
  18.985000    17.242438     0.057996    17.745059     0.000000 
  18.990000    17.439451     0.057341    17.737341     0.000000 
  18.995000    17.251456     0.057966    17.729643     0.000000 
  19.000000    17.091261     0.058509    17.721964     0.000000 
  19.005000    17.160581     0.058273    17.714304     0.000000 
  19.010000    17.722820     0.056424    17.706663     0.000000 
  19.015000    17.322970     0.057727    17.699043     0.000000 
  19.020000    17.050529     0.058649    17.691442     0.000000 
  19.025000    17.694173     0.056516    17.683861     0.000000 
  19.030000    17.068771     0.058587    17.676301     0.000000 
  19.035000    17.731185     0.056398    17.668760     0.000000 
  19.040000    16.980326     0.058892    17.661241     0.000000 
  19.045000    17.634363     0.056707    17.653742     0.000000 
  19.050000    17.445415     0.057322    17.646265     0.000000 
  19.055000    17.187640     0.058181    17.638809     0.000000 
  19.060000    17.267870     0.057911    17.631375     0.000000 
  19.065000    16.521819     0.060526    17.623963     0.000000 
  19.070000    17.902944     0.055857    17.616574     0.000000 
  19.075000    16.810771     0.059486    17.609208     0.000000 
  19.080000    17.296816     0.057814    17.601865     0.000000 
  19.085000    17.252484     0.057963    17.594547     0.000000 
  19.090000    17.260538     0.057936    17.587253     0.000000 
  19.095000    17.304415     0.057789    17.579984     0.000000 
  19.100000    17.171623     0.058236    17.572740     0.000000 
  19.105000    17.293316     0.057826    17.565523     0.000000 
  19.110000    16.922152     0.059094    17.558333     0.000000 
  19.115000    17.357023     0.057614    17.551171     0.000000 
  19.120000    16.684817     0.059935    17.544037     0.000000 
  19.125000    17.360109     0.057603    17.536932     0.000000 
  19.130000    17.196255     0.058152    17.529858     0.000000 
  19.135000    17.992926     0.055577    17.522814     0.000000 
  19.140000    16.844318     0.059367    17.515803     0.000000 
  19.145000    17.367511     0.057579    17.508825     0.000000 
  19.150000    16.424524     0.060885    17.501881     0.000000 
  19.155000    17.037966     0.058692    17.494972     0.000000 
  19.160000    16.825594     0.059433    17.488100     0.000000 
  19.165000    16.869771     0.059278    17.481266     0.000000 
  19.170000    17.322385     0.057729    17.474471     0.000000 
  19.175000    17.178033     0.058214    17.467717     0.000000 
  19.180000    17.307088     0.057780    17.461006     0.000000 
  19.185000    17.535564     0.057027    17.454339     0.000000 
  19.190000    17.581083     0.056879    17.447718     0.000000 
  19.195000    17.533395     0.057034    17.441145     0.000000 
  19.200000    16.834807     0.059401    17.434623     0.000000 
  19.205000    17.589381     0.056852    17.428152     0.000000 
  19.210000    16.994903     0.058841    17.421737     0.000000 
  19.215000    17.011465     0.058784    17.415379     0.000000 
  19.220000    17.135902     0.058357    17.409082     0.000000 
  19.225000    17.588075     0.056857    17.402847     0.000000 
  19.230000    17.079708     0.058549    17.396679     0.000000 
  19.235000    17.644138     0.056676    17.390581     0.000000 
  19.240000    16.999671     0.058825    17.384556     0.000000 
  19.245000    16.833623     0.059405    17.378608     0.000000 
  19.250000    16.673756     0.059974    17.372742     0.000000 
  19.255000    17.140920     0.058340    17.366963     0.000000 
  19.260000    16.931947     0.059060    17.361274     0.000000 
  19.265000    15.976664     0.062591    17.355683     0.000000 
  19.270000    17.565910     0.056928    17.350193     0.000000 
  19.275000    16.454116     0.060775    17.344812     0.000000 
  19.280000    16.684925     0.059934    17.339547     0.000000 
  19.285000    17.076228     0.058561    17.334404     0.000000 
  19.290000    16.417227     0.060912    17.329392     0.000000 
  19.295000    17.582984     0.056873    17.324520     0.000000 
  19.300000    17.242141     0.057997    17.319797     0.000000 
  19.305000    17.400611     0.057469    17.315234     0.000000 
  19.310000    16.513664     0.060556    17.310842     0.000000 
  19.315000    17.507666     0.057118    17.306633     0.000000 
  19.320000    16.830652     0.059415    17.302621     0.000000 
  19.325000    17.310366     0.057769    17.298821     0.000000 
  19.330000    17.092835     0.058504    17.295250     0.000000 
  19.335000    16.584365     0.060298    17.291926     0.000000 
  19.340000    16.111623     0.062067    17.288869     0.000000 
  19.345000    17.396933     0.057481    17.286101     0.000000 
  19.350000    16.892568     0.059198    17.283648     0.000000 
  19.355000    16.664422     0.060008    17.281536     0.000000 
  19.360000    16.608534     0.060210    17.279797     0.000000 
  19.365000    16.790494     0.059558    17.278465     0.000000 
  19.370000    16.660696     0.060022    17.277577     0.000000 
  19.375000    16.865908     0.059291    17.277178     0.000000 
  19.380000    16.513416     0.060557    17.277315     0.000000 
  19.385000    16.353148     0.061150    17.278044     0.000000 
  19.390000    16.808769     0.059493    17.279426     0.000000 
  19.395000    17.139793     0.058344    17.281531     0.000000 
  19.400000    17.227779     0.058046    17.284440     0.000000 
  19.405000    16.723659     0.059796    17.288244     0.000000 
  19.410000    16.915119     0.059119    17.293048     0.000000 
  19.415000    17.024149     0.058740    17.298973     0.000000 
  19.420000    16.628709     0.060137    17.306159     0.000000 
  19.425000    16.118534     0.062040    17.314767     0.000000 
  19.430000    16.817648     0.059461    17.324987     0.000000 
  19.435000    17.119064     0.058414    17.337040     0.000000 
  19.440000    16.783400     0.059583    17.351187     0.000000 
  19.445000    17.222230     0.058064    17.367735     0.000000 
  19.450000    17.198380     0.058145    17.387052     0.000000 
  19.455000    17.162538     0.058266    17.409575     0.000000 
  19.460000    16.627467     0.060141    17.435834     0.000000 
  19.465000    16.766536     0.059643    17.466469     0.000000 
  19.470000    16.394530     0.060996    17.502264     0.000000 
  19.475000    16.912873     0.059127    17.544184     0.000000 
  19.480000    17.205809     0.058120    17.593438     0.000000 
  19.485000    16.914548     0.059121    17.651576     0.000000 
  19.490000    17.298818     0.057807    17.720674     0.000000 
  19.495000    16.932730     0.059057    17.803746     0.000000 
  19.500000    17.234199     0.058024    17.905669     0.000000 
  19.505000    18.036163     0.055444    18.035234     0.000000 
  19.510000    18.441722     0.054225    18.209403     0.000000 
  19.515000    18.251803     0.054789    18.461246     0.000000 
  19.520000    19.052440     0.052487    18.852906     0.000000 
  19.525000    19.816672     0.050463    19.493277     0.000000 
  19.530000    20.112506     0.049720    20.556008     0.000000 
  19.535000    21.151390     0.047278    22.287194     0.000000 
  19.540000    23.729089     0.042142    24.986506     0.000000 
  19.545000    27.397180     0.036500    28.943509     0.000000 
  19.550000    32.243616     0.031014    34.341255     0.000000 
  19.555000    35.680295     0.028027    41.107025     0.000000 
  19.560000    44.066980     0.022693    48.800163     0.000000 
  19.565000    50.711359     0.019719    56.536802     0.000000 
  19.570000    55.311940     0.018079    63.012204     0.000000 
  19.575000    61.539690     0.016250    66.744317     0.000000 
  19.580000    61.640714     0.016223    66.678994     0.000000 
  19.585000    62.441457     0.016015    62.834814     0.000000 
  19.590000    54.113094     0.018480    56.289050     0.000000 
  19.595000    48.417585     0.020654    48.524181     0.000000 
  19.600000    39.221494     0.025496    40.834164     0.000000 
  19.605000    31.758515     0.031488    34.089779     0.000000 
  19.610000    27.274708     0.036664    28.719737     0.000000 
  19.615000    23.607128     0.042360    24.785219     0.000000 
  19.620000    20.786117     0.048109    22.103385     0.000000 
  19.625000    20.095999     0.049761    20.380708     0.000000 
  19.630000    18.618494     0.053710    19.318535     0.000000 
  19.635000    18.530540     0.053965    18.672812     0.000000 
  19.640000    18.112221     0.055211    18.271947     0.000000 
  19.645000    17.604608     0.056803    18.008638     0.000000 
  19.650000    16.968066     0.058934    17.821778     0.000000 
  19.655000    17.120420     0.058410    17.678893     0.000000 
  19.660000    17.950649     0.055708    17.563328     0.000000 
  19.665000    17.148924     0.058313    17.466441     0.000000 
  19.670000    17.369415     0.057572    17.383427     0.000000 
  19.675000    17.069082     0.058585    17.311304     0.000000 
  19.680000    16.812135     0.059481    17.248015     0.000000 
  19.685000    16.955885     0.058977    17.192022     0.000000 
  19.690000    17.306210     0.057783    17.142123     0.000000 
  19.695000    16.651272     0.060055    17.097359     0.000000 
  19.700000    16.499776     0.060607    17.056951     0.000000 
  19.705000    16.647050     0.060071    17.020261     0.000000 
  19.710000    17.059831     0.058617    16.986764     0.000000 
  19.715000    16.752849     0.059691    16.956023     0.000000 
  19.720000    16.716846     0.059820    16.927674     0.000000 
  19.725000    16.957448     0.058971    16.901410     0.000000 
  19.730000    17.069734     0.058583    16.876972     0.000000 
  19.735000    16.348762     0.061167    16.854138     0.000000 
  19.740000    16.476990     0.060691    16.832722     0.000000 
  19.745000    16.209741     0.061691    16.812561     0.000000 
  19.750000    16.303292     0.061337    16.793517     0.000000 
  19.755000    16.146337     0.061934    16.775468     0.000000 
  19.760000    17.049175     0.058654    16.758312     0.000000 
  19.765000    17.163668     0.058263    16.741955     0.000000 
  19.770000    16.235855     0.061592    16.726320     0.000000 
  19.775000    15.590104     0.064143    16.711334     0.000000 
  19.780000    16.365965     0.061102    16.696938     0.000000 
  19.785000    16.432717     0.060854    16.683076     0.000000 
  19.790000    16.156100     0.061896    16.669699     0.000000 
  19.795000    16.847146     0.059357    16.656766     0.000000 
  19.800000    15.754729     0.063473    16.644237     0.000000 
  19.805000    16.195282     0.061746    16.632079     0.000000 
  19.810000    16.744996     0.059719    16.620261     0.000000 
  19.815000    16.668219     0.059994    16.608755     0.000000 
  19.820000    16.556684     0.060399    16.597536     0.000000 
  19.825000    16.279875     0.061426    16.586584     0.000000 
  19.830000    16.567509     0.060359    16.575876     0.000000 
  19.835000    16.264372     0.061484    16.565396     0.000000 
  19.840000    16.068357     0.062234    16.555126     0.000000 
  19.845000    16.454752     0.060773    16.545051     0.000000 
  19.850000    15.902072     0.062885    16.535159     0.000000 
  19.855000    16.245747     0.061555    16.525436     0.000000 
  19.860000    16.165624     0.061860    16.515870     0.000000 
  19.865000    16.592274     0.060269    16.506453     0.000000 
  19.870000    16.496803     0.060618    16.497173     0.000000 
  19.875000    16.213806     0.061676    16.488023     0.000000 
  19.880000    16.569017     0.060354    16.478994     0.000000 
  19.885000    15.590259     0.064143    16.470078     0.000000 
  19.890000    15.776022     0.063387    16.461270     0.000000 
  19.895000    15.813867     0.063236    16.452562     0.000000 
  19.900000    15.767460     0.063422    16.443949     0.000000 
  19.905000    16.397293     0.060986    16.435426     0.000000 
  19.910000    16.406602     0.060951    16.426987     0.000000 
  19.915000    15.784858     0.063352    16.418629     0.000000 
  19.920000    15.750795     0.063489    16.410345     0.000000 
  19.925000    15.677071     0.063787    16.402134     0.000000 
  19.930000    16.354095     0.061147    16.393990     0.000000 
  19.935000    15.659034     0.063861    16.385911     0.000000 
  19.940000    16.355031     0.061143    16.377893     0.000000 
  19.945000    15.740467     0.063531    16.369933     0.000000 
  19.950000    16.538769     0.060464    16.362029     0.000000 
  19.955000    16.309945     0.061312    16.354178     0.000000 
  19.960000    16.287642     0.061396    16.346377     0.000000 
  19.965000    15.746663     0.063506    16.338624     0.000000 
  19.970000    15.892847     0.062921    16.330917     0.000000 
  19.975000    15.691436     0.063729    16.323254     0.000000 
  19.980000    15.869536     0.063014    16.315633     0.000000 
  19.985000    15.857081     0.063063    16.308052     0.000000 
  19.990000    15.899980     0.062893    16.300510     0.000000 
  19.995000    15.770172     0.063411    16.293005     0.000000 
  20.000000    16.303175     0.061338    16.285536     0.000000 
  20.005000    16.000296     0.062499    16.278100     0.000000 
  20.010000    16.180593     0.061802    16.270697     0.000000 
  20.015000    16.496701     0.060618    16.263326     0.000000 
  20.020000    15.744319     0.063515    16.255986     0.000000 
  20.025000    15.880111     0.062972    16.248674     0.000000 
  20.030000    16.429148     0.060867    16.241391     0.000000 
  20.035000    16.004319     0.062483    16.234135     0.000000 
  20.040000    16.111530     0.062067    16.226906     0.000000 
  20.045000    16.307453     0.061322    16.219702     0.000000 
  20.050000    16.098148     0.062119    16.212522     0.000000 
  20.055000    16.359112     0.061128    16.205366     0.000000 
  20.060000    16.178140     0.061812    16.198234     0.000000 
  20.065000    15.741461     0.063527    16.191123     0.000000 
  20.070000    16.074317     0.062211    16.184034     0.000000 
  20.075000    16.308686     0.061317    16.176967     0.000000 
  20.080000    15.693773     0.063720    16.169919     0.000000 
  20.085000    16.929544     0.059068    16.162891     0.000000 
  20.090000    16.048214     0.062312    16.155883     0.000000 
  20.095000    16.064774     0.062248    16.148893     0.000000 
  20.100000    15.766810     0.063424    16.141921     0.000000 
  20.105000    16.246492     0.061552    16.134967     0.000000 
  20.110000    15.875901     0.062989    16.128031     0.000000 
  20.115000    16.271836     0.061456    16.121111     0.000000 
  20.120000    15.932734     0.062764    16.114207     0.000000 
  20.125000    15.732571     0.063562    16.107319     0.000000 
  20.130000    15.960075     0.062656    16.100447     0.000000 
  20.135000    15.377407     0.065030    16.093590     0.000000 
  20.140000    15.394266     0.064959    16.086748     0.000000 
  20.145000    16.302148     0.061342    16.079921     0.000000 
  20.150000    16.168401     0.061849    16.073107     0.000000 
  20.155000    15.547554     0.064319    16.066308     0.000000 
  20.160000    15.634354     0.063962    16.059522     0.000000 
  20.165000    15.702731     0.063683    16.052749     0.000000 
  20.170000    15.843633     0.063117    16.045990     0.000000 
  20.175000    15.871434     0.063006    16.039243     0.000000 
  20.180000    16.527690     0.060505    16.032509     0.000000 
  20.185000    15.434350     0.064791    16.025787     0.000000 
  20.190000    16.281753     0.061418    16.019077     0.000000 
  20.195000    16.215763     0.061668    16.012379     0.000000 
  20.200000    15.714618     0.063635    16.005693     0.000000 
  20.205000    15.349756     0.065148    15.999018     0.000000 
  20.210000    15.320112     0.065274    15.992354     0.000000 
  20.215000    15.767109     0.063423    16.052720     0.000000 
  20.220000    15.837078     0.063143    16.046682     0.000000 
  20.225000    16.263372     0.061488    16.040663     0.000000 
  20.230000    15.843433     0.063118    16.034663     0.000000 
  20.235000    16.064888     0.062248    16.028681     0.000000 
  20.240000    15.780190     0.063371    16.022719     0.000000 
  20.245000    15.650799     0.063895    16.016775     0.000000 
  20.250000    16.123702     0.062020    16.010851     0.000000 
  20.255000    16.245040     0.061557    16.004945     0.000000 
  20.260000    15.857775     0.063061    15.999058     0.000000 
  20.265000    16.246411     0.061552    15.993190     0.000000 
  20.270000    15.661389     0.063851    15.987341     0.000000 
  20.275000    15.597199     0.064114    15.981512     0.000000 
  20.280000    15.490801     0.064554    15.975701     0.000000 
  20.285000    15.161480     0.065957    15.969910     0.000000 
  20.290000    15.808150     0.063259    15.964138     0.000000 
  20.295000    15.023974     0.066560    15.958385     0.000000 
  20.300000    15.765219     0.063431    15.952653     0.000000 
  20.305000    15.473387     0.064627    15.946939     0.000000 
  20.310000    15.274817     0.065467    15.941246     0.000000 
  20.315000    15.621187     0.064016    15.935572     0.000000 
  20.320000    16.053800     0.062291    15.929919     0.000000 
  20.325000    16.010563     0.062459    15.924286     0.000000 
  20.330000    15.444997     0.064746    15.918673     0.000000 
  20.335000    15.647143     0.063909    15.913080     0.000000 
  20.340000    16.143110     0.061946    15.907509     0.000000 
  20.345000    15.626500     0.063994    15.901958     0.000000 
  20.350000    15.596082     0.064119    15.896428     0.000000 
  20.355000    15.921638     0.062808    15.890920     0.000000 
  20.360000    15.972314     0.062608    15.885433     0.000000 
  20.365000    15.040022     0.066489    15.879967     0.000000 
  20.370000    15.931694     0.062768    15.874524     0.000000 
  20.375000    15.432384     0.064799    15.869103     0.000000 
  20.380000    15.535620     0.064368    15.863704     0.000000 
  20.385000    15.783177     0.063359    15.858328     0.000000 
  20.390000    15.797083     0.063303    15.852974     0.000000 
  20.395000    15.126566     0.066109    15.847644     0.000000 
  20.400000    15.655075     0.063877    15.842338     0.000000 
  20.405000    15.287831     0.065412    15.837055     0.000000 
  20.410000    15.592343     0.064134    15.831796     0.000000 
  20.415000    15.904876     0.062874    15.826562     0.000000 
  20.420000    15.763726     0.063437    15.821352     0.000000 
  20.425000    15.422737     0.064839    15.816168     0.000000 
  20.430000    15.731799     0.063566    15.811009     0.000000 
  20.435000    15.674356     0.063798    15.805876     0.000000 
  20.440000    15.753773     0.063477    15.800769     0.000000 
  20.445000    16.009978     0.062461    15.795689     0.000000 
  20.450000    15.614121     0.064045    15.790635     0.000000 
  20.455000    15.578612     0.064191    15.785609     0.000000 
  20.460000    16.126734     0.062009    15.780611     0.000000 
  20.465000    15.704097     0.063678    15.775642     0.000000 
  20.470000    15.155918     0.065981    15.770701     0.000000 
  20.475000    15.322983     0.065261    15.765789     0.000000 
  20.480000    15.511494     0.064468    15.760907     0.000000 
  20.485000    15.471582     0.064635    15.756055     0.000000 
  20.490000    15.693544     0.063720    15.751235     0.000000 
  20.495000    15.248083     0.065582    15.746445     0.000000 
  20.500000    15.509393     0.064477    15.741688     0.000000 
  20.505000    15.798543     0.063297    15.736963     0.000000 
  20.510000    15.002754     0.066654    15.732271     0.000000 
  20.515000    15.746116     0.063508    15.727612     0.000000 
  20.520000    15.875070     0.062992    15.722989     0.000000 
  20.525000    15.095670     0.066244    15.718400     0.000000 
  20.530000    15.608880     0.064066    15.713847     0.000000 
  20.535000    15.297719     0.065369    15.709330     0.000000 
  20.540000    15.865303     0.063031    15.704851     0.000000 
  20.545000    16.146525     0.061933    15.700410     0.000000 
  20.550000    15.691196     0.063730    15.696007     0.000000 
  20.555000    15.204307     0.065771    15.691644     0.000000 
  20.560000    15.105604     0.066201    15.687322     0.000000 
  20.565000    15.477214     0.064611    15.683041     0.000000 
  20.570000    15.488686     0.064563    15.678802     0.000000 
  20.575000    15.318105     0.065282    15.674606     0.000000 
  20.580000    16.119610     0.062036    15.670454     0.000000 
  20.585000    15.133169     0.066080    15.666347     0.000000 
  20.590000    15.921145     0.062810    15.662287     0.000000 
  20.595000    15.289949     0.065402    15.658273     0.000000 
  20.600000    15.771469     0.063406    15.654308     0.000000 
  20.605000    15.948971     0.062700    15.650393     0.000000 
  20.610000    15.922978     0.062802    15.646528     0.000000 
  20.615000    15.824028     0.063195    15.642715     0.000000 
  20.620000    15.658063     0.063865    15.638955     0.000000 
  20.625000    15.221581     0.065696    15.635250     0.000000 
  20.630000    15.658081     0.063865    15.631601     0.000000 
  20.635000    15.599275     0.064106    15.628008     0.000000 
  20.640000    15.582227     0.064176    15.624475     0.000000 
  20.645000    15.407302     0.064904    15.621002     0.000000 
  20.650000    15.405784     0.064911    15.617591     0.000000 
  20.655000    15.774799     0.063392    15.614243     0.000000 
  20.660000    15.346961     0.065159    15.610961     0.000000 
  20.665000    15.657560     0.063867    15.607746     0.000000 
  20.670000    15.761365     0.063446    15.604599     0.000000 
  20.675000    15.374498     0.065043    15.601523     0.000000 
  20.680000    15.665058     0.063836    15.598520     0.000000 
  20.685000    15.419231     0.064854    15.590584     0.000000 
  20.690000    15.167573     0.065930    15.587778     0.000000 
  20.695000    15.543276     0.064337    15.585050     0.000000 
  20.700000    15.414025     0.064876    15.582403     0.000000 
  20.705000    14.735387     0.067864    15.579840     0.000000 
  20.710000    15.607312     0.064073    15.577363     0.000000 
  20.715000    15.353880     0.065130    15.574974     0.000000 
  20.720000    15.258599     0.065537    15.572676     0.000000 
  20.725000    15.983778     0.062563    15.570472     0.000000 
  20.730000    15.841930     0.063124    15.568366     0.000000 
  20.735000    15.367376     0.065073    15.566359     0.000000 
  20.740000    14.997014     0.066680    15.564456     0.000000 
  20.745000    15.569007     0.064230    15.562660     0.000000 
  20.750000    15.708135     0.063661    15.560973     0.000000 
  20.755000    15.707997     0.063662    15.559401     0.000000 
  20.760000    15.462516     0.064673    15.557947     0.000000 
  20.765000    15.177981     0.065885    15.556614     0.000000 
  20.770000    15.362841     0.065092    15.555406     0.000000 
  20.775000    15.494215     0.064540    15.554330     0.000000 
  20.780000    15.113736     0.066165    15.553387     0.000000 
  20.785000    15.202784     0.065777    15.552585     0.000000 
  20.790000    15.728146     0.063580    15.551926     0.000000 
  20.795000    15.131411     0.066088    15.551418     0.000000 
  20.800000    15.781078     0.063367    15.551064     0.000000 
  20.805000    15.584127     0.064168    15.550871     0.000000 
  20.810000    15.754018     0.063476    15.550845     0.000000 
  20.815000    15.486170     0.064574    15.550992     0.000000 
  20.820000    15.081786     0.066305    15.551319     0.000000 
  20.825000    15.138866     0.066055    15.551832     0.000000 
  20.830000    15.403102     0.064922    15.552539     0.000000 
  20.835000    15.363818     0.065088    15.553448     0.000000 
  20.840000    15.617295     0.064032    15.554566     0.000000 
  20.845000    15.094772     0.066248    15.555902     0.000000 
  20.850000    15.493853     0.064542    15.557464     0.000000 
  20.855000    15.344401     0.065170    15.559262     0.000000 
  20.860000    15.814179     0.063234    15.561307     0.000000 
  20.865000    15.215724     0.065721    15.563607     0.000000 
  20.870000    15.887074     0.062944    15.566175     0.000000 
  20.875000    15.617986     0.064029    15.569020     0.000000 
  20.880000    15.191075     0.065828    15.572157     0.000000 
  20.885000    15.300561     0.065357    15.575597     0.000000 
  20.890000    15.318868     0.065279    15.579354     0.000000 
  20.895000    15.340608     0.065186    15.583443     0.000000 
  20.900000    15.572412     0.064216    15.587878     0.000000 
  20.905000    15.021510     0.066571    15.592675     0.000000 
  20.910000    15.703443     0.063680    15.597852     0.000000 
  20.915000    15.446503     0.064740    15.603426     0.000000 
  20.920000    15.259453     0.065533    15.609417     0.000000 
  20.925000    15.086216     0.066286    15.615845     0.000000 
  20.930000    16.052834     0.062294    15.622730     0.000000 
  20.935000    15.672704     0.063805    15.630098     0.000000 
  20.940000    15.511437     0.064469    15.637970     0.000000 
  20.945000    15.584777     0.064165    15.646375     0.000000 
  20.950000    15.303397     0.065345    15.655338     0.000000 
  20.955000    15.449658     0.064726    15.664890     0.000000 
  20.960000    15.453614     0.064710    15.675062     0.000000 
  20.965000    15.248524     0.065580    15.685887     0.000000 
  20.970000    15.889869     0.062933    15.697402     0.000000 
  20.975000    15.131695     0.066086    15.709644     0.000000 
  20.980000    15.815932     0.063227    15.722656     0.000000 
  20.985000    15.340610     0.065186    15.736481     0.000000 
  20.990000    15.851629     0.063085    15.751165     0.000000 
  20.995000    15.683048     0.063763    15.766761     0.000000 
  21.000000    16.262338     0.061492    15.783323     0.000000 
  21.005000    16.017674     0.062431    15.800909     0.000000 
  21.010000    15.641823     0.063931    15.819584     0.000000 
  21.015000    15.192134     0.065824    15.839414     0.000000 
  21.020000    15.880188     0.062972    15.860475     0.000000 
  21.025000    15.655534     0.063875    15.882846     0.000000 
  21.030000    16.073078     0.062216    15.906614     0.000000 
  21.035000    15.398126     0.064943    15.931871     0.000000 
  21.040000    16.185425     0.061784    15.958721     0.000000 
  21.045000    16.225259     0.061632    15.987273     0.000000 
  21.050000    16.016811     0.062434    16.017647     0.000000 
  21.055000    15.636441     0.063953    16.049976     0.000000 
  21.060000    15.797308     0.063302    16.084402     0.000000 
  21.065000    15.812896     0.063240    16.121082     0.000000 
  21.070000    15.942867     0.062724    16.160187     0.000000 
  21.075000    16.855664     0.059327    16.201905     0.000000 
  21.080000    15.994172     0.062523    16.246443     0.000000 
  21.085000    16.124695     0.062017    16.294028     0.000000 
  21.090000    15.843889     0.063116    16.344912     0.000000 
  21.095000    15.871571     0.063006    16.399371     0.000000 
  21.100000    16.212736     0.061680    16.457712     0.000000 
  21.105000    16.350953     0.061159    16.520275     0.000000 
  21.110000    16.080130     0.062189    16.587440     0.000000 
  21.115000    15.956951     0.062669    16.659627     0.000000 
  21.120000    16.650501     0.060058    16.737308     0.000000 
  21.125000    16.529852     0.060497    16.821010     0.000000 
  21.130000    15.454211     0.064707    16.911326     0.000000 
  21.135000    16.598876     0.060245    17.008921     0.000000 
  21.140000    16.206428     0.061704    17.114549     0.000000 
  21.145000    16.386327     0.061026    17.229059     0.000000 
  21.150000    16.813322     0.059477    17.353421     0.000000 
  21.155000    16.278238     0.061432    17.488734     0.000000 
  21.160000    16.449496     0.060792    17.636258     0.000000 
  21.165000    17.272235     0.057896    17.797437     0.000000 
  21.170000    17.086873     0.058524    17.973935     0.000000 
  21.175000    17.296635     0.057815    18.167673     0.000000 
  21.180000    17.204600     0.058124    18.380883     0.000000 
  21.185000    17.148892     0.058313    18.616166     0.000000 
  21.190000    17.276043     0.057884    18.876570     0.000000 
  21.195000    18.179001     0.055009    19.168509     0.000000 
  21.200000    17.514092     0.057097    19.490597     0.000000 
  21.205000    18.086272     0.055291    19.850687     0.000000 
  21.210000    19.087877     0.052389    20.254823     0.000000 
  21.215000    18.759396     0.053307    20.710285     0.000000 
  21.220000    20.224432     0.049445    21.225904     0.000000 
  21.225000    20.503308     0.048773    21.812484     0.000000 
  21.230000    20.750342     0.048192    22.483395     0.000000 
  21.235000    22.068153     0.045314    23.255509     0.000000 
  21.240000    23.373551     0.042783    24.150871     0.000000 
  21.245000    23.660718     0.042264    25.200170     0.000000 
  21.250000    25.542570     0.039150    26.450405     0.000000 
  21.255000    27.802799     0.035968    27.981927     0.000000 
  21.260000    29.401950     0.034011    29.944349     0.000000 
  21.265000    33.859342     0.029534    32.626101     0.000000 
  21.270000    38.012669     0.026307    36.574730     0.000000 
  21.275000    44.199674     0.022625    42.776766     0.000000 
  21.280000    58.990522     0.016952    52.876355     0.000000 
  21.285000    70.634841     0.014157    69.355138     0.000000 
  21.290000    98.835120     0.010118    95.524933     0.000000 
  21.295000   144.021604     0.006943   135.142317     0.000000 
  21.300000   184.409801     0.005423   191.503958     0.000000 
  21.305000   264.092798     0.003787   266.062353     0.000000 
  21.310000   357.574393     0.002797   356.858611     0.000000 
  21.315000   423.345912     0.002362   457.229444     0.000000 
  21.320000   550.763396     0.001816   555.194537     0.000000 
  21.325000   623.349510     0.001604   634.082836     0.000000 
  21.330000   673.745449     0.001484   676.023993     0.000000 
  21.335000   689.227270     0.001451   669.574390     0.000000 
  21.340000   659.009383     0.001517   616.678551     0.000000 
  21.345000   595.403722     0.001680   531.267608     0.000000 
  21.350000   436.297194     0.002292   431.368837     0.000000 
  21.355000   366.613685     0.002728   332.586080     0.000000 
  21.360000   238.790765     0.004188   245.534521     0.000000 
  21.365000   154.223464     0.006484   175.589756     0.000000 
  21.370000   120.073245     0.008328   123.704754     0.000000 
  21.375000    78.526382     0.012735    87.818100     0.000000 
  21.380000    61.194782     0.016341    64.412721     0.000000 
  21.385000    53.115793     0.018827    49.791569     0.000000 
  21.390000    43.162467     0.023168    40.841836     0.000000 
  21.395000    38.488204     0.025982    35.306547     0.000000 
  21.400000    34.854051     0.028691    31.728286     0.000000 
  21.405000    30.513136     0.032773    29.249916     0.000000 
  21.410000    29.322052     0.034104    27.402348     0.000000 
  21.415000    28.094236     0.035594    25.939990     0.000000 
  21.420000    25.176098     0.039720    24.734831     0.000000 
  21.425000    25.155820     0.039752    23.716921     0.000000 
  21.430000    23.779135     0.042054    22.844269     0.000000 
  21.435000    23.366841     0.042796    22.088768     0.000000 
  21.440000    22.697228     0.044058    21.429861     0.000000 
  21.445000    21.499084     0.046514    20.851662     0.000000 
  21.450000    21.872214     0.045720    20.341506     0.000000 
  21.455000    20.947928     0.047737    19.889130     0.000000 
  21.460000    19.996070     0.050010    19.486125     0.000000 
  21.465000    18.518219     0.054001    19.125547     0.000000 
  21.470000    19.357666     0.051659    18.801621     0.000000 
  21.475000    18.222045     0.054879    18.509515     0.000000 
  21.480000    18.781072     0.053245    18.245161     0.000000 
  21.485000    18.423838     0.054278    18.005117     0.000000 
  21.490000    17.190948     0.058170    17.786457     0.000000 
  21.495000    18.402074     0.054342    17.586679     0.000000 
  21.500000    17.860805     0.055989    17.403632     0.000000 
  21.505000    17.820738     0.056114    17.235465     0.000000 
  21.510000    17.319508     0.057738    17.081068     0.000000 
  21.515000    16.739879     0.059738    16.938060     0.000000 
  21.520000    17.437153     0.057349    16.805714     0.000000 
  21.525000    17.172602     0.058232    16.682966     0.000000 
  21.530000    16.104327     0.062095    16.568879     0.000000 
  21.535000    15.618321     0.064027    16.462627     0.000000 
  21.540000    16.071284     0.062223    16.363481     0.000000 
  21.545000    15.994255     0.062522    16.270794     0.000000 
  21.550000    15.979366     0.062581    16.183992     0.000000 
  21.555000    16.430243     0.060863    16.102562     0.000000 
  21.560000    16.148875     0.061924    16.026046     0.000000 
  21.565000    16.007187     0.062472    15.954033     0.000000 
  21.570000    16.526007     0.060511    15.886155     0.000000 
  21.575000    15.570980     0.064222    15.822081     0.000000 
  21.580000    15.731736     0.063566    15.761511     0.000000 
  21.585000    15.717187     0.063625    15.704176     0.000000 
  21.590000    15.474488     0.064622    15.649830     0.000000 
  21.595000    15.634471     0.063961    15.598252     0.000000 
  21.600000    15.630912     0.063976    15.549240     0.000000 
  21.605000    16.384514     0.061033    15.502611     0.000000 
  21.610000    15.808309     0.063258    15.458196     0.000000 
  21.615000    15.772531     0.063401    15.415843     0.000000 
  21.620000    15.770637     0.063409    15.375412     0.000000 
  21.625000    16.090075     0.062150    15.336775     0.000000 
  21.630000    15.366222     0.065078    15.299813     0.000000 
  21.635000    15.334771     0.065211    15.264419     0.000000 
  21.640000    15.681335     0.063770    15.230493     0.000000 
  21.645000    14.504769     0.068943    15.197943     0.000000 
  21.650000    15.522026     0.064425    15.166685     0.000000 
  21.655000    15.102309     0.066215    15.136641     0.000000 
  21.660000    15.500086     0.064516    15.107737     0.000000 
  21.665000    14.663079     0.068199    15.079908     0.000000 
  21.670000    15.742480     0.063522    15.053090     0.000000 
  21.675000    15.336405     0.065204    15.027227     0.000000 
  21.680000    15.440580     0.064764    15.002265     0.000000 
  21.685000    15.854341     0.063074    14.978153     0.000000 
  21.690000    15.020043     0.066578    14.954846     0.000000 
  21.695000    15.706452     0.063668    14.932301     0.000000 
  21.700000    14.591733     0.068532    14.910476     0.000000 
  21.705000    14.597734     0.068504    14.889335     0.000000 
  21.710000    15.059854     0.066402    14.868842     0.000000 
  21.715000    14.853236     0.067325    14.848964     0.000000 
  21.720000    15.255628     0.065550    14.829671     0.000000 
  21.725000    15.122918     0.066125    14.810934     0.000000 
  21.730000    15.350495     0.065144    14.792725     0.000000 
  21.735000    14.594699     0.068518    14.775020     0.000000 
  21.740000    15.049291     0.066448    14.757794     0.000000 
  21.745000    15.007321     0.066634    14.741026     0.000000 
  21.750000    15.261492     0.065524    14.724693     0.000000 
  21.755000    14.821201     0.067471    14.708776     0.000000 
  21.760000    14.783705     0.067642    14.693258     0.000000 
  21.765000    14.580621     0.068584    14.678119     0.000000 
  21.770000    14.779083     0.067663    14.663344     0.000000 
  21.775000    15.154840     0.065986    14.648917     0.000000 
  21.780000    15.102565     0.066214    14.634823     0.000000 
  21.785000    14.709820     0.067982    14.621048     0.000000 
  21.790000    14.530622     0.068820    14.607580     0.000000 
  21.795000    15.049797     0.066446    14.594405     0.000000 
  21.800000    15.683452     0.063761    14.581513     0.000000 
  21.805000    14.325027     0.069808    14.568892     0.000000 
  21.810000    14.560426     0.068679    14.556531     0.000000 
  21.815000    14.260667     0.070123    14.544421     0.000000 
  21.820000    14.895255     0.067135    14.532553     0.000000 
  21.825000    14.554696     0.068706    14.520916     0.000000 
  21.830000    14.535487     0.068797    14.509504     0.000000 
  21.835000    14.358919     0.069643    14.498308     0.000000 
  21.840000    14.780288     0.067658    14.487321     0.000000 
  21.845000    14.793841     0.067596    14.476535     0.000000 
  21.850000    15.214676     0.065726    14.465944     0.000000 
  21.855000    14.559966     0.068681    14.455541     0.000000 
  21.860000    14.488985     0.069018    14.445320     0.000000 
  21.865000    15.179010     0.065880    14.435276     0.000000 
  21.870000    14.533573     0.068806    14.425404     0.000000 
  21.875000    14.528078     0.068832    14.415697     0.000000 
  21.880000    14.826816     0.067445    14.406152     0.000000 
  21.885000    14.210661     0.070370    14.396764     0.000000 
  21.890000    14.163253     0.070605    14.387528     0.000000 
  21.895000    14.200414     0.070420    14.378440     0.000000 
  21.900000    14.090306     0.070971    14.369498     0.000000 
  21.905000    14.385511     0.069514    14.360697     0.000000 
  21.910000    14.243238     0.070209    14.352034     0.000000 
  21.915000    14.095619     0.070944    14.343505     0.000000 
  21.920000    14.540478     0.068774    14.335109     0.000000 
  21.925000    14.672202     0.068156    14.326842     0.000000 
  21.930000    14.446852     0.069219    14.318702     0.000000 
  21.935000    14.575639     0.068608    14.310688     0.000000 
  21.940000    14.168680     0.070578    14.302796     0.000000 
  21.945000    14.604448     0.068472    14.295025     0.000000 
  21.950000    14.718272     0.067943    14.287373     0.000000 
  21.955000    15.051235     0.066440    14.279840     0.000000 
  21.960000    14.369770     0.069591    14.272424     0.000000 
  21.965000    14.129992     0.070771    14.265124     0.000000 
  21.970000    14.446373     0.069222    14.257939     0.000000 
  21.975000    14.194036     0.070452    14.250869     0.000000 
  21.980000    14.212650     0.070360    14.243914     0.000000 
  21.985000    14.486699     0.069029    14.237073     0.000000 
  21.990000    14.013952     0.071357    14.230347     0.000000 
  21.995000    15.130583     0.066091    14.223736     0.000000 
  22.000000    14.092740     0.070959    14.217242     0.000000 
  22.005000    14.046937     0.071190    14.210865     0.000000 
  22.010000    14.240415     0.070223    14.204606     0.000000 
  22.015000    14.307465     0.069894    14.198468     0.000000 
  22.020000    14.942678     0.066922    14.192451     0.000000 
  22.025000    14.942838     0.066922    14.186560     0.000000 
  22.030000    14.195603     0.070444    14.180796     0.000000 
  22.035000    14.320071     0.069832    14.175163     0.000000 
  22.040000    14.658661     0.068219    14.169664     0.000000 
  22.045000    13.857899     0.072161    14.164305     0.000000 
  22.050000    13.514985     0.073992    14.159089     0.000000 
  22.055000    14.701623     0.068020    14.154022     0.000000 
  22.060000    14.666476     0.068183    14.149111     0.000000 
  22.065000    14.863896     0.067277    14.144362     0.000000 
  22.070000    14.256011     0.070146    14.139783     0.000000 
  22.075000    14.451537     0.069197    14.135382     0.000000 
  22.080000    14.108518     0.070879    14.131171     0.000000 
  22.085000    14.346138     0.069705    14.127159     0.000000 
  22.090000    14.498930     0.068971    14.123358     0.000000 
  22.095000    15.056031     0.066419    14.119784     0.000000 
  22.100000    14.393337     0.069477    14.116450     0.000000 
  22.105000    14.396406     0.069462    14.113376     0.000000 
  22.110000    14.470057     0.069108    14.110579     0.000000 
  22.115000    14.708831     0.067986    14.108082     0.000000 
  22.120000    14.368081     0.069599    14.105910     0.000000 
  22.125000    14.457858     0.069167    14.104092     0.000000 
  22.130000    14.226491     0.070291    14.102659     0.000000 
  22.135000    14.455041     0.069180    14.101647     0.000000 
  22.140000    14.489298     0.069016    14.101098     0.000000 
  22.145000    14.305094     0.069905    14.101059     0.000000 
  22.150000    14.371437     0.069582    14.101584     0.000000 
  22.155000    14.188525     0.070479    14.102736     0.000000 
  22.160000    13.598283     0.073539    14.104585     0.000000 
  22.165000    14.528672     0.068829    14.107216     0.000000 
  22.170000    14.333258     0.069768    14.110725     0.000000 
  22.175000    13.539923     0.073856    14.115224     0.000000 
  22.180000    14.330445     0.069782    14.120847     0.000000 
  22.185000    14.266957     0.070092    14.127748     0.000000 
  22.190000    14.093213     0.070956    14.136113     0.000000 
  22.195000    14.013025     0.071362    14.146161     0.000000 
  22.200000    14.511615     0.068910    14.158157     0.000000 
  22.205000    14.444205     0.069232    14.172416     0.000000 
  22.210000    14.168996     0.070577    14.189325     0.000000 
  22.215000    13.974584     0.071558    14.209357     0.000000 
  22.220000    13.537882     0.073867    14.233098     0.000000 
  22.225000    14.289678     0.069981    14.261296     0.000000 
  22.230000    14.174920     0.070547    14.294946     0.000000 
  22.235000    14.548383     0.068736    14.335476     0.000000 
  22.240000    14.389173     0.069497    14.385157     0.000000 
  22.245000    14.817576     0.067487    14.447993     0.000000 
  22.250000    14.523373     0.068855    14.531534     0.000000 
  22.255000    14.997817     0.066676    14.650230     0.000000 
  22.260000    15.285348     0.065422    14.830957     0.000000 
  22.265000    16.060230     0.062266    15.120782     0.000000 
  22.270000    16.276848     0.061437    15.595609     0.000000 
  22.275000    17.158827     0.058279    16.365896     0.000000 
  22.280000    18.037606     0.055440    17.573049     0.000000 
  22.285000    19.566264     0.051108    19.369178     0.000000 
  22.290000    21.057398     0.047489    21.876111     0.000000 
  22.295000    24.768782     0.040373    25.127598     0.000000 
  22.300000    29.473926     0.033928    29.008410     0.000000 
  22.305000    32.197064     0.031059    33.208360     0.000000 
  22.310000    37.198510     0.026883    37.205762     0.000000 
  22.315000    39.018791     0.025629    40.304178     0.000000 
  22.320000    42.117509     0.023743    41.792672     0.000000 
  22.325000    41.599704     0.024039    41.266253     0.000000 
  22.330000    39.262496     0.025470    38.877216     0.000000 
  22.335000    37.099064     0.026955    35.228294     0.000000 
  22.340000    30.262380     0.033044    31.047756     0.000000 
  22.345000    27.154826     0.036826    26.951408     0.000000 
  22.350000    23.762874     0.042082    23.354465     0.000000 
  22.355000    19.378392     0.051604    20.464798     0.000000 
  22.360000    18.634344     0.053664    18.315797     0.000000 
  22.365000    16.789373     0.059561    16.822112     0.000000 
  22.370000    15.899800     0.062894    15.841027     0.000000 
  22.375000    15.110315     0.066180    15.222662     0.000000 
  22.380000    14.616757     0.068415    14.840243     0.000000 
  22.385000    15.100624     0.066222    14.601126     0.000000 
  22.390000    14.523455     0.068854    14.444874     0.000000 
  22.395000    14.544879     0.068753    14.335525     0.000000 
  22.400000    13.842804     0.072240    14.253162     0.000000 
  22.405000    14.248537     0.070183    14.187248     0.000000 
  22.410000    13.586955     0.073600    14.132261     0.000000 
  22.415000    14.429464     0.069303    14.085191     0.000000 
  22.420000    14.450555     0.069201    14.044251     0.000000 
  22.425000    14.209067     0.070378    14.008256     0.000000 
  22.430000    14.121017     0.070816    13.976351     0.000000 
  22.435000    13.974650     0.071558    13.947878     0.000000 
  22.440000    13.839683     0.072256    13.922315     0.000000 
  22.445000    14.484096     0.069041    13.899240     0.000000 
  22.450000    13.871554     0.072090    13.878307     0.000000 
  22.455000    14.014957     0.071352    13.792961     0.000000 
  22.460000    14.257735     0.070137    13.776100     0.000000 
  22.465000    13.511138     0.074013    13.760664     0.000000 
  22.470000    13.988494     0.071487    13.746491     0.000000 
  22.475000    14.204242     0.070402    13.733449     0.000000 
  22.480000    13.515833     0.073987    13.721428     0.000000 
  22.485000    13.832934     0.072291    13.710337     0.000000 
  22.490000    14.033193     0.071260    13.700103     0.000000 
  22.495000    14.299201     0.069934    13.690668     0.000000 
  22.500000    13.784951     0.072543    13.681986     0.000000 
  22.505000    14.061473     0.071116    13.674028     0.000000 
  22.510000    14.596468     0.068510    13.666772     0.000000 
  22.515000    13.492890     0.074113    13.660213     0.000000 
  22.520000    13.715307     0.072911    13.654357     0.000000 
  22.525000    14.324205     0.069812    13.649224     0.000000 
  22.530000    13.809956     0.072412    13.644849     0.000000 
  22.535000    13.554766     0.073775    13.641287     0.000000 
  22.540000    13.752305     0.072715    13.638615     0.000000 
  22.545000    13.489904     0.074130    13.636939     0.000000 
  22.550000    13.435742     0.074428    13.636411     0.000000 
  22.555000    14.382531     0.069529    13.637259     0.000000 
  22.560000    13.561515     0.073738    13.639856     0.000000 
  22.565000    13.457844     0.074306    13.644870     0.000000 
  22.570000    13.279594     0.075304    13.653570     0.000000 
  22.575000    13.852704     0.072188    13.668386     0.000000 
  22.580000    13.405190     0.074598    13.693839     0.000000 
  22.585000    13.099246     0.076340    13.737845     0.000000 
  22.590000    14.063917     0.071104    13.813189     0.000000 
  22.595000    14.062101     0.071113    13.938543     0.000000 
  22.600000    14.512964     0.068904    14.137981     0.000000 
  22.605000    14.272603     0.070064    14.437752     0.000000 
  22.610000    13.995641     0.071451    14.859560     0.000000 
  22.615000    15.317420     0.065285    15.410898     0.000000 
  22.620000    15.834633     0.063153    16.074589     0.000000 
  22.625000    15.751730     0.063485    16.800586     0.000000 
  22.630000    17.099662     0.058481    17.502586     0.000000 
  22.635000    17.383983     0.057524    18.063260     0.000000 
  22.640000    17.847776     0.056029    18.358838     0.000000 
  22.645000    17.685721     0.056543    18.310495     0.000000 
  22.650000    17.146909     0.058320    17.930668     0.000000 
  22.655000    17.521036     0.057074    17.314406     0.000000 
  22.660000    16.347552     0.061171    16.587025     0.000000 
  22.665000    15.506773     0.064488    15.859343     0.000000 
  22.670000    15.137969     0.066059    15.208976     0.000000 
  22.675000    14.098305     0.070931    14.677572     0.000000 
  22.680000    14.131810     0.070762    14.275532     0.000000 
  22.685000    13.607395     0.073489    13.991038     0.000000 
  22.690000    13.933989     0.071767    13.800569     0.000000 
  22.695000    13.679109     0.073104    13.677980     0.000000 
  22.700000    13.585253     0.073609    13.600354     0.000000 
  22.705000    13.468531     0.074247    13.550467     0.000000 
  22.710000    14.217804     0.070334    13.516811     0.000000 
  22.715000    14.214201     0.070352    13.492390     0.000000 
  22.720000    13.252450     0.075458    13.473265     0.000000 
  22.725000    13.814879     0.072386    13.457329     0.000000 
  22.730000    13.102543     0.076321    13.443474     0.000000 
  22.735000    13.184095     0.075849    13.431120     0.000000 
  22.740000    13.539972     0.073855    13.419887     0.000000 
  22.745000    13.409091     0.074576    13.409567     0.000000 
  22.750000    13.539458     0.073858    13.399999     0.000000 
  22.755000    13.405191     0.074598    13.391061     0.000000 
  22.760000    13.239363     0.075532    13.382657     0.000000 
  22.765000    13.166489     0.075950    13.374708     0.000000 
  22.770000    13.556484     0.073765    13.367150     0.000000 
  22.775000    13.402994     0.074610    13.359931     0.000000 
  22.780000    13.092484     0.076380    13.353005     0.000000 
  22.785000    13.624493     0.073397    13.346336     0.000000 
  22.790000    13.034965     0.076717    13.339892     0.000000 
  22.795000    13.019506     0.076808    13.333647     0.000000 
  22.800000    13.302906     0.075172    13.327579     0.000000 
  22.805000    13.529871     0.073911    13.321667     0.000000 
  22.810000    13.409627     0.074573    13.315896     0.000000 
  22.815000    13.411531     0.074563    13.310251     0.000000 
  22.820000    12.889594     0.077582    13.304719     0.000000 
  22.825000    13.381807     0.074728    13.299289     0.000000 
  22.830000    13.571548     0.073684    13.293952     0.000000 
  22.835000    13.881481     0.072038    13.288699     0.000000 
  22.840000    13.179417     0.075876    13.283523     0.000000 
  22.845000    13.362476     0.074836    13.278418     0.000000 
  22.850000    13.003749     0.076901    13.273377     0.000000 
  22.855000    13.227719     0.075599    13.268396     0.000000 
  22.860000    13.235765     0.075553    13.263469     0.000000 
  22.865000    13.595771     0.073552    13.258593     0.000000 
  22.870000    13.722440     0.072873    13.253765     0.000000 
  22.875000    13.604790     0.073504    13.248979     0.000000 
  22.880000    13.421564     0.074507    13.244235     0.000000 
  22.885000    13.070030     0.076511    13.239528     0.000000 
  22.890000    13.036667     0.076707    13.234857     0.000000 
  22.895000    13.296986     0.075205    13.230219     0.000000 
  22.900000    12.941079     0.077273    13.225612     0.000000 
  22.905000    13.433698     0.074440    13.221034     0.000000 
  22.910000    13.379003     0.074744    13.216484     0.000000 
  22.915000    13.279881     0.075302    13.211961     0.000000 
  22.920000    13.218670     0.075651    13.207461     0.000000 
  22.925000    13.421030     0.074510    13.202985     0.000000 
  22.930000    13.444160     0.074382    13.198532     0.000000 
  22.935000    13.109448     0.076281    13.194099     0.000000 
  22.940000    13.123137     0.076201    13.189686     0.000000 
  22.945000    12.977596     0.077056    13.185293     0.000000 
  22.950000    13.105513     0.076304    13.180917     0.000000 
  22.955000    13.756997     0.072690    13.176559     0.000000 
  22.960000    13.590807     0.073579    13.172218     0.000000 
  22.965000    13.150594     0.076042    13.167892     0.000000 
  22.970000    13.221644     0.075634    13.163582     0.000000 
  22.975000    13.343578     0.074942    13.159286     0.000000 
  22.980000    13.004912     0.076894    13.155005     0.000000 
  22.985000    13.566547     0.073711    13.150737     0.000000 
  22.990000    13.181714     0.075863    13.146482     0.000000 
  22.995000    13.431872     0.074450    13.142240     0.000000 
  23.000000    13.296893     0.075206    13.138010     0.000000 
  23.005000    13.181639     0.075863    13.133791     0.000000 
  23.010000    13.113872     0.076255    13.129585     0.000000 
  23.015000    12.838699     0.077890    13.125389     0.000000 
  23.020000    13.478672     0.074191    13.121204     0.000000 
  23.025000    12.515854     0.079899    13.117029     0.000000 
  23.030000    13.227728     0.075599    13.112864     0.000000 
  23.035000    13.343919     0.074941    13.108709     0.000000 
  23.040000    13.271047     0.075352    13.104564     0.000000 
  23.045000    13.089108     0.076399    13.100427     0.000000 
  23.050000    12.912920     0.077442    13.096300     0.000000 
  23.055000    13.017585     0.076819    13.092182     0.000000 
  23.060000    12.996170     0.076946    13.088072     0.000000 
  23.065000    12.719492     0.078619    13.083971     0.000000 
  23.070000    13.609534     0.073478    13.079878     0.000000 
  23.075000    13.432015     0.074449    13.075792     0.000000 
  23.080000    13.053573     0.076607    13.071715     0.000000 
  23.085000    12.397462     0.080662    13.067645     0.000000 
  23.090000    13.059147     0.076575    13.063583     0.000000 
  23.095000    13.372983     0.074778    13.059528     0.000000 
  23.100000    12.781115     0.078240    13.055481     0.000000 
  23.105000    13.411146     0.074565    13.051440     0.000000 
  23.110000    13.219214     0.075647    13.047406     0.000000 
  23.115000    13.549767     0.073802    13.043379     0.000000 
  23.120000    13.080723     0.076448    13.039359     0.000000 
  23.125000    13.323530     0.075055    13.035346     0.000000 
  23.130000    13.281325     0.075294    13.031339     0.000000 
  23.135000    12.939235     0.077284    13.027338     0.000000 
  23.140000    13.531701     0.073901    13.023344     0.000000 
  23.145000    12.717599     0.078631    13.019356     0.000000 
  23.150000    12.734843     0.078525    13.015373     0.000000 
  23.155000    13.797909     0.072475    13.011397     0.000000 
  23.160000    12.957948     0.077173    13.007427     0.000000 
  23.165000    13.160836     0.075983    13.003463     0.000000 
  23.170000    12.538069     0.079757    12.999504     0.000000 
  23.175000    13.278569     0.075309    12.995551     0.000000 
  23.180000    13.205214     0.075728    12.991604     0.000000 
  23.185000    13.038009     0.076699    12.987662     0.000000 
  23.190000    13.097875     0.076348    12.983726     0.000000 
  23.195000    12.585973     0.079454    12.979795     0.000000 
  23.200000    13.114873     0.076249    12.975869     0.000000 
  23.205000    13.104326     0.076311    12.971949     0.000000 
  23.210000    12.807821     0.078077    12.968034     0.000000 
  23.215000    13.194653     0.075788    12.964124     0.000000 
  23.220000    12.671485     0.078917    12.960219     0.000000 
  23.225000    12.872504     0.077685    12.956320     0.000000 
  23.230000    13.826460     0.072325    12.952425     0.000000 
  23.235000    12.915900     0.077424    12.948536     0.000000 
  23.240000    13.107338     0.076293    12.944651     0.000000 
  23.245000    13.524134     0.073942    12.940771     0.000000 
  23.250000    13.353133     0.074889    12.936896     0.000000 
  23.255000    12.762655     0.078354    12.933026     0.000000 
  23.260000    13.505388     0.074045    12.929161     0.000000 
  23.265000    13.343635     0.074942    12.925300     0.000000 
  23.270000    12.912254     0.077446    12.921444     0.000000 
  23.275000    12.993709     0.076960    12.917593     0.000000 
  23.280000    13.159029     0.075993    12.913747     0.000000 
  23.285000    12.902685     0.077503    12.909904     0.000000 
  23.290000    12.893614     0.077558    12.906067     0.000000 
  23.295000    12.765924     0.078334    12.902234     0.000000 
  23.300000    13.250773     0.075467    12.898406     0.000000 
  23.305000    12.699066     0.078746    12.894582     0.000000 
  23.310000    13.123737     0.076198    12.890762     0.000000 
  23.315000    13.132646     0.076146    12.886947     0.000000 
  23.320000    12.833045     0.077924    12.883136     0.000000 
  23.325000    13.543157     0.073838    12.879330     0.000000 
  23.330000    13.338879     0.074969    12.875528     0.000000 
  23.335000    13.572937     0.073676    12.871730     0.000000 
  23.340000    12.888695     0.077587    12.867936     0.000000 
  23.345000    13.583434     0.073619    12.864147     0.000000 
  23.350000    12.928663     0.077348    12.860362     0.000000 
  23.355000    12.679247     0.078869    12.856581     0.000000 
  23.360000    13.189699     0.075817    12.852805     0.000000 
  23.365000    12.741990     0.078481    12.849032     0.000000 
  23.370000    12.895805     0.077545    12.845264     0.000000 
  23.375000    12.926347     0.077361    12.841500     0.000000 
  23.380000    13.065973     0.076535    12.837740     0.000000 
  23.385000    12.870509     0.077697    12.833984     0.000000 
  23.390000    12.840805     0.077877    12.830232     0.000000 
  23.395000    12.793680     0.078164    12.826485     0.000000 
  23.400000    12.544497     0.079716    12.822741     0.000000 
  23.405000    12.596522     0.079387    12.819001     0.000000 
  23.410000    12.831438     0.077934    12.815266     0.000000 
  23.415000    13.288857     0.075251    12.811534     0.000000 
  23.420000    12.778832     0.078254    12.807806     0.000000 
  23.425000    12.887454     0.077595    12.804083     0.000000 
  23.430000    12.728808     0.078562    12.800363     0.000000 
  23.435000    12.781874     0.078236    12.796647     0.000000 
  23.440000    12.910772     0.077455    12.792936     0.000000 
  23.445000    13.109719     0.076279    12.789228     0.000000 
  23.450000    12.935090     0.077309    12.785524     0.000000 
  23.455000    12.888113     0.077591    12.779033     0.000000 
  23.460000    12.856783     0.077780    12.775361     0.000000 
  23.465000    13.425256     0.074486    12.771693     0.000000 
  23.470000    12.779067     0.078253    12.768028     0.000000 
  23.475000    12.288167     0.081379    12.764367     0.000000 
  23.480000    13.155306     0.076015    12.760710     0.000000 
  23.485000    12.773384     0.078288    12.757056     0.000000 
  23.490000    12.482278     0.080114    12.753406     0.000000 
  23.495000    13.035266     0.076715    12.749759     0.000000 
  23.500000    12.040300     0.083054    12.746116     0.000000 
  23.505000    12.953071     0.077202    12.742476     0.000000 
  23.510000    12.671791     0.078915    12.738840     0.000000 
  23.515000    12.879227     0.077644    12.735207     0.000000 
  23.520000    12.904926     0.077490    12.731578     0.000000 
  23.525000    12.459081     0.080263    12.727953     0.000000 
  23.530000    12.479806     0.080129    12.724331     0.000000 
  23.535000    12.699286     0.078745    12.720713     0.000000 
  23.540000    13.121904     0.076208    12.717098     0.000000 
  23.545000    12.799940     0.078125    12.713487     0.000000 
  23.550000    12.763935     0.078346    12.709880     0.000000 
  23.555000    12.904115     0.077495    12.706276     0.000000 
  23.560000    12.576839     0.079511    12.702675     0.000000 
  23.565000    12.659913     0.078989    12.699079     0.000000 
  23.570000    13.131858     0.076151    12.695486     0.000000 
  23.575000    12.749353     0.078435    12.691896     0.000000 
  23.580000    12.843760     0.077859    12.688311     0.000000 
  23.585000    12.158203     0.082249    12.684729     0.000000 
  23.590000    12.718477     0.078626    12.681150     0.000000 
  23.595000    12.519107     0.079878    12.677576     0.000000 
  23.600000    12.933301     0.077320    12.674005     0.000000 
  23.605000    12.307921     0.081248    12.670438     0.000000 
  23.610000    12.910578     0.077456    12.666874     0.000000 
  23.615000    11.993406     0.083379    12.663315     0.000000 
  23.620000    12.857865     0.077773    12.659791     0.000000 
  23.625000    13.385294     0.074709    12.656240     0.000000 
  23.630000    12.650639     0.079047    12.652692     0.000000 
  23.635000    12.484731     0.080098    12.649149     0.000000 
  23.640000    12.816697     0.078023    12.645609     0.000000 
  23.645000    12.947201     0.077237    12.642074     0.000000 
  23.650000    12.844989     0.077851    12.638543     0.000000 
  23.655000    12.678435     0.078874    12.635016     0.000000 
  23.660000    12.519235     0.079877    12.631494     0.000000 
  23.665000    12.662087     0.078976    12.627976     0.000000 
  23.670000    12.632367     0.079162    12.624463     0.000000 
  23.675000    13.029369     0.076750    12.620954     0.000000 
  23.680000    12.675190     0.078894    12.617451     0.000000 
  23.685000    11.717788     0.085340    12.613952     0.000000 
  23.690000    12.888156     0.077591    12.610458     0.000000 
  23.695000    12.915946     0.077424    12.606970     0.000000 
  23.700000    12.617183     0.079257    12.603487     0.000000 
  23.705000    12.438899     0.080393    12.600010     0.000000 
  23.710000    12.401729     0.080634    12.596539     0.000000 
  23.715000    12.881843     0.077629    12.593075     0.000000 
  23.720000    12.740557     0.078490    12.589618     0.000000 
  23.725000    12.410630     0.080576    12.586168     0.000000 
  23.730000    12.863679     0.077738    12.582726     0.000000 
  23.735000    12.432077     0.080437    12.579292     0.000000 
  23.740000    12.996845     0.076942    12.575867     0.000000 
  23.745000    12.876520     0.077661    12.572452     0.000000 
  23.750000    12.714973     0.078647    12.569049     0.000000 
  23.755000    12.405652     0.080608    12.565657     0.000000 
  23.760000    12.461584     0.080247    12.562279     0.000000 
  23.765000    12.554429     0.079653    12.558916     0.000000 
  23.770000    12.714339     0.078651    12.555571     0.000000 
  23.775000    12.478933     0.080135    12.552245     0.000000 
  23.780000    12.922802     0.077383    12.548452     0.000000 
  23.785000    12.666826     0.078946    12.545180     0.000000 
  23.790000    12.243947     0.081673    12.541939     0.000000 
  23.795000    12.812837     0.078047    12.538738     0.000000 
  23.800000    12.759852     0.078371    12.535588     0.000000 
  23.805000    12.656528     0.079011    12.532509     0.000000 
  23.810000    12.513310     0.079915    12.529539     0.000000 
  23.815000    13.233089     0.075568    12.526748     0.000000 
  23.820000    13.072125     0.076499    12.524268     0.000000 
  23.825000    12.532886     0.079790    12.522326     0.000000 
  23.830000    12.732359     0.078540    12.521291     0.000000 
  23.835000    12.017105     0.083215    12.521704     0.000000 
  23.840000    12.613297     0.079281    12.524277     0.000000 
  23.845000    12.650661     0.079047    12.529812     0.000000 
  23.850000    12.574817     0.079524    12.539023     0.000000 
  23.855000    13.018486     0.076814    12.552271     0.000000 
  23.860000    12.961651     0.077151    12.569244     0.000000 
  23.865000    12.707561     0.078693    12.588699     0.000000 
  23.870000    12.961424     0.077152    12.608321     0.000000 
  23.875000    12.873970     0.077676    12.624789     0.000000 
  23.880000    13.348836     0.074913    12.634272     0.000000 
  23.885000    13.250678     0.075468    12.633658     0.000000 
  23.890000    13.040748     0.076683    12.622175     0.000000 
  23.895000    12.303665     0.081277    12.601913     0.000000 
  23.900000    12.917210     0.077416    12.576573     0.000000 
  23.905000    12.904132     0.077495    12.549857     0.000000 
  23.910000    12.812123     0.078051    12.592201     0.000000 
  23.915000    12.881861     0.077629    12.570794     0.000000 
  23.920000    12.889278     0.077584    12.553388     0.000000 
  23.925000    12.655939     0.079014    12.539917     0.000000 
  23.930000    12.377025     0.080795    12.529804     0.000000 
  23.935000    12.226822     0.081787    12.522258     0.000000 
  23.940000    12.959343     0.077164    12.516503     0.000000 
  23.945000    12.685838     0.078828    12.511908     0.000000 
  23.950000    12.264470     0.081536    12.508019     0.000000 
  23.955000    12.624867     0.079209    12.504546     0.000000 
  23.960000    12.704570     0.078712    12.501316     0.000000 
  23.965000    12.789080     0.078192    12.498231     0.000000 
  23.970000    12.897337     0.077535    12.495242     0.000000 
  23.975000    13.025975     0.076770    12.492322     0.000000 
  23.980000    12.830222     0.077941    12.489455     0.000000 
  23.985000    12.402638     0.080628    12.486632     0.000000 
  23.990000    12.564232     0.079591    12.483849     0.000000 
  23.995000    12.751139     0.078424    12.481100     0.000000 
  24.000000    12.340402     0.081035    12.478382     0.000000 
  24.005000    12.849650     0.077823    12.475692     0.000000 
  24.010000    12.783249     0.078227    12.473030     0.000000 
  24.015000    12.202268     0.081952    12.470392     0.000000 
  24.020000    13.163644     0.075967    12.467778     0.000000 
  24.025000    12.826085     0.077966    12.465187     0.000000 
  24.030000    12.330310     0.081101    12.462617     0.000000 
  24.035000    12.384859     0.080744    12.460069     0.000000 
  24.040000    12.346539     0.080994    12.457541     0.000000 
  24.045000    12.386381     0.080734    12.455033     0.000000 
  24.050000    12.641279     0.079106    12.452544     0.000000 
  24.055000    12.557887     0.079631    12.450076     0.000000 
  24.060000    13.029723     0.076748    12.447626     0.000000 
  24.065000    12.615633     0.079267    12.445196     0.000000 
  24.070000    12.649505     0.079054    12.442785     0.000000 
  24.075000    13.106015     0.076301    12.440394     0.000000 
  24.080000    12.641437     0.079105    12.438021     0.000000 
  24.085000    12.114238     0.082547    12.435668     0.000000 
  24.090000    12.752406     0.078417    12.433334     0.000000 
  24.095000    12.615633     0.079267    12.431019     0.000000 
  24.100000    12.801040     0.078119    12.428724     0.000000 
  24.105000    13.147770     0.076059    12.426449     0.000000 
  24.110000    12.270546     0.081496    12.424194     0.000000 
  24.115000    12.295336     0.081332    12.421960     0.000000 
  24.120000    12.755112     0.078400    12.419745     0.000000 
  24.125000    12.677181     0.078882    12.417552     0.000000 
  24.130000    13.272110     0.075346    12.415380     0.000000 
  24.135000    12.685785     0.078828    12.413229     0.000000 
  24.140000    12.631541     0.079167    12.411099     0.000000 
  24.145000    12.489107     0.080070    12.408992     0.000000 
  24.150000    12.450826     0.080316    12.406907     0.000000 
  24.155000    12.540170     0.079744    12.404844     0.000000 
  24.160000    12.735209     0.078522    12.402805     0.000000 
  24.165000    12.708782     0.078686    12.400789     0.000000 
  24.170000    12.835516     0.077909    12.398797     0.000000 
  24.175000    12.144334     0.082343    12.396829     0.000000 
  24.180000    12.293838     0.081342    12.394886     0.000000 
  24.185000    12.084129     0.082753    12.392969     0.000000 
  24.190000    12.335090     0.081070    12.391076     0.000000 
  24.195000    12.649096     0.079057    12.389210     0.000000 
  24.200000    12.960217     0.077159    12.387371     0.000000 
  24.205000    12.696706     0.078761    12.385559     0.000000 
  24.210000    12.595053     0.079396    12.383775     0.000000 
  24.215000    12.087791     0.082728    12.382019     0.000000 
  24.220000    12.139438     0.082376    12.380291     0.000000 
  24.225000    12.623203     0.079219    12.378594     0.000000 
  24.230000    12.493586     0.080041    12.376926     0.000000 
  24.235000    12.726565     0.078576    12.375289     0.000000 
  24.240000    12.258525     0.081576    12.373683     0.000000 
  24.245000    12.627925     0.079190    12.372110     0.000000 
  24.250000    12.522011     0.079859    12.370569     0.000000 
  24.255000    13.301546     0.075179    12.369061     0.000000 
  24.260000    12.687463     0.078818    12.367588     0.000000 
  24.265000    12.460238     0.080255    12.366150     0.000000 
  24.270000    12.848281     0.077831    12.364748     0.000000 
  24.275000    12.540524     0.079741    12.363382     0.000000 
  24.280000    12.780283     0.078246    12.362053     0.000000 
  24.285000    12.962838     0.077144    12.360763     0.000000 
  24.290000    12.498947     0.080007    12.359512     0.000000 
  24.295000    12.360328     0.080904    12.358301     0.000000 
  24.300000    12.776953     0.078266    12.357131     0.000000 
  24.305000    12.554328     0.079654    12.356004     0.000000 
  24.310000    12.719410     0.078620    12.354919     0.000000 
  24.315000    12.533343     0.079787    12.353879     0.000000 
  24.320000    12.538059     0.079757    12.352884     0.000000 
  24.325000    12.497663     0.080015    12.351936     0.000000 
  24.330000    12.385659     0.080739    12.351035     0.000000 
  24.335000    12.539004     0.079751    12.350183     0.000000 
  24.340000    13.079488     0.076456    12.349381     0.000000 
  24.345000    12.116066     0.082535    12.348630     0.000000 
  24.350000    12.349656     0.080974    12.347932     0.000000 
  24.355000    12.544076     0.079719    12.347288     0.000000 
  24.360000    12.816728     0.078023    12.346700     0.000000 
  24.365000    12.738489     0.078502    12.346169     0.000000 
  24.370000    12.426931     0.080470    12.345697     0.000000 
  24.375000    12.397315     0.080663    12.345285     0.000000 
  24.380000    12.925121     0.077369    12.344935     0.000000 
  24.385000    13.021014     0.076799    12.344649     0.000000 
  24.390000    12.423573     0.080492    12.344428     0.000000 
  24.395000    12.388671     0.080719    12.344275     0.000000 
  24.400000    12.978622     0.077050    12.344190     0.000000 
  24.405000    12.160622     0.082233    12.344178     0.000000 
  24.410000    12.538377     0.079755    12.344238     0.000000 
  24.415000    12.533843     0.079784    12.344374     0.000000 
  24.420000    12.144652     0.082341    12.344588     0.000000 
  24.425000    12.615185     0.079270    12.344882     0.000000 
  24.430000    12.727262     0.078571    12.345259     0.000000 
  24.435000    12.508952     0.079943    12.345721     0.000000 
  24.440000    12.975240     0.077070    12.346271     0.000000 
  24.445000    12.651462     0.079042    12.346911     0.000000 
  24.450000    12.274323     0.081471    12.347645     0.000000 
  24.455000    12.962632     0.077145    12.348475     0.000000 
  24.460000    12.549071     0.079687    12.349404     0.000000 
  24.465000    12.310856     0.081229    12.350436     0.000000 
  24.470000    12.758048     0.078382    12.351574     0.000000 
  24.475000    13.160275     0.075986    12.352822     0.000000 
  24.480000    13.175500     0.075898    12.354183     0.000000 
  24.485000    12.707370     0.078694    12.355661     0.000000 
  24.490000    12.739118     0.078498    12.357260     0.000000 
  24.495000    12.420907     0.080509    12.358985     0.000000 
  24.500000    12.781005     0.078241    12.360838     0.000000 
  24.505000    12.901472     0.077511    12.362826     0.000000 
  24.510000    13.433768     0.074439    12.364953     0.000000 
  24.515000    13.246734     0.075490    12.367224     0.000000 
  24.520000    13.191766     0.075805    12.369644     0.000000 
  24.525000    12.562302     0.079603    12.372218     0.000000 
  24.530000    12.691600     0.078792    12.374952     0.000000 
  24.535000    12.566436     0.079577    12.377853     0.000000 
  24.540000    12.135578     0.082402    12.380926     0.000000 
  24.545000    12.758995     0.078376    12.384178     0.000000 
  24.550000    13.112317     0.076264    12.387617     0.000000 
  24.555000    12.710999     0.078672    12.391248     0.000000 
  24.560000    12.968890     0.077108    12.395080     0.000000 
  24.565000    12.891708     0.077569    12.399122     0.000000 
  24.570000    12.976463     0.077063    12.403380     0.000000 
  24.575000    12.414430     0.080551    12.407865     0.000000 
  24.580000    12.809246     0.078069    12.412586     0.000000 
  24.585000    12.897094     0.077537    12.417552     0.000000 
  24.590000    12.913244     0.077440    12.422775     0.000000 
  24.595000    12.576534     0.079513    12.428264     0.000000 
  24.600000    13.104714     0.076308    12.434032     0.000000 
  24.605000    12.976744     0.077061    12.440091     0.000000 
  24.610000    12.392712     0.080693    12.446454     0.000000 
  24.615000    13.154961     0.076017    12.453135     0.000000 
  24.620000    12.642614     0.079098    12.460149     0.000000 
  24.625000    12.906010     0.077483    12.467511     0.000000 
  24.630000    12.861706     0.077750    12.475239     0.000000 
  24.635000    13.354736     0.074880    12.483349     0.000000 
  24.640000    12.834896     0.077913    12.491861     0.000000 
  24.645000    12.438549     0.080395    12.500795     0.000000 
  24.650000    13.188073     0.075826    12.510173     0.000000 
  24.655000    13.022514     0.076790    12.520019     0.000000 
  24.660000    12.478039     0.080141    12.530358     0.000000 
  24.665000    12.506714     0.079957    12.541217     0.000000 
  24.670000    13.060250     0.076568    12.552626     0.000000 
  24.675000    13.118724     0.076227    12.564620     0.000000 
  24.680000    13.219559     0.075645    12.577233     0.000000 
  24.685000    13.189847     0.075816    12.590508     0.000000 
  24.690000    12.859720     0.077762    12.604496     0.000000 
  24.695000    12.742434     0.078478    12.619262     0.000000 
  24.700000    12.579256     0.079496    12.634900     0.000000 
  24.705000    12.129225     0.082445    12.651558     0.000000 
  24.710000    13.156371     0.076009    12.669476     0.000000 
  24.715000    13.313604     0.075111    12.689056     0.000000 
  24.720000    13.102289     0.076323    12.710934     0.000000 
  24.725000    13.137534     0.076118    12.736058     0.000000 
  24.730000    13.060442     0.076567    12.765712     0.000000 
  24.735000    13.461322     0.074287    12.801434     0.000000 
  24.740000    13.141961     0.076092    12.844768     0.000000 
  24.745000    13.261544     0.075406    12.896830     0.000000 
  24.750000    13.232295     0.075573    12.957749     0.000000 
  24.755000    13.659887     0.073207    13.026129     0.000000 
  24.760000    13.259053     0.075420    13.098667     0.000000 
  24.765000    13.564830     0.073720    13.170069     0.000000 
  24.770000    12.906415     0.077481    13.233477     0.000000 
  24.775000    13.689150     0.073051    13.282013     0.000000 
  24.780000    13.759370     0.072678    13.311684     0.000000 
  24.785000    13.619950     0.073422    13.323725     0.000000 
  24.790000    13.856414     0.072169    13.323874     0.000000 
  24.795000    13.569445     0.073695    13.319492     0.000000 
  24.800000    13.571437     0.073684    13.317177     0.000000 
  24.805000    13.413846     0.074550    13.321737     0.000000 
  24.810000    13.220062     0.075643    13.335997     0.000000 
  24.815000    13.233905     0.075563    13.361006     0.000000 
  24.820000    13.224031     0.075620    13.396502     0.000000 
  24.825000    13.937454     0.071749    13.441481     0.000000 
  24.830000    13.813652     0.072392    13.494723     0.000000 
  24.835000    13.429392     0.074464    13.555153     0.000000 
  24.840000    14.550554     0.068726    13.622032     0.000000 
  24.845000    13.914219     0.071869    13.694990     0.000000 
  24.850000    13.597884     0.073541    13.773984     0.000000 
  24.855000    14.151154     0.070666    13.859224     0.000000 
  24.860000    14.303555     0.069913    13.951109     0.000000 
  24.865000    14.259998     0.070126    14.050182     0.000000 
  24.870000    13.868998     0.072103    14.157101     0.000000 
  24.875000    14.237115     0.070239    14.272637     0.000000 
  24.880000    14.382215     0.069530    14.397673     0.000000 
  24.885000    14.470758     0.069105    14.533219     0.000000 
  24.890000    14.356877     0.069653    14.680431     0.000000 
  24.895000    14.909020     0.067073    14.840629     0.000000 
  24.900000    15.521404     0.064427    15.015330     0.000000 
  24.905000    15.159301     0.065966    15.206278     0.000000 
  24.910000    15.449366     0.064728    15.415491     0.000000 
  24.915000    15.557107     0.064279    15.645307     0.000000 
  24.920000    15.804961     0.063271    15.898450     0.000000 
  24.925000    15.811723     0.063244    16.178107     0.000000 
  24.930000    16.470625     0.060714    16.488024     0.000000 
  24.935000    16.946224     0.059010    16.832626     0.000000 
  24.940000    17.225431     0.058054    17.217169     0.000000 
  24.945000    17.558931     0.056951    17.647931     0.000000 
  24.950000    18.764324     0.053293    18.132464     0.000000 
  24.955000    18.760453     0.053304    18.679927     0.000000 
  24.960000    19.213327     0.052047    19.301559     0.000000 
  24.965000    20.043489     0.049892    20.011437     0.000000 
  24.970000    21.248348     0.047062    20.827843     0.000000 
  24.975000    22.060701     0.045329    21.776036     0.000000 
  24.980000    24.980275     0.040032    22.894180     0.000000 
  24.985000    25.503647     0.039210    24.245972     0.000000 
  24.990000    28.327914     0.035301    25.946269     0.000000 
  24.995000    33.158698     0.030158    28.209397     0.000000 
  25.000000    36.092769     0.027706    31.431731     0.000000 
  25.005000    43.846373     0.022807    36.316579     0.000000 
  25.010000    53.157968     0.018812    44.034329     0.000000 
  25.015000    64.456880     0.015514    56.379585     0.000000 
  25.020000    88.626085     0.011283    75.842854     0.000000 
  25.025000   115.618053     0.008649   105.475110     0.000000 
  25.030000   152.670373     0.006550   148.442070     0.000000 
  25.035000   219.058469     0.004565   207.100778     0.000000 
  25.040000   273.859260     0.003652   281.984981     0.000000 
  25.045000   358.195172     0.002792   370.570392     0.000000 
  25.050000   468.257210     0.002136   466.434943     0.000000 
  25.055000   529.758583     0.001888   558.968249     0.000000 
  25.060000   634.666754     0.001576   634.049445     0.000000 
  25.065000   689.174006     0.001451   676.755208     0.000000 
  25.070000   703.871558     0.001421   676.881907     0.000000 
  25.075000   660.160925     0.001515   634.395156     0.000000 
  25.080000   575.176076     0.001739   559.452080     0.000000 
  25.085000   487.462738     0.002051   466.968762     0.000000 
  25.090000   329.272224     0.003037   371.082194     0.000000 
  25.095000   258.095093     0.003875   282.426346     0.000000 
  25.100000   179.496583     0.005571   207.447163     0.000000 
  25.105000   122.059446     0.008193   148.689238     0.000000 
  25.110000    96.071053     0.010409   105.652276     0.000000 
  25.115000    71.094704     0.014066    75.947752     0.000000 
  25.120000    56.472847     0.017708    56.430708     0.000000 
  25.125000    49.614534     0.020155    44.047781     0.000000 
  25.130000    42.313368     0.023633    36.304518     0.000000 
  25.135000    36.862127     0.027128    31.402374     0.000000 
  25.140000    34.253868     0.029194    28.167823     0.000000 
  25.145000    30.583317     0.032698    25.895392     0.000000 
  25.150000    29.493598     0.033906    24.187383     0.000000 
  25.155000    26.686574     0.037472    22.828727     0.000000 
  25.160000    24.036282     0.041604    21.704177     0.000000 
  25.165000    24.405082     0.040975    20.749844     0.000000 
  25.170000    23.007054     0.043465    19.927465     0.000000 
  25.175000    22.287523     0.044868    19.211731     0.000000 
  25.180000    20.924766     0.047790    18.584330     0.000000 
  25.185000    20.495369     0.048792    18.031168     0.000000 
  25.190000    19.660454     0.050864    17.540989     0.000000 
  25.195000    19.486370     0.051318    17.104625     0.000000 
  25.200000    18.039423     0.055434    16.714515     0.000000 
  25.205000    17.555920     0.056961    16.364372     0.000000 
  25.210000    17.873967     0.055947    16.048935     0.000000 
  25.215000    17.587528     0.056858    15.763774     0.000000 
  25.220000    17.262053     0.057931    15.505136     0.000000 
  25.225000    16.736941     0.059748    15.269831     0.000000 
  25.230000    16.499461     0.060608    15.055130     0.000000 
  25.235000    16.025484     0.062401    14.858688     0.000000 
  25.240000    16.295385     0.061367    14.678486     0.000000 
  25.245000    15.525672     0.064409    14.512771     0.000000 
  25.250000    15.685570     0.063753    14.360022     0.000000 
  25.255000    15.176437     0.065892    14.218910     0.000000 
  25.260000    15.041852     0.066481    14.088273     0.000000 
  25.265000    14.837712     0.067396    13.967087     0.000000 
  25.270000    14.929693     0.066981    13.854453     0.000000 
  25.275000    14.745324     0.067818    13.749575     0.000000 
  25.280000    14.635631     0.068326    13.651745     0.000000 
  25.285000    14.813340     0.067507    13.560338     0.000000 
  25.290000    14.075108     0.071047    13.474792     0.000000 
  25.295000    13.697629     0.073005    13.394609     0.000000 
  25.300000    13.611197     0.073469    13.319340     0.000000 
  25.305000    14.436814     0.069267    13.248584     0.000000 
  25.310000    13.789158     0.072521    13.181979     0.000000 
  25.315000    13.978292     0.071539    13.119197     0.000000 
  25.320000    13.884890     0.072021    13.059945     0.000000 
  25.325000    13.390808     0.074678    13.003956     0.000000 
  25.330000    13.453877     0.074328    12.950987     0.000000 
  25.335000    13.832376     0.072294    12.900819     0.000000 
  25.340000    13.978764     0.071537    12.853251     0.000000 
  25.345000    13.606276     0.073495    12.808100     0.000000 
  25.350000    13.610662     0.073472    12.765199     0.000000 
  25.355000    13.402599     0.074612    12.724396     0.000000 
  25.360000    13.906423     0.071909    12.685552     0.000000 
  25.365000    13.459498     0.074297    12.648537     0.000000 
  25.370000    13.287393     0.075259    12.613233     0.000000 
  25.375000    13.220727     0.075639    12.579533     0.000000 
  25.380000    13.162700     0.075972    12.547337     0.000000 
  25.385000    13.362951     0.074834    12.516551     0.000000 
  25.390000    13.059656     0.076572    12.487091     0.000000 
  25.395000    13.056188     0.076592    12.458878     0.000000 
  25.400000    12.978195     0.077052    12.431840     0.000000 
  25.405000    12.767252     0.078325    12.405908     0.000000 
  25.410000    13.029743     0.076747    12.381020     0.000000 
  25.415000    13.424431     0.074491    12.357117     0.000000 
  25.420000    12.774952     0.078278    12.334146     0.000000 
  25.425000    13.285391     0.075271    12.312056     0.000000 
  25.430000    13.499730     0.074076    12.290800     0.000000 
  25.435000    13.676816     0.073116    12.270335     0.000000 
  25.440000    12.943950     0.077256    12.250619     0.000000 
  25.445000    12.881077     0.077633    12.231614     0.000000 
  25.450000    12.791496     0.078177    12.213285     0.000000 
  25.455000    12.262258     0.081551    12.195598     0.000000 
  25.460000    13.075636     0.076478    12.178522     0.000000 
  25.465000    12.509439     0.079940    12.162027     0.000000 
  25.470000    13.205477     0.075726    12.146087     0.000000 
  25.475000    12.342995     0.081018    12.130676     0.000000 
  25.480000    12.485520     0.080093    12.115769     0.000000 
  25.485000    12.053530     0.082963    12.101344     0.000000 
  25.490000    12.656252     0.079012    12.087379     0.000000 
  25.495000    12.421610     0.080505    12.073854     0.000000 
  25.500000    12.248919     0.081640    12.060751     0.000000 
  25.505000    12.948666     0.077228    12.048051     0.000000 
  25.510000    13.062498     0.076555    12.035738     0.000000 
  25.515000    12.990942     0.076977    12.023796     0.000000 
  25.520000    12.146649     0.082327    12.012211     0.000000 
  25.525000    12.676170     0.078888    12.000967     0.000000 
  25.530000    12.968137     0.077112    11.990053     0.000000 
  25.535000    12.956098     0.077184    11.979455     0.000000 
  25.540000    13.095153     0.076364    11.969162     0.000000 
  25.545000    12.423711     0.080491    11.959163     0.000000 
  25.550000    12.742839     0.078475    11.949446     0.000000 
  25.555000    12.646894     0.079071    11.940004     0.000000 
  25.560000    12.819858     0.078004    11.930825     0.000000 
  25.565000    12.306272     0.081259    11.921901     0.000000 
  25.570000    12.272032     0.081486    11.913224     0.000000 
  25.575000    12.773397     0.078288    11.904787     0.000000 
  25.580000    12.230927     0.081760    11.896581     0.000000 
  25.585000    12.560501     0.079615    11.888599     0.000000 
  25.590000    12.711785     0.078667    11.880836     0.000000 
  25.595000    12.407411     0.080597    11.873285     0.000000 
  25.600000    12.331953     0.081090    11.865940     0.000000 
  25.605000    12.733108     0.078535    11.858795     0.000000 
  25.610000    12.374885     0.080809    11.851847     0.000000 
  25.615000    12.525677     0.079836    11.845089     0.000000 
  25.620000    12.230060     0.081766    11.838517     0.000000 
  25.625000    12.452964     0.080302    11.832128     0.000000 
  25.630000    12.113658     0.082551    11.825916     0.000000 
  25.635000    11.983680     0.083447    11.819880     0.000000 
  25.640000    12.782893     0.078230    11.814014     0.000000 
  25.645000    12.226421     0.081790    11.808317     0.000000 
  25.650000    12.585299     0.079458    11.802785     0.000000 
  25.655000    12.460592     0.080253    11.797416     0.000000 
  25.660000    12.697045     0.078758    11.792208     0.000000 
  25.665000    12.220160     0.081832    11.787157     0.000000 
  25.670000    12.359185     0.080911    11.782264     0.000000 
  25.675000    12.319418     0.081173    11.777524     0.000000 
  25.680000    12.261147     0.081558    11.772939     0.000000 
  25.685000    12.553925     0.079656    11.768505     0.000000 
  25.690000    12.224260     0.081805    11.764223     0.000000 
  25.695000    12.712173     0.078665    11.760091     0.000000 
  25.700000    12.391342     0.080702    11.756109     0.000000 
  25.705000    12.225355     0.081797    11.752277     0.000000 
  25.710000    12.981816     0.077031    11.748595     0.000000 
  25.715000    12.356825     0.080927    11.745062     0.000000 
  25.720000    12.943961     0.077256    11.741679     0.000000 
  25.725000    12.397968     0.080658    11.738448     0.000000 
  25.730000    12.558438     0.079628    11.735368     0.000000 
  25.735000    12.504470     0.079971    11.732441     0.000000 
  25.740000    12.448038     0.080334    11.729669     0.000000 
  25.745000    12.569485     0.079558    11.727053     0.000000 
  25.750000    11.684253     0.085585    11.724594     0.000000 
  25.755000    12.219466     0.081837    11.722296     0.000000 
  25.760000    11.966060     0.083570    11.720161     0.000000 
  25.765000    12.220145     0.081832    11.718191     0.000000 
  25.770000    12.326583     0.081125    11.716390     0.000000 
  25.775000    11.956990     0.083633    11.714762     0.000000 
  25.780000    12.494945     0.080032    11.713310     0.000000 
  25.785000    12.392797     0.080692    11.712038     0.000000 
  25.790000    12.122727     0.082490    11.710951     0.000000 
  25.795000    12.751461     0.078422    11.710055     0.000000 
  25.800000    12.465700     0.080220    11.709355     0.000000 
  25.805000    12.796311     0.078148    11.708856     0.000000 
  25.810000    12.284173     0.081406    11.708566     0.000000 
  25.815000    12.461907     0.080245    11.708492     0.000000 
  25.820000    12.440828     0.080381    11.708640     0.000000 
  25.825000    11.856111     0.084345    11.709020     0.000000 
  25.830000    12.629381     0.079180    11.709641     0.000000 
  25.835000    12.645409     0.079080    11.710512     0.000000 
  25.840000    12.066556     0.082874    11.724346     0.000000 
  25.845000    12.265056     0.081532    11.725857     0.000000 
  25.850000    12.643102     0.079095    11.727654     0.000000 
  25.855000    12.236068     0.081726    11.729750     0.000000 
  25.860000    12.958753     0.077168    11.732159     0.000000 
  25.865000    11.961926     0.083599    11.734896     0.000000 
  25.870000    12.009358     0.083268    11.737978     0.000000 
  25.875000    12.354657     0.080941    11.741424     0.000000 
  25.880000    12.733448     0.078533    11.745253     0.000000 
  25.885000    12.081220     0.082773    11.749486     0.000000 
  25.890000    11.945306     0.083715    11.754145     0.000000 
  25.895000    11.978161     0.083485    11.759257     0.000000 
  25.900000    12.398637     0.080654    11.764848     0.000000 
  25.905000    11.940798     0.083746    11.770947     0.000000 
  25.910000    12.554927     0.079650    11.777586     0.000000 
  25.915000    12.438036     0.080399    11.784801     0.000000 
  25.920000    12.089484     0.082717    11.792629     0.000000 
  25.925000    12.065347     0.082882    11.801111     0.000000 
  25.930000    12.540374     0.079742    11.810294     0.000000 
  25.935000    12.586864     0.079448    11.820227     0.000000 
  25.940000    12.583327     0.079470    11.830933     0.000000 
  25.945000    12.452674     0.080304    11.842535     0.000000 
  25.950000    12.761997     0.078358    11.855066     0.000000 
  25.955000    12.410759     0.080575    11.868600     0.000000 
  25.960000    12.821482     0.077994    11.883217     0.000000 
  25.965000    12.581546     0.079481    11.899005     0.000000 
  25.970000    12.455833     0.080284    11.916062     0.000000 
  25.975000    12.975544     0.077068    11.934497     0.000000 
  25.980000    12.433935     0.080425    11.954431     0.000000 
  25.985000    12.491418     0.080055    11.975999     0.000000 
  25.990000    12.588370     0.079438    11.999352     0.000000 
  25.995000    12.510441     0.079933    12.024658     0.000000 
  26.000000    12.721087     0.078610    12.052107     0.000000 
  26.005000    13.147931     0.076058    12.081913     0.000000 
  26.010000    12.490150     0.080063    12.114316     0.000000 
  26.015000    13.173282     0.075911    12.149590     0.000000 
  26.020000    12.436623     0.080408    12.188043     0.000000 
  26.025000    12.605079     0.079333    12.230029     0.000000 
  26.030000    12.761567     0.078360    12.275951     0.000000 
  26.035000    12.877820     0.077653    12.326272     0.000000 
  26.040000    13.230152     0.075585    12.381523     0.000000 
  26.045000    12.304253     0.081273    12.442319     0.000000 
  26.050000    12.939143     0.077285    12.509376     0.000000 
  26.055000    12.171861     0.082157    12.583523     0.000000 
  26.060000    12.938104     0.077291    12.665736     0.000000 
  26.065000    13.082685     0.076437    12.757160     0.000000 
  26.070000    13.378051     0.074749    12.859150     0.000000 
  26.075000    12.935764     0.077305    12.973315     0.000000 
  26.080000    13.469635     0.074241    13.101584     0.000000 
  26.085000    13.857172     0.072165    13.246277     0.000000 
  26.090000    13.681196     0.073093    13.410222     0.000000 
  26.095000    14.530868     0.068819    13.596918     0.000000 
  26.100000    14.862289     0.067284    13.810819     0.000000 
  26.105000    14.449772     0.069205    14.057890     0.000000 
  26.110000    14.870995     0.067245    14.346770     0.000000 
  26.115000    14.975775     0.066775    14.691234     0.000000 
  26.120000    15.830591     0.063169    15.115286     0.000000 
  26.125000    17.018572     0.058759    15.662993     0.000000 
  26.130000    16.713474     0.059832    16.415983     0.000000 
  26.135000    20.403449     0.049011    17.521371     0.000000 
  26.140000    21.206871     0.047155    19.230660     0.000000 
  26.145000    24.298574     0.041155    21.944196     0.000000 
  26.150000    29.784382     0.033575    26.245817     0.000000 
  26.155000    35.691854     0.028018    32.900746     0.000000 
  26.160000    43.127053     0.023187    42.783129     0.000000 
  26.165000    61.384154     0.016291    56.707068     0.000000 
  26.170000    73.061425     0.013687    75.162750     0.000000 
  26.175000    93.186964     0.010731    98.002068     0.000000 
  26.180000   124.004740     0.008064   124.153616     0.000000 
  26.185000   146.567483     0.006823   151.447686     0.000000 
  26.190000   174.937195     0.005716   176.612003     0.000000 
  26.195000   201.120717     0.004972   195.573021     0.000000 
  26.200000   211.239958     0.004734   204.403781     0.000000 
  26.205000   211.379520     0.004731   200.979885     0.000000 
  26.210000   196.894666     0.005079   186.177482     0.000000 
  26.215000   178.756118     0.005594   163.323401     0.000000 
  26.220000   135.687311     0.007370   136.562605     0.000000 
  26.225000   104.524032     0.009567   109.581418     0.000000 
  26.230000    77.253574     0.012944    84.992157     0.000000 
  26.235000    53.125307     0.018823    64.485725     0.000000 
  26.240000    41.013618     0.024382    48.531536     0.000000 
  26.245000    32.648016     0.030630    36.891650     0.000000 
  26.250000    26.123807     0.038279    28.864954     0.000000 
  26.255000    23.862739     0.041906    23.580958     0.000000 
  26.260000    21.266834     0.047022    20.213351     0.000000 
  26.265000    19.895749     0.050262    18.093732     0.000000 
  26.270000    18.611369     0.053731    16.741624     0.000000 
  26.275000    17.414795     0.057422    15.842979     0.000000 
  26.280000    16.952349     0.058989    15.208008     0.000000 
  26.285000    16.288746     0.061392    14.728867     0.000000 
  26.290000    16.331502     0.061231    14.346690     0.000000 
  26.295000    15.219078     0.065707    14.029654     0.000000 
  26.300000    15.052597     0.066434    13.760014     0.000000 
  26.305000    14.688396     0.068081    13.527126     0.000000 
  26.310000    14.336025     0.069754    13.323965     0.000000 
  26.315000    14.031127     0.071270    13.145461     0.000000 
  26.320000    13.957054     0.071648    12.987718     0.000000 
  26.325000    14.163550     0.070604    12.847623     0.000000 
  26.330000    13.881786     0.072037    12.722638     0.000000 
  26.335000    13.663939     0.073185    12.610665     0.000000 
  26.340000    13.984681     0.071507    12.509958     0.000000 
  26.345000    13.094052     0.076371    12.419050     0.000000 
  26.350000    12.622964     0.079221    12.336705     0.000000 
  26.355000    13.010165     0.076863    12.261875     0.000000 
  26.360000    12.523594     0.079849    12.193666     0.000000 
  26.365000    12.619429     0.079243    12.131313     0.000000 
  26.370000    13.169048     0.075936    12.074157     0.000000 
  26.375000    12.845937     0.077846    12.021630     0.000000 
  26.380000    12.919625     0.077402    11.973240     0.000000 
  26.385000    12.760048     0.078370    11.928558     0.000000 
  26.390000    12.380883     0.080770    11.887208     0.000000 
  26.395000    12.701174     0.078733    11.848862     0.000000 
  26.400000    12.204974     0.081934    11.813231     0.000000 
  26.405000    12.389502     0.080713    11.780062     0.000000 
  26.410000    12.763930     0.078346    11.749127     0.000000 
  26.415000    12.406506     0.080603    11.720229     0.000000 
  26.420000    12.404542     0.080616    11.693188     0.000000 
  26.425000    12.176826     0.082123    11.667846     0.000000 
  26.430000    11.819703     0.084604    11.644062     0.000000 
  26.435000    12.114455     0.082546    11.621709     0.000000 
  26.440000    12.326015     0.081129    11.600672     0.000000 
  26.445000    11.941150     0.083744    11.580850     0.000000 
  26.450000    12.517870     0.079886    11.562150     0.000000 
  26.455000    12.087287     0.082732    11.544489     0.000000 
  26.460000    12.192671     0.082016    11.527791     0.000000 
  26.465000    12.142755     0.082354    11.511988     0.000000 
  26.470000    11.968709     0.083551    11.497017     0.000000 
  26.475000    12.229900     0.081767    11.482823     0.000000 
  26.480000    11.745074     0.085142    11.469354     0.000000 
  26.485000    11.769575     0.084965    11.456564     0.000000 
  26.490000    12.232125     0.081752    11.444408     0.000000 
  26.495000    11.732491     0.085233    11.432850     0.000000 
  26.500000    12.112171     0.082562    11.421853     0.000000 
  26.505000    12.423089     0.080495    11.411384     0.000000 
  26.510000    11.658154     0.085777    11.401413     0.000000 
  26.515000    11.826037     0.084559    11.391914     0.000000 
  26.520000    12.122840     0.082489    11.382862     0.000000 
  26.525000    11.997509     0.083351    11.374232     0.000000 
  26.530000    11.431558     0.087477    11.366005     0.000000 
  26.535000    11.950986     0.083675    11.358161     0.000000 
  26.540000    11.628105     0.085999    11.350682     0.000000 
  26.545000    11.783265     0.084866    11.343553     0.000000 
  26.550000    12.002737     0.083314    11.336758     0.000000 
  26.555000    11.591592     0.086269    11.330283     0.000000 
  26.560000    11.833357     0.084507    11.324118     0.000000 
  26.565000    11.382798     0.087852    11.318250     0.000000 
  26.570000    11.655931     0.085793    11.312669     0.000000 
  26.575000    11.825181     0.084565    11.307366     0.000000 
  26.580000    11.837328     0.084479    11.302333     0.000000 
  26.585000    12.221303     0.081824    11.297562     0.000000 
  26.590000    11.899627     0.084036    11.293048     0.000000 
  26.595000    11.873369     0.084222    11.288783     0.000000 
  26.600000    11.375887     0.087905    11.284764     0.000000 
  26.605000    12.219755     0.081835    11.280986     0.000000 
  26.610000    11.751113     0.085098    11.277445     0.000000 
  26.615000    11.254988     0.088849    11.274139     0.000000 
  26.620000    11.572251     0.086414    11.271065     0.000000 
  26.625000    12.377738     0.080790    11.268222     0.000000 
  26.630000    11.968893     0.083550    11.265610     0.000000 
  26.635000    11.419505     0.087569    11.263227     0.000000 
  26.640000    11.943318     0.083729    11.261076     0.000000 
  26.645000    11.872117     0.084231    11.259156     0.000000 
  26.650000    12.280447     0.081430    11.257469     0.000000 
  26.655000    11.291960     0.088559    11.256019     0.000000 
  26.660000    11.887442     0.084122    11.254809     0.000000 
  26.665000    11.740544     0.085175    11.253843     0.000000 
  26.670000    11.698085     0.085484    11.253125     0.000000 
  26.675000    11.782618     0.084871    11.252661     0.000000 
  26.680000    11.220261     0.089124    11.252459     0.000000 
  26.685000    11.247069     0.088912    11.252525     0.000000 
  26.690000    11.885404     0.084137    11.252867     0.000000 
  26.695000    11.546841     0.086604    11.253496     0.000000 
  26.700000    11.795911     0.084775    11.254422     0.000000 
  26.705000    11.502623     0.086937    11.255656     0.000000 
  26.710000    11.912515     0.083945    11.257211     0.000000 
  26.715000    11.759419     0.085038    11.259103     0.000000 
  26.720000    11.677579     0.085634    11.261346     0.000000 
  26.725000    11.457348     0.087280    11.263959     0.000000 
  26.730000    11.460827     0.087254    11.266961     0.000000 
  26.735000    11.623383     0.086033    11.270372     0.000000 
  26.740000    11.951580     0.083671    11.274216     0.000000 
  26.745000    11.532146     0.086714    11.278519     0.000000 
  26.750000    11.282163     0.088635    11.283310     0.000000 
  26.755000    11.768425     0.084973    11.288619     0.000000 
  26.760000    11.676972     0.085639    11.294480     0.000000 
  26.765000    11.411904     0.087628    11.300932     0.000000 
  26.770000    11.677318     0.085636    11.308017     0.000000 
  26.775000    11.696305     0.085497    11.315779     0.000000 
  26.780000    12.092235     0.082698    11.324272     0.000000 
  26.785000    11.899753     0.084035    11.333551     0.000000 
  26.790000    11.430759     0.087483    11.343679     0.000000 
  26.795000    11.632889     0.085963    11.354726     0.000000 
  26.800000    11.522480     0.086787    11.366770     0.000000 
  26.805000    11.544345     0.086622    11.379898     0.000000 
  26.810000    11.871762     0.084233    11.394207     0.000000 
  26.815000    11.428424     0.087501    11.409805     0.000000 
  26.820000    11.676240     0.085644    11.426815     0.000000 
  26.825000    12.108200     0.082589    11.445375     0.000000 
  26.830000    12.006458     0.083289    11.465639     0.000000 
  26.835000    11.734291     0.085220    11.487784     0.000000 
  26.840000    11.495966     0.086987    11.512009     0.000000 
  26.845000    12.141036     0.082365    11.538542     0.000000 
  26.850000    11.861764     0.084304    11.567641     0.000000 
  26.855000    11.673388     0.085665    11.599606     0.000000 
  26.860000    12.010999     0.083257    11.634777     0.000000 
  26.865000    11.499639     0.086959    11.673552     0.000000 
  26.870000    11.636673     0.085935    11.716387     0.000000 
  26.875000    12.072494     0.082833    11.763816     0.000000 
  26.880000    11.890123     0.084103    11.816464     0.000000 
  26.885000    12.384813     0.080744    11.875063     0.000000 
  26.890000    12.159289     0.082242    11.940481     0.000000 
  26.895000    12.367255     0.080859    12.013744     0.000000 
  26.900000    12.463865     0.080232    12.096081     0.000000 
  26.905000    12.763417     0.078349    12.188971     0.000000 
  26.910000    12.487099     0.080083    12.294212     0.000000 
  26.915000    13.178748     0.075880    12.414032     0.000000 
  26.920000    13.195570     0.075783    12.551271     0.000000 
  26.925000    13.366818     0.074812    12.709751     0.000000 
  26.930000    13.213791     0.075679    12.895032     0.000000 
  26.935000    13.320009     0.075075    13.116010     0.000000 
  26.940000    14.573232     0.068619    13.388157     0.000000 
  26.945000    15.066145     0.066374    13.739689     0.000000 
  26.950000    15.435785     0.064785    14.222391     0.000000 
  26.955000    16.714405     0.059829    14.928694     0.000000 
  26.960000    18.265841     0.054747    16.015275     0.000000 
  26.965000    20.154176     0.049618    17.729975     0.000000 
  26.970000    22.481358     0.044481    20.433066     0.000000 
  26.975000    27.038874     0.036984    24.597230     0.000000 
  26.980000    32.715010     0.030567    30.766524     0.000000 
  26.985000    39.532724     0.025295    39.458407     0.000000 
  26.990000    53.486271     0.018696    51.008075     0.000000 
  26.995000    63.361326     0.015782    65.378768     0.000000 
  27.000000    82.236134     0.012160    81.983482     0.000000 
  27.005000   100.111296     0.009989    99.567361     0.000000 
  27.010000   112.887068     0.008858   116.189669     0.000000 
  27.015000   130.505169     0.007663   129.374724     0.000000 
  27.020000   138.073051     0.007243   136.606052     0.000000 
  27.025000   141.790723     0.007053   136.249603     0.000000 
  27.030000   131.274153     0.007618   128.393476     0.000000 
  27.035000   116.626242     0.008574   114.793971     0.000000 
  27.040000   100.127458     0.009987    97.992058     0.000000 
  27.045000    71.617198     0.013963    80.426310     0.000000 
  27.050000    56.757057     0.017619    63.978464     0.000000 
  27.055000    42.921529     0.023298    49.841360     0.000000 
  27.060000    30.646630     0.032630    38.547066     0.000000 
  27.065000    26.533292     0.037689    30.091663     0.000000 
  27.070000    21.968965     0.045519    24.116677     0.000000 
  27.075000    19.388828     0.051576    20.097233     0.000000 
  27.080000    18.904606     0.052897    17.492985     0.000000 
  27.085000    16.028265     0.062390    15.840600     0.000000 
  27.090000    15.772775     0.063400    14.790352     0.000000 
  27.095000    14.801424     0.067561    14.103521     0.000000 
  27.100000    14.748883     0.067802    13.630146     0.000000 
  27.105000    13.611202     0.073469    13.282184     0.000000 
  27.110000    13.835124     0.072280    13.010463     0.000000 
  27.115000    13.054609     0.076601    12.788198     0.000000 
  27.120000    13.719802     0.072887    12.600668     0.000000 
  27.125000    12.775820     0.078273    12.439351     0.000000 
  27.130000    12.234334     0.081737    12.298882     0.000000 
  27.135000    12.850360     0.077819    12.175542     0.000000 
  27.140000    12.498000     0.080013    12.066555     0.000000 
  27.145000    11.904889     0.083999    11.969995     0.000000 
  27.150000    11.920533     0.083889    11.883577     0.000000 
  27.155000    11.888319     0.084116    11.806104     0.000000 
  27.160000    12.118202     0.082520    11.736367     0.000000 
  27.165000    12.107210     0.082595    11.673351     0.000000 
  27.170000    11.734682     0.085217    11.616204     0.000000 
  27.175000    11.787581     0.084835    11.564201     0.000000 
  27.180000    11.454475     0.087302    11.516727     0.000000 
  27.185000    12.067145     0.082870    11.473254     0.000000 
  27.190000    11.937516     0.083770    11.433330     0.000000 
  27.195000    11.724856     0.085289    11.396563     0.000000 
  27.200000    11.695258     0.085505    11.362615     0.000000 
  27.205000    11.577608     0.086374    11.331190     0.000000 
  27.210000    11.691218     0.085534    11.302032     0.000000 
  27.215000    11.316757     0.088365    11.274914     0.000000 
  27.220000    11.370992     0.087943    11.249638     0.000000 
  27.225000    11.379566     0.087877    11.226030     0.000000 
  27.230000    10.485333     0.095371    11.203935     0.000000 
  27.235000    11.711144     0.085389    11.183217     0.000000 
  27.240000    11.556205     0.086534    11.163751     0.000000 
  27.245000    11.633371     0.085960    11.145432     0.000000 
  27.250000    11.329489     0.088265    11.128160     0.000000 
  27.255000    11.563057     0.086482    11.111849     0.000000 
  27.260000    10.727020     0.093223    11.096420     0.000000 
  27.265000    11.151877     0.089671    11.081804     0.000000 
  27.270000    10.976703     0.091102    11.067936     0.000000 
  27.275000    10.720117     0.093283    11.054759     0.000000 
  27.280000    11.253137     0.088864    11.042222     0.000000 
  27.285000    11.037295     0.090602    11.030276     0.000000 
  27.290000    10.296954     0.097116    11.018880     0.000000 
  27.295000    11.210990     0.089198    11.007993     0.000000 
  27.300000    11.273123     0.088707    10.997580     0.000000 
  27.305000    10.973859     0.091126    10.987609     0.000000 
  27.310000    11.278491     0.088664    10.978050     0.000000 
  27.315000    10.785266     0.092719    10.968876     0.000000 
  27.320000    10.788819     0.092689    10.960061     0.000000 
  27.325000    10.698835     0.093468    10.951582     0.000000 
  27.330000    11.247748     0.088907    10.943418     0.000000 
  27.335000    10.944428     0.091371    10.935550     0.000000 
  27.340000    11.364762     0.087991    10.927960     0.000000 
  27.345000    10.794888     0.092636    10.920630     0.000000 
  27.350000    11.126505     0.089875    10.913545     0.000000 
  27.355000    10.551258     0.094775    10.906692     0.000000 
  27.360000    11.022488     0.090724    10.900056     0.000000 
  27.365000    10.844493     0.092213    10.893626     0.000000 
  27.370000    10.856896     0.092107    10.887390     0.000000 
  27.375000    10.888820     0.091837    10.881337     0.000000 
  27.380000    10.740792     0.093103    10.856288     0.000000 
  27.385000    11.137326     0.089788    10.850734     0.000000 
  27.390000    11.332362     0.088243    10.845334     0.000000 
  27.395000    10.828570     0.092348    10.840079     0.000000 
  27.400000    11.315723     0.088373    10.834962     0.000000 
  27.405000    10.643519     0.093954    10.829976     0.000000 
  27.410000    10.731578     0.093183    10.825114     0.000000 
  27.415000    11.026992     0.090687    10.820371     0.000000 
  27.420000    10.319266     0.096906    10.815740     0.000000 
  27.425000    10.677890     0.093651    10.811216     0.000000 
  27.430000    10.552002     0.094769    10.806794     0.000000 
  27.435000    10.540626     0.094871    10.802469     0.000000 
  27.440000    10.814102     0.092472    10.798236     0.000000 
  27.445000    10.815115     0.092463    10.794092     0.000000 
  27.450000    11.045087     0.090538    10.790032     0.000000 
  27.455000    10.707649     0.093391    10.786053     0.000000 
  27.460000    11.029564     0.090665    10.782150     0.000000 
  27.465000    10.486973     0.095356    10.778322     0.000000 
  27.470000    10.854660     0.092126    10.774563     0.000000 
  27.475000    10.909770     0.091661    10.770872     0.000000 
  27.480000    10.617918     0.094180    10.767246     0.000000 
  27.485000    10.947900     0.091342    10.763682     0.000000 
  27.490000    10.778033     0.092781    10.760177     0.000000 
  27.495000    11.105911     0.090042    10.756729     0.000000 
  27.500000    10.883300     0.091884    10.753336     0.000000 
  27.505000    10.683857     0.093599    10.749995     0.000000 
  27.510000    10.680438     0.093629    10.746704     0.000000 
  27.515000    10.365613     0.096473    10.743462     0.000000 
  27.520000    10.506228     0.095182    10.740267     0.000000 
  27.525000    11.046906     0.090523    10.737117     0.000000 
  27.530000    10.409367     0.096067    10.734009     0.000000 
  27.535000    10.625886     0.094110    10.730944     0.000000 
  27.540000    10.425119     0.095922    10.727918     0.000000 
  27.545000    10.622242     0.094142    10.724931     0.000000 
  27.550000    10.493405     0.095298    10.721981     0.000000 
  27.555000    10.613443     0.094220    10.719067     0.000000 
  27.560000    10.386183     0.096282    10.716188     0.000000 
  27.565000    10.390657     0.096240    10.713342     0.000000 
  27.570000    11.012371     0.090807    10.710528     0.000000 
  27.575000    10.492002     0.095311    10.707746     0.000000 
  27.580000    11.071045     0.090326    10.704993     0.000000 
  27.585000    10.324033     0.096861    10.702270     0.000000 
  27.590000    10.491594     0.095314    10.699576     0.000000 
  27.595000    10.691519     0.093532    10.696908     0.000000 
  27.600000    10.539860     0.094878    10.694267     0.000000 
  27.605000    10.409921     0.096062    10.691651     0.000000 
  27.610000    10.778683     0.092776    10.689060     0.000000 
  27.615000    10.942137     0.091390    10.686494     0.000000 
  27.620000    11.024405     0.090708    10.683950     0.000000 
  27.625000    10.635269     0.094027    10.681429     0.000000 
  27.630000    10.184793     0.098186    10.678930     0.000000 
  27.635000    10.543644     0.094844    10.676453     0.000000 
  27.640000    10.506889     0.095176    10.673996     0.000000 
  27.645000    10.476929     0.095448    10.671559     0.000000 
  27.650000    10.986778     0.091018    10.669141     0.000000 
  27.655000    10.764945     0.092894    10.666742     0.000000 
  27.660000    10.243400     0.097624    10.664362     0.000000 
  27.665000    11.043793     0.090549    10.662000     0.000000 
  27.670000    10.441108     0.095775    10.659655     0.000000 
  27.675000    10.585118     0.094472    10.657327     0.000000 
  27.680000    10.372872     0.096405    10.655015     0.000000 
  27.685000    10.898648     0.091754    10.652720     0.000000 
  27.690000    10.404686     0.096111    10.650440     0.000000 
  27.695000    10.230277     0.097749    10.648176     0.000000 
  27.700000    10.161738     0.098408    10.645926     0.000000 
  27.705000    10.183350     0.098200    10.643691     0.000000 
  27.710000    10.376296     0.096373    10.641470     0.000000 
  27.715000    10.854956     0.092124    10.639262     0.000000 
  27.720000    10.335643     0.096753    10.637069     0.000000 
  27.725000    10.441805     0.095769    10.634888     0.000000 
  27.730000    10.229841     0.097753    10.632720     0.000000 
  27.735000    10.558448     0.094711    10.630565     0.000000 
  27.740000    10.512623     0.095124    10.628422     0.000000 
  27.745000    10.115668     0.098857    10.626291     0.000000 
  27.750000    10.877144     0.091936    10.624172     0.000000 
  27.755000    10.557876     0.094716    10.622064     0.000000 
  27.760000    10.514303     0.095109    10.619968     0.000000 
  27.765000    10.398604     0.096167    10.617882     0.000000 
  27.770000    10.381621     0.096324    10.615808     0.000000 
  27.775000    10.587670     0.094449    10.613744     0.000000 
  27.780000    10.070655     0.099298    10.611690     0.000000 
  27.785000    10.446569     0.095725    10.609647     0.000000 
  27.790000    10.579576     0.094522    10.607613     0.000000 
  27.795000    10.819152     0.092429    10.605590     0.000000 
  27.800000    10.572976     0.094581    10.603576     0.000000 
  27.805000    10.926839     0.091518    10.601571     0.000000 
  27.810000    10.486483     0.095361    10.599576     0.000000 
  27.815000    11.095572     0.090126    10.597590     0.000000 
  27.820000    10.589576     0.094432    10.595613     0.000000 
  27.825000    10.286439     0.097215    10.593645     0.000000 
  27.830000    10.775824     0.092800    10.591685     0.000000 
  27.835000    10.129487     0.098722    10.589734     0.000000 
  27.840000    10.264554     0.097423    10.587792     0.000000 
  27.845000    10.648590     0.093909    10.585858     0.000000 
  27.850000    10.745804     0.093060    10.583932     0.000000 
  27.855000    10.326893     0.096835    10.582014     0.000000 
  27.860000    10.073629     0.099269    10.580105     0.000000 
  27.865000    10.160776     0.098418    10.578203     0.000000 
  27.870000    10.248828     0.097572    10.576310     0.000000 
  27.875000     9.993526     0.100065    10.574424     0.000000 
  27.880000    10.389515     0.096251    10.572545     0.000000 
  27.885000    10.496802     0.095267    10.570675     0.000000 
  27.890000    10.407580     0.096084    10.568812     0.000000 
  27.895000    10.518201     0.095073    10.566957     0.000000 
  27.900000    10.701594     0.093444    10.572154     0.000000 
  27.905000    10.181613     0.098216    10.570372     0.000000 
  27.910000    10.251331     0.097548    10.568599     0.000000 
  27.915000    10.722762     0.093260    10.566834     0.000000 
  27.920000    10.324696     0.096855    10.565076     0.000000 
  27.925000    10.237813     0.097677    10.563327     0.000000 
  27.930000    10.136063     0.098658    10.561586     0.000000 
  27.935000    10.529067     0.094975    10.559854     0.000000 
  27.940000    10.527134     0.094993    10.558129     0.000000 
  27.945000    10.174832     0.098282    10.556413     0.000000 
  27.950000    10.227491     0.097776    10.554705     0.000000 
  27.955000    10.394079     0.096209    10.553005     0.000000 
  27.960000    10.302614     0.097063    10.551313     0.000000 
  27.965000    10.586135     0.094463    10.549630     0.000000 
  27.970000    10.990958     0.090984    10.547956     0.000000 
  27.975000    10.445435     0.095736    10.546290     0.000000 
  27.980000    10.185985     0.098174    10.544633     0.000000 
  27.985000    10.117515     0.098838    10.542985     0.000000 
  27.990000    10.288719     0.097194    10.541345     0.000000 
  27.995000    10.281166     0.097265    10.539715     0.000000 
  28.000000    10.171218     0.098317    10.538094     0.000000 
  28.005000    10.487773     0.095349    10.536483     0.000000 
  28.010000    10.016996     0.099830    10.534881     0.000000 
  28.015000     9.892103     0.101091    10.533289     0.000000 
  28.020000    10.400611     0.096148    10.531707     0.000000 
  28.025000    10.135818     0.098660    10.530135     0.000000 
  28.030000    10.447317     0.095718    10.528575     0.000000 
  28.035000    10.027978     0.099721    10.527025     0.000000 
  28.040000    10.220816     0.097840    10.525486     0.000000 
  28.045000    10.096805     0.099041    10.523960     0.000000 
  28.050000    10.166469     0.098363    10.522445     0.000000 
  28.055000    10.349123     0.096627    10.520943     0.000000 
  28.060000    10.406488     0.096094    10.519454     0.000000 
  28.065000    10.553252     0.094758    10.517979     0.000000 
  28.070000    10.292012     0.097163    10.516518     0.000000 
  28.075000    10.128265     0.098734    10.515072     0.000000 
  28.080000    10.228274     0.097768    10.513642     0.000000 
  28.085000    10.126711     0.098749    10.512229     0.000000 
  28.090000     9.642523     0.103707    10.510832     0.000000 
  28.095000     9.655803     0.103565    10.509454     0.000000 
  28.100000    10.124362     0.098772    10.508096     0.000000 
  28.105000    10.306698     0.097024    10.506758     0.000000 
  28.110000     9.713475     0.102950    10.505442     0.000000 
  28.115000    10.063428     0.099370    10.504150     0.000000 
  28.120000    10.123691     0.098778    10.502883     0.000000 
  28.125000    10.105843     0.098953    10.501643     0.000000 
  28.130000    10.014953     0.099851    10.500432     0.000000 
  28.135000    10.080582     0.099201    10.499253     0.000000 
  28.140000    10.043553     0.099566    10.498107     0.000000 
  28.145000    10.001233     0.099988    10.496998     0.000000 
  28.150000     9.986590     0.100134    10.495930     0.000000 
  28.155000    10.121108     0.098803    10.494905     0.000000 
  28.160000    10.078469     0.099221    10.493929     0.000000 
  28.165000    10.277300     0.097302    10.493005     0.000000 
  28.170000    10.453365     0.095663    10.492140     0.000000 
  28.175000    10.203032     0.098010    10.491340     0.000000 
  28.180000    10.513890     0.095112    10.490612     0.000000 
  28.185000    10.072084     0.099284    10.489964     0.000000 
  28.190000    10.300694     0.097081    10.489405     0.000000 
  28.195000    10.259781     0.097468    10.488948     0.000000 
  28.200000     9.870403     0.101313    10.488606     0.000000 
  28.205000    10.601222     0.094329    10.488393     0.000000 
  28.210000    10.202471     0.098015    10.475742     0.000000 
  28.215000    10.271359     0.097358    10.475953     0.000000 
  28.220000     9.796220     0.102080    10.476358     0.000000 
  28.225000    10.445424     0.095736    10.476988     0.000000 
  28.230000    10.196942     0.098069    10.477883     0.000000 
  28.235000    10.255769     0.097506    10.479089     0.000000 
  28.240000     9.988291     0.100117    10.480669     0.000000 
  28.245000    10.835096     0.092293    10.482709     0.000000 
  28.250000     9.974805     0.100253    10.485343     0.000000 
  28.255000     9.833274     0.101696    10.488787     0.000000 
  28.260000     9.894091     0.101070    10.493430     0.000000 
  28.265000     9.967832     0.100323    10.499977     0.000000 
  28.270000     9.858519     0.101435    10.509697     0.000000 
  28.275000    10.491537     0.095315    10.524790     0.000000 
  28.280000    10.252596     0.097536    10.548857     0.000000 
  28.285000    10.572867     0.094582    10.587381     0.000000 
  28.290000    10.251319     0.097548    10.648019     0.000000 
  28.295000    10.190225     0.098133    10.740388     0.000000 
  28.300000    10.281184     0.097265    10.875000     0.000000 
  28.305000    10.716036     0.093318    11.061134     0.000000 
  28.310000    10.468537     0.095524    11.303734     0.000000 
  28.315000    11.012982     0.090802    11.599897     0.000000 
  28.320000    11.323621     0.088311    11.935802     0.000000 
  28.325000    11.328824     0.088270    12.284926     0.000000 
  28.330000    11.322780     0.088318    12.608194     0.000000 
  28.335000    12.319774     0.081170    12.857490     0.000000 
  28.340000    12.448713     0.080330    12.985796     0.000000 
  28.345000    12.125764     0.082469    12.964764     0.000000 
  28.350000    12.445136     0.080353    12.799090     0.000000 
  28.355000    11.704109     0.085440    12.523751     0.000000 
  28.360000    11.196196     0.089316    12.187290     0.000000 
  28.365000    11.722857     0.085303    11.836013     0.000000 
  28.370000    10.838957     0.092260    11.505907     0.000000 
  28.375000    10.938013     0.091424    11.220171     0.000000 
  28.380000    10.656209     0.093842    10.989602     0.000000 
  28.385000    10.780804     0.092757    10.814782     0.000000 
  28.390000    10.504554     0.095197    10.689344     0.000000 
  28.395000    10.276618     0.097308    10.603458     0.000000 
  28.400000     9.968239     0.100319    10.546703     0.000000 
  28.405000    10.180345     0.098228    10.509915     0.000000 
  28.410000    10.018215     0.099818    10.486007     0.000000 
  28.415000    10.638395     0.093999    10.470014     0.000000 
  28.420000    10.113537     0.098877    10.458738     0.000000 
  28.425000    10.226005     0.097790    10.450255     0.000000 
  28.430000    10.093772     0.099071    10.443465     0.000000 
  28.435000    10.144422     0.098576    10.437761     0.000000 
  28.440000    10.028718     0.099714    10.432807     0.000000 
  28.445000     9.895304     0.101058    10.428412     0.000000 
  28.450000     9.791385     0.102131    10.424458     0.000000 
  28.455000    10.228033     0.097771    10.420866     0.000000 
  28.460000     9.955001     0.100452    10.417579     0.000000 
  28.465000    10.055763     0.099445    10.414551     0.000000 
  28.470000     9.891743     0.101094    10.411747     0.000000 
  28.475000    10.300200     0.097085    10.409137     0.000000 
  28.480000    10.160346     0.098422    10.406697     0.000000 
  28.485000     9.142144     0.109384    10.404407     0.000000 
  28.490000    10.371024     0.096422    10.402248     0.000000 
  28.495000     9.994388     0.100056    10.400208     0.000000 
  28.500000    10.354365     0.096578    10.398273     0.000000 
  28.505000    10.214333     0.097902    10.396432     0.000000 
  28.510000    10.229881     0.097753    10.394678     0.000000 
  28.515000    10.295633     0.097129    10.393003     0.000000 
  28.520000    10.169754     0.098331    10.391399     0.000000 
  28.525000    10.089272     0.099115    10.389861     0.000000 
  28.530000    10.247581     0.097584    10.388385     0.000000 
  28.535000     9.915450     0.100853    10.386967     0.000000 
  28.540000    10.337977     0.096731    10.385601     0.000000 
  28.545000    10.167988     0.098348    10.384287     0.000000 
  28.550000    10.562397     0.094675    10.383020     0.000000 
  28.555000     9.945229     0.100551    10.381799     0.000000 
  28.560000    10.285452     0.097225    10.380622     0.000000 
  28.565000    10.293378     0.097150    10.379486     0.000000 
  28.570000    10.249449     0.097566    10.378392     0.000000 
  28.575000     9.702192     0.103069    10.377337     0.000000 
  28.580000     9.967698     0.100324    10.376320     0.000000 
  28.585000    10.323551     0.096866    10.375342     0.000000 
  28.590000    10.053499     0.099468    10.374400     0.000000 
  28.595000    10.172279     0.098306    10.373496     0.000000 
  28.600000    10.198866     0.098050    10.372629     0.000000 
  28.605000     9.999960     0.100000    10.371798     0.000000 
  28.610000    10.025917     0.099741    10.371004     0.000000 
  28.615000     9.992395     0.100076    10.370247     0.000000 
  28.620000     9.915133     0.100856    10.369526     0.000000 
  28.625000     9.633805     0.103801    10.368844     0.000000 
  28.630000    10.074904     0.099257    10.368199     0.000000 
  28.635000     9.984819     0.100152    10.367594     0.000000 
  28.640000    10.189365     0.098142    10.367027     0.000000 
  28.645000     9.884142     0.101172    10.366501     0.000000 
  28.650000     9.940994     0.100594    10.366017     0.000000 
  28.655000    10.023914     0.099761    10.365574     0.000000 
  28.660000     9.874616     0.101270    10.365175     0.000000 
  28.665000     9.772375     0.102329    10.364821     0.000000 
  28.670000    10.004470     0.099955    10.364514     0.000000 
  28.675000    10.140229     0.098617    10.364254     0.000000 
  28.680000     9.693351     0.103163    10.364043     0.000000 
  28.685000     9.847502     0.101549    10.363884     0.000000 
  28.690000     9.840542     0.101620    10.363778     0.000000 
  28.695000    10.377626     0.096361    10.363728     0.000000 
  28.700000     9.762520     0.102433    10.363735     0.000000 
  28.705000    10.229451     0.097757    10.363802     0.000000 
  28.710000     9.935155     0.100653    10.363932     0.000000 
  28.715000     9.577496     0.104411    10.364127     0.000000 
  28.720000     9.871680     0.101300    10.364390     0.000000 
  28.725000     9.733931     0.102733    10.364726     0.000000 
  28.730000    10.472084     0.095492    10.365136     0.000000 
  28.735000     9.941938     0.100584    10.365626     0.000000 
  28.740000     9.974645     0.100254    10.366198     0.000000 
  28.745000    10.073909     0.099266    10.366857     0.000000 
  28.750000    10.416782     0.095999    10.367608     0.000000 
  28.755000     9.865722     0.101361    10.368455     0.000000 
  28.760000    10.253091     0.097532    10.369404     0.000000 
  28.765000    10.129643     0.098720    10.370460     0.000000 
  28.770000    10.165208     0.098375    10.371630     0.000000 
  28.775000    10.199544     0.098044    10.372920     0.000000 
  28.780000    10.127593     0.098740    10.374337     0.000000 
  28.785000     9.974853     0.100252    10.375889     0.000000 
  28.790000     9.981183     0.100189    10.377584     0.000000 
  28.795000    10.228700     0.097764    10.379431     0.000000 
  28.800000     9.978153     0.100219    10.381439     0.000000 
  28.805000    10.248099     0.097579    10.383620     0.000000 
  28.810000    10.235631     0.097698    10.385983     0.000000 
  28.815000     9.848951     0.101534    10.388542     0.000000 
  28.820000    10.000851     0.099991    10.391310     0.000000 
  28.825000     9.597820     0.104190    10.394301     0.000000 
  28.830000    10.156081     0.098463    10.397532     0.000000 
  28.835000    10.020494     0.099795    10.401019     0.000000 
  28.840000    10.035217     0.099649    10.404782     0.000000 
  28.845000    10.042584     0.099576    10.408841     0.000000 
  28.850000    10.073099     0.099274    10.413218     0.000000 
  28.855000    10.151762     0.098505    10.417939     0.000000 
  28.860000     9.767947     0.102376    10.423032     0.000000 
  28.865000    10.101647     0.098994    10.428525     0.000000 
  28.870000     9.735643     0.102715    10.434454     0.000000 
  28.875000    10.113989     0.098873    10.440854     0.000000 
  28.880000    10.164921     0.098378    10.447767     0.000000 
  28.885000     9.935488     0.100649    10.455238     0.000000 
  28.890000    10.249073     0.097570    10.463318     0.000000 
  28.895000     9.921665     0.100790    10.472064     0.000000 
  28.900000     9.846883     0.101555    10.481538     0.000000 
  28.905000    10.177110     0.098260    10.491812     0.000000 
  28.910000     9.936118     0.100643    10.502965     0.000000 
  28.915000     9.809481     0.101942    10.515088     0.000000 
  28.920000     9.938909     0.100615    10.528283     0.000000 
  28.925000     9.808033     0.101957    10.542664     0.000000 
  28.930000    10.085350     0.099154    10.558363     0.000000 
  28.935000    10.465095     0.095556    10.575530     0.000000 
  28.940000     9.741899     0.102649    10.594337     0.000000 
  28.945000    10.345185     0.096663    10.614981     0.000000 
  28.950000    10.604350     0.094301    10.637689     0.000000 
  28.955000    10.427808     0.095897    10.662727     0.000000 
  28.960000    10.268354     0.097387    10.690400     0.000000 
  28.965000    10.832731     0.092313    10.721067     0.000000 
  28.970000    10.495669     0.095277    10.755150     0.000000 
  28.975000    10.226443     0.097786    10.793145     0.000000 
  28.980000    10.704992     0.093414    10.835643     0.000000 
  28.985000    10.031607     0.099685    10.883350     0.000000 
  28.990000    10.789429     0.092683    10.937115     0.000000 
  28.995000    10.708788     0.093381    10.997983     0.000000 
  29.000000    10.654550     0.093857    11.067266     0.000000 
  29.005000    10.511318     0.095136    11.146694     0.000000 
  29.010000    11.005754     0.090862    11.238709     0.000000 
  29.015000    11.095662     0.090125    11.347080     0.000000 
  29.020000    11.288681     0.088584    11.478132     0.000000 
  29.025000    12.144561     0.082341    11.643097     0.000000 
  29.030000    12.160283     0.082235    11.862281     0.000000 
  29.035000    12.307097     0.081254    12.171834     0.000000 
  29.040000    13.683203     0.073082    12.633553     0.000000 
  29.045000    14.339747     0.069736    13.347132     0.000000 
  29.050000    15.138655     0.066056    14.462224     0.000000 
  29.055000    18.409907     0.054319    16.184902     0.000000 
  29.060000    19.032532     0.052542    18.770549     0.000000 
  29.065000    22.633662     0.044182    22.494620     0.000000 
  29.070000    28.999978     0.034483    27.596292     0.000000 
  29.075000    33.041567     0.030265    34.198237     0.000000 
  29.080000    41.258392     0.024237    42.216725     0.000000 
  29.085000    52.458625     0.019063    51.283944     0.000000 
  29.090000    55.521612     0.018011    60.703481     0.000000 
  29.095000    69.467424     0.014395    69.455425     0.000000 
  29.100000    76.143910     0.013133    76.285549     0.000000 
  29.105000    79.390870     0.012596    79.958169     0.000000 
  29.110000    82.469391     0.012126    79.695824     0.000000 
  29.115000    77.590791     0.012888    75.558867     0.000000 
  29.120000    72.959551     0.013706    68.419784     0.000000 
  29.125000    57.967285     0.017251    59.517596     0.000000 
  29.130000    50.524181     0.019793    50.093399     0.000000 
  29.135000    38.980513     0.025654    41.127982     0.000000 
  29.140000    28.298605     0.035337    33.274905     0.000000 
  29.145000    24.525017     0.040775    26.862464     0.000000 
  29.150000    19.896625     0.050260    21.943404     0.000000 
  29.155000    15.871164     0.063007    18.375466     0.000000 
  29.160000    16.291865     0.061380    15.911122     0.000000 
  29.165000    13.905624     0.071913    14.275214     0.000000 
  29.170000    12.996248     0.076945    13.217761     0.000000 
  29.175000    12.575302     0.079521    12.539945     0.000000 
  29.180000    12.317960     0.081182    12.099029     0.000000 
  29.185000    11.948543     0.083692    11.800813     0.000000 
  29.190000    11.463209     0.087236    11.587347     0.000000 
  29.195000    11.093057     0.090146    11.424920     0.000000 
  29.200000    11.048643     0.090509    11.294650     0.000000 
  29.205000    11.591471     0.086270    11.186087     0.000000 
  29.210000    10.888793     0.091838    11.093313     0.000000 
  29.215000    10.701772     0.093442    11.012772     0.000000 
  29.220000    10.828418     0.092350    10.942131     0.000000 
  29.225000    11.018446     0.090757    10.879724     0.000000 
  29.230000    11.028501     0.090674    10.824277     0.000000 
  29.235000    10.249292     0.097568    10.774774     0.000000 
  29.240000    11.039205     0.090586    10.730384     0.000000 
  29.245000    10.429594     0.095881    10.690418     0.000000 
  29.250000    10.283071     0.097247    10.654299     0.000000 
  29.255000     9.705520     0.103034    10.621540     0.000000 
  29.260000     9.909516     0.100913    10.591728     0.000000 
  29.265000    10.221492     0.097833    10.564511     0.000000 
  29.270000    10.281917     0.097258    10.539589     0.000000 
  29.275000    10.061915     0.099385    10.516702     0.000000 
  29.280000    10.076491     0.099241    10.495627     0.000000 
  29.285000     9.957680     0.100425    10.476170     0.000000 
  29.290000     9.720008     0.102881    10.458162     0.000000 
  29.295000     9.620503     0.103945    10.441455     0.000000 
  29.300000    10.011955     0.099881    10.425921     0.000000 
  29.305000    10.047896     0.099523    10.411447     0.000000 
  29.310000     9.745150     0.102615    10.397931     0.000000 
  29.315000     9.835932     0.101668    10.385285     0.000000 
  29.320000     9.461359     0.105693    10.373431     0.000000 
  29.325000     9.901917     0.100991    10.362298     0.000000 
  29.330000    10.002794     0.099972    10.351825     0.000000 
  29.335000     9.506767     0.105188    10.341955     0.000000 
  29.340000    10.438875     0.095796    10.332638     0.000000 
  29.345000     9.901556     0.100994    10.323830     0.000000 
  29.350000     9.719992     0.102881    10.315490     0.000000 
  29.355000    10.124979     0.098766    10.307582     0.000000 
  29.360000     9.614262     0.104012    10.300072     0.000000 
  29.365000     9.779768     0.102252    10.292932     0.000000 
  29.370000    10.143320     0.098587    10.286133     0.000000 
  29.375000     9.664590     0.103471    10.279651     0.000000 
  29.380000    10.101495     0.098995    10.273464     0.000000 
  29.385000     9.821828     0.101814    10.267552     0.000000 
  29.390000     9.824326     0.101788    10.261895     0.000000 
  29.395000     9.940707     0.100596    10.256476     0.000000 
  29.400000     9.969522     0.100306    10.251281     0.000000 
  29.405000    10.132505     0.098692    10.246294     0.000000 
  29.410000     9.939808     0.100606    10.241502     0.000000 
  29.415000     9.535029     0.104876    10.236893     0.000000 
  29.420000     9.567798     0.104517    10.232457     0.000000 
  29.425000     9.755423     0.102507    10.228182     0.000000 
  29.430000     9.696150     0.103134    10.224059     0.000000 
  29.435000     9.953113     0.100471    10.220079     0.000000 
  29.440000     9.954710     0.100455    10.216235     0.000000 
  29.445000     9.272717     0.107843    10.212518     0.000000 
  29.450000     9.597989     0.104188    10.208922     0.000000 
  29.455000     9.289373     0.107650    10.205440     0.000000 
  29.460000     9.657393     0.103548    10.202065     0.000000 
  29.465000     9.845266     0.101572    10.198794     0.000000 
  29.470000     9.179066     0.108944    10.195619     0.000000 
  29.475000     9.611851     0.104038    10.192537     0.000000 
  29.480000     9.769216     0.102362    10.189542     0.000000 
  29.485000     9.507475     0.105180    10.186631     0.000000 
  29.490000     9.330580     0.107174    10.183799     0.000000 
  29.495000     9.726460     0.102812    10.181043     0.000000 
  29.500000    10.207927     0.097963    10.178360     0.000000 
  29.505000     9.680660     0.103299    10.175745     0.000000 
  29.510000     9.498223     0.105283    10.173197     0.000000 
  29.515000    10.072851     0.099277    10.170711     0.000000 
  29.520000     9.502598     0.105234    10.168287     0.000000 
  29.525000     9.533164     0.104897    10.165920     0.000000 
  29.530000     9.399730     0.106386    10.163609     0.000000 
  29.535000     9.783967     0.102208    10.161351     0.000000 
  29.540000    10.125332     0.098762    10.159145     0.000000 
  29.545000     9.284244     0.107709    10.156733     0.000000 
  29.550000     9.697838     0.103116    10.154626     0.000000 
  29.555000     9.182476     0.108903    10.152565     0.000000 
  29.560000     9.658863     0.103532    10.150548     0.000000 
  29.565000     9.514445     0.105103    10.148575     0.000000 
  29.570000     9.170229     0.109049    10.146642     0.000000 
  29.575000     9.533131     0.104897    10.144750     0.000000 
  29.580000     9.584304     0.104337    10.142897     0.000000 
  29.585000     9.673656     0.103374    10.141081     0.000000 
  29.590000     9.568610     0.104508    10.139302     0.000000 
  29.595000     9.183815     0.108887    10.137558     0.000000 
  29.600000     9.819730     0.101836    10.135849     0.000000 
  29.605000     9.662603     0.103492    10.134174     0.000000 
  29.610000     9.427124     0.106077    10.132532     0.000000 
  29.615000     9.567616     0.104519    10.130921     0.000000 
  29.620000     9.822752     0.101804    10.129342     0.000000 
  29.625000     9.553417     0.104675    10.127794     0.000000 
  29.630000    10.254822     0.097515    10.126275     0.000000 
  29.635000     9.213918     0.108531    10.124786     0.000000 
  29.640000     9.557308     0.104632    10.123326     0.000000 
  29.645000     9.134137     0.109479    10.121894     0.000000 
  29.650000     9.666093     0.103454    10.120490     0.000000 
  29.655000     9.228059     0.108365    10.119114     0.000000 
  29.660000     9.591545     0.104258    10.117765     0.000000 
  29.665000     9.401632     0.106365    10.116442     0.000000 
  29.670000     9.303940     0.107481    10.115146     0.000000 
  29.675000     9.543081     0.104788    10.113877     0.000000 
  29.680000     9.465319     0.105649    10.112633     0.000000 
  29.685000     9.779383     0.102256    10.111415     0.000000 
  29.690000     9.709160     0.102996    10.110223     0.000000 
  29.695000     9.826717     0.101763    10.109056     0.000000
[truncated: 1,126,365 more chars]
