# Supplementary material for: Remote and automated high-throughput powder diffraction measurements enabled by a robotic sample changer at SSRL beamline 2-1
Source: J Appl Crystallogr. 2023 Sep 20;56(Pt 5):1480–4. doi: 10.1107/S1600576723007148 (PMC10543666; doi:10.1107/S1600576723007148)
Supplement: Supplementary file 1 [file j-56-01480-sup1.zip › Example Data and Refinements/SSRL BL2-1 Sample 0919/BL21Robot_0919_Rietveld.inp]

'Auto_T(5)  
r_exp  21.8264816 r_exp_dash  59.799867 r_wp  3.90469756 r_wp_dash  10.6980318 r_p  2.68413176 r_p_dash  13.8541101 weighted_Durbin_Watson  0.746550272 gof  0.178897251 
iters 20000000  
chi2_convergence_criteria 0.000001  
'do_errors  
#include C:/Topas-6/cif.inc
  
xdd "BL21Robot_0919-2022-07-09-0157_scan2.xye"  
local CIF_DIFFRACTOGRAM_BLOCK_ID ="BL21Robot_0919-2022-07-09-0157_scan2";
local CIF_DIFFRACTOMETER_NAME = "SSRL beam line 2-1";
local CIF_TEMP = 300;
local CIF_SCAN_METHOD = step;
r_exp  21.8264816 r_exp_dash  59.799867 r_wp  3.90469756 r_wp_dash  10.6980318 r_p  2.68413176 r_p_dash  13.8541101 weighted_Durbin_Watson  0.746550272 gof  0.178897251 
	bkg @  24.1793562` -19.5970015`  19.9318381` -13.1986929`  6.94623377` -2.93814531`  0.474562733`  0.594343775` -0.717032236`  0.345085434` -0.153271232` -0.0962506384`  0.0336142474` -0.135465699`  0.109081706`
	One_on_X(@, 0.00010`_LIMIT_MIN_0.0001)   
	Rp 9999 
	Rs 700  
	start_X 2  
	'finish_X 36  
	Zero_Error(@, 0.00882`)  
	lam  
		ymin_on_ymax  0.0001  
		la  1 lo 0.7298197 lh   0.002  
	LP_Factor(90)  
	x_calculation_step 0.005   
	  
	' FWHM from LaB6 refinement  
	gauss_fwhm  @  0.0291284471` min 0.00001  
	lor_fwhm @  1.00135851e-005`_LIMIT_MIN_1e-005 min 0.00001  
  
str 
	local CIF_PHASE_ID  1.00000`
	local CIF_PHASE_BLOCK_ID ="Sb2O3";
	phase_name "Sb2O3"
	CS_L (@, 357.85235`)  
	Strain_G(@, 0.12491`) 
	scale @  7.33610673e-008` 
	Cubic(@  11.157657`)
	space_group "Fd-3m"
	
	site Sb1 x Sbx  0.88540` y =Sbx; z =Sbx; occ Sb 1 beq @  0.29509`
	site O1 x @  0.18611` y 0 z 0 occ O 1 beq @  0.46843`
	
	Out_pdCIF("BL21Robot_0919_Rietveld.cif")
