# Supplementary material for: Remote and automated high-throughput powder diffraction measurements enabled by a robotic sample changer at SSRL beamline 2-1
Source: J Appl Crystallogr. 2023 Sep 20;56(Pt 5):1480–4. doi: 10.1107/S1600576723007148 (PMC10543666; doi:10.1107/S1600576723007148)
Supplement: Supplementary file 1 [file j-56-01480-sup1.zip › Example Data and Refinements/SSRL BL2-1 Sample 0927/BL21Robot_0927-2022-07-10-0418_scan2.xye]

/* SSRL BL2-1 Automated Data Collection 
# Sample ID: SSRL BL2-1 Sample 0927 
# Sample Composition:  TiO2 
# Proposal:  93H0 
# User:  Kevin Stone 
# Capillary Inner Diameter (in):  0.024 
# Capillary Outer Diameter (in):  0.027999999999999997 
# Sample Notes:  TiO2 less than 100nm particle size, mixture of Anatase and Rutile - Sigma Aldrich 
# Scan Command:  ascan tth 3 113.55 110 1 
# Sample Transmission:  0.443611 
# Wavelength:  0.7298095 
*/ 
   0.5    73.579398   8.57784344 
 0.505   67.9444515   8.24284244 
  0.51   85.2566136   9.23345079 
 0.515   80.4605346   8.96997963 
  0.52   67.3705217   8.20795478 
 0.525   81.2334172   9.01295829 
  0.53   68.4907884   8.27591617 
 0.535   73.5191296   8.57432969 
  0.54   77.9908432   8.83124245 
 0.545   68.9399392   8.30300784 
  0.55   74.3208544   8.62095438 
 0.555   77.9908432   8.83124245 
  0.56   65.8345975    8.1138522 
 0.565   80.8285023    8.9904673 
  0.57   69.0403297   8.30905107 
 0.575   64.7745934   8.04826648 
  0.58   78.4608541   8.85781317 
 0.585   76.3836633   8.73977478 
  0.59   65.6797303    8.1043032 
 0.595   81.5709243   9.03166232 
   0.6   64.8672189   8.05401881 
 0.605   75.1350632   8.66804841 
  0.61   79.1890283   8.89882174 
 0.615   66.0927051   8.12974201 
  0.62   77.0176568   8.77597042 
 0.625   77.3441178   8.79455046 
  0.63   65.4921367   8.09272122 
 0.635    74.580589   8.63600538 
  0.64   77.6296707   8.81077016 
 0.645   68.2901235   8.26378385 
  0.65   75.6600255   8.69827716 
 0.655   70.5411786    8.3988796 
  0.66    71.399779   8.44983899 
 0.665   73.0994372   8.54982088 
  0.67   67.8171644   8.23511775 
 0.675   71.7728566   8.47188625 
  0.68   79.4394529   8.91288129 
 0.685   64.7012934   8.04371142 
  0.69   70.5038073   8.39665453 
 0.695   73.6202942   8.58022693 
   0.7   64.0998866   8.00624048 
 0.705   75.9488912   8.71486611 
  0.71   71.8510362   8.47649905 
 0.715   66.3898631   8.14799749 
  0.72   73.9646742   8.60027175 
 0.725   67.5851303    8.2210176 
  0.73   67.8196783   8.23527039 
 0.735   75.9787173   8.71657715 
  0.74   63.0861991   7.94268211 
 0.745   67.0570687   8.18883806 
  0.75   71.6376755   8.46390427 
 0.755   65.8279747   8.11344407 
  0.76    68.961551   8.30430918 
 0.765   72.4707494   8.51297536 
  0.77   67.2520983   8.20073767 
 0.775   70.8069789   8.41468828 
  0.78   71.6716882   8.46591331 
 0.785   63.4604223   7.96620501 
  0.79   70.7872755   8.41351742 
 0.795   67.2178625   8.19865004 
   0.8   64.2930905   8.01829724 
 0.805   69.9036558   8.36084061 
  0.81   64.6463349   8.04029445 
 0.815   72.2002511   8.49707309 
  0.82   72.5149914   8.51557347 
 0.825   66.7430986   8.16964495 
  0.83   68.3048024   8.26467195 
 0.835   72.9402663   8.54050738 
  0.84   66.9360563   8.18144585 
 0.845   70.9717195   8.42447147 
  0.85   70.4419627   8.39297103 
 0.855   67.7925689   8.23362429 
  0.86   72.1043967   8.49143078 
 0.865   67.6634213   8.22577785 
  0.87   67.9572904    8.2436212 
 0.875    70.598852    8.4023123 
  0.88   66.2195619   8.13754029 
 0.885   72.1586665   8.49462574 
  0.89   72.8993514    8.5381117 
 0.895    65.955623   8.12130673 
   0.9   72.1610758   8.49476756 
 0.905   72.6540781   8.52373616 
  0.91   65.2874685   8.08006612 
 0.915   72.0004244   8.48530639 
  0.92   69.2170438   8.31967811 
 0.925    69.507411   8.33711047 
  0.93   71.0749238   8.43059451 
 0.935   70.1194188   8.37373386 
  0.94   70.9119998    8.4209263 
 0.945   71.1489024   8.43498088 
  0.95   68.3961303    8.2701953 
 0.955   73.1851632   8.55483274 
  0.96   71.6005934   8.46171338 
 0.965   66.3335978   8.14454405 
  0.97   69.8392596   8.35698867 
 0.975   72.8880988   8.53745271 
  0.98   67.4693214   8.21397111 
 0.985   71.1745138   8.43649891 
  0.99   70.5191391   8.39756745 
 0.995   71.5946035   8.46135944 
   1.0   73.6173955   8.58005801 
 1.005   67.2386348   8.19991676 
  1.01   71.9691969   8.48346609 
 1.015    72.309366    8.5034914 
  1.02    66.580945   8.15971476 
 1.025   75.0075918   8.66069234 
  1.03   73.8121298   8.59139859 
 1.035   67.5232835   8.21725523 
  1.04   73.0611724   8.54758284 
 1.045   70.5278806   8.39808791 
  1.05   70.1111127   8.37323789 
 1.055   73.4337428   8.56934903 
  1.06    70.055632   8.36992425 
 1.065    69.668656   8.34677518 
  1.07   73.4416628   8.56981113 
 1.075   71.7641066   8.47136982 
  1.08   71.3819598   8.44878452 
 1.085   74.1035471   8.60834172 
  1.09   70.6902583    8.4077499 
 1.095   71.0112871   8.42681951 
   1.1   75.8096483   8.70687363 
 1.105   65.5637086     8.097142 
  1.11   76.8017786    8.7636624 
 1.115   68.9293963   8.30237293 
  1.12   71.7264653   8.46914785 
 1.125   74.4692612   8.62955742 
  1.13   71.1055125   8.43240847 
 1.135   75.2155069   8.67268741 
  1.14   76.9324444    8.7711142 
 1.145   68.1968279   8.25813707 
  1.15    73.781185   8.58959749 
 1.155   75.3392133   8.67981643 
  1.16   72.5295062   8.51642567 
 1.165   75.6100701   8.69540512 
  1.17   72.6975843   8.52628784 
 1.175   70.0486328   8.36950613 
  1.18   76.8194856   8.76467259 
 1.185   68.5139692   8.27731655 
  1.19    75.260589   8.67528611 
 1.195   75.0908624   8.66549839 
   1.2   71.4436711   8.45243581 
 1.205   72.0216175    8.4865551 
  1.21   77.5017951   8.80351039 
 1.215    71.939792   8.48173284 
  1.22   77.4574596   8.80099197 
 1.225   77.4737961   8.80192002 
  1.23   72.0005768   8.48531536 
 1.235   74.2728909   8.61817214 
  1.24   74.4054574   8.62585981 
 1.245   70.4956084   8.39616629 
  1.25   79.8352636   8.93505812 
 1.255   72.3501812   8.50589097 
  1.26   74.5004614   8.63136498 
 1.265    77.788754   8.81979331 
  1.27    74.185332   8.61309074 
 1.275   75.3758893    8.6819289 
  1.28   78.8608662   8.88036408 
 1.285   76.2790057    8.7337853 
  1.29   77.8516845   8.82336016 
 1.295   78.2892897   8.84812351 
   1.3   73.0507642   8.54697398 
 1.305   79.0603697   8.89158983 
  1.31   75.4094339   8.68386054 
 1.315   73.9572169   8.59983819 
  1.32   77.6902648   8.81420812 
 1.325   73.7441016   8.58743859 
  1.33   77.8995791   8.82607382 
 1.335   77.2757564   8.79066302 
  1.34   74.4754126   8.62991383 
 1.345   77.8131182   8.82117442 
  1.35   75.3250227   8.67899895 
 1.355   74.4593265   8.62898178 
  1.36   78.6606285   8.86908273 
 1.365   78.0961976    8.8372053 
  1.37   74.1574575   8.61147244 
 1.375   77.4450505   8.80028696 
  1.38    75.195461   8.67153164 
 1.385   76.7217344   8.75909438 
  1.39    80.096876   8.94968581 
 1.395   74.9747898    8.6587984 
   1.4   75.5797915   8.69366387 
 1.405   78.9596611   8.88592489 
  1.41   76.8559133   8.76675044 
 1.415   78.7026285   8.87145019 
  1.42   80.6338135   8.97963326 
 1.425   74.8532389   8.65177663 
  1.43   77.0809737   8.77957708 
 1.435    76.178603   8.72803546 
  1.44   75.6075499    8.6952602 
 1.445   78.2613498   8.84654451 
  1.45   75.8827779   8.71107214 
 1.455   75.8958498   8.71182242 
  1.46   77.4694972   8.80167582 
 1.465   75.4820236   8.68803911 
  1.47   77.2454209   8.78893742 
 1.475   79.8050017   8.93336452 
  1.48   78.1571637   8.84065403 
 1.485   80.9644618   8.99802544 
  1.49   79.1302073   8.89551614 
 1.495   80.5375745   8.97427293 
   1.5   82.4869582   9.08223311 
 1.505   80.2511666   8.95830154 
  1.51   82.8707455   9.10333706 
 1.515   82.3905586   9.07692451 
  1.52   80.6970122   8.98315157 
 1.525   85.3719574   9.23969466 
  1.53   81.8685879   9.04812621 
 1.535   82.2644609    9.0699758 
  1.54   84.1340326   9.17246055 
 1.545   83.8271937   9.15571918 
  1.55   82.4602281   9.08076143 
 1.555   82.3081502   9.07238393 
  1.56   80.2178744   8.95644318 
 1.565   84.1771425   9.17481022 
  1.57   81.7107887   9.03940201 
 1.575   83.6450914   9.14576905 
  1.58   84.0909629   9.17011248 
 1.585   81.0005965   9.00003314 
  1.59   85.4153267   9.24204126 
 1.595   82.2787828   9.07076528 
   1.6   85.5202222   9.24771443 
 1.605   81.2212839   9.01228517 
  1.61   84.2118197   9.17669983 
 1.615   85.7166866   9.25833066 
  1.62   82.6580497   9.09164725 
 1.625   84.1108277   9.17119554 
  1.63   84.4605519   9.19024221 
 1.635   83.2056595   9.12171363 
  1.64   85.1396513     9.227115 
 1.645   82.4294222   9.07906505 
  1.65   86.0023855   9.27374711 
 1.655     85.19441    9.2300818 
  1.66   84.0176506   9.16611426 
 1.665   84.9639198   9.21758753 
  1.67   83.0478062   9.11305691 
 1.675   85.4998683   9.24661388 
  1.68   84.8415856   9.21094923 
 1.685   84.6732147   9.20180497 
  1.69    84.799274   9.20865213 
 1.695   84.7022261   9.20338123 
   1.7    83.697647   9.14864181 
 1.705   84.4775341   9.19116609 
  1.71   85.0517611   9.22235117 
 1.715   81.4824197   9.02676131 
  1.72   85.2345074   9.23225365 
 1.725    84.273154   9.18004107 
  1.73   83.3308969   9.12857584 
 1.735   85.9908751    9.2731265 
  1.74   83.3770605   9.13110401 
 1.745   85.2514386   9.23317056 
  1.75   85.9385785   9.27030628 
 1.755   85.6966112   9.25724642 
  1.76   87.8008008   9.37020815 
 1.765   83.4779454   9.13662659 
  1.77   85.2893466   9.23522315 
 1.775   84.8307719    9.2103622 
  1.78   87.8366576   9.37212129 
 1.785   85.7145568   9.25821564 
  1.79   86.4234085   9.29641912 
 1.795   85.4165914   9.24210968 
   1.8   86.2357877   9.28632262 
 1.805   88.5483731   9.41001451 
  1.81    84.177149   9.17481057 
 1.815   84.9301678    9.2157565 
  1.82   86.6494441   9.30856832 
 1.825   88.7351797   9.41993523 
  1.83   86.3903006   9.29463827 
 1.835    86.071334   9.27746377 
  1.84   85.1985307   9.23030502 
 1.845   85.8321137   9.26456225 
  1.85   84.2063589   9.17640228 
 1.855   84.1917205   9.17560464 
  1.86    84.345145   9.18396129 
 1.865   87.6151272   9.36029525 
  1.87   84.3175256   9.18245749 
 1.875   86.0962867   9.27880847 
  1.88   85.5070896   9.24700436 
 1.885   85.2655744   9.23393602 
  1.89   86.3596237   9.29298788 
 1.895    83.490757   9.13732767 
   1.9   86.0439179   9.27598609 
 1.905   86.7972256   9.31650286 
  1.91   85.7442615   9.25981973 
 1.915   85.1592974   9.22817953 
  1.92   86.8732735   9.32058332 
 1.925   86.6109904   9.30650259 
  1.93   85.8115926   9.26345468 
 1.935   87.4004123   9.34881877 
  1.94   83.8910722   9.15920696 
 1.945   87.6533439   9.36233645 
  1.95   87.9619246   9.37880188 
 1.955   83.3471407   9.12946552 
  1.96   87.2904027    9.3429333 
 1.965   84.9157759   9.21497563 
  1.97   86.3403758   9.29195221 
 1.975   86.8402079   9.31880936 
  1.98   85.1846831   9.22955487 
 1.985   88.8031321   9.42354138 
  1.99   89.0279737   9.43546362 
 1.995    84.221126   9.17720688 
   2.0   87.6291232   9.36104285 
 2.005   86.7868398   9.31594546 
  2.01   88.1753596   9.39017357 
 2.015    87.256522   9.34111996 
  2.02   87.0808516   9.33171215 
 2.025   83.1653666   9.11950473 
  2.03   85.7173238   9.25836507 
 2.035   83.5362607   9.13981732 
  2.04   85.7618775   9.26077089 
 2.045   87.2232992   9.33934148 
  2.05   84.9579162   9.21726186 
 2.055   86.2512512   9.28715517 
  2.06   83.3468446    9.1294493 
 2.065   87.1474635   9.33528058 
  2.07   85.8207029    9.2639464 
 2.075   83.6854882   9.14797727 
  2.08   84.2517095     9.178873 
 2.085   87.3082908   9.34389056 
  2.09   87.1853675   9.33731051 
 2.095   85.8034375   9.26301449 
   2.1   87.9035788   9.37569084 
 2.105   85.2657364   9.23394479 
  2.11   84.5999841   9.19782497 
 2.115   83.9750229   9.16378867 
  2.12   84.8350166   9.21059263 
 2.125   85.3138649   9.23655049 
  2.13   84.1704029   9.17444292 
 2.135   83.4435148   9.13474218 
  2.14   86.0577405   9.27673113 
 2.145   85.3550741   9.23878099 
  2.15   82.7835011    9.0985439 
 2.155   86.5504167   9.30324764 
  2.16   83.6452883   9.14577981 
 2.165   82.8301872   9.10110912 
  2.17   82.5856146   9.08766277 
 2.175   82.5791269   9.08730581 
  2.18   84.6196458   9.19889373 
 2.185   85.2507547   9.23313353 
  2.19   84.8330256   9.21048455 
 2.195   86.4504235   9.29787199 
   2.2   82.1817772   9.06541655 
 2.205   83.9819531    9.1641668 
  2.21   83.6824373   9.14781052 
 2.215   84.2581597   9.17922435 
  2.22   85.2677553   9.23405411 
 2.225   81.5728337   9.03176803 
  2.23   83.6597012   9.14656773 
 2.235   84.6309737   9.19950943 
  2.24   83.2100744   9.12195562 
 2.245   83.5746894   9.14191935 
  2.25   85.3721039   9.23970259 
 2.255   82.5953531   9.08819856 
  2.26   84.7416676   9.20552375 
 2.265   82.2519885    9.0692882 
  2.27   83.7076595   9.14918901 
 2.275   84.7484158   9.20589028 
  2.28   86.2897222   9.28922614 
 2.285   84.0015861   9.16523792 
  2.29   82.5735458   9.08699872 
 2.295   85.1576452   9.22809001 
   2.3   83.1105796    9.1165004 
 2.305   82.5879198    9.0877896 
  2.31   83.9707645   9.16355633 
 2.315   82.4327119   9.07924622 
  2.32   84.0632258   9.16859999 
 2.325   83.6480552   9.14593108 
  2.33   84.2916671   9.18104935 
 2.335   84.5546804    9.1953619 
  2.34   83.6781533   9.14757636 
 2.345   83.7502809   9.15151795 
  2.35   85.2300605   9.23201281 
 2.355   83.7225441   9.15000241 
  2.36   83.5489052   9.14050902 
 2.365   80.5532733   8.97514753 
  2.37   84.2161633   9.17693649 
 2.375   83.0891737   9.11532631 
  2.38   83.6384201   9.14540432 
 2.385   85.5998714   9.25201985 
  2.39   82.5289971   9.08454716 
 2.395   83.9139463   9.16045557 
   2.4   84.1197195    9.1716803 
 2.405   81.9783267   9.05418835 
  2.41   84.5332657   9.19419739 
 2.415   84.7797174   9.20759021 
  2.42   82.6679959   9.09219423 
 2.425   81.6826828   9.03784724 
  2.43   84.3758241   9.18563139 
 2.435   84.4327113    9.1887274 
  2.44   82.1174947   9.06187038 
 2.445   81.4054199   9.02249521 
  2.45   83.0674149    9.1141327 
 2.455   83.7404606    9.1509814 
  2.46   83.6797888   9.14766575 
 2.465   81.7671435   9.04251865 
  2.47   82.0215328   9.05657401 
 2.475     82.92149   9.10612377 
  2.48   81.9279721   9.05140719 
 2.485   82.4953209   9.08269348 
  2.49   82.8470633   9.10203622 
 2.495   83.7319047   9.15051391 
   2.5   81.9605042   9.05320408 
 2.505   86.0226232   9.27483818 
  2.51    84.194031   9.17573054 
 2.515   83.6590182   9.14653039 
  2.52   82.4047773   9.07770771 
 2.525   83.6388437   9.14542748 
  2.53   83.2489702   9.12408736 
 2.535   83.5271525   9.13931904 
  2.54   84.0016037   9.16523888 
 2.545   83.2925353   9.12647442 
  2.55   83.1688316   9.11969471 
 2.555   82.9225432   9.10618159 
  2.56   81.3935667   9.02183832 
 2.565     81.94059   9.05210418 
  2.57   83.5616482   9.14120606 
 2.575   81.6222627   9.03450401 
  2.58    82.751155   9.09676618 
 2.585   81.8664971   9.04801067 
  2.59   80.4193101   8.96768142 
 2.595   83.3165826   9.12779177 
   2.6    82.470671   9.08133641 
 2.605   81.2857887   9.01586317 
  2.61   83.4204418   9.13347917 
 2.615   82.7346456   9.09585871 
  2.62   80.3244742   8.96239222 
 2.625   83.7588472   9.15198597 
  2.63    80.988741   8.99937448 
 2.635    82.829416   9.10106675 
  2.64    80.352038   8.96392983 
 2.645   81.1189308   9.00660484 
  2.65   82.3726564   9.07593832 
 2.655   83.0205623   9.11156201 
  2.66   82.6635034   9.09194717 
 2.665   79.6807209   8.92640582 
  2.67   81.2891103   9.01604738 
 2.675   82.4097497   9.07798159 
  2.68   82.3252411    9.0733258 
 2.685   82.3421642   9.07425833 
  2.69   82.9754403   9.10908559 
 2.695   81.8949996   9.04958561 
   2.7   81.6484572   9.03595358 
 2.705    83.127586   9.11743308 
  2.71   80.9870162   8.99927865 
 2.715   82.4758425   9.08162114 
  2.72   82.0125602   9.05607863 
 2.725   80.9954282   8.99974601 
  2.73   81.8624545   9.04778727 
 2.735   82.0773703   9.05965619 
  2.74   83.0371971   9.11247481 
 2.745   80.7777003   8.98764153 
  2.75   79.8546233   8.93614141 
 2.755   79.7244428   8.92885451 
  2.76   84.4471538   9.18951325 
 2.765   80.8333519   8.99073701 
  2.77   82.7008282   9.09399957 
 2.775   79.9116578   8.93933207 
  2.78   82.6943108   9.09364123 
 2.785   82.4271307   9.07893885 
  2.79   82.2848944   9.07110216 
 2.795   82.0812899   9.05987251 
   2.8   80.0015886   8.94436071 
 2.805   80.4658703   8.97027704 
  2.81    81.005532   9.00030733 
 2.815   82.2948863    9.0716529 
  2.82   79.9418419   8.94102018 
 2.825   80.7354481   8.98529065 
  2.83   81.1971499   9.01094612 
 2.835   82.5260871     9.084387 
  2.84   81.2363669   9.01312193 
 2.845   79.1398019   8.89605541 
  2.85   79.7615398   8.93093163 
 2.855   81.0412527   9.00229153 
  2.86   81.5570332   9.03089327 
 2.865   80.8280029   8.99043953 
  2.87   82.6990032   9.09389923 
 2.875   79.1705342   8.89778254 
  2.88   79.8811354   8.93762471 
 2.885   80.1393642   8.95205922 
  2.89   81.6950013   9.03852871 
 2.895   80.4151214   8.96744788 
   2.9   79.7942489   8.93276267 
 2.905   79.2314373   8.90120426 
  2.91   80.7403529   8.98556358 
 2.915   81.2616903   9.01452663 
  2.92    81.107397   9.00596452 
 2.925   80.0289475   8.94588998 
  2.93   80.1789432   8.95426955 
 2.935   82.6779362   9.09274085 
  2.94    79.386401   8.90990466 
 2.945   80.2436045   8.95787946 
  2.95     80.81631   8.98978921 
 2.955   77.4384592   8.79991246 
  2.96   81.2445302   9.01357478 
 2.965   80.2313987   8.95719815 
  2.97   81.2945295    9.0163479 
 2.975   80.2794027   8.95987738 
  2.98   81.7409841   9.04107207 
 2.985   78.9167143   8.88350799 
  2.99   81.6835098     9.037893 
 2.995   79.8951183   8.93840692 
   3.0   80.7684966    8.9871295 
 3.005   80.0854791   8.94904906 
  3.01      79.8007   8.93312376 
 3.015   83.2081849   9.12185206 
  3.02   81.0850235   9.00472229 
 3.025   79.3633671   8.90861196 
  3.03   79.7026906   8.92763634 
 3.035   81.5169981   9.02867643 
  3.04   80.8196048   8.98997246 
 3.045   80.5444791    8.9746576 
  3.05   80.4744941   8.97075772 
 3.055   80.4486109   8.96931496 
  3.06   80.9550959   8.99750498 
 3.065   80.7505919   8.98613331 
  3.07    79.883012   8.93772969 
 3.075   79.6789771   8.92630815 
  3.08   76.9201873   8.77041546 
 3.085   80.9251438   8.99584036 
  3.09   81.5188328   9.02877804 
 3.095   80.1338768   8.95175272 
   3.1   78.5002248   8.86003526 
 3.105   80.8021158   8.98899971 
  3.11   80.3825262   8.96563027 
 3.115   80.8195542   8.98996964 
  3.12    80.384179   8.96572245 
 3.125   78.7549505    8.8743986 
  3.13   78.2209634   8.84426161 
 3.135    79.545381   8.91882173 
  3.14   78.7297105   8.87297642 
 3.145   82.7660609   9.09758544 
  3.15   79.5561551   8.91942572 
 3.155   79.5179806   8.91728549 
  3.16   78.9712995   8.88657974 
 3.165   80.0423457    8.9466388 
  3.17   78.8194359   8.87803108 
 3.175   78.1527202   8.84040272 
  3.18   79.6439688   8.92434697 
 3.185    79.215218   8.90029314 
  3.19   79.9134669   8.93943326 
 3.195   79.5289502   8.91790055 
   3.2   81.0057051   9.00031694 
 3.205   79.1800264   8.89831593 
  3.21   77.5487604    8.8061774 
 3.215    79.539708   8.91850368 
  3.22    80.157071   8.95304814 
 3.225   80.8442734   8.99134436 
  3.23   79.8488219    8.9358168 
 3.235    77.589221   8.80847438 
  3.24   81.0104569   9.00058092 
 3.245    81.130415   9.00724237 
  3.25   80.1672803   8.95361828 
 3.255   81.5789787   9.03210821 
  3.26   78.1966192   8.84288523 
 3.265   79.7484602   8.93019934 
  3.27   82.8114777   9.10008119 
 3.275   78.9845876   8.88732736 
  3.28   80.1739206   8.95398909 
 3.285    79.932861   8.94051794 
  3.29   80.1937773   8.95509784 
 3.295   80.0685144   8.94810116 
   3.3   80.3273695   8.96255374 
 3.305   80.1010873   8.94992108 
  3.31   80.8825437   8.99347228 
 3.315   79.4224782   8.91192898 
  3.32   82.4355456   9.07940227 
 3.325   83.0517736   9.11327458 
  3.33   79.5378752   8.91840093 
 3.335    82.083315   9.05998427 
  3.34   80.7771539   8.98761113 
 3.345    77.805262   8.82072911 
  3.35   78.2027056   8.84322936 
 3.355    78.681815   8.87027705 
  3.36   79.8863363   8.93791566 
 3.365   78.7613478   8.87475903 
  3.37   78.3251975    8.8501524 
 3.375   79.3306552    8.9067758 
  3.38   79.6311935   8.92363118 
 3.385   77.4711289   8.80176851 
  3.39   79.2648536   8.90308113 
 3.395   79.7763613   8.93176138 
   3.4   80.0495616   8.94704206 
 3.405   78.1300375   8.83911972 
  3.41   80.0327599   8.94610306 
 3.415   77.5953209   8.80882063 
  3.42   77.2003336   8.78637204 
 3.425   78.7728042   8.87540445 
  3.43   79.9368333   8.94074008 
 3.435   79.5223777   8.91753204 
  3.44   79.7397744   8.92971301 
 3.445   78.2083187   8.84354672 
  3.45   80.2640238   8.95901913 
 3.455   83.7043043   9.14900564 
  3.46   78.1268713   8.83894062 
 3.465   78.6378397   8.86779791 
  3.47   80.0077015   8.94470242 
 3.475   78.2530155   8.84607345 
  3.48   78.2507926   8.84594781 
 3.485   77.5731789   8.80756373 
  3.49   80.9188033   8.99548794 
 3.495   79.6354302   8.92386856 
   3.5   78.2922517   8.84829089 
 3.505   78.5616409   8.86350049 
  3.51   78.7304822    8.8730199 
 3.515   78.7999027   8.87693093 
  3.52    78.293613   8.84836782 
 3.525   80.2030089   8.95561326 
  3.53   76.6439516   8.75465314 
 3.535   78.3264125   8.85022104 
  3.54   80.0973167   8.94971043 
 3.545   76.2243944    8.7306583 
  3.55   76.9396199   8.77152324 
 3.555   78.1032224   8.83760275 
  3.56   76.7961815   8.76334305 
 3.565   79.3456494   8.90761749 
  3.57   80.7542813   8.98633859 
 3.575   79.5006751   8.91631511 
  3.58   79.4094219   8.91119643 
 3.585   79.5157065   8.91715798 
  3.59   79.8981575   8.93857693 
 3.595   77.6021956   8.80921084 
   3.6   78.7907341   8.87641449 
 3.605   78.8975483   8.88242919 
  3.61   78.3490547   8.85150014 
 3.615   78.3973701   8.85422894 
  3.62   78.5890237   8.86504505 
 3.625   77.1339909   8.78259591 
  3.63   78.4934744    8.8596543 
 3.635   77.4800357   8.80227446 
  3.64   78.4192979   8.85546712 
 3.645   77.9118213   8.82676732 
  3.65   78.7547733   8.87438862 
 3.655   78.8369636   8.87901817 
  3.66   76.7869636    8.7628171 
 3.665    79.042518   8.89058592 
  3.67   77.9611218   8.82955955 
 3.675   77.6162465   8.81000832 
  3.68   77.8317257   8.82222907 
 3.685   78.6047561   8.86593233 
  3.69    79.666212   8.92559309 
 3.695   77.9949466   8.83147477 
   3.7   75.7254249   8.70203568 
 3.705   77.4794149    8.8022392 
  3.71   75.9253268   8.71351403 
 3.715   79.1441251   8.89629839 
  3.72   78.9780827   8.88696139 
 3.725   78.0932926   8.83704094 
  3.73   75.6863967   8.69979291 
 3.735   79.1433337   8.89625392 
  3.74   78.3016693   8.84882305 
 3.745    78.198514   8.84299237 
  3.75   76.5904132    8.7515949 
 3.755   76.5187491   8.74749959 
  3.76   77.8729043   8.82456256 
 3.765   77.8594865   8.82380227 
  3.77   78.3778288   8.85312537 
 3.775    78.240031    8.8453395 
  3.78   76.3602323    8.7384342 
 3.785   77.5459892   8.80602005 
  3.79   78.8693816   8.88084352 
 3.795   78.1985316   8.84299336 
   3.8   78.2602147   8.84648036 
 3.805   76.4046254   8.74097394 
  3.81   76.4320968   8.74254521 
 3.815   77.7483753   8.81750391 
  3.82   76.6009187   8.75219508 
 3.825   76.7634496   8.76147531 
  3.83   76.5347953   8.74841673 
 3.835   77.4652457    8.8014343 
  3.84   77.9579414   8.82937945 
 3.845   76.7901957   8.76300153 
  3.85   77.1564205   8.78387275 
 3.855   77.6202084   8.81023316 
  3.86   76.4995703   8.74640328 
 3.865   76.8961689   8.76904606 
  3.87   77.7447723   8.81729961 
 3.875     76.43055   8.74245675 
  3.88   77.3348724   8.79402481 
 3.885   77.9470648   8.82876349 
  3.89   77.6680249   8.81294644 
 3.895   76.8301496   8.76528092 
   3.9   77.8628293   8.82399169 
 3.905    75.646636   8.69750746 
  3.91   77.6787532   8.81355508 
 3.915   75.7359948   8.70264298 
  3.92   76.5457021   8.74904007 
 3.925   76.9466403   8.77192341 
  3.93   76.9363545    8.7713371 
 3.935   79.4248859   8.91206407 
  3.94   78.0761703   8.83607211 
 3.945   77.4491444   8.80051955 
  3.95   77.8284123   8.82204128 
 3.955   77.3560122   8.79522667 
  3.96   75.4212325   8.68453985 
 3.965   77.4075737   8.79815741 
  3.97   76.8652015   8.76728016 
 3.975   76.3447981   8.73755104 
  3.98   75.9152939    8.7129383 
 3.985   74.9796327   8.65907805 
  3.99   77.3929073   8.79732387 
 3.995   76.1371453   8.72566016 
   4.0   75.7426809   8.70302711 
 4.005   74.5909577   8.63660568 
  4.01    78.009707    8.8323104 
 4.015   76.6254116   8.75359421 
  4.02   74.9578739   8.65782155 
 4.025   75.1781454   8.67053316 
  4.03    77.103238   8.78084495 
 4.035   76.8421613   8.76596608 
  4.04   75.9507359   8.71497194 
 4.045   74.0624386   8.60595367 
  4.05   75.8999025   8.71205501 
 4.055   75.4686372   8.68726868 
  4.06   75.8619042   8.70987395 
 4.065   76.0352779   8.71982098 
  4.07   75.5294464   8.69076788 
 4.075   76.2890197   8.73435857 
  4.08   75.5031664    8.6892558 
 4.085   75.3454899   8.68017798 
  4.09   76.6172333   8.75312706 
 4.095    76.169848    8.7275339 
   4.1   73.7903515   8.59013105 
 4.105   77.0554964   8.77812602 
  4.11   76.7488154   8.76064013 
 4.115   77.0059221   8.77530183 
  4.12   76.3111977   8.73562806 
 4.125   76.2635338   8.73289951 
  4.13    73.688843   8.58422058 
 4.135   77.7505457   8.81762699 
  4.14   76.1207765   8.72472215 
 4.145   75.2396716   8.67408045 
  4.15   76.4353386   8.74273062 
 4.155   77.4399034   8.79999451 
  4.16    76.004242   8.71804118 
 4.165   75.8756165   8.71066108 
  4.17   73.0252956   8.54548393 
 4.175    75.651106   8.69776442 
  4.18   77.2588166   8.78969946 
 4.185   76.2138334   8.73005346 
  4.19   75.7312876   8.70237253 
 4.195   75.8593543   8.70972757 
   4.2   74.4973807   8.63118652 
 4.205   78.5378382   8.86215765 
  4.21   78.3215074   8.84994392 
 4.215   74.4542992   8.62869047 
  4.22   75.9992335   8.71775393 
 4.225   76.1750746   8.72783333 
  4.23   75.1677094   8.66993134 
 4.235   76.6258114   8.75361705 
  4.24   76.6609015   8.75562113 
 4.245   75.2544259   8.67493089 
  4.25   76.9695442   8.77322883 
 4.255   75.4082363   8.68379159 
  4.26   75.5109768   8.68970522 
 4.265   75.2984451   8.67746767 
  4.27   75.9379817   8.71424017 
 4.275    77.231494   8.78814508 
  4.28   75.5871938   8.69408959 
 4.285   76.1935461   8.72889146 
  4.29   76.0996424    8.7235109 
 4.295   74.7637867    8.6466055 
   4.3   77.4967497   8.80322382 
 4.305   75.1663668   8.66985391 
  4.31    75.696215   8.70035718 
 4.315   76.2906055   8.73444935 
  4.32    77.088869   8.78002671 
 4.325   76.8854791   8.76843652 
  4.33   76.3309789   8.73676021 
 4.335   76.5629023   8.75002299 
  4.34   75.0611655   8.66378471 
 4.345   75.4915939   8.68858987 
  4.35   78.4436385   8.85684134 
 4.355   78.2083962   8.84355111 
  4.36   74.9336684   8.65642354 
 4.365   77.9665799   8.82986862 
  4.37   76.0595606   8.72121325 
 4.375   76.2445858   8.73181458 
  4.38   76.5002334   8.74644118 
 4.385   76.4773716   8.74513417 
  4.39   75.3798961   8.68215964 
 4.395   77.9257152   8.82755431 
   4.4   76.1622615   8.72709926 
 4.405   74.5078251   8.63179153 
  4.41   77.5348594   8.80538809 
 4.415   75.8385409   8.70853265 
  4.42   75.7736686   8.70480721 
 4.425   77.4777377   8.80214392 
  4.43   75.3458131    8.6801966 
 4.435   76.6849773   8.75699591 
  4.44   76.3540789   8.73808211 
 4.445   75.6683282   8.69875441 
  4.45   77.8678367   8.82427542 
 4.455    75.980662    8.7166887 
  4.46   78.5303669   8.86173611 
 4.465   75.8233081   8.70765802 
  4.47   75.9841863   8.71689086 
 4.475   78.1249441    8.8388316 
  4.48    76.940028    8.7715465 
 4.485   76.8618381   8.76708835 
  4.49   76.8580741   8.76687368 
 4.495   77.5629844   8.80698498 
   4.5   78.6304911   8.86738355 
 4.505   77.1238083   8.78201619 
  4.51   75.2843278   8.67665418 
 4.515   78.4735863   8.85853183 
  4.52   76.0541032   8.72090037 
 4.525   76.5253726   8.74787818 
  4.53   77.0883535   8.77999735 
 4.535   77.5851947   8.80824584 
  4.54   77.7385584   8.81694723 
 4.545   75.8926508   8.71163881 
  4.55   78.3627905   8.85227601 
 4.555   78.7333867   8.87318357 
  4.56   76.3498772   8.73784168 
 4.565   77.4138055   8.79851155 
  4.57   76.2600757   8.73270151 
 4.575   74.9821618   8.65922409 
  4.58   77.5493164   8.80620897 
 4.585   75.2549277   8.67495981 
  4.59   75.7943767   8.70599659 
 4.595   75.8335971    8.7082488 
   4.6   76.1635523   8.72717321 
 4.605    77.189079   8.78573156 
  4.61   76.4177934   8.74172714 
 4.615   78.0773831   8.83614073 
  4.62   77.2661903    8.7901189 
 4.625   77.6266232   8.81059721 
  4.63   77.3813698   8.79666811 
 4.635    76.910343   8.76985422 
  4.64   76.0339767   8.71974636 
 4.645   77.2032045   8.78653541 
  4.65   75.6340982   8.69678666 
 4.655   77.0498869    8.7778065 
  4.66   76.6780613   8.75660101 
 4.665   76.6478374   8.75487507 
  4.67   76.8970046   8.76909372 
 4.675   75.9807312   8.71669267 
  4.68   77.9924822   8.83133524 
 4.685   77.3499459    8.7948818 
  4.69   78.1321569   8.83923961 
 4.695   78.1946551   8.84277418 
   4.7   76.6396553   8.75440776 
 4.705   77.6656157   8.81280975 
  4.71   76.5939158     8.751795 
 4.715   76.8655309   8.76729895 
  4.72   75.1848725   8.67092109 
 4.725   76.1055892   8.72385174 
  4.73   77.2992994   8.79200201 
 4.735   77.5561052   8.80659442 
  4.74   76.4746544   8.74497881 
 4.745   75.4665421    8.6871481 
  4.75   76.2802647   8.73385738 
 4.755   76.5331948   8.74832526 
  4.76   77.8807453   8.82500682 
 4.765   74.5335502   8.63328154 
  4.77   77.2157702   8.78725044 
 4.775   77.3769974   8.79641958 
  4.78   77.7242242   8.81613431 
 4.785   77.1237644   8.78201369 
  4.79   77.3827311   8.79674548 
 4.795   75.5958841   8.69458936 
   4.8   77.2707225    8.7903767 
 4.805    76.673844    8.7563602 
  4.81   76.2978769   8.73486559 
 4.815   77.3601544   8.79546215 
  4.82   77.8508222   8.82331129 
 4.825   75.3763467   8.68195524 
  4.83   76.9311986   8.77104319 
 4.835   78.7676903   8.87511635 
  4.84   76.4979726   8.74631194 
 4.845   77.7794368   8.81926509 
  4.85   78.7891527   8.87632541 
 4.855   75.9067586   8.71244848 
  4.86   77.1073142   8.78107705 
 4.865   76.3022337   8.73511498 
  4.87   76.0470456   8.72049572 
 4.875   75.0004855   8.66028207 
  4.88   76.4047653   8.74098194 
 4.885   78.6753057   8.86991013 
  4.89   75.5565294   8.69232589 
 4.895    76.471695    8.7448096 
   4.9   78.2850464   8.84788372 
 4.905   76.9208074   8.77045081 
  4.91   76.1580483   8.72685787 
 4.915   76.0270841   8.71935113 
  4.92   76.1022335   8.72365941 
 4.925   75.8717001   8.71043628 
  4.93   77.3172169   8.79302092 
 4.935   76.8880278   8.76858186 
  4.94   75.8057765   8.70665128 
 4.945   76.8316405   8.76536596 
  4.95   74.7838491   8.64776556 
 4.955   76.2133101   8.73002349 
  4.96   77.5335672   8.80531471 
 4.965   76.6094558   8.75268278 
  4.97   77.5711356   8.80744774 
 4.975   75.7544296   8.70370206 
  4.98   75.9403948   8.71437862 
 4.985   77.9490319   8.82887489 
  4.99   76.3738063   8.73921085 
 4.995   76.2354446   8.73129112 
   5.0   77.6153899    8.8099597 
 5.005   77.1085041   8.78114481 
  5.01   77.4384445   8.79991162 
 5.015   76.5051566   8.74672262 
  5.02   75.1415383    8.6684219 
 5.025   76.1504169   8.72642062 
  5.03   76.7673472   8.76169773 
 5.035   76.3428453   8.73743929 
  5.04   74.9485503   8.65728308 
 5.045   76.9555488   8.77243118 
  5.05   75.1151489   8.66689961 
 5.055   78.1413169   8.83975774 
  5.06    75.523661   8.69043503 
 5.065   76.6230567    8.7534597 
  5.07   75.5765279   8.69347617 
 5.075   76.5086464   8.74692211 
  5.08   76.9292221   8.77093051 
 5.085   74.6497183   8.64000685 
  5.09   74.1464031   8.61083057 
 5.095   76.1541702   8.72663567 
   5.1   76.0318331   8.71962345 
 5.105   75.4682959   8.68724904 
  5.11    76.582399   8.75113701 
 5.115   74.6095208   8.63768029 
  5.12   77.3068106   8.79242917 
 5.125   76.3628519   8.73858409 
  5.13   74.6476259   8.63988576 
 5.135   76.7078179   8.75829994 
  5.14   76.9441608   8.77178208 
 5.145   75.6418025   8.69722959 
  5.15   76.4619372   8.74425167 
 5.155   74.2859163    8.6189278 
  5.16   75.6973521   8.70042253 
 5.165   75.6138672   8.69562345 
  5.17   77.1384017   8.78284701 
 5.175   76.3939489    8.7403632 
  5.18   76.6601261   8.75557685 
 5.185   77.4800418   8.80227481 
  5.19    75.877679   8.71077947 
 5.195   76.7691212   8.76179897 
   5.2    76.701489   8.75793862 
 5.205   75.2569817    8.6750782 
  5.21   75.5484405   8.69186059 
 5.215   75.3346349   8.67955269 
  5.22   75.4960566   8.68884668 
 5.225   77.7897343   8.81984888 
  5.23   75.2769661   8.67622995 
 5.235   76.4007646   8.74075309 
  5.24   74.4133348   8.62631641 
 5.245   75.1237698   8.66739694 
  5.25   75.3631784   8.68119683 
 5.255   75.2730667   8.67600523 
  5.26   75.8070157   8.70672244 
 5.265   74.3068406   8.62014157 
  5.27   75.3381089   8.67975281 
 5.275   76.0604329   8.72126327 
  5.28   75.3944318    8.6829967 
 5.285   76.7036241   8.75806052 
  5.29   75.6049905   8.69511302 
 5.295   75.6144871   8.69565909 
   5.3   74.3112969   8.62040004 
 5.305    74.501335   8.63141558 
  5.31   73.9537765   8.59963816 
 5.315   75.8875852   8.71134807 
  5.32   74.7911228    8.6481861 
 5.325   74.1133635   8.60891186 
  5.33   76.9847669   8.77409636 
 5.335   75.1927161   8.67137337 
  5.34   74.0091359   8.60285626 
 5.345   75.0141093    8.6610686 
  5.35   74.9800145    8.6591001 
 5.355   72.3886905   8.50815436 
  5.36   74.6787598   8.64168732 
 5.365   75.7086586   8.70107227 
  5.37   74.3723315   8.62393944 
 5.375   75.6965987   8.70037923 
  5.38   74.8229209   8.65002433 
 5.385   73.7802335    8.5895421 
  5.39   75.1540308   8.66914245 
 5.395   74.0262755   8.60385236 
   5.4   76.4637081   8.74435292 
 5.405   76.4457104   8.74332376 
  5.41   75.7707661   8.70464049 
 5.415   74.1706383    8.6122377 
  5.42   74.4029401   8.62571389 
 5.425   75.5142011   8.68989074 
  5.43   74.6423304   8.63957929 
 5.435   74.6643644   8.64085438 
  5.44   75.2944316    8.6772364 
 5.445   74.5694257   8.63535904 
  5.45   74.0084836   8.60281835 
 5.455   74.9384656   8.65670062 
  5.46   75.1071613   8.66643879 
 5.465   76.1551274   8.72669052 
  5.47    74.472841   8.62976483 
 5.475   74.9367829   8.65660343 
  5.48   72.6291957   8.52227644 
 5.485   74.3416426   8.62215997 
  5.49   74.4934336   8.63095786 
 5.495   76.6616328    8.7556629 
   5.5   72.7019266   8.52654248 
 5.505   74.0209735   8.60354424 
  5.51   74.7524488   8.64594985 
 5.515   74.2232377   8.61529093 
  5.52   73.0106779    8.5446286 
 5.525   73.1820164   8.55464882 
  5.53   74.8995095   8.65445027 
 5.535   73.2093941   8.55624884 
  5.54   74.2790529   8.61852963 
 5.545     72.97202   8.54236618 
  5.55   73.2776434   8.56023618 
 5.555   73.9025835   8.59666119 
  5.56   73.9713951   8.60066248 
 5.565   73.8741982   8.59501007 
  5.57   74.4234019    8.6268999 
 5.575   72.5853761   8.51970516 
  5.58   72.6711199   8.52473577 
 5.585   74.2995168   8.61971675 
  5.59   72.6533523   8.52369359 
 5.595   72.1750437   8.49558966 
   5.6   74.6161007   8.63806117 
 5.605   72.3746114   8.50732693 
  5.61   72.5311297   8.51652098 
 5.615   72.5548227   8.51791187 
  5.62   73.6638812   8.58276653 
 5.625   74.1338798   8.61010336 
  5.63   74.0453697   8.60496192 
 5.635    74.394104   8.62520168 
  5.64   74.8553997   8.65190151 
 5.645   72.9762217   8.54261211 
  5.65   73.2171512   8.55670212 
 5.655   73.3017775   8.56164572 
  5.66   72.5206565   8.51590609 
 5.665   73.1074817   8.55029132 
  5.67   73.1701458   8.55395498 
 5.675   72.5031551   8.51487845 
  5.68   72.9796853   8.54281484 
 5.685   73.5416691   8.57564395 
  5.69   72.6977581   8.52629803 
 5.695   72.6376428   8.52277202 
   5.7    72.300469   8.50296825 
 5.705   73.5714184   8.57737829 
  5.71   73.0125681    8.5447392 
 5.715   72.5868863   8.51979379 
  5.72    73.079721   8.54866779 
 5.725   72.3580581   8.50635398 
  5.73   72.4118575    8.5095157 
 5.735    71.832943   8.47543173 
  5.74   72.1368038   8.49333879 
 5.745   71.5952982   8.46140049 
  5.75   71.3712689    8.4481518 
 5.755   72.4117228   8.50950779 
  5.76   71.9101925   8.47998777 
 5.765   73.3464133   8.56425206 
  5.77   72.3872975   8.50807249 
 5.775   72.8155485   8.53320271 
  5.78   73.0623367   8.54765095 
 5.785   72.3177244   8.50398286 
  5.79   70.8116999    8.4149688 
 5.795   71.5289251   8.45747746 
   5.8   71.7596144   8.47110467 
 5.805   71.6285276   8.46336385 
  5.81   72.0081376   8.48576087 
 5.815   72.6877998   8.52571403 
  5.82   72.2693768   8.50113974 
 5.825   72.2117492   8.49774965 
  5.83   71.9813927   8.48418486 
 5.835   72.5534189   8.51782947 
  5.84    71.763508   8.47133449 
 5.845   72.4493637    8.5117192 
  5.85   71.6738813   8.46604284 
 5.855   72.8938504   8.53778955 
  5.86   71.8777424   8.47807421 
 5.865    71.634452   8.46371384 
  5.87   71.4069729   8.45026467 
 5.875    71.970112   8.48352002 
  5.88   73.7067661   8.58526447 
 5.885   72.4640844   8.51258389 
  5.89   73.0241355   8.54541605 
 5.895   74.3555304   8.62296529 
   5.9    71.493868   8.45540466 
 5.905   72.3899874   8.50823057 
  5.91    70.131067   8.37442935 
 5.915   72.1430135   8.49370435 
  5.92   71.1457667     8.434795 
 5.925   72.3085938     8.503446 
  5.93   72.7165982   8.52740278 
 5.935   72.8197998   8.53345181 
  5.94   72.1756152    8.4956233 
 5.945   70.8431431   8.41683688 
  5.95   72.0239128   8.48669033 
 5.955   71.9586113   8.48284217 
  5.96   72.2889791   8.50229258 
 5.965   71.6844433    8.4666666 
  5.97    70.060718   8.37022807 
 5.975   71.1374115    8.4342997 
  5.98   71.5361728   8.45790593 
 5.985    71.157332   8.43548055 
  5.99   71.8781952   8.47810092 
 5.995   72.1099776    8.4917594 
   6.0   70.4870406   8.39565605 
 6.005   69.7465416   8.35143949 
  6.01   69.5467925   8.33947196 
 6.015   72.0286874   8.48697163 
  6.02   71.8466029   8.47623754 
 6.025   71.3947852   8.44954349 
  6.03   70.7181561   8.40940878 
 6.035   71.8575178   8.47688137 
  6.04   70.8774965   8.41887739 
 6.045   69.8571342   8.35805804 
  6.05   71.5155214   8.45668501 
 6.055   71.5092687   8.45631532 
  6.06   71.1420493   8.43457463 
 6.065   72.1215359   8.49243993 
  6.07   70.4996282   8.39640567 
 6.075   71.7592665   8.47108414 
  6.08   71.4085364   8.45035718 
 6.085   71.4100618   8.45044743 
  6.09   70.4100842    8.3910717 
 6.095   69.0454395   8.30935855 
   6.1     69.56904   8.34080571 
 6.105   70.5336195   8.39842958 
  6.11   71.1293035   8.43381903 
 6.115   71.3762091   8.44844418 
  6.12   70.5015403   8.39651953 
 6.125   71.2578236   8.44143493 
  6.13   71.0619544   8.42982529 
 6.135   70.1517324    8.3756631 
  6.14   69.9161937   8.36159038 
 6.145   70.4219367   8.39177792 
  6.15   68.7841366   8.29362023 
 6.155   70.9177845   8.42126977 
  6.16   71.1638101   8.43586451 
 6.165   70.5085756   8.39693847 
  6.17   70.3634921   8.38829495 
 6.175   71.2854587   8.44307164 
  6.18   70.7434129   8.41091035 
 6.185   70.5908224   8.40183447 
  6.19   71.3160075   8.44488055 
 6.195   70.4851965   8.39554623 
   6.2   70.0622023   8.37031674 
 6.205   69.9922654   8.36613802 
  6.21    72.073535   8.48961336 
 6.215   71.1013318   8.43216056 
  6.22   71.5049897   8.45606231 
 6.225   71.4631474   8.45358784 
  6.23   70.8959573   8.41997371 
 6.235   71.3669525   8.44789633 
  6.24   71.6902996   8.46701244 
 6.245   71.0815064    8.4309849 
  6.25   70.5514644   8.39949191 
 6.255   71.5313404   8.45762025 
  6.26   71.3836555   8.44888487 
 6.265    70.589731   8.40176952 
  6.27   70.4976118    8.3962856 
 6.275   70.0697483   8.37076749 
  6.28   70.2425557   8.38108321 
 6.285   70.5387115   8.39873273 
  6.29    69.783932   8.35367776 
 6.295   70.0520819   8.36971218 
   6.3   70.1277291   8.37423006 
 6.305   70.8569251   8.41765556 
  6.31   69.6459357   8.34541405 
 6.315   70.0381548   8.36888014 
  6.32   70.3867904   8.38968357 
 6.325   68.8658656   8.29854599 
  6.33   71.3397837   8.44628816 
 6.335   69.7727872   8.35301067 
  6.34   70.3824731   8.38942627 
 6.345   68.4932652    8.2760658 
  6.35     70.30234   8.38464907 
 6.355   69.3774129   8.32931047 
  6.36   69.7354313   8.35077429 
 6.365   69.7987837   8.35456664 
  6.37   69.3972438   8.33050081 
 6.375   71.1309515   8.43391673 
  6.38   70.1180036   8.37364936 
 6.385      69.3121   8.32538888 
  6.39    69.719224   8.34980383 
 6.395   71.6813816   8.46648579 
   6.4   69.4778051   8.33533473 
 6.405   72.2205001   8.49826453 
  6.41   70.6894421   8.40770135 
 6.415   71.1656943   8.43597619 
  6.42   69.1307591   8.31449091 
 6.425   70.8542127   8.41749444 
  6.43   69.6693412   8.34681623 
 6.435   69.8724846   8.35897629 
  6.44   69.1996184    8.3186308 
 6.445   71.2522524   8.44110493 
  6.45   70.0074093   8.36704304 
 6.455   70.0148393   8.36748703 
  6.46   69.0477922   8.30950012 
 6.465   69.8232427   8.35603032 
  6.47    72.120099   8.49235533 
 6.475   68.8037514   8.29480267 
  6.48   69.7576287   8.35210325 
 6.485   69.8348479   8.35672471 
  6.49   69.8471402   8.35746016 
 6.495   70.0305647   8.36842665 
   6.5   68.9626738   8.30437678 
 6.505   71.1189131   8.43320302 
  6.51   68.6121185   8.28324324 
 6.515   70.3898086   8.38986344 
  6.52   69.7864583   8.35382896 
 6.525   69.0533498   8.30983452 
  6.53   69.8428868   8.35720568 
 6.535   70.4497726   8.39343628 
  6.54   70.0862941   8.37175574 
 6.545   69.9289042    8.3623504 
  6.55   69.9328955   8.36258904 
 6.555   71.4092176   8.45039748 
  6.56   70.4979799   8.39630752 
 6.565   70.7631853   8.41208567 
  6.57   68.7964927   8.29436511 
 6.575   69.9653801   8.36453107 
  6.58    69.415738   8.33161077 
 6.585   70.0457342   8.36933296 
  6.59   70.8758883   8.41878188 
 6.595   67.5185983   8.21697014 
   6.6   70.3022362   8.38464288 
 6.605   70.3894894   8.38984442 
  6.61   69.7085102   8.34916225 
 6.615    69.518165   8.33775539 
  6.62    68.722939   8.28992997 
 6.625   70.7483717   8.41120512 
  6.63   69.7170628   8.34967441 
 6.635   69.1396108    8.3150232 
  6.64   70.7610523   8.41195889 
 6.645    70.639236   8.40471511 
  6.65   71.2277615   8.43965411 
 6.655   69.7479807   8.35152565 
  6.66   70.3981368   8.39035976 
 6.665    69.078238    8.3113319 
  6.67   70.0886712   8.37189771 
 6.675   69.0143409   8.30748704 
  6.68   68.1005911   8.25230823 
 6.685   69.2273256     8.320296 
  6.69   69.0204238   8.30785314 
 6.695   69.3252157   8.32617653 
   6.7   71.0019794   8.42626723 
 6.705   69.2516724   8.32175897 
  6.71    69.200049   8.31865668 
 6.715    70.731314   8.41019108 
  6.72   69.8167004   8.35563884 
 6.725   68.6225502    8.2838729 
  6.73   69.2002098   8.31866635 
 6.735   70.8452153   8.41695998 
  6.74   69.9170748   8.36164307 
 6.745   69.7373054   8.35088651 
  6.75   69.4256163   8.33220357 
 6.755   69.4701124   8.33487327 
  6.76   69.2389224   8.32099287 
 6.765   68.8673117   8.29863312 
  6.77   69.5941503   8.34231085 
 6.775   69.4367885   8.33287396 
  6.78   67.6749441   8.22647823 
 6.785   69.1817179    8.3175548 
  6.79   70.2857264    8.3836583 
 6.795   69.4226898   8.33202795 
   6.8   69.0093298   8.30718543 
 6.805   69.5450322   8.33936641 
  6.81   69.7608652     8.352297 
 6.815   70.6699433    8.4065417 
  6.82   70.3171995   8.38553513 
 6.825   69.6014284   8.34274705 
  6.83   68.7331711   8.29054709 
 6.835   69.9622584   8.36434447 
  6.84   69.6368663   8.34487066 
 6.845   68.2537175   8.26158081 
  6.85   68.8743802   8.29905899 
 6.855   68.9992424   8.30657826 
  6.86   68.5079128   8.27695069 
 6.865   69.0179595   8.30770483 
  6.87   68.5513166   8.27957225 
 6.875   69.6613633   8.34633832 
  6.88    69.090111   8.31204614 
 6.885   70.2407004   8.38097252 
  6.89   69.8574065   8.35807433 
 6.895    69.260562   8.32229307 
   6.9    69.391144    8.3301347 
 6.905   68.9282929   8.30230648 
  6.91   69.3775254   8.32931722 
 6.915   69.6305599   8.34449279 
  6.92   69.5778779    8.3413355 
 6.925   69.9679574   8.36468513 
  6.93   69.4982371   8.33656027 
 6.935    69.007637   8.30708354 
  6.94   69.3602101   8.32827774 
 6.945    70.276537   8.38311022 
  6.95   70.5698649   8.40058718 
 6.955   69.2086806   8.31917548 
  6.96   69.9057769   8.36096746 
 6.965   69.6954106   8.34837772 
  6.97    69.619332   8.34381999 
 6.975   69.1743389   8.31711121 
  6.98   68.1940967   8.25797171 
 6.985   69.2617856   8.32236659 
  6.99    68.269378   8.26252855 
 6.995   70.1128639   8.37334246 
   7.0   68.1915152    8.2578154 
 7.005   69.1893143   8.31801144 
  7.01   71.0839236   8.43112825 
 7.015   68.9728921     8.304992 
  7.02   69.7784162   8.35334761 
 7.025   69.2763496   8.32324153 
  7.03    67.447733   8.21265688 
 7.035   70.4617329   8.39414873 
  7.04   68.9188335   8.30173678 
 7.045   68.4565712   8.27384863 
  7.05   69.8535296    8.3578424 
 7.055   68.5850963   8.28161194 
  7.06   71.1655238   8.43596608 
 7.065   69.4556779   8.33400732 
  7.07   69.2285484   8.32036948 
 7.075   69.9815333    8.3654966 
  7.08   69.7027086    8.3488148 
 7.085   69.4259886   8.33222591 
  7.09   70.2030753   8.37872755 
 7.095   68.8179779   8.29566019 
   7.1   68.6007894   8.28255935 
 7.105   70.1305154   8.37439642 
  7.11   68.6986625   8.28846563 
 7.115   69.8376557    8.3568927 
  7.12   69.8045975   8.35491457 
 7.125   69.2778945   8.32333434 
  7.13   68.7699154   8.29276283 
 7.135   69.1822428   8.31758636 
  7.14   70.0761748   8.37115134 
 7.145   69.1390792   8.31499123 
  7.15   68.7018429   8.28865749 
 7.155   69.5126953   8.33742738 
  7.16   68.0529466   8.24942099 
 7.165   69.3369237   8.32687959 
  7.17    69.509311   8.33722442 
 7.175   70.3271949    8.3861311 
  7.18   70.2323074   8.38047179 
 7.185   69.5500638   8.33966809 
  7.19   69.4942492   8.33632108 
 7.195   68.7012059   8.28861906 
   7.2   66.7565715   8.17046948 
 7.205   68.4958408   8.27622141 
  7.21   68.8166463   8.29557993 
 7.215   68.5855934   8.28164195 
  7.22   69.2214593   8.31994346 
 7.225   66.9023867   8.17938792 
  7.23   69.7836258   8.35365942 
 7.235   69.8482794   8.35752831 
  7.24   68.1678561   8.25638275 
 7.245   69.7812902   8.35351963 
  7.25   68.8567892   8.29799911 
 7.255   69.4518518   8.33377776 
  7.26   69.7476459   8.35150561 
 7.265   69.8611309   8.35829713 
  7.27   68.4033011   8.27062882 
 7.275    70.696751     8.408136 
  7.28   67.9669227    8.2442054 
 7.285   67.9593856   8.24374827 
  7.29    69.787056   8.35386473 
 7.295   67.1754707   8.19606434 
   7.3    70.788065   8.41356435 
 7.305   69.0250762   8.30813314 
  7.31   67.2871406   8.20287392 
 7.315   67.3421255    8.2062248 
  7.32   68.0319791   8.24815004 
 7.325   68.2793696   8.26313316 
  7.33    68.761159   8.29223486 
 7.335   68.7621369   8.29229383 
  7.34   67.5637584   8.21971766 
 7.345   67.0888619   8.19077908 
  7.35   69.1769077   8.31726564 
 7.355    68.506215   8.27684813 
  7.36   69.4825386   8.33561867 
 7.365   68.7008934   8.28860021 
  7.37   69.2210663   8.31991985 
 7.375   69.9228335   8.36198742 
  7.38   68.7995268   8.29454802 
 7.385   70.8327007   8.41621653 
  7.39   68.3185141   8.26550144 
 7.395   68.2647861   8.26225067 
   7.4   69.6223453   8.34400056 
 7.405   68.5527409   8.27965826 
  7.41   69.3028537   8.32483355 
 7.415   69.4721961   8.33499827 
  7.42   68.1758977   8.25686973 
 7.425   68.7454528   8.29128776 
  7.43   68.5832047   8.28149773 
 7.435   69.7069762   8.34907038 
  7.44   67.6104225   8.22255571 
 7.445   67.7080251   8.22848863 
  7.45   68.4928035   8.27603791 
 7.455   67.1616175   8.19521919 
  7.46    68.149924   8.25529672 
 7.465   69.1725144   8.31700153 
  7.47   70.2870129   8.38373502 
 7.475   68.3987256    8.2703522 
  7.48   69.8877796   8.35989112 
 7.485   68.1335577    8.2543054 
  7.49    69.516706    8.3376679 
 7.495   67.2658695   8.20157726 
   7.5   68.9607526   8.30426111 
 7.505   68.5286714    8.2782046 
  7.51   68.9447013   8.30329461 
 7.515   69.0474662    8.3094805 
  7.52   69.3000036   8.32466237 
 7.525   68.3306316   8.26623443 
  7.53   68.2276314    8.2600019 
 7.535   68.8834432     8.299605 
  7.54   67.9922036   8.24573851 
 7.545   68.6701254   8.28674395 
  7.55   68.6710073   8.28679717 
 7.555   70.2612727   8.38219975 
  7.56   68.4888837   8.27580109 
 7.565   67.9784064   8.24490185 
  7.57   70.8153523   8.41518581 
 7.575   68.9790555   8.30536305 
  7.58    67.780875   8.23291413 
 7.585   67.3138954   8.20450458 
  7.59   69.6418831   8.34517124 
 7.595   69.2059142   8.31900921 
   7.6   67.3132303   8.20446405 
 7.605   68.0917192   8.25177067 
  7.61   68.5991998   8.28246339 
 7.615   68.5693974   8.28066407 
  7.62   69.0447241    8.3093155 
 7.625   68.7286658   8.29027538 
  7.63   68.0394285   8.24860161 
 7.635   68.2719731   8.26268559 
  7.64   68.1675438   8.25636383 
 7.645   70.1820644   8.37747363 
  7.65   69.3523819   8.32780775 
 7.655   68.3871854   8.26965449 
  7.66   68.7252554   8.29006969 
 7.665   69.2387122   8.32098024 
  7.67   68.5494459   8.27945927 
 7.675   67.9993511   8.24617191 
  7.68   67.8196831   8.23527067 
 7.685   69.3862748   8.32984242 
  7.69   67.6142069   8.22278583 
 7.695   68.8058764   8.29493077 
   7.7   67.1864063   8.19673144 
 7.705   67.7782795    8.2327565 
  7.71   70.7448858   8.41099791 
 7.715   68.5344718   8.27855493 
  7.72    68.498603   8.27638829 
 7.725   69.1113809    8.3133255 
  7.73   69.2750309   8.32316231 
 7.735    69.288693     8.323983 
  7.74   68.3149563   8.26528622 
 7.745   68.2960245   8.26414088 
  7.75   69.4195562    8.3318399 
 7.755   67.7520391   8.23116268 
  7.76   67.4058616   8.21010728 
 7.765   68.2162584   8.25931343 
  7.77   68.1318704    8.2542032 
 7.775   67.7437471   8.23065897 
  7.78    70.444019   8.39309353 
 7.785   68.0751005   8.25076363 
  7.79   70.2066242   8.37893933 
 7.795   68.1163228   8.25326134 
   7.8   69.2007569   8.31869923 
 7.805   70.8525216   8.41739399 
  7.81   68.4914181   8.27595421 
 7.815   70.3608734   8.38813885 
  7.82   69.3102398   8.32527716 
 7.825    68.266599   8.26236038 
  7.83   67.8637254   8.23794424 
 7.835    68.689953   8.28794022 
  7.84   67.7079239   8.22848248 
 7.845   68.8770713   8.29922112 
  7.85   69.0736696   8.31105707 
 7.855   69.1834442   8.31765858 
  7.86   68.7571808   8.29199498 
 7.865   68.6319308   8.28443907 
  7.87   68.4719191   8.27477608 
 7.875   69.4716397   8.33496489 
  7.88   68.5915708   8.28200283 
 7.885   68.1926999   8.25788713 
  7.89   69.7895008   8.35401106 
 7.895   67.7914314   8.23355521 
   7.9   68.9145362   8.30147795 
 7.905   68.7833811   8.29357469 
  7.91   68.3726087    8.2687731 
 7.915   68.4786375   8.27518202 
  7.92   68.5074542   8.27692299 
 7.925   69.3417197   8.32716757 
  7.93   66.8300478    8.1749647 
 7.935   69.6549337   8.34595313 
  7.94   68.8019146   8.29469195 
 7.945   70.8075912   8.41472467 
  7.95   68.9290374   8.30235132 
 7.955   69.3247194   8.32614673 
  7.96   69.4194265   8.33183212 
 7.965   69.0282082   8.30832162 
  7.97   69.4290507   8.33240966 
 7.975   68.7058025   8.28889634 
  7.98   69.5348389   8.33875524 
 7.985   69.5179462   8.33774227 
  7.99   67.5363257   8.21804878 
 7.995   69.7922772   8.35417723 
   8.0   68.6794635   8.28730738 
 8.005   67.8421525   8.23663478 
  8.01   68.5637194   8.28032121 
 8.015   69.6873324   8.34789389 
  8.02   68.6632685   8.28633022 
 8.025   69.0022825   8.30676125 
  8.03   69.7091501   8.34920057 
 8.035   69.4721917     8.334998 
  8.04   68.0177703   8.24728866 
 8.045   68.9261312   8.30217629 
  8.05   69.8291955   8.35638651 
 8.055   68.0444122    8.2489037 
  8.06    69.076927   8.31125304 
 8.065   69.0590037   8.31017471 
  8.07   68.6539306   8.28576675 
 8.075   66.9830663   8.18431831 
  8.08   69.5323464   8.33860578 
 8.085     68.12556   8.25382093 
  8.09   68.0245541   8.24769993 
 8.095   67.9190659   8.24130244 
   8.1   67.4480251   8.21267466 
 8.105   68.2378224   8.26061876 
  8.11   67.8794755   8.23890014 
 8.115   67.8706975   8.23836741 
  8.12   67.6223392   8.22328032 
 8.125   67.9477568   8.24304293 
  8.13   67.9757544   8.24474101 
 8.135   67.5600429   8.21949164 
  8.14   68.6634944   8.28634385 
 8.145    68.962834   8.30438643 
  8.15   68.5360513   8.27865033 
 8.155   67.3595057    8.2072837 
  8.16   69.8212858   8.35591323 
 8.165   71.6210739   8.46292349 
  8.17   68.9617403   8.30432058 
 8.175   68.9782838    8.3053166 
  8.18   68.8017181   8.29468011 
 8.185   68.3874028   8.26966763 
  8.19    68.993329   8.30622231 
 8.195   69.0915819   8.31213461 
   8.2   68.7133766    8.2893532 
 8.205   69.1735561   8.31706415 
  8.21   68.1673059   8.25634943 
 8.215    68.534852   8.27857789 
  8.22   68.3918845    8.2699386 
 8.225   69.2100788   8.31925951 
  8.23   68.8084019   8.29508299 
 8.235   67.8390391   8.23644578 
  8.24   69.2009479   8.31871071 
 8.245   69.7535745   8.35186054 
  8.25    69.206372   8.31903672 
 8.255   68.9816174   8.30551729 
  8.26   69.6957345   8.34839712 
 8.265   68.7997005   8.29455849 
  8.27   69.3826928   8.32962741 
 8.275   68.3187721   8.26551705 
  8.28   69.1629168   8.31642452 
 8.285   68.5449634   8.27918857 
  8.29   68.9640925    8.3044622 
 8.295   68.8937441   8.30022554 
   8.3   68.3972095   8.27026054 
 8.305   69.3840023   8.32970602 
  8.31   68.9496775   8.30359425 
 8.315   68.2486703   8.26127534 
  8.32   67.9516014   8.24327613 
 8.325   68.1745079   8.25678557 
  8.33   67.7454314   8.23076129 
 8.335    68.333557   8.26641137 
  8.34   69.4226942   8.33202822 
 8.345   68.7937909   8.29420225 
  8.35   68.9223675   8.30194962 
 8.355   69.1557905   8.31599606 
  8.36   68.7253527   8.29007556 
 8.365    68.378444   8.26912595 
  8.37   66.5539197   8.15805857 
 8.375   70.2576717   8.38198495 
  8.38   68.9209639   8.30186509 
 8.385   66.6843499   8.16604861 
  8.39   68.4686839   8.27458059 
 8.395   69.3022733   8.32479869 
   8.4   68.9814554   8.30550753 
 8.405   68.0923355   8.25180802 
  8.41    68.687012   8.28776278 
 8.415    69.318411   8.32576789 
  8.42   68.6484545   8.28543629 
 8.425   68.6360293   8.28468643 
  8.43   68.4757177    8.2750056 
 8.435   69.7101736   8.34926186 
  8.44   67.8458845   8.23686132 
 8.445   68.5699807   8.28069929 
  8.45   67.1829134   8.19651837 
 8.455   69.1975639   8.31850731 
  8.46   68.2308821   8.26019867 
 8.465   68.5024743   8.27662216 
  8.47   67.8871638   8.23936671 
 8.475   69.2716346   8.32295828 
  8.48    69.299319   8.32462125 
 8.485   70.0127018   8.36735931 
  8.49    70.106558    8.3729659 
 8.495   67.4986759   8.21575778 
   8.5   69.5049674   8.33696392 
 8.505   68.0928208   8.25183742 
  8.51    68.151209   8.25537455 
 8.515   69.7385182   8.35095912 
  8.52   68.8396246   8.29696478 
 8.525   67.7694197   8.23221839 
  8.53   69.4822555   8.33560169 
 8.535    70.781759   8.41318959 
  8.54   68.8771839   8.29922791 
 8.545   69.3233334    8.3260635 
  8.55   68.6100386   8.28311768 
 8.555   70.3958351   8.39022259 
  8.56   68.3168633   8.26540158 
 8.565   67.8573701   8.23755851 
  8.57   70.1854531   8.37767588 
 8.575   68.6609406   8.28618975 
  8.58   70.6714065   8.40662872 
 8.585   69.5275029   8.33831535 
  8.59   69.3892632    8.3300218 
 8.595   68.6254379   8.28404719 
   8.6   68.6860669   8.28770577 
 8.605   68.6426294   8.28508475 
  8.61   68.5620925   8.28022298 
 8.615   70.3821725   8.38940835 
  8.62   68.8446193   8.29726577 
 8.625   70.9834935   8.42517024 
  8.63   69.0875517   8.31189218 
 8.635   68.7805169   8.29340201 
  8.64    70.058791   8.37011296 
 8.645   68.9421913   8.30314346 
  8.65    68.803421   8.29478276 
 8.655   71.4617134   8.45350302 
  8.66   68.4042841   8.27068825 
 8.665   68.4624179   8.27420195 
  8.67    69.432507   8.33261706 
 8.675   70.7374046   8.41055317 
  8.68   70.4929391   8.39600733 
 8.685   70.7559254   8.41165414 
  8.69   69.2516455   8.32175736 
 8.695     70.62248   8.40371822 
   8.7   71.8244688   8.47493178 
 8.705   68.4456839   8.27319067 
  8.71   70.8151293   8.41517257 
 8.715   69.3694641    8.3288333 
  8.72   68.7648901   8.29245984 
 8.725   69.8359476   8.35679051 
  8.73   69.0125263   8.30737782 
 8.735   70.1003271   8.37259381 
  8.74   69.4013533   8.33074746 
 8.745   70.6481746   8.40524685 
  8.75   71.0903544   8.43150961 
 8.755   70.1620504   8.37627903 
  8.76      70.3391   8.38684088 
 8.765   70.4479483    8.3933276 
  8.77   70.8431239   8.41683574 
 8.775   70.1245248   8.37403874 
  8.78   69.8681277   8.35871568 
 8.785   70.7851549    8.4133914 
  8.79   69.4765857   8.33526159 
 8.795   71.4310324   8.45168814 
   8.8    69.776057   8.35320639 
 8.805    70.203624   8.37876029 
  8.81   69.8954449   8.36034957 
 8.815    69.027946   8.30830585 
  8.82   70.2946652   8.38419139 
 8.825   70.5638355    8.4002283 
  8.83   70.8358064   8.41640104 
 8.835   70.9549855   8.42347823 
  8.84   71.5789402   8.46043381 
 8.845   69.4077691   8.33113252 
  8.85    70.225462   8.38006336 
 8.855   70.7447505   8.41098986 
  8.86   71.9661104   8.48328417 
 8.865   71.3927303   8.44942189 
  8.87   70.5212186   8.39769126 
 8.875   70.2009409   8.37860018 
  8.88   71.3151181   8.44482789 
 8.885   69.3442629   8.32732027 
  8.89   70.1263337   8.37414675 
 8.895    70.475326   8.39495837 
   8.9   69.7726058   8.35299981 
 8.905   69.7680432   8.35272669 
  8.91   70.3751065   8.38898721 
 8.915   69.5856347   8.34180045 
  8.92   70.2081604     8.379031 
 8.925   69.4460267   8.33342827 
  8.93   69.9902598   8.36601816 
 8.935   71.1082943   8.43257341 
  8.94   68.7713275   8.29284797 
 8.945   70.1469787   8.37537932 
  8.95   70.5583118   8.39989951 
 8.955   70.3793037   8.38923737 
  8.96   68.4824088   8.27540989 
 8.965    69.966415   8.36459294 
  8.97   70.2266235   8.38013267 
 8.975   69.7222723   8.34998637 
  8.98   68.9188152   8.30173567 
 8.985   70.6903363   8.40775454 
  8.99   70.2046219   8.37881984 
 8.995   69.9289631   8.36235392 
   9.0   70.8714088   8.41851583 
 9.005   70.2017256   8.37864701 
  9.01   69.8482658   8.35752749 
 9.015   69.3202236   8.32587674 
  9.02   70.7851841   8.41339314 
 9.025   69.2662452   8.32263451 
  9.03   70.2420328   8.38105201 
 9.035   70.2801193   8.38332388 
  9.04   69.1109058   8.31329693 
 9.045   69.5169991   8.33768547 
  9.05   70.9552283   8.42349264 
 9.055   68.9928873   8.30619572 
  9.06   69.3379195   8.32693938 
 9.065   69.5877606   8.34192787 
  9.07     69.36389   8.32849866 
 9.075   68.1867751   8.25752839 
  9.08   70.4306803   8.39229887 
 9.085   70.1548128   8.37584699 
  9.09   68.1817851   8.25722623 
 9.095   68.5501792   8.27950356 
   9.1   68.9014878   8.30069201 
 9.105   68.9630533   8.30439963 
  9.11   69.4497347   8.33365074 
 9.115   68.1394475   8.25466217 
  9.12   67.8804768    8.2389609 
 9.125   68.8255449   8.29611625 
  9.13   69.8589881   8.35816895 
 9.135   68.5867882   8.28171409 
  9.14    69.526717   8.33826823 
 9.145    69.213058   8.31943856 
  9.15   68.5118283   8.27718722 
 9.155   68.4665071   8.27444905 
  9.16   68.9583156   8.30411438 
 9.165   67.0420121   8.18791867 
  9.17    69.617081    8.3436851 
 9.175   67.5551419   8.21919351 
  9.18   68.7359254    8.2907132 
 9.185    68.815102   8.29548684 
  9.19   68.0846749   8.25134382 
 9.195   66.7069012   8.16742929 
   9.2   68.3881596   8.26971339 
 9.205   66.8976565   8.17909876 
  9.21   69.3993717   8.33062853 
 9.215   69.0224461   8.30797485 
  9.22   68.4257566   8.27198626 
 9.225   68.4528668   8.27362477 
  9.23   66.5125419   8.15552217 
 9.235   67.4314972   8.21166836 
  9.24   67.1819155    8.1964575 
 9.245   66.5278636   8.15646146 
  9.25   65.9368988   8.12015387 
 9.255   68.4130861   8.27122035 
  9.26   68.9276995   8.30227074 
 9.265   67.1219409   8.19279811 
  9.27   67.4552305   8.21311333 
 9.275   68.3517684   8.26751283 
  9.28   67.4075493   8.21021007 
 9.285   67.2963485   8.20343517 
  9.29   68.0366552    8.2484335 
 9.295   67.6219039   8.22325385 
   9.3   68.5091096   8.27702299 
 9.305   67.9430606   8.24275807 
  9.31     67.66349   8.22578203 
 9.315   68.7034715   8.28875573 
  9.32   66.8401618   8.17558327 
 9.325   68.4544903   8.27372288 
  9.33   66.1748948   8.13479531 
 9.335   66.3906496   8.14804575 
  9.34   66.3569336   8.14597653 
 9.345   66.9645835   8.18318908 
  9.35   65.2709937   8.07904658 
 9.355   66.5604036   8.15845596 
  9.36   66.1664552   8.13427656 
 9.365   68.3602873   8.26802802 
  9.37   66.5143508   8.15563307 
 9.375   65.2659207   8.07873262 
  9.38   66.9397193   8.18166971 
 9.385   64.8668532    8.0539961 
  9.39   65.9581944   8.12146504 
 9.395    67.912125   8.24088133 
   9.4   64.1396466   8.00872316 
 9.405   66.4878229   8.15400656 
  9.41   65.1971227   8.07447352 
 9.415   65.9512569   8.12103792 
  9.42   66.3777778   8.14725585 
 9.425    66.522349   8.15612341 
  9.43   65.2578986    8.0782361 
 9.435   66.5937916   8.16050192 
  9.44   66.2470886   8.13923145 
 9.445   65.8065489   8.11212357 
  9.45   64.4318248   8.02694368 
 9.455   65.3752957    8.0854991 
  9.46    65.013233   8.06307838 
 9.465   65.6772236   8.10414854 
  9.47   63.1849607   7.94889682 
 9.475   64.1936059   8.01209123 
  9.48   64.2398083   8.01497401 
 9.485   64.2395551   8.01495821 
  9.49   65.7708699   8.10992416 
 9.495    65.427311   8.08871504 
   9.5   63.4632645    7.9663834 
 9.505   64.3523944   8.02199442 
  9.51   65.1381188   8.07081897 
 9.515   63.6869444   7.98041004 
  9.52   66.7875292   8.17236374 
 9.525   65.1196166   8.06967264 
  9.53   65.7718147   8.10998241 
 9.535   64.5467233   8.03409754 
  9.54   63.3820368   7.96128361 
 9.545   63.1517632   7.94680836 
  9.55   64.7980058   8.04972085 
 9.555   66.2449788   8.13910184 
  9.56   63.8512259   7.99069621 
 9.565   66.1500178   8.13326612 
  9.57   64.1478385   8.00923458 
 9.575   64.1468964   8.00917576 
  9.58   64.3233275   8.02018251 
 9.585   65.7523008   8.10877924 
  9.59   65.3664563   8.08495246 
 9.595   63.9920718   7.99950447 
   9.6   65.1625922   8.07233499 
 9.605   64.4803974    8.0299687 
  9.61   63.0002967   7.93727263 
 9.615   64.2840098   8.01773097 
  9.62   65.8826616   8.11681351 
 9.625   65.1811094   8.07348186 
  9.63   63.6341744   7.97710314 
 9.635   64.8936123   8.05565716 
  9.64   64.1458694   8.00911165 
 9.645   65.0300055    8.0641184 
  9.65   64.4767966   8.02974449 
 9.655   63.8561786   7.99100611 
  9.66   65.0414912   8.06483051 
 9.665   62.6320067   7.91403858 
  9.67    63.075969   7.94203809 
 9.675   63.9015869   7.99384681 
  9.68   64.8546107   8.05323604 
 9.685    65.008851   8.06280664 
  9.69   64.5174926   8.03227817 
 9.695   65.5390399   8.09561856 
   9.7   63.4599889   7.96617781 
 9.705   63.8268334   7.98916975 
  9.71    63.492742    7.9682333 
 9.715   65.5048178   8.09350466 
  9.72   63.1276613   7.94529177 
 9.725   64.5635444   8.03514433 
  9.73    63.527677   7.97042515 
 9.735     62.46561   7.90351884 
  9.74   63.3612636   7.95997887 
 9.745   63.7152746   7.98218483 
  9.75   63.3555894   7.95962244 
 9.755   62.6556036   7.91552927 
  9.76   63.2960831   7.95588355 
 9.765   62.9548381   7.93440849 
  9.77    63.842703   7.99016289 
 9.775   63.6028338   7.97513848 
  9.78   64.0262745   8.00164199 
 9.785   63.6518511   7.97821102 
  9.79   64.1764698   8.01102177 
 9.795     62.80004   7.92464762 
   9.8   64.5206345   8.03247375 
 9.805   62.4637312   7.90339998 
  9.81   63.0195445   7.93848503 
 9.815   64.3151533   8.01967289 
  9.82    62.579306   7.91070831 
 9.825   62.7736118   7.92297998 
  9.83    63.012406    7.9380354 
 9.835   63.1312398   7.94551696 
  9.84   62.0281321   7.87579406 
 9.845   62.0720674   7.87858283 
  9.85   63.2165523   7.95088375 
 9.855   64.0887579   8.00554544 
  9.86   62.7590168   7.92205888 
 9.865   63.4232033   7.96386861 
  9.87    62.768178   7.92263706 
 9.875   62.7952571   7.92434584 
  9.88   63.6968199   7.98102875 
 9.885   63.4894721   7.96802812 
  9.89   63.8625163   7.99140265 
 9.895   63.0224331   7.93866696 
   9.9   61.5076996   7.84268447 
 9.905   62.1074368   7.88082716 
  9.91    61.871738   7.86585901 
 9.915   63.2948617   7.95580679 
  9.92   62.1679126   7.88466312 
 9.925   61.8540277   7.86473316 
  9.93   62.1912421   7.88614241 
 9.935    61.751104   7.85818707 
  9.94   62.4234631   7.90085205 
 9.945   62.1536468   7.88375842 
  9.95   61.9124256   7.86844493 
 9.955   63.3185879   7.95729777 
  9.96   61.7876499   7.86051206 
 9.965   61.3422937   7.83213213 
  9.97   62.2108942    7.8873883 
 9.975   62.4919164   7.90518288 
  9.98   60.3562681   7.76892966 
 9.985   62.8375111   7.92701149 
  9.99   60.0077307   7.74646569 
 9.995   61.9355691   7.86991544 
  10.0   61.5528199   7.84556052 
10.005    61.700579   7.85497161 
 10.01   61.9931498   7.87357288 
10.015   61.1657711   7.82085489 
 10.02   61.8011252   7.86136917 
10.025   62.3206206   7.89434105 
 10.03    60.940783   7.80645777 
10.035   61.2905636     7.828829 
 10.04   62.8444872   7.92745149 
10.045   61.9801557   7.87274766 
 10.05   61.2187468   7.82424097 
10.055   61.1943747   7.82268334 
 10.06   61.3505742   7.83266073 
10.065   60.5915312   7.78405621 
 10.07   61.4772363   7.84074208 
10.075   60.3536328   7.76876005 
 10.08   62.0325338    7.8760735 
10.085   61.0653609   7.81443286 
 10.09   61.0371397   7.81262694 
10.095   61.7715443   7.85948753 
  10.1   61.8531946    7.8646802 
10.105   61.2035268   7.82326829 
 10.11   60.9774745   7.80880749 
10.115   60.6716305   7.78919961 
 10.12   61.4522722   7.83914997 
10.125   61.4614583   7.83973586 
 10.13   61.1962391   7.82280251 
10.135   60.5851196   7.78364436 
 10.14   61.3386097   7.83189694 
10.145     58.91788   7.67579833 
 10.15   61.2771218   7.82797048 
10.155   60.8784201   7.80246244 
 10.16   59.8908533   7.73891809 
10.165   60.3334477   7.76746083 
 10.17   61.8334851   7.86342706 
10.175   59.8828637   7.73840188 
 10.18   59.9113698   7.74024352 
10.185   60.4683937    7.7761426 
 10.19   58.9737156   7.67943459 
10.195   59.8845172   7.73850872 
  10.2   59.4523503   7.71053502 
10.205   61.2560133   7.82662209 
 10.21   60.0630716   7.75003688 
10.215   60.1975199   7.75870607 
 10.22   60.1142503   7.75333801 
10.225   58.5755493   7.65346649 
 10.23   61.2879394    7.8286614 
10.235   60.8418479   7.80011846 
 10.24   60.6632564   7.78866204 
10.245   59.4327107   7.70926136 
 10.25   60.2446747   7.76174431 
10.255    59.482365   7.71248112 
 10.26   59.5885706   7.71936336 
10.265   59.4445392   7.71002848 
 10.27   60.0104301   7.74663993 
10.275   61.4230824   7.83728795 
 10.28   58.9641174   7.67880963 
10.285   60.1982422   7.75875262 
 10.29   60.8041661   7.79770262 
10.295   60.0448218   7.74885939 
  10.3   59.9151117   7.74048524 
10.305    59.499863   7.71361543 
 10.31   60.2408455   7.76149764 
10.315   58.0865543   7.62145356 
 10.32   59.2940302    7.7002617 
10.325   58.8844349   7.67361942 
 10.33   58.5949229   7.65473206 
10.335   59.8381553   7.73551261 
 10.34    60.253608   7.76231976 
10.345   60.6506304   7.78785146 
 10.35   59.2613711   7.69814076 
10.355   59.9794636   7.74464096 
 10.36   59.0202616   7.68246456 
10.365   58.3059002   7.63583003 
 10.37   59.4092705   7.70774094 
10.375   58.6444323   7.65796528 
 10.38   60.5009461   7.77823541 
10.385   59.7637802   7.73070374 
 10.39   57.8691211   7.60717563 
10.395   58.7023562   7.66174629 
  10.4   59.3782691   7.70572963 
10.405   59.5794543   7.71877285 
 10.41   58.4810124   7.64728791 
10.415   59.4486899   7.71029765 
 10.42   59.5311729   7.71564469 
10.425   60.3142178   7.76622288 
 10.43   58.1815296    7.6276818 
10.435   58.4428987   7.64479553 
 10.44    59.404471    7.7074296 
10.445   59.0776011   7.68619549 
 10.45    59.914366   7.74043707 
10.455   59.1128856   7.68849046 
 10.46   58.6150583   7.65604718 
10.465   59.5868377   7.71925111 
 10.47    58.887968   7.67384962 
10.475   58.4216606   7.64340635 
 10.48   59.2274746   7.69593884 
10.485   59.6869801   7.72573492 
 10.49   58.8004894   7.66814772 
10.495   59.1496505     7.690881 
  10.5   58.5828496    7.6539434 
10.505   57.6172747   7.59060437 
 10.51   57.9814117   7.61455263 
10.515   59.4287096   7.70900185 
 10.52   58.7495839   7.66482772 
10.525   59.6921084   7.72606681 
 10.53   57.8990545   7.60914282 
10.535   59.1203123   7.68897343 
 10.54   58.6659508   7.65937013 
10.545   58.6048055   7.65537755 
 10.55   59.4868191   7.71276987 
10.555   59.3223066   7.70209755 
 10.56    58.809231   7.66871769 
10.565   58.2563924   7.63258753 
 10.57   59.4774981   7.71216559 
10.575   58.9260761   7.67633221 
 10.58   58.6451465   7.65801192 
10.585   60.6564019     7.788222 
 10.59   58.7370894   7.66401262 
10.595   57.4658062   7.58062043 
  10.6    58.356371   7.63913418 
10.605   58.6112769   7.65580022 
 10.61   59.5597917   7.71749905 
10.615   58.5564423   7.65221813 
 10.62   58.9193303    7.6758928 
10.625   58.6056243   7.65543103 
 10.63   57.6489841   7.59269281 
10.635   57.6716286   7.59418387 
 10.64   58.8694242   7.67264128 
10.645   56.1422472   7.49281304 
 10.65   58.5507322   7.65184502 
10.655   57.7437667   7.59893194 
 10.66    59.494608   7.71327479 
10.665   59.3824787   7.70600277 
 10.67   58.7362339    7.6639568 
10.675   57.8789668   7.60782274 
 10.68   58.6237945    7.6566177 
10.685   58.5275804   7.65033205 
 10.69   57.3349538    7.5719848 
10.695   58.6315061   7.65712127 
  10.7   57.0768907   7.55492493 
10.705   57.6870497   7.59519912 
 10.71    57.836361   7.60502209 
10.715   56.8473921   7.53972096 
 10.72   57.0890711   7.55573101 
10.725   58.1662126   7.62667769 
 10.73   58.6635554   7.65921376 
10.735   58.1583594   7.62616283 
 10.74   58.0003608   7.61579679 
10.745   58.5560071   7.65218969 
 10.75   58.1412723   7.62504244 
10.755   58.6516779   7.65843835 
 10.76   58.3019653   7.63557236 
10.765   58.3811104   7.64075326 
 10.77   59.3889163   7.70642046 
10.775   58.0634282   7.61993624 
 10.78   57.2011639   7.56314511 
10.785   57.6776716   7.59458173 
 10.79   58.1402388   7.62497468 
10.795   58.2541204   7.63243869 
  10.8   57.3143103   7.57062153 
10.805   58.4230694    7.6434985 
 10.81   57.7145934   7.59701214 
10.815   58.8892235   7.67393142 
 10.82    57.349638   7.57295438 
10.825   59.0234765   7.68267379 
 10.83   58.6628877   7.65917017 
10.835   58.2282982    7.6307469 
 10.84   57.7075308    7.5965473 
10.845   57.4622214   7.58038399 
 10.85   58.0711195    7.6204409 
10.855   58.2808085   7.63418683 
 10.86   57.6403052   7.59212126 
10.865   57.7047194   7.59636225 
 10.87    58.806595   7.66854582 
10.875    58.536311   7.65090263 
 10.88   58.2650209   7.63315275 
10.885    58.963336   7.67875875 
 10.89   58.5252327   7.65017861 
10.895   58.7022203   7.66173742 
  10.9   58.7206177   7.66293793 
10.905    59.139858   7.69024434 
 10.91   58.4447641   7.64491753 
10.915   58.5683035   7.65299311 
 10.92   58.3616178   7.63947759 
10.925   58.6796914   7.66026706 
 10.93   58.1898853    7.6282295 
10.935   59.0470152   7.68420556 
 10.94   59.1141083   7.68856998 
10.945     58.89733   7.67445959 
 10.95   59.0017951    7.6812626 
10.955   58.6943039   7.66122079 
 10.96   59.1458605    7.6906346 
10.965   58.7889148   7.66739296 
 10.97   57.7946495   7.60227923 
10.975   59.6065484   7.72052773 
 10.98   58.3062478   7.63585279 
10.985   58.4486414   7.64517112 
 10.99   59.0296672   7.68307668 
10.995   57.4390539   7.57885571 
  11.0   58.7735129   7.66638852 
11.005   60.2061965    7.7592652 
 11.01   59.8696479   7.73754792 
11.015   58.2822853   7.63428355 
 11.02    58.052929   7.61924727 
11.025   60.5473948   7.78122065 
 11.03   61.1994332   7.82300666 
11.035   59.6696556   7.72461362 
 11.04   60.2695455   7.76334628 
11.045   59.3582457   7.70443027 
 11.05   60.5434402   7.78096654 
11.055   60.1117249   7.75317515 
 11.06   59.1943184    7.6937844 
11.065   58.9572212   7.67836058 
 11.07   59.8710745   7.73764011 
11.075   59.5901434   7.71946523 
 11.08   60.3227799    7.7667741 
11.085   58.7684621    7.6660591 
 11.09   59.3335166   7.70282524 
11.095   58.8528923   7.67156387 
  11.1   59.9043492      7.73979 
11.105   60.8056038   7.79779481 
 11.11   60.1507445    7.7556911 
11.115   60.7561754   7.79462478 
 11.12   59.8428068   7.73581326 
11.125   58.5299885   7.65048943 
 11.13   62.3154291   7.89401223 
11.135    60.300723   7.76535402 
 11.14   58.7916804   7.66757331 
11.145   60.5364461   7.78051709 
 11.15   61.4240429   7.83734923 
11.155    61.279709   7.82813573 
 11.16   61.3778679   7.83440284 
11.165   60.7246081   7.79259958 
 11.17   60.9662426   7.80808828 
11.175   60.1329541    7.7545441 
 11.18   61.3569677   7.83306885 
11.185    61.396632   7.83560029 
 11.19   61.8248746   7.86287953 
11.195   60.7957523   7.79716309 
  11.2   61.6290209   7.85041533 
11.205   60.8594145   7.80124442 
 11.21   61.8652421   7.86544609 
11.215   62.3615569   7.89693338 
 11.22   62.3302746   7.89495247 
11.225    63.165651   7.94768211 
 11.23    62.524775    7.9072609 
11.235   62.0432973   7.87675678 
 11.24   62.1391253   7.88283739 
11.245    62.700889   7.91838929 
 11.25   62.3875713   7.89858034 
11.255   63.5241275   7.97020248 
 11.26    63.250707   7.95303131 
11.265   64.2428604    8.0151644 
 11.27   63.2895663   7.95547398 
11.275   62.5580845   7.90936688 
 11.28   64.4461418   8.02783544 
11.285   63.7685465   7.98552105 
 11.29   63.5148676   7.96962154 
11.295   64.6417471   8.04000915 
  11.3   64.3888854   8.02426853 
11.305   65.6678467      8.10357 
 11.31   63.9798039   7.99873765 
11.315   62.1938101   7.88630522 
 11.32   65.7841275   8.11074149 
11.325   65.3894776   8.08637605 
 11.33    64.650013   8.04052318 
11.335   65.5337805   8.09529372 
 11.34   65.2972644   8.08067227 
11.345   64.4840311   8.03019496 
 11.35   67.6441565   8.22460677 
11.355   67.1085615   8.19198154 
 11.36   66.8783689   8.17791959 
11.365   68.6619789    8.2862524 
 11.37   68.9530661   8.30379829 
11.375   66.7790385   8.17184425 
 11.38   66.6537335   8.16417378 
11.385   66.7274604    8.1686878 
 11.39   68.6304083   8.28434719 
11.395   68.7752325   8.29308342 
  11.4   70.1184453   8.37367573 
11.405    70.462509   8.39419496 
 11.41   71.6151953   8.46257616 
11.415    71.258984   8.44150366 
 11.42   70.3713801   8.38876511 
11.425   71.1486082   8.43496344 
 11.43   71.2930023   8.44351836 
11.435   71.1137497   8.43289687 
 11.44   71.8518371    8.4765463 
11.445   73.4363009   8.56949829 
 11.45   73.6202737   8.58022574 
11.455   73.6359302   8.58113805 
 11.46   74.3055055   8.62006412 
11.465   75.5364828   8.69117269 
 11.47   75.1538734   8.66913337 
11.475   76.8581894   8.76688026 
 11.48   76.5391733   8.74866694 
11.485   77.3177781   8.79305283 
 11.49   78.4766464   8.85870456 
11.495    78.554823   8.86311587 
  11.5   78.6861754   8.87052284 
11.505   79.2654011   8.90311188 
 11.51   80.5266921   8.97366659 
11.515   82.1885134   9.06578807 
 11.52   81.2356506   9.01308219 
11.525   82.8780255    9.1037369 
 11.53   83.2432595   9.12377441 
11.535   84.1305592   9.17227121 
 11.54   84.1963458   9.17585668 
11.545   85.3616441   9.23913654 
 11.55   86.6537759   9.30880099 
11.555   88.0015463   9.38091394 
 11.56   88.0460331   9.38328477 
11.565   89.6041202   9.46594529 
 11.57   91.3591449   9.55819779 
11.575   92.5809586   9.62189995 
 11.58   92.8944727   9.63817787 
11.585   93.1359663   9.65069771 
 11.59   96.1976136   9.80803821 
11.595   98.1580907    9.9074765 
  11.6   99.5500731    9.9774783 
11.605   100.359812   10.0179744 
 11.61   99.7189888   9.98593956 
11.615   103.025802   10.1501626 
 11.62   105.050236   10.2494017 
11.625   106.194481   10.3050707 
 11.63   107.622794   10.3741406 
11.635   112.148502    10.590019 
 11.64   113.297809   10.6441443 
11.645   114.235902   10.6881197 
 11.65   115.453676   10.7449372 
11.655   120.122188   10.9600268 
 11.66    121.83005   11.0376651 
11.665   125.504262   11.2028685 
 11.67   129.036762   11.3594349 
11.675    132.57972   11.5143267 
 11.68   136.229867   11.6717551 
11.685   138.564827   11.7713562 
 11.69   144.289074   12.0120387 
11.695   147.754359   12.1554251 
  11.7   152.802537   12.3613323 
11.705    157.75226   12.5599467 
 11.71   163.930469   12.8035335 
11.715   166.582555   12.9066864 
 11.72   174.348752   13.2041187 
11.725      180.754   13.4444784 
 11.73   189.040092   13.7491851 
11.735    195.32196   13.9757633 
 11.74     201.4197   14.1922408 
11.745   213.269809   14.6037601 
 11.75   223.262138    14.941959 
11.755   230.961549   15.1974192 
 11.76   247.630617   15.7362835 
11.765   253.867288   15.9332133 
 11.77   269.671044   16.4216639 
11.775   283.663594   16.8423156 
 11.78   295.403304   17.1873007 
11.785   314.041434   17.7212142 
 11.79   334.063186   18.2773955 
11.795   348.427724   18.6662188 
  11.8   370.562012   19.2499873 
11.805   388.890742   19.7203129 
 11.81   407.920916   20.1970522 
11.815   438.066725   20.9300436 
 11.82   460.669036   21.4632019 
11.825    485.10558   22.0251125 
 11.83   521.320672   22.8324478 
11.835   539.486256   23.2268434 
 11.84   570.413165    23.883324 
11.845   606.642997   24.6301238 
 11.85   629.556161   25.0909577 
11.855   665.225052   25.7919571 
 11.86   695.717149   26.3764507 
11.865   716.493847   26.7674027 
 11.87   751.066676   27.4055957 
11.875   777.697586   27.8872298 
 11.88   799.292458   28.2717608 
11.885   822.764214   28.6838668 
 11.89   841.950362   29.0163809 
11.895   862.130511    29.362059 
  11.9   872.682985   29.5412083 
11.905    881.76027   29.6944485 
 11.91    897.25241   29.9541718 
11.915   902.152749   30.0358577 
 11.92   903.324869   30.0553634 
11.925   906.973133   30.1159946 
 11.93   897.219255   29.9536184 
11.935   892.815867   29.8800245 
 11.94   883.183551   29.7184043 
11.945   862.720076   29.3720969 
 11.95   852.426922   29.1963512 
11.955   821.556086   28.6627997 
 11.96   806.168189   28.3931011 
11.965   785.966761   28.0350987 
 11.97   750.111646   27.3881662 
11.975   732.441182   27.0636506 
 11.98   702.974601   26.5136682 
11.985   668.822743   25.8616075 
 11.99   641.821311   25.3341925 
11.995   609.786326    24.693852 
  12.0   575.463953   23.9888298 
12.005   561.556943   23.6971927 
 12.01   521.426134   22.8347572 
12.015   491.823153   22.1770862 
 12.02   474.278368   21.7779331 
12.025   442.324384   21.0315093 
 12.03   424.178972   20.5956056 
12.035   404.241419   20.1057559 
 12.04   373.334741   19.3218721 
12.045   353.705608   18.8070627 
 12.05   340.348249   18.4485297 
12.055   318.630374   17.8502206 
 12.06   307.313307   17.5303539 
12.065   288.016035   16.9710352 
 12.07   272.188624     16.49814 
12.075   262.374309   16.1979724 
 12.08    246.04466   15.6858108 
12.085   235.544794   15.3474686 
 12.09   224.791372   14.9930441 
12.095   211.726746   14.5508332 
  12.1    202.60207   14.2338354 
12.105   198.571152   14.0915277 
 12.11   184.871494   13.5967457 
12.115   179.160692   13.3850921 
 12.12   171.221108   13.0851484 
12.125   166.939698   12.9205146 
 12.13   161.348807    12.702315 
12.135   156.257405   12.5002962 
 12.14   151.588796   12.3121402 
12.145   147.932144   12.1627359 
 12.15   140.438713   11.8506841 
12.155   139.578236   11.8143234 
 12.16   136.966591   11.7032727 
12.165    130.60956    11.428454 
 12.17    126.69295   11.2557963 
12.175   127.349713    11.284933 
 12.18    122.02664   11.0465669 
12.185   119.038987   10.9104989 
 12.19   114.727198   10.7110783 
12.195   114.946597   10.7213151 
  12.2   113.009328   10.6305846 
12.205   109.810618   10.4790561 
 12.21   109.531831   10.4657456 
12.215    106.59372   10.3244235 
 12.22   103.189242   10.1582106 
12.225   103.155142    10.156532 
 12.23   102.191805   10.1089962 
12.235   97.6807828   9.88335888 
 12.24   97.5981758    9.8791789 
12.245   95.2942311   9.76187641 
 12.25   94.3797951   9.71492641 
12.255   96.4058944   9.81865033 
 12.26   93.6267149   9.67608985 
12.265   91.6628864   9.57407366 
 12.27   90.7189872   9.52465155 
12.275   88.3174821   9.39773814 
 12.28   88.8540539   9.42624283 
12.285   88.0301336   9.38243751 
 12.29   86.3905703   9.29465278 
12.295   85.5436466   9.24898084 
  12.3   86.5196083   9.30159171 
12.305   83.3425314   9.12921307 
 12.31   85.1430656   9.22730002 
12.315   82.2841323   9.07106015 
 12.32   80.6185759   8.97878477 
12.325   82.8622506   9.10287046 
 12.33   79.3711923   8.90905115 
12.335   79.0488624   8.89094271 
 12.34   78.7345984   8.87325185 
12.345   76.8908517   8.76874288 
 12.35   77.5200032   8.80454446 
12.355   77.8781084   8.82485742 
 12.36   76.7296009   8.75954342 
12.365   74.5214952   8.63258334 
 12.37   76.8995863   8.76924092 
12.375   75.5573626   8.69237382 
 12.38   74.3593971    8.6231895 
12.385   73.9945074   8.60200601 
 12.39   74.2459559    8.6166093 
12.395   74.5423618   8.63379185 
  12.4    73.257883    8.5590819 
12.405   72.7918848   8.53181603 
 12.41   72.2493705   8.49996297 
12.415   72.0358637    8.4873944 
 12.42   71.1255766   8.43359808 
12.425   70.9154875   8.42113338 
 12.43    69.820034   8.35583832 
12.435   70.2455294   8.38126061 
 12.44   71.4637684   8.45362457 
12.445   70.9357602   8.42233698 
 12.45   69.1817134   8.31755453 
12.455   69.6553927   8.34598063 
 12.46   69.3410757    8.3271289 
12.465   69.9965586    8.3663946 
 12.47   68.5883898   8.28181078 
12.475   69.2276639   8.32031633 
 12.48   69.4095807   8.33124125 
12.485   68.7656675   8.29250671 
 12.49   67.1962832   8.19733391 
12.495   68.5494364    8.2794587 
  12.5   67.1214265   8.19276672 
12.505   67.6752153   8.22649472 
 12.51    68.201976   8.25844876 
12.515   67.4883164   8.21512729 
 12.52   66.8146452   8.17402258 
12.525    67.007019   8.18578151 
 12.53   67.4717608    8.2141196 
12.535    65.486997   8.09240366 
 12.54   67.0599801   8.18901582 
12.545   67.0545456   8.18868399 
 12.55   66.7575544   8.17052963 
12.555   67.6791876   8.22673615 
 12.56   67.2561129   8.20098244 
12.565   67.4891784   8.21517976 
 12.57   67.8813396   8.23901326 
12.575   66.7353539   8.16917094 
 12.58   67.2980336   8.20353787 
12.585   67.8338573   8.23613121 
 12.59   68.1952361   8.25804069 
12.595   68.4773658   8.27510519 
  12.6   66.7707919   8.17133966 
12.605   68.0221936   8.24755683 
 12.61   66.6279433   8.16259416 
12.615   68.4578896   8.27392831 
 12.62   68.2253626   8.25986457 
12.625   68.9835818   8.30563554 
 12.63   67.9100777   8.24075711 
12.635   68.4770022   8.27508321 
 12.64   69.7330929   8.35063428 
12.645   68.7865746   8.29376722 
 12.65   69.8567093   8.35803262 
12.655   68.2927914   8.26394527 
 12.66   69.5754596   8.34119054 
12.665    72.159164   8.49465502 
 12.67   72.1491519   8.49406569 
12.675   72.4109207   8.50946066 
 12.68   72.5847812   8.51967025 
12.685   73.8466978   8.59341014 
 12.69   74.0676437   8.60625608 
12.695   75.6245617   8.69623837 
  12.7   75.7064725   8.70094664 
12.705   76.9414247   8.77162612 
 12.71   78.6854655   8.87048282 
12.715   79.1728493   8.89791264 
 12.72   80.7030579   8.98348807 
12.725   81.5224475   9.02897821 
 12.73   84.3921679   9.18652099 
12.735   84.6411902   9.20006468 
 12.74   86.4560682   9.29817553 
12.745   87.6874215   9.36415621 
 12.75   89.4476716   9.45767792 
12.755   91.1793146   9.54878603 
 12.76   93.2242361   9.65526986 
12.765   94.3935619   9.71563492 
 12.77   96.9692779     9.847298 
12.775   98.9447066   9.94709538 
 12.78   103.567624    10.176818 
12.785   103.992132   10.1976533 
 12.79   108.560592   10.4192415 
12.795   111.105394   10.5406543 
  12.8   112.489464    10.606105 
12.805   117.614433   10.8450188 
 12.81   120.412146   10.9732468 
12.815   122.318623    11.059775 
 12.82   126.112954   11.2300024 
12.825   131.286072   11.4580134 
 12.83   136.862351   11.6988183 
12.835   141.886687   11.9116198 
 12.84   145.579294   12.0656245 
12.845   150.023213   12.2483963 
 12.85   154.769725   12.4406481 
12.855   156.941968   12.5276481 
 12.86   163.685333   12.7939569 
12.865   168.600309   12.9846182 
 12.87   174.142778   13.1963168 
12.875   177.664216   13.3290741 
 12.88    182.25199   13.5000737 
12.885   185.291118    13.612168 
 12.89   188.866708   13.7428784 
12.895     188.4729   13.7285433 
  12.9   192.039627   13.8578363 
12.905   192.438181    13.872209 
 12.91   192.482963   13.8738229 
12.915   194.014274   13.9289007 
 12.92   192.311868   13.8676555 
12.925   190.046603   13.7857391 
 12.93   186.233889   13.6467538 
12.935   180.277702   13.4267532 
 12.94   178.955707   13.3774327 
12.945   174.320346   13.2030431 
 12.95   167.161451   12.9290932 
12.955   166.428116   12.9007022 
 12.96   157.990164   12.5694138 
12.965   155.206217   12.4581787 
 12.97   147.823145   12.1582542 
12.975   144.538926   12.0224343 
 12.98   139.070484   11.7928149 
12.985   136.092347   11.6658625 
 12.99   132.493727    11.510592 
12.995   126.569915   11.2503295 
  13.0   122.072245   11.0486309 
13.005   119.282512   10.9216534 
 13.01   116.250609   10.7819576 
13.015   110.635157   10.5183248 
 13.02   108.263399   10.4049699 
13.025   106.688413   10.3290083 
 13.03   100.226031   10.0112951 
13.035   98.9957776   9.94966218 
 13.04   97.2129764   9.85966411 
13.045   92.4011839   9.61255345 
 13.05   91.7986545   9.58116144 
13.055   88.9994782   9.43395348 
 13.06   87.5028271   9.35429458 
13.065   85.3706989   9.23962656 
 13.07   82.4331136   9.07926834 
13.075   79.6162958   8.92279641 
 13.08   80.0992173   8.94981661 
13.085   76.7300877    8.7595712 
 13.09   77.2750573   8.79062326 
13.095   73.8739613    8.5949963 
  13.1   72.1173132   8.49219131 
13.105   71.0053594   8.42646779 
 13.11   69.8803814   8.35944863 
13.115   69.5982941   8.34255921 
 13.12   69.8495942   8.35760697 
13.125   66.2717346   8.14074534 
 13.13   65.8053691   8.11205086 
13.135   66.3371932   8.14476477 
 13.14   65.3661817   8.08493548 
13.145    63.907977    7.9942465 
 13.15   64.3481502   8.02172988 
13.155   61.5960917   7.84831776 
 13.16   62.5680549   7.90999715 
13.165   61.5839473   7.84754403 
 13.17   60.7990755    7.7973762 
13.175   59.9461011   7.74248675 
 13.18   59.6078315   7.72061082 
13.185   59.5564645   7.71728349 
 13.19   58.2672832   7.63330094 
13.195   58.3308706   7.63746493 
  13.2   58.7831722   7.66701847 
13.205    56.848498   7.53979429 
 13.21   57.3370927   7.57212603 
13.215    57.040536   7.55251852 
 13.22   56.8055593   7.53694629 
13.225   56.1806391   7.49537452 
 13.23   54.7541852   7.39960709 
13.235   56.4785191   7.51521916 
 13.24   54.3896158   7.37493158 
13.245   54.3820652   7.37441965 
 13.25   54.0801697   7.35392206 
13.255   53.4529703   7.31115383 
 13.26   54.2040672   7.36234115 
13.265   54.6479617   7.39242597 
 13.27   53.2862028   7.29973991 
13.275   54.0425804   7.35136589 
 13.28    52.142892   7.22100353 
13.285   53.0527905   7.28373466 
 13.29   53.2576009   7.29778055 
13.295   52.4061384   7.23920841 
  13.3   52.1928797   7.22446397 
13.305    52.819332   7.26769097 
 13.31   51.3460789   7.16561783 
13.315   51.9236678   7.20580792 
 13.32   52.5044078   7.24599254 
13.325   50.9172991   7.13563586 
 13.33   51.8585114    7.2012854 
13.335   51.1115237   7.14923238 
 13.34   50.7719466   7.12544361 
13.345   52.0688401   7.21587417 
 13.35    50.628058   7.11533963 
13.355   51.0097691   7.14211237 
 13.36   50.8125758   7.12829403 
13.365   49.8123693   7.05778785 
 13.37   50.2444602   7.08833268 
13.375   49.8959984   7.06370996 
 13.38   50.0652064    7.0756771 
13.385   50.0045905    7.0713924 
 13.39   48.3423944   6.95286951 
13.395   49.3374025   7.02405884 
  13.4   50.6567883   7.11735824 
13.405   49.5393244   7.03841775 
 13.41   49.8660517   7.06158988 
13.415   49.1964264   7.01401642 
 13.42   48.8259988   6.98756029 
13.425    49.590134   7.04202627 
 13.43   48.5677219   6.96905459 
13.435    48.228789   6.94469503 
 13.44   48.7841105    6.9845623 
13.445   49.5147901   7.03667465 
 13.45   48.1485073   6.93891254 
13.455   49.4498853   7.03206124 
 13.46   48.6003272   6.97139349 
13.465   47.2508078    6.8739223 
 13.47   48.1053363   6.93580106 
13.475   48.2955127    6.9494973 
 13.48   48.3828451   6.95577782 
13.485   47.9662074   6.92576403 
 13.49   48.6640581   6.97596288 
13.495   48.3097719   6.95052314 
  13.5   46.7992132   6.84099505 
13.505   47.5979566   6.89912724 
 13.51   47.8195549   6.91516846 
13.515   46.7235794   6.83546482 
 13.52   46.9421413   6.85143352 
13.525   47.0182853   6.85698806 
 13.53   47.4124342   6.88566876 
13.535    47.148276   6.86646022 
 13.54   46.5277026    6.8211218 
13.545   46.6574584    6.8306265 
 13.55     46.33518   6.80699493 
13.555   45.8498496    6.7712517 
 13.56   46.5054806    6.8194927 
13.565    46.846572   6.84445557 
 13.57   45.4677666   6.74297906 
13.575   46.2299614   6.79926182 
 13.58   46.9233058   6.85005882 
13.585    45.988119   6.78145405 
 13.59   46.3155415   6.80555225 
13.595   45.8231196   6.76927763 
  13.6   45.7553267   6.76426838 
13.605   45.4255149   6.73984532 
 13.61   46.6537497   6.83035502 
13.615   46.5502288   6.82277281 
 13.62   46.4676696   6.81671986 
13.625   45.6698422    6.7579466 
 13.63    46.562361   6.82366185 
13.635    45.325357   6.73241093 
 13.64   44.6805958   6.68435456 
13.645   45.6596875   6.75719524 
 13.65   45.4924982   6.74481269 
13.655   44.6158846    6.6795123 
 13.66   45.2946947   6.73013333 
13.665   45.2232737   6.72482518 
 13.67   44.6291672   6.68050651 
13.675   45.6143662   6.75384085 
 13.68     44.76871   6.69094239 
13.685   44.1211087   6.64237222 
 13.69   44.6011011   6.67840558 
13.695    44.633311   6.68081664 
  13.7   44.6210358   6.67989789 
13.705   44.2299396   6.65055935 
 13.71   44.1794743    6.6467642 
13.715   45.0979459   6.71550042 
 13.72   44.4064849   6.66381909 
13.725   45.0961368   6.71536572 
 13.73   44.9139017   6.70178347 
13.735   44.5468109   6.67433974 
 13.74   44.3684228    6.6609626 
13.745   45.1920897    6.7225062 
 13.75   45.1679769   6.72071253 
13.755   44.2583797   6.65269718 
 13.76   44.2448566   6.65168074 
13.765   44.6714597   6.68367112 
 13.77   44.6924085   6.68523811 
13.775   43.9880075   6.63234555 
 13.78   44.2563302   6.65254313 
13.785   43.6557594   6.60725052 
 13.79   44.6484461   6.68194927 
13.795   43.7558515   6.61482059 
  13.8   43.8723743   6.62362244 
13.805   44.2708731   6.65363608 
 13.81   44.2228521   6.65002647 
13.815   43.8941428   6.62526549 
 13.82    44.209792   6.64904444 
13.825   43.6325836   6.60549647 
 13.83   44.2991383   6.65575978 
13.835   43.4595459   6.59238545 
 13.84   42.9209941   6.55141161 
13.845   43.5991994   6.60296898 
 13.85   43.3544389   6.58440877 
13.855   43.8523209   6.62210849 
 13.86    43.499509   6.59541575 
13.865   42.4635466   6.51640596 
 13.87   43.5518857   6.59938525 
13.875   43.1133126   6.56607285 
 13.88   42.8605374   6.54679597 
13.885   43.5083304   6.59608447 
 13.89   42.8999698   6.54980685 
13.895   44.0642088   6.63808774 
  13.9   43.0759366   6.56322608 
13.905   44.1815755   6.64692225 
 13.91   43.1631162   6.56986425 
13.915   44.1411768   6.64388266 
 13.92   43.5028195   6.59566672 
13.925   43.1323854   6.56752506 
 13.93   42.5746847   6.52492795 
13.935    43.134383   6.56767714 
 13.94   42.6873346   6.53355451 
13.945   41.8040233   6.46560309 
 13.95   41.8497494   6.46913823 
13.955   43.5251682    6.5973607 
 13.96   42.9035199   6.55007785 
13.965   42.8630908   6.54699098 
 13.97   42.0590878   6.48529782 
13.975    42.510009   6.51997002 
 13.98   40.8906176   6.39457721 
13.985   41.7632538   6.46244952 
 13.99   42.0188813   6.48219726 
13.995   42.9966317   6.55718169 
  14.0   42.8988238   6.54971937 
14.005   43.4956785   6.59512536 
 14.01   42.7750857   6.54026649 
14.015   42.9747315   6.55551154 
 14.02   42.0850589   6.48729981 
14.025   40.8031227    6.3877322 
 14.03   42.5877832    6.5259316 
14.035   41.8949489   6.47263076 
 14.04   42.7166661   6.53579881 
14.045   41.3535726   6.43067435 
 14.05   42.0583748   6.48524285 
14.055   42.1756206   6.49427599 
 14.06   41.7757045   6.46341276 
14.065   41.3108448   6.42735131 
 14.07   42.3908373   6.51082463 
14.075   42.1275161   6.49057132 
 14.08   41.1073217   6.41149918 
14.085   41.3155366   6.42771628 
 14.09   42.3093744   6.50456566 
14.095   42.1632811   6.49332589 
  14.1   42.4468278   6.51512301 
14.105   42.3711657   6.50931376 
 14.11    40.648991   6.37565612 
14.115   41.0370308    6.4060152 
 14.12   40.6221374   6.37354983 
14.125   41.7798261   6.46373159 
 14.13   41.5119161   6.44297417 
14.135   40.4852721    6.3628038 
 14.14   41.6946692   6.45714095 
14.145   41.5183882    6.4434764 
 14.15   41.0314299   6.40557803 
14.155   41.5352011   6.44478092 
 14.16     39.78519   6.30755023 
14.165    41.504815   6.44242307 
 14.17   41.2883422   6.42560053 
14.175    42.213053    6.4971573 
 14.18   41.4708058   6.43978306 
14.185    40.975569   6.40121621 
 14.19   41.3697672   6.43193339 
14.195   41.3653834    6.4315926 
  14.2   40.3630647   6.35319327 
14.205   41.6432883   6.45316111 
 14.21   41.8491095   6.46908877 
14.215   41.4652743   6.43935356 
 14.22   40.1294836   6.33478362 
14.225   40.9939735   6.40265363 
 14.23   40.5924579   6.37122107 
14.235   40.4995887   6.36392872 
 14.24   40.5889203   6.37094344 
14.245   40.4018679   6.35624637 
 14.25   39.6519046   6.29697583 
14.255   40.5488716   6.36779959 
 14.26   41.2546469   6.42297804 
14.265   40.8594964   6.39214334 
 14.27   40.6291556   6.37410038 
14.275   40.5202364   6.36555075 
 14.28   40.9978356   6.40295522 
14.285   40.1022783   6.33263597 
 14.29    39.832398   6.31129131 
14.295   41.1989951   6.41864434 
  14.3   39.7052756   6.30121223 
14.305   39.0626305   6.25001044 
 14.31   40.3364911   6.35110157 
14.315   40.6099427   6.37259309 
 14.32   40.4219443   6.35782544 
14.325   41.1750704   6.41678037 
 14.33   40.0820519   6.33103877 
14.335   40.2903623   6.34746896 
 14.34   39.8509958   6.31276452 
14.345   39.7694917   6.30630571 
 14.35   40.4146758   6.35725379 
14.355   40.6146356   6.37296129 
 14.36   40.1152219   6.33365786 
14.365   40.6428097   6.37517135 
 14.37   40.7355711   6.38244241 
14.375   40.8643504   6.39252301 
 14.38   39.9901261   6.32377467 
14.385    39.641623   6.29615939 
 14.39   40.3248165    6.3501824 
14.395    40.543557   6.36738227 
  14.4   39.1209451   6.25467386 
14.405   39.9221901   6.31840092 
 14.41   39.7705089   6.30638636 
14.415   39.7887509   6.30783251 
 14.42   39.8384249   6.31176876 
14.425   39.5883105   6.29192423 
 14.43   40.2824797   6.34684801 
14.435    40.053884   6.32881379 
 14.44   40.2799105   6.34664561 
14.445   39.1106653   6.25385204 
 14.45   39.6004662   6.29289013 
14.455    38.865006   6.23418046 
 14.46   39.9796445   6.32294587 
14.465    39.524049   6.28681549 
 14.47   39.7249581   6.30277384 
14.475    40.222625   6.34213095 
 14.48   38.9862451   6.24389663 
14.485   39.6128817   6.29387653 
 14.49   40.0935903   6.33194996 
14.495   39.5659454   6.29014669 
  14.5   39.3507301   6.27301603 
14.505    39.844971    6.3122873 
 14.51    40.107653   6.33306031 
14.515   40.7941559   6.38703029 
 14.52   39.0062818   6.24550092 
14.525   39.5452253   6.28849945 
 14.53   39.2347163   6.26376215 
14.535   39.3683473   6.27442008 
 14.54    39.304803   6.26935427 
14.545   39.3970874   6.27670992 
 14.55   40.0498862   6.32849794 
14.555   39.2114717    6.2619064 
 14.56   39.7616861   6.30568681 
14.565   38.9887333   6.24409587 
 14.57   40.2069138   6.34089219 
14.575   39.5121506   6.28586912 
 14.58    38.656512   6.21743613 
14.585   39.1793534   6.25934129 
 14.59   38.7558086   6.22541634 
14.595   38.8838678   6.23569305 
  14.6   39.2338865   6.26369591 
14.605    39.124682   6.25497258 
 14.61   38.1947523   6.18019032 
14.615   39.6173926   6.29423487 
 14.62   38.1142288   6.17367223 
14.625   38.6130137   6.21393705 
 14.63   38.6901345   6.22013943 
14.635    38.905572   6.23743313 
 14.64   37.5703404   6.12946493 
14.645   38.9661475   6.24228704 
 14.65   38.8551342   6.23338866 
14.655   39.4743087   6.28285832 
 14.66   38.8364802   6.23189218 
14.665   38.2206715   6.18228691 
 14.67   38.7463395   6.22465577 
14.675   38.5426767   6.20827485 
 14.68   39.3070406   6.26953273 
14.685   38.4327504   6.19941533 
 14.69   37.8772574   6.15445021 
14.695   37.5025964   6.12393634 
  14.7   37.8890578   6.15540882 
14.705   38.7753841   6.22698837 
 14.71   38.5975419     6.212692 
14.715   38.7369218   6.22389925 
 14.72   37.8239187   6.15011534 
14.725   38.2210858   6.18232042 
 14.73   38.6381093   6.21595602 
14.735   37.9141628   6.15744775 
 14.74   38.5268031    6.2069963 
14.745   38.1135899   6.17362048 
 14.75   38.3154264   6.18994559 
14.755   38.1557443   6.17703361 
 14.76   38.3349374   6.19152141 
14.765   38.8739055   6.23489418 
 14.77    37.195774   6.09883382 
14.775   37.7568032   6.14465648 
 14.78   37.6551893   6.13638243 
14.785   37.9255131   6.15836936 
 14.79   38.0377448   6.16747475 
14.795   38.3079929   6.18934511 
  14.8   38.0984095   6.17239091 
14.805   37.8276105   6.15041548 
 14.81   37.8119423   6.14914159 
14.815   38.5506884   6.20892007 
 14.82   38.8303266   6.23139845 
14.825   37.8026544   6.14838633 
 14.83   37.9158453   6.15758437 
14.835   37.5068917   6.12428704 
 14.84   37.6434773   6.13542804 
14.845   37.9495419   6.16031995 
 14.85   36.5751479   6.04773907 
14.855   38.0968713    6.1722663 
 14.86   38.1914924   6.17992657 
14.865   38.6128171   6.21392124 
 14.87   38.1078397   6.17315476 
14.875   36.9295602   6.07696965 
 14.88   37.8115596   6.14911047 
14.885   36.6338475   6.05259014 
 14.89   37.0961078   6.09065742 
14.895     37.24788   6.10310413 
  14.9   37.1401436   6.09427137 
14.905   37.2349708   6.10204644 
 14.91   37.7129688   6.14108857 
14.915   37.2428817   6.10269463 
 14.92   37.4441608   6.11916341 
14.925   37.4384371    6.1186957 
 14.93   37.0034049   6.08304241 
14.935   36.4856393   6.04033437 
 14.94   38.4234572   6.19866576 
14.945   36.7914259   6.06559361 
 14.95    37.644541   6.13551473 
14.955   36.8549796   6.07083022 
 14.96   37.4890518   6.12283038 
14.965   37.0964573   6.09068611 
 14.97   37.0130857   6.08383807 
14.975   36.7063456    6.0585762 
 14.98   38.1209255   6.17421456 
14.985   37.0646423   6.08807377 
 14.99   38.1240035   6.17446383 
14.995   37.5003532    6.1237532 
  15.0   36.0100418   6.00083676 
15.005   37.3250934    6.1094266 
 15.01    36.399667   6.03321366 
15.015   36.0525032   6.00437367 
 15.02   36.6729445   6.05581906 
15.025    37.546024   6.12748105 
 15.03   37.7150671   6.14125941 
15.035   37.2048267   6.09957594 
 15.04   37.1209172   6.09269376 
15.045   36.2682442   6.02231219 
 15.05    37.643689    6.1354453 
15.055    36.949991   6.07865042 
 15.06   36.6004417   6.04982989 
15.065   37.2547087   6.10366354 
 15.07   36.2397935   6.01994963 
15.075   36.8115137   6.06724927 
 15.08   36.8005811   6.06634825 
15.085   37.2801065   6.10574373 
 15.09   36.7519117    6.0623355 
15.095   36.7417158   6.06149452 
  15.1   36.6166967   6.05117317 
15.105   36.7524926   6.06238341 
 15.11   36.8535144   6.07070955 
15.115   36.7978804   6.06612565 
 15.12   36.7182548   6.05955896 
15.125   35.9724559   5.99770422 
 15.13   36.5504198   6.04569432 
15.135   36.0521518   6.00434441 
 15.14    35.922955   5.99357615 
15.145   36.9213365   6.07629299 
 15.15   36.4146355   6.03445403 
15.155   35.9323827   5.99436258 
 15.16   36.3347542   6.02783164 
15.165   36.4706572   6.03909407 
 15.17   35.8793678   5.98993888 
15.175   35.3254247   5.94351955 
 15.18   36.3107504   6.02584022 
15.185   36.9768807   6.08086184 
 15.19   36.5933582   6.04924443 
15.195   36.2338093   6.01945258 
  15.2    36.312288   6.02596781 
15.205    36.991575   6.08206996 
 15.21   35.9734421   5.99778644 
15.215   37.4439955    6.1191499 
 15.22   37.7093746   6.14079593 
15.225   35.5734057   5.96434453 
 15.23   36.0762919   6.00635429 
15.235    35.603086   5.96683216 
 15.24   35.5966171   5.96629006 
15.245   35.6163234    5.9679413 
 15.25   35.7544349   5.97950122 
15.255   34.6475424    5.8862163 
 15.26     36.10661    6.0088776 
15.265   36.1085874   6.00904214 
 15.27   35.7114212   5.97590338 
15.275   35.7051846   5.97538155 
 15.28   35.4844829   5.95688534 
15.285   36.3494453   6.02905012 
 15.29   35.2300929   5.93549432 
15.295   35.4645488    5.9552119 
  15.3   36.4486078   6.03726824 
15.305   36.0117283   6.00097728 
 15.31   35.9037434   5.99197325 
15.315   36.7823405   6.06484464 
 15.32   35.9689652   5.99741321 
15.325   34.9867065   5.91495617 
 15.33   36.4213558   6.03501084 
15.335    34.608424   5.88289249 
 15.34   36.3781612    6.0314311 
15.345   35.9750774   5.99792276 
 15.35   36.0706807   6.00588717 
15.355   35.2759208   5.93935356 
 15.36   36.0679045   6.00565605 
15.365   34.9805431   5.91443515 
 15.37   36.2317139   6.01927852 
15.375   35.3503823   5.94561875 
 15.38   35.5532467   5.96265434 
15.385   35.4691999   5.95560239 
 15.39   36.0112972   6.00094136 
15.395   35.7251216   5.97704958 
  15.4   34.8322494   5.90188525 
15.405   34.2657837   5.85369829 
 15.41   35.5576364   5.96302243 
15.415     35.61868   5.96813874 
 15.42   34.2141158   5.84928335 
15.425   35.5024021   5.95838922 
 15.43   35.0858994   5.92333516 
15.435   35.9938501   5.99948748 
 15.44   35.6062897   5.96710061 
15.445    34.851191   5.90348973 
 15.45   35.5676138   5.96385897 
15.455   35.9780394   5.99816967 
 15.46   35.1462003   5.92842309 
15.465   36.1843294   6.01534117 
 15.47   35.4545496   5.95437231 
15.475   36.2132055   6.01774089 
 15.48   35.0785289   5.92271297 
15.485   35.3179758   5.94289288 
 15.49   35.8159403   5.98464203 
15.495   34.5678868   5.87944613 
  15.5   35.4702095   5.95568716 
15.505   34.7770214   5.89720454 
 15.51   35.1674435   5.93021445 
15.515   35.8236577   5.98528677 
 15.52   36.2052029   6.01707595 
15.525   34.7320042   5.89338648 
 15.53   34.0607189   5.83615617 
15.535   35.1629959   5.92983945 
 15.54   34.8907921   5.90684282 
15.545   35.3654441   5.94688524 
 15.55   36.6798495   6.05638914 
15.555   35.1732127   5.93070086 
 15.56   35.4119655   5.95079536 
15.565   35.0059274   5.91658072 
 15.57   35.0044276   5.91645397 
15.575   34.7559561   5.89541823 
 15.58   35.6938634   5.97443415 
15.585   34.6594091   5.88722423 
 15.59   35.1824235   5.93147734 
15.595    35.543164   5.96180879 
  15.6   35.4597856   5.95481197 
15.605   35.0034847   5.91637428 
 15.61    35.450512   5.95403325 
15.615   35.3849754   5.94852716 
 15.62    34.743278   5.89434288 
15.625   34.7763832   5.89715043 
 15.63   35.5314449   5.96082586 
15.635   34.9321268   5.91034067 
 15.64   34.6623197   5.88747142 
15.645   34.7167803   5.89209473 
 15.65   35.0182753   5.91762413 
15.655   35.0730698   5.92225209 
 15.66   34.8299794   5.90169292 
15.665   34.7304272   5.89325268 
 15.67   34.4039791   5.86549052 
15.675    34.777115   5.89721248 
 15.68   34.3453785   5.86049302 
15.685   34.9888851   5.91514033 
 15.69   34.7028487   5.89091238 
15.695   34.0804807   5.83784898 
  15.7   33.8183629   5.81535578 
15.705   34.5468182   5.87765414 
 15.71    34.667934    5.8879482 
15.715   34.3936782   5.86461236 
 15.72    33.994027   5.83043969 
15.725   35.2010111     5.933044 
 15.73   34.4021956   5.86533849 
15.735   34.2826097   5.85513533 
 15.74   34.7364961   5.89376757 
15.745   34.4504145   5.86944754 
 15.75   34.4066605   5.86571909 
15.755    34.675833   5.88861894 
 15.76   34.6347543   5.88512993 
15.765   35.3217276   5.94320853 
 15.77   34.8847561   5.90633186 
15.775   34.6559355   5.88692921 
 15.78    34.715657   5.89199941 
15.785   34.4838919   5.87229869 
 15.79   34.8037196   5.89946774 
15.795   35.0027525   5.91631241 
  15.8   34.0248666    5.8330838 
15.805   34.9370866   5.91076024 
 15.81   34.4633119   5.87054613 
15.815   33.8652208    5.8193832 
 15.82   33.4616943    5.7846084 
15.825    33.931264   5.82505485 
 15.83   34.0876458   5.83846263 
15.835   33.6760123   5.80310368 
 15.84   35.6868633   5.97384828 
15.845   34.6606327   5.88732814 
 15.85   34.5366641   5.87679029 
15.855   34.4876877   5.87262188 
 15.86   34.6555141   5.88689341 
15.865   34.1226525   5.84145979 
 15.87   34.8539312   5.90372181 
15.875   34.3864951   5.86399992 
 15.88   33.9537674   5.82698614 
15.885   34.3966438    5.8648652 
 15.89   35.1140417   5.92571023 
15.895   34.1321481   5.84227251 
  15.9   34.9032668   5.90789868 
15.905   33.8019328   5.81394296 
 15.91   34.5403432    5.8771033 
15.915   34.1538349   5.84412824 
 15.92   33.7183051   5.80674651 
15.925   34.9993862   5.91602791 
 15.93   35.1028506   5.92476587 
15.935   34.3281299   5.85902125 
 15.94   33.8889174   5.82141885 
15.945    34.015305   5.83226414 
 15.95    34.494457    5.8731982 
15.955   35.2869985   5.94028606 
 15.96   33.5923108    5.7958874 
15.965   34.4263607   5.86739812 
 15.97   34.0707735   5.83701751 
15.975   34.1032324   5.83979729 
 15.98   33.5143435   5.78915741 
15.985   34.2174836   5.84957123 
 15.99   33.6186107    5.7981558 
15.995   34.6481203   5.88626539 
  16.0   35.2770726   5.93945053 
16.005   33.7898715    5.8129056 
 16.01   34.4917248   5.87296559 
16.015   34.7284404   5.89308411 
 16.02   34.1665967   5.84521998 
16.025   34.0817581   5.83795838 
 16.03   34.2551969   5.85279394 
16.035   34.5925468   5.88154289 
 16.04   34.6476798   5.88622798 
16.045   34.7827125   5.89768705 
 16.05   34.2896343   5.85573516 
16.055   34.3766813   5.86316308 
 16.06   34.5376632    5.8768753 
16.065   34.1229453   5.84148485 
 16.07   34.4473792   5.86918897 
16.075    34.359009   5.86165583 
 16.08   34.2626483   5.85343047 
16.085   34.1035798   5.83982704 
 16.09   32.6855688   5.71712942 
16.095   34.1716427   5.84565161 
  16.1   34.6436172   5.88588288 
16.105   33.8526643   5.81830425 
 16.11   33.8632966   5.81921787 
16.115   35.0797622   5.92281708 
 16.12     34.48872   5.87270977 
16.125   33.5995908    5.7965154 
 16.13   34.0256142   5.83314788 
16.135   34.2158613   5.84943256 
 16.14   34.0309128   5.83360204 
16.145   34.1943094   5.84759005 
 16.15   34.0804556   5.83784683 
16.155   33.7486762   5.80936108 
 16.16   33.1001412   5.75327222 
16.165   33.5451306   5.79181583 
 16.17   34.7819683   5.89762396 
16.175   34.5249353   5.87579231 
 16.18   33.8727107   5.82002669 
16.185   34.4310268   5.86779574 
 16.19   35.3750395   5.94769195 
16.195   34.2735231   5.85435932 
  16.2   34.1729062   5.84575967 
16.205   34.8168151   5.90057752 
 16.21   34.5303969   5.87625705 
16.215   34.4817186   5.87211364 
 16.22   34.1967087    5.8477952 
16.225   34.4285914   5.86758821 
 16.23   33.9943212   5.83046493 
16.235   34.4080363   5.86583637 
 16.24   34.2245868   5.85017835 
16.245   36.1865909   6.01552914 
 16.25   34.5341045   5.87657251 
16.255   34.7290843   5.89313875 
 16.26   34.8710536   5.90517177 
16.265   33.6738352    5.8029161 
 16.27    34.729759   5.89319599 
16.275   33.9683477    5.8282371 
 16.28   33.7621696   5.81052232 
16.285   35.4102285   5.95064942 
 16.29   33.7503589   5.80950591 
16.295    33.796796   5.81350118 
  16.3   34.3824501   5.86365501 
16.305   34.1282456   5.84193851 
 16.31   34.2428693    5.8517407 
16.315     35.65379   5.97107947 
 16.32   34.8377133   5.90234811 
16.325   35.0667451   5.92171809 
 16.33   35.3153399   5.94267111 
16.335   34.8144173   5.90037433 
 16.34   33.7163288   5.80657634 
16.345   35.0910252   5.92376782 
 16.35   34.7142381     5.891879 
16.355   34.8698915   5.90507337 
 16.36   35.1442736   5.92826059 
16.365     35.09075   5.92374459 
 16.37   33.9895334   5.83005433 
16.375     36.06284   6.00523438 
 16.38   34.9694159   5.91349439 
16.385   34.4538725   5.86974212 
 16.39   34.4186429    5.8667404 
16.395    34.426692   5.86742635 
  16.4   35.0357893   5.91910376 
16.405   34.8936173   5.90708196 
 16.41   34.5760877   5.88014351 
16.415   35.4412832    5.9532582 
 16.42   34.9245135   5.90969656 
16.425   35.3790188   5.94802646 
 16.43   36.1421902   6.01183751 
16.435     35.05573   5.92078795 
 16.44    35.375458   5.94772713 
16.445    35.506896   5.95876631 
 16.45   35.7242666   5.97697805 
16.455   34.9762235   5.91406996 
 16.46   35.8749145   5.98956713 
16.465   35.9091694     5.992426 
 16.47    36.442156   6.03673389 
16.475   36.1291414   6.01075215 
 16.48   35.9926503   5.99938749 
16.485   36.1957308   6.01628879 
 16.49   35.7413534   5.97840726 
16.495   36.2001045   6.01665227 
  16.5    36.333454   6.02772378 
16.505   36.1777225   6.01479197 
 16.51   36.6292649   6.05221157 
16.515   35.8806629   5.99004698 
 16.52    36.142494   6.01186277 
16.525   36.2257475   6.01878289 
 16.53   36.7343394   6.06088603 
16.535   36.6466423   6.05364703 
 16.54   36.3456923   6.02873886 
16.545   37.0731817   6.08877506 
 16.55   37.4537645   6.11994808 
16.555   36.8847466   6.07328137 
 16.56   36.3556857   6.02956763 
16.565   37.1909179   6.09843569 
 16.57   37.4132819   6.11663975 
16.575   38.1464462   6.17628093 
 16.58   37.2895388   6.10651609 
16.585    37.565151    6.1290416 
 16.59   37.4060876   6.11605164 
16.595    38.789917   6.22815519 
  16.6   38.4656058   6.20206464 
16.605   38.2038177   6.18092369 
 16.61   39.4285906   6.27921895 
16.615   39.0715451   6.25072357 
 16.62    38.093232   6.17197149 
16.625   40.2201974   6.34193956 
 16.63   39.1162361   6.25429741 
16.635    39.588313   6.29192443 
 16.64   39.6613651   6.29772698 
16.645   39.6178763   6.29427329 
 16.65   40.8528859   6.39162624 
16.655   41.4039994   6.43459395 
 16.66   40.5011376   6.36405041 
16.665    40.186521   6.33928395 
 16.67    42.893487   6.54931195 
16.675   42.5502835   6.52305783 
 16.68   42.5554786   6.52345603 
16.685   42.8683702   6.54739416 
 16.69   43.3691956   6.58552926 
16.695   45.2105078   6.72387595 
  16.7    45.826021   6.76949193 
16.705   45.1499746   6.71937308 
 16.71    46.888235   6.84749845 
16.715   46.2358305   6.79969341 
 16.72   47.4632248   6.88935591 
16.725   48.7707307   6.98360442 
 16.73   50.3849926   7.09823869 
16.735   50.6128872   7.11427349 
 16.74   51.6525359   7.18696987 
16.745   53.0170583   7.28128137 
 16.75    52.690896   7.25884949 
16.755     55.47049   7.44785137 
 16.76   56.4620727   7.51412488 
16.765   57.5754399   7.58784817 
 16.77   60.5251822    7.7797932 
16.775   61.1595084   7.82045449 
 16.78   62.8444811   7.92745111 
16.785   64.2618411   8.01634836 
 16.79   67.1331925   8.19348476 
16.795   69.6923138   8.34819225 
  16.8    72.249167     8.499951 
16.805   73.1205988   8.55105834 
 16.81   77.0239023   8.77632624 
16.815   80.2344472   8.95736832 
 16.82    82.056014   9.05847747 
16.825    85.835398    9.2647395 
 16.83   90.4945672   9.51286325 
16.835   93.0080833   9.64406985 
 16.84   97.0855074   9.85319783 
16.845   97.3971116    9.8689975 
 16.85   104.199934   10.2078369 
16.855   106.850837   10.3368678 
 16.86    109.36015   10.4575403 
16.865   112.563031   10.6095726 
 16.87   114.061347   10.6799507 
16.875   116.307756   10.7846074 
 16.88   116.960621   10.8148334 
16.885   117.090207   10.8208228 
 16.89   116.378822   10.7879017 
16.895   114.369803   10.6943818 
  16.9   111.186188   10.5444861 
16.905   110.730771   10.5228689 
 16.91   106.294112   10.3099036 
16.915   102.289882   10.1138461 
 16.92   100.635397   10.0317195 
16.925   95.9350554   9.79464422 
 16.93   95.6259597   9.77885268 
16.935   89.6612591   9.46896294 
 16.94   85.1282388   9.22649656 
16.945   83.2908988   9.12638476 
 16.95   79.0683444   8.89203826 
16.955   76.7247431   8.75926613 
 16.96   74.4436858   8.62807544 
16.965   71.9953287   8.48500611 
 16.97   68.5849778   8.28160479 
16.975   68.7607343   8.29220925 
 16.98   66.4376647   8.15093029 
16.985   63.3317663    7.9581258 
 16.99   62.9702684    7.9353808 
16.995   60.0346419   7.74820249 
  17.0   58.9659465   7.67892874 
17.005   58.5109426   7.64924457 
 17.01   56.7735817   7.53482459 
17.015   56.8546721   7.54020372 
 17.02    55.930282    7.4786551 
17.025   55.2297278   7.43167059 
 17.03   55.1992012   7.42961649 
17.035   53.9474867   7.34489528 
 17.04   53.4273414   7.30940089 
17.045   53.4057183   7.30792161 
 17.05   51.2080368   7.15597909 
17.055   52.4003906    7.2388114 
 17.06   52.9047481   7.27356502 
17.065   52.4189192    7.2400911 
 17.07   51.4840592   7.17523931 
17.075   52.3333264   7.23417766 
 17.08   50.8652971    7.1319911 
17.085   52.9436202   7.27623668 
 17.09   52.4329989   7.24106338 
17.095   52.5582808   7.24970901 
  17.1   53.5532757   7.31801036 
17.105   52.0341129   7.21346747 
 17.11   53.1989034   7.29375784 
17.115   54.3209689   7.37027604 
 17.12   54.3653029   7.37328305 
17.125   55.5836252   7.45544266 
 17.13   56.5121718    7.5174578 
17.135   56.8254606   7.53826642 
 17.14   56.5931184   7.52283978 
17.145   58.8716656   7.67278734 
 17.15   58.9199268   7.67593166 
17.155   58.7376519   7.66404931 
 17.16     60.70075    7.7910686 
17.165   60.1350748   7.75468083 
 17.17   63.0453627     7.940111 
17.175   65.2180351   8.07576839 
 17.18   65.1463671   8.07132995 
17.185   65.6790662   8.10426223 
 17.19   67.0148973   8.18626272 
17.195   67.3211715   8.20494799 
  17.2   69.9372056   8.36284674 
17.205   70.3209707      8.38576 
 17.21   71.9902141   8.48470471 
17.215   72.4800214   8.51351992 
 17.22   73.2487916   8.55855079 
17.225   74.5793399   8.63593307 
 17.23   77.6291713   8.81074181 
17.235    76.387809   8.74001196 
 17.24   77.3482963   8.79478802 
17.245   78.8504144   8.87977558 
 17.25   79.4549263   8.91374928 
17.255   79.2248798    8.9008359 
 17.26   79.1953009   8.89917417 
17.265   81.7609949   9.04217866 
 17.27   82.4741824   9.08152974 
17.275   80.2373232   8.95752885 
 17.28   83.5185905   9.13885061 
17.285   82.2655856    9.0700378 
 17.29   82.7909921   9.09895555 
17.295   83.6201282    9.1444042 
  17.3   81.4378673   9.02429318 
17.305   81.3493413   9.01938697 
 17.31   81.7522696   9.04169617 
17.315   79.9419743   8.94102759 
 17.32     80.15606   8.95299168 
17.325   79.8251702   8.93449328 
 17.33   78.9231295   8.88386906 
17.335   78.6319921   8.86746819 
 17.34   78.1012638   8.83749194 
17.345   75.1728776   8.67022939 
 17.35    75.591929   8.69436191 
17.355   74.7389513   8.64516925 
 17.36   73.2479598   8.55850219 
17.365   73.8410956   8.59308418 
 17.37   73.3541527   8.56470389 
17.375   71.1585201   8.43555097 
 17.38   71.6212727   8.46293523 
17.385   69.9292057   8.36236843 
 17.39    70.565965   8.40035505 
17.395   69.9895962    8.3659785 
  17.4   68.4958377   8.27622122 
17.405   71.1088919   8.43260885 
 17.41   71.4332068   8.45181678 
17.415   68.7052871   8.28886525 
 17.42   69.3634361   8.32847142 
17.425   70.0569927   8.37000554 
 17.43    69.261881   8.32237232 
17.435   72.2459878   8.49976399 
 17.44   70.8274944   8.41590722 
17.445   72.2670065   8.50100032 
 17.45   71.3239836   8.44535278 
17.455   72.2361807   8.49918706 
 17.46   75.3242813   8.67895624 
17.465   75.6914231   8.70008179 
 17.47   76.9195393   8.77037851 
17.475   77.5770104   8.80778124 
 17.48    79.253923   8.90246724 
17.485   82.1908422   9.06591651 
 17.49   81.2547915   9.01414397 
17.495   85.8752787   9.26689153 
  17.5   88.0159898   9.38168374 
17.505    88.470727   9.40588789 
 17.51   91.4349847   9.56216423 
17.515   93.8899331   9.68968178 
 17.52   96.4248984   9.81961804 
17.525   100.623284   10.0311158 
 17.53   104.279093   10.2117135 
17.535   106.567023   10.3231305 
 17.54   109.538639   10.4660708 
17.545   113.439372   10.6507921 
 17.55   118.149857    10.869676 
17.555   120.117851    10.959829 
 17.56   124.549716   11.1601844 
17.565   130.513414   11.4242467 
 17.57   133.923913     11.57255 
17.575   136.585133   11.6869642 
 17.58   142.994767   11.9580419 
17.585   145.505339   12.0625594 
 17.59   150.054474   12.2496724 
17.595   156.508448   12.5103337 
  17.6   159.204821   12.6176393 
17.605   166.409924    12.899997 
 17.61   168.048573    12.963355 
17.615   172.549318   13.1358029 
 17.62    176.26849   13.2766144 
17.625   181.069323   13.4562002 
 17.63   183.611635   13.5503371 
17.635   185.600928   13.6235431 
 17.64   188.986814   13.7472475 
17.645   192.301802   13.8672925 
 17.65   194.050632   13.9302058 
17.655   195.213313   13.9718758 
 17.66   195.711205   13.9896821 
17.665    195.47949    13.981398 
 17.67   195.967373   13.9988347 
17.675   196.663727   14.0236845 
 17.68    193.37071   13.9057797 
17.685   192.596584   13.8779171 
 17.69   192.619734   13.8787512 
17.695   188.376461   13.7250304 
  17.7   184.944258   13.5994212 
17.705   182.212682   13.4986178 
 17.71   179.455612   13.3961044 
17.715   176.543954   13.2869844 
 17.72   171.627816     13.10068 
17.725   165.509457   12.8650479 
 17.73    162.94131   12.7648467 
17.735   156.985319   12.5293782 
 17.74   155.386915   12.4654288 
17.745   150.053027   12.2496133 
 17.75   143.837656   11.9932338 
17.755   141.443596   11.8930062 
 17.76   135.981596   11.6611147 
17.765   130.729533   11.4337016 
 17.77    130.26578   11.4134035 
17.775   123.356645   11.1066036 
 17.78    120.97097   10.9986804 
17.785   118.488122   10.8852249 
 17.79   111.645079   10.5662235 
17.795   108.739597    10.427828 
  17.8   106.271566   10.3088101 
17.805   103.005656   10.1491702 
 17.81   102.410393    10.119802 
17.815   98.6399938    9.9317669 
 17.82   93.4965127   9.66935948 
17.825   94.6704043   9.72987175 
 17.83   90.5671574   9.51667786 
17.835   89.2562189   9.44755095 
 17.84   88.2871253   9.39612289 
17.845   85.1555726   9.22797771 
 17.85    84.734289   9.20512297 
17.855   86.2947257   9.28949545 
 17.86   83.4648638   9.13591067 
17.865   81.6878994   9.03813584 
 17.87   81.8264489   9.04579731 
17.875    80.246484   8.95804019 
 17.88   79.0337812   8.89009456 
17.885   79.8651809   8.93673212 
 17.89   78.3678093   8.85255948 
17.895   79.1031471     8.893995 
  17.9   79.4955104   8.91602548 
17.905   78.3388511   8.85092375 
 17.91   79.3480826   8.90775407 
17.915    80.773818   8.98742555 
 17.92   80.1634644   8.95340519 
17.925   80.7220473   8.98454491 
 17.93    80.847896   8.99154581 
17.935   80.7457464    8.9858637 
 17.94    82.772237   9.09792487 
17.945   83.2361101    9.1233826 
 17.95   82.8075908   9.09986763 
17.955   83.9773676   9.16391661 
 17.96   84.8469448   9.21124013 
17.965   83.9153225   9.16053069 
 17.97   83.9903809   9.16462661 
17.975   84.8844424   9.21327534 
 17.98   86.8904194   9.32150307 
17.985   87.3165036   9.34433003 
 17.99   85.6714842   9.25588917 
17.995    85.617868   9.25299238 
  18.0     87.31379   9.34418482 
18.005   87.4295934   9.35037932 
 18.01   84.8525733   9.21154565 
18.015   86.7299553   9.31289189 
 18.02   86.3872374   9.29447348 
18.025   85.0702199   9.22335188 
 18.03   82.8334281   9.10128717 
18.035   83.1444967   9.11836042 
 18.04   80.3576988   8.96424558 
18.045   80.9071788   8.99484179 
 18.05   80.1457999   8.95241866 
18.055   77.7151009   8.81561688 
 18.06   77.3660405   8.79579675 
18.065   76.8134615   8.76432893 
 18.07   73.9308311   8.59830397 
18.075   73.4290219   8.56907358 
 18.08   72.3151239   8.50382996 
18.085   68.9432214   8.30320549 
 18.09    69.246063   8.32142194 
18.095   66.8902988   8.17864896 
  18.1   64.3893218   8.02429572 
18.105   64.5794021   8.03613104 
 18.11    63.830336   7.98938896 
18.115   61.2546755   7.82653662 
 18.12   60.9672258   7.80815124 
18.125   58.9619496   7.67866848 
 18.13   57.9210219   7.61058617 
18.135   56.7427122   7.53277586 
 18.14   56.0734016   7.48821752 
18.145   55.1432833   7.42585236 
 18.15   54.6787674   7.39450927 
18.155   54.9643544   7.41379487 
 18.16   53.2269715    7.2956817 
18.165   51.6435104   7.18634193 
 18.17    50.430943   7.10147471 
18.175   50.7204351   7.12182807 
 18.18   50.0118506   7.07190573 
18.185   48.9876944   6.99912098 
 18.19   49.9148553   7.06504461 
18.195   48.6954508   6.97821258 
  18.2   47.6852276   6.90544913 
18.205   46.6235845   6.82814649 
 18.21   46.9419051   6.85141628 
18.215   47.0850274   6.86185306 
 18.22   47.7050807   6.90688647 
18.225   46.6741434   6.83184773 
 18.23   46.8446156   6.84431265 
18.235   46.0425622   6.78546699 
 18.24   46.9117436   6.84921482 
18.245   46.7778428   6.83943293 
 18.25   46.0136491   6.78333613 
18.255   45.9611637   6.77946633 
 18.26   46.5811974   6.82504194 
18.265   45.6122435    6.7536837 
 18.27   45.9954121   6.78199175 
18.275   45.0823882   6.71434198 
 18.28   45.3613439   6.73508306 
18.285   45.1778048   6.72144365 
 18.29    44.619222   6.67976212 
18.295   44.4053395   6.66373315 
  18.3   44.0066872   6.63375363 
18.305   43.2801811   6.57876745 
 18.31   43.7925777   6.61759606 
18.315   43.7131584   6.61159273 
 18.32   42.5560678   6.52350119 
18.325   41.7639688   6.46250484 
 18.33   42.4035777   6.51180296 
18.335   40.2625741   6.34527967 
 18.34   40.1089853    6.3331655 
18.345   41.6219688   6.45150903 
 18.35   39.6213214   6.29454696 
18.355   39.5092347   6.28563718 
 18.36   39.7993139   6.30866974 
18.365   38.2128531   6.18165456 
 18.37   38.1508375   6.17663642 
18.375   37.8666105   6.15358517 
 18.38    36.946615   6.07837272 
18.385   37.3510081   6.11154711 
 18.39   36.9085562   6.07524124 
18.395   35.5944846   5.96611134 
  18.4   36.5395079    6.0447918 
18.405   35.0387405   5.91935305 
 18.41   35.6502771    5.9707853 
18.415   35.1682364   5.93028131 
 18.42   35.2712485   5.93896022 
18.425   34.2794875    5.8548687 
 18.43   34.8521882   5.90357419 
18.435   34.1594986   5.84461279 
 18.44   35.5869329   5.96547843 
18.445   34.9978748   5.91590017 
 18.45   34.4222488   5.86704771 
18.455   34.8433931   5.90282924 
 18.46   32.6224686   5.71160824 
18.465   33.5865134   5.79538725 
 18.47   32.5455316   5.70486911 
18.475   33.5756211   5.79444744 
 18.48   32.8775674   5.73389635 
18.485     32.57864   5.70777014 
 18.49    32.651074   5.71411183 
18.495   32.7053976   5.71886332 
  18.5   32.7481462    5.7225996 
18.505   32.1220082   5.66762809 
 18.51   32.7769447   5.72511526 
18.515   32.2950189   5.68287066 
 18.52   33.4223159   5.78120367 
18.525   32.0392931   5.66032624 
 18.53   32.1094349   5.66651876 
18.535   32.7651653   5.72408642 
 18.54   32.0071422    5.6574855 
18.545    31.189901   5.58479194 
 18.55   30.9721081   5.56525903 
18.555   31.7776858   5.63717002 
 18.56   31.4929443   5.61185748 
18.565   30.7142627   5.54204499 
 18.57   30.5812403   5.53003077 
18.575   31.1437729   5.58066062 
 18.58   31.4919634   5.61177008 
18.585   30.5533891   5.52751202 
 18.59   30.8539038   5.55462904 
18.595   31.5783536   5.61946204 
  18.6   30.6776894   5.53874439 
18.605   30.5069936   5.52331364 
 18.61   31.1180675   5.57835706 
18.615   30.3722943   5.51110645 
 18.62   30.7040207   5.54112089 
18.625   30.1601235   5.49182333 
 18.63   30.0522522   5.48199345 
18.635   30.5796497   5.52988695 
 18.64   31.1085178   5.57750103 
18.645   29.5467143   5.43568895 
 18.65   30.9969995   5.56749491 
18.655   30.1568759   5.49152765 
 18.66   30.6435362   5.53566042 
18.665   30.5305794   5.52544834 
 18.67     29.62522   5.44290547 
18.675   29.9573165   5.47332773 
 18.68   29.9007522   5.46815802 
18.685   30.4548295   5.51858944 
 18.69   30.4694756   5.51991626 
18.695   30.4811059   5.52096965 
  18.7   29.4958417   5.43100743 
18.705   30.6817885   5.53911441 
 18.71   30.1571253   5.49155035 
18.715   30.3025203    5.5047725 
 18.72   29.9578507   5.47337654 
18.725   29.7426423   5.45368154 
 18.73   28.9777715   5.38310055 
18.735   29.0867951   5.39321751 
 18.74   29.1192936   5.39622957 
18.745   28.3254868   5.32216937 
 18.75   29.3553334   5.41805624 
18.755   30.0903338   5.48546568 
 18.76    29.567231   5.43757584 
18.765    29.494673   5.43089983 
 18.77   29.2139193   5.40499022 
18.775   29.8503629   5.46354856 
 18.78   30.2199937   5.49727148 
18.785   29.5195986   5.43319415 
 18.79   29.6287714   5.44323171 
18.795   30.1001302   5.48635855 
  18.8   29.3520662   5.41775472 
18.805   29.7295029   5.45247676 
 18.81    29.344457   5.41705243 
18.815   29.6185123   5.44228925 
 18.82   28.9801757   5.38332385 
18.825   29.6447209   5.44469659 
 18.83   29.4372646   5.42561191 
18.835   29.0232399   5.38732215 
 18.84   29.0193695   5.38696292 
18.845   29.7574653   5.45504035 
 18.85   28.7602762   5.36286083 
18.855   29.7205834   5.45165877 
 18.86   30.3375818   5.50795622 
18.865   29.6154271    5.4420058 
 18.87   28.7840335   5.36507535 
18.875   28.7136101    5.3585082 
 18.88   29.4109293   5.42318442 
18.885   28.9466242   5.38020671 
 18.89   30.4683517   5.51981446 
18.895   29.8442768   5.46299156 
  18.9   29.9578825   5.47337944 
18.905   29.7763196   5.45676824 
 18.91   28.9828801   5.38357503 
18.915   29.7953915   5.45851551 
 18.92   29.8522455   5.46372084 
18.925    29.736206   5.45309141 
 18.93   30.0475634   5.48156578 
18.935   29.8386488   5.46247643 
 18.94   30.8990136   5.55868812 
18.945   30.8649146   5.55562009 
 18.95   29.9810354   5.47549408 
18.955   31.1484017   5.58107532 
 18.96   30.7088501   5.54155665 
18.965   30.0888324   5.48532884 
 18.97   29.8946955   5.46760418 
18.975   31.7435096   5.63413788 
 18.98   31.3354458   5.59780723 
18.985   31.0601742   5.57316554 
 18.99   30.4340833   5.51670946 
18.995   31.5139525   5.61372893 
  19.0   32.1312574     5.668444 
19.005   31.2428245   5.58952811 
 19.01   32.3834912   5.69064946 
19.015   32.1451309   5.66966761 
 19.02   33.2490662   5.76620033 
19.025    33.144332   5.75711143 
 19.03   32.4302784   5.69475886 
19.035   32.7816507   5.72552624 
 19.04   33.1300942   5.75587476 
19.045   33.1529605   5.75786075 
 19.05    34.365559   5.86221451 
19.055   34.1233296   5.84151774 
 19.06   34.9953019   5.91568271 
19.065   36.3949385   6.03282177 
 19.07   35.7432638   5.97856704 
19.075   36.5712605   6.04741767 
 19.08   37.0068836   6.08332834 
19.085   37.8171845   6.14956783 
 19.09   37.6760292   6.13808025 
19.095   38.5496801   6.20883887 
  19.1   38.4980603   6.20468052 
19.105   38.8479136   6.23280945 
 19.11   41.4404351   6.43742457 
19.115   41.4927837   6.44148925 
 19.12   42.2601602   6.50078151 
19.125   42.8904908   6.54908321 
 19.13   46.0159006   6.78350209 
19.135   45.4754214   6.74354665 
 19.14   46.8584392   6.84532244 
19.145   49.2104004    7.0150125 
 19.15    49.299816   7.02138277 
19.155   52.2329191   7.22723454 
 19.16   53.7510691   7.33151206 
19.165   53.8425045   7.33774519 
 19.17   56.6173674    7.5244513 
19.175   58.4079696   7.64251069 
 19.18    60.404253   7.77201731 
19.185   61.3561884   7.83301911 
 19.19   63.4606922   7.96622195 
19.195   63.9316166    7.9957249 
  19.2   65.6322487   8.10137326 
19.205   66.6041032    8.1611337 
 19.21   66.7293603   8.16880409 
19.215   66.6494896   8.16391387 
 19.22   65.2165557   8.07567679 
19.225   68.7933895   8.29417805 
 19.23   65.9565725   8.12136518 
19.235   65.1256641   8.07004734 
 19.24   64.0523732   8.00327265 
19.245   62.5141937   7.90659179 
 19.25   61.1501552   7.81985647 
19.255   59.6707506    7.7246845 
 19.26   57.7484507   7.59924014 
19.265   57.3182245   7.57088004 
 19.27   53.7819621   7.33361862 
19.275   52.2760378   7.23021699 
 19.28   50.7890331   7.12664248 
19.285   49.0549225   7.00392194 
 19.29   46.9151777    6.8494655 
19.295   46.5705729   6.82426354 
  19.3   44.8134575   6.69428544 
19.305   44.7025252    6.6859947 
 19.31   42.4326198   6.51403253 
19.315   41.5451676    6.4455541 
 19.32   40.5014761   6.36407701 
19.325   39.3198244   6.27055216 
 19.33   39.0002075   6.24501461 
19.335   37.9437682   6.15985131 
 19.34   37.7927445   6.14758037 
19.345   36.8322123   6.06895479 
 19.35   36.4535769   6.03767976 
19.355    35.709345   5.97572966 
 19.36   35.2382597   5.93618225 
19.365   34.1073693   5.84015148 
 19.37   33.7388477    5.8085151 
19.375   32.4982465   5.70072333 
 19.38   32.7133304   5.71955684 
19.385   31.9408021   5.65161942 
 19.39   32.5928312   5.70901315 
19.395   32.2266948   5.67685607 
  19.4   32.4068913   5.69270509 
19.405   31.2554055    5.5906534 
 19.41   30.7450122    5.5448185 
19.415   31.1521397   5.58141019 
 19.42   29.7607661    5.4553429 
19.425   31.3668389   5.60061058 
 19.43   30.0588889   5.48259874 
19.435   29.7731438   5.45647723 
 19.44   29.3891712   5.42117803 
19.445    29.678076   5.44775881 
 19.45   29.2076623   5.40441137 
19.455   30.4931121   5.52205688 
 19.46   29.0848484   5.39303703 
19.465   28.9100877   5.37681018 
 19.47   29.1388295   5.39803942 
19.475   28.8466736   5.37090994 
 19.48    28.405025   5.32963648 
19.485   28.8589742   5.37205493 
 19.49   27.6360884   5.25700375 
19.495   28.4951758   5.33808728 
  19.5   27.6672133   5.25996325 
19.505   28.0996482   5.30091013 
 19.51   28.6019627   5.34808028 
19.515   27.5020716   5.24424176 
 19.52    27.905349   5.28255137 
19.525   26.8452168     5.181237 
 19.53   28.8781251   5.37383709 
19.535    27.316343    5.2265039 
 19.54   27.6134227   5.25484755 
19.545   28.4142861   5.33050524 
 19.55   27.8447696   5.27681435 
19.555   27.4460426   5.23889708 
 19.56   27.0516876   5.20112369 
19.565   26.8699956   5.18362765 
 19.57   26.9820468   5.19442458 
19.575   26.8902977   5.18558557 
 19.58   27.3224447   5.22708759 
19.585   27.0505729   5.20101653 
 19.59   26.8478606   5.18149212 
19.595   26.9152177   5.18798783 
  19.6   27.0449036   5.20047148 
19.605    27.720311   5.26500817 
 19.61   26.7009036   5.16729171 
19.615   27.6896336   5.26209403 
 19.62   27.0217782   5.19824761 
19.625   28.6839172   5.35573685 
 19.63   27.0191857   5.19799824 
19.635   27.0687079   5.20275965 
 19.64   26.6363317   5.16103979 
19.645    26.651395   5.16249892 
 19.65   27.4496586   5.23924218 
19.655   26.7614177   5.17314389 
 19.66   26.5203414   5.14979043 
19.665   26.8650899   5.18315443 
 19.67   27.0142452   5.19752299 
19.675   26.1561406   5.11430744 
 19.68   26.9958695   5.19575495 
19.685   26.8464599   5.18135696 
 19.69   26.1841009   5.11704024 
19.695   26.5870118   5.15625948 
  19.7   26.8873648   5.18530277 
19.705   25.8074994    5.0801082 
 19.71   26.3882764   5.13695205 
19.715   26.3648746   5.13467375 
 19.72   26.7360863   5.17069495 
19.725   26.0959758   5.10842205 
 19.73   25.7309253   5.07256594 
19.735   26.5263692   5.15037564 
 19.74   25.9371064   5.09284855 
19.745   26.2332587   5.12184134 
 19.75   26.1901084   5.11762723 
19.755   25.5699038   5.05666924 
 19.76   25.9133184   5.09051258 
19.765   25.7510166   5.07454595 
 19.77   26.9583792   5.19214592 
19.775   26.3849511   5.13662837 
 19.78   25.1435689   5.01433634 
19.785   26.2704332   5.12546908 
 19.79   25.4281817   5.04263639 
19.795   26.4295537   5.14096817 
  19.8   26.5205258   5.14980833 
19.805   26.4335489   5.14135671 
 19.81   26.0694372   5.10582385 
19.815   25.8777501    5.0870178 
 19.82   25.6321812   5.06282344 
19.825   26.0804508   5.10690227 
 19.83    26.057881   5.10469206 
19.835   26.9935553   5.19553224 
 19.84   25.8326981   5.08258773 
19.845   25.2608237   5.02601469 
 19.85   26.1491136    5.1136204 
19.855   25.9602625   5.09512144 
 19.86   26.1182022   5.11059705 
19.865   25.8803318   5.08727154 
 19.87   25.5948302   5.05913335 
19.875   26.1435644   5.11307778 
 19.88   26.4732586   5.14521706 
19.885   26.1117022   5.10996107 
 19.89    25.830896   5.08241045 
19.895    26.297322   5.12809146 
  19.9   25.1781291    5.0177813 
19.905   25.3815481   5.03801033 
 19.91   25.9331685   5.09246193 
19.915   25.9904131   5.09807936 
 19.92   25.5020983   5.04996022 
19.925   26.1342669   5.11216852 
 19.93   25.1747482   5.01744438 
19.935   25.8247145   5.08180229 
 19.94   25.1713359   5.01710434 
19.945   25.3359602   5.03348391 
 19.95    25.583222   5.05798596 
19.955     25.66306   5.06587209 
 19.96   25.6920053   5.06872818 
19.965   26.1241856   5.11118241 
 19.97   26.3075281   5.12908648 
19.975   26.0082869   5.09983205 
 19.98   25.1243374   5.01241832 
19.985   25.4872164   5.04848655 
 19.99   24.7658413   4.97652904 
19.995   25.3844045   5.03829381 
  20.0   26.7024325   5.16743965 
20.005   25.2650974   5.02643984 
 20.01    25.578411   5.05751036 
20.015   26.1514601   5.11384983 
 20.02   25.8801216   5.08725089 
20.025   25.5235768   5.05208638 
 20.03   25.5756012   5.05723256 
20.035   25.9742496   5.09649386 
 20.04   25.7393954   5.07340077 
20.045   26.5531348   5.15297339 
 20.05   26.0302241   5.10198237 
20.055   26.4239119   5.14041942 
 20.06   24.6439034   4.96426262 
20.065   26.3998776   5.13808112 
 20.07   25.9931129   5.09834413 
20.075   25.4041648   5.04025444 
 20.08   25.8708089   5.08633551 
20.085   26.1886471   5.11748445 
 20.09   25.9955895   5.09858701 
20.095   26.6940038   5.16662402 
  20.1     26.03576   5.10252487 
20.105   25.3788534   5.03774289 
 20.11   25.9088622   5.09007487 
20.115   26.0077947   5.09978379 
 20.12   26.0153378   5.10052329 
20.125    26.169246   5.11558853 
 20.13   26.3107566   5.12940119 
20.135   26.0612702   5.10502401 
 20.14   26.2925297   5.12762418 
20.145   26.1622253   5.11490228 
 20.15   26.4837833   5.14623972 
20.155   25.9306111   5.09221083 
 20.16   26.3201155   5.13031339 
20.165    25.959159   5.09501315 
 20.17   26.4605122   5.14397824 
20.175   26.4302266   5.14103362 
 20.18   27.2809143   5.22311347 
20.185   26.5181829   5.14958085 
 20.19   26.4513217   5.14308484 
20.195      25.4352   5.04333223 
  20.2   26.1289175   5.11164528 
20.205   26.4902685   5.14686977 
 20.21   27.5793053   5.25160026 
20.215   26.6869762   5.16594388 
 20.22   26.0085337   5.09985624 
20.225   26.7395611   5.17103096 
 20.23   27.7759889   5.27029305 
20.235   26.6645367   5.16377155 
 20.24   27.6689654   5.26012979 
20.245    27.495521   5.24361716 
 20.25   27.2289088   5.21813269 
20.255   27.5135671   5.24533765 
 20.26   27.1019244   5.20595086 
20.265   28.0467324   5.29591658 
 20.27   27.2580773   5.22092687 
20.275   26.2628701   5.12473123 
 20.28   27.8496163   5.27727357 
20.285   27.4062634   5.23509918 
 20.29   27.7645676   5.26920939 
20.295   27.8789006    5.2800474 
  20.3   28.3900317    5.3282297 
20.305   28.1266773   5.30345899 
 20.31   28.9025707   5.37611111 
20.315    29.078087   5.39241013 
 20.32   28.6663345   5.35409511 
20.325   28.7779713   5.36451035 
 20.33   29.5208799   5.43331206 
20.335   29.5673668   5.43758832 
 20.34   29.6650052   5.44655903 
20.345   28.8642377    5.3725448 
 20.35   30.8204595   5.55161774 
20.355   30.7702288   5.54709192 
 20.36   29.9431602   5.47203437 
20.365   30.9976812   5.56755612 
 20.37   30.7089711   5.54156756 
20.375   30.7599409   5.54616452 
 20.38   31.6824902   5.62872012 
20.385   32.1702675   5.67188394 
 20.39   32.0795755   5.66388343 
20.395   32.4845751   5.69952411 
  20.4   33.1792066   5.76013946 
20.405   33.7364813    5.8083114 
 20.41   34.1809349   5.84644635 
20.415   34.0334957   5.83382342 
 20.42   34.2933782   5.85605484 
20.425   33.9704829   5.82842028 
 20.43   33.9728478   5.82862314 
20.435   35.2826067   5.93991639 
 20.44   35.5994867   5.96653055 
20.445   37.2465284   6.10299339 
 20.45   36.1833394   6.01525888 
20.455   36.4352679   6.03616335 
 20.46   35.5361166   5.96121771 
20.465   37.0075064   6.08337952 
 20.47   35.9131793   5.99276058 
20.475   36.0118476   6.00098722 
 20.48   35.4630685   5.95508762 
20.485   35.9637432   5.99697784 
 20.49   36.1823431   6.01517607 
20.495   35.2175902   5.93444102 
  20.5   34.6364399   5.88527314 
20.505   34.6429995    5.8858304 
 20.51   33.9107797   5.82329629 
20.515   33.6063672    5.7970999 
 20.52   33.2171197   5.76342951 
20.525   33.0560401   5.74943825 
 20.53   32.4392104   5.69554303 
20.535   31.9707238   5.65426598 
 20.54   30.9765308   5.56565637 
20.545   31.3900287   5.60268049 
 20.55   31.5675182   5.61849786 
20.555    30.290022   5.50363716 
 20.56   30.6612731   5.53726224 
20.565   29.9426721   5.47198978 
 20.57   30.5089814   5.52349358 
20.575   30.6549673   5.53669281 
 20.58   29.2710854   5.41027591 
20.585   28.3609798   5.32550278 
 20.59   29.0517331   5.38996597 
20.595    28.257808   5.31580737 
  20.6   28.0235365   5.29372615 
20.605   28.1502113   5.30567727 
 20.61   28.7273675   5.35979174 
20.615   27.5994039   5.25351348 
 20.62    27.472998   5.24146907 
20.625   27.7320566   5.26612349 
 20.63    27.593797   5.25297982 
20.635   27.3926427   5.23379812 
 20.64   28.0676505   5.29789114 
20.645   27.4945575   5.24352529 
 20.65    26.782238   5.17515585 
20.655   27.2418773   5.21937518 
 20.66    26.605495   5.15805147 
20.665   27.0213554   5.19820695 
 20.67   27.0290089   5.19894305 
20.675   26.3874119   5.13686791 
 20.68   26.2845717   5.12684813 
20.685   26.7130606   5.16846791 
 20.69   26.5087703   5.14866685 
20.695   26.4154087   5.13959227 
  20.7   26.2034479   5.11893035 
20.705   26.2919079   5.12756354 
 20.71   25.8080493   5.08016233 
20.715   25.9184148   5.09101314 
 20.72   26.4190231   5.13994388 
20.725   26.3667061    5.1348521 
 20.73   25.7293764   5.07241327 
20.735   25.5962214   5.05927084 
 20.74   25.7088171   5.07038629 
20.745   25.4097554   5.04080901 
 20.75   25.0802048   5.00801406 
20.755   25.3585369   5.03572606 
 20.76   24.9836633   4.99836606 
20.765   25.2275977    5.0227082 
 20.77   25.2941181   5.02932581 
20.775   25.5544257   5.05513855 
 20.78   25.6575995   5.06533311 
20.785   26.1466945   5.11338386 
 20.79   25.1921163   5.01917486 
20.795   25.2693309   5.02686094 
  20.8   25.3661172   5.03647865 
20.805   25.2360038   5.02354495 
 20.81   25.8289234   5.08221638 
20.815   25.4755674    5.0473327 
 20.82   25.5344804   5.05316539 
20.825   25.8546289   5.08474473 
 20.83   25.7945544   5.07883396 
20.835   25.4064309   5.04047923 
 20.84   25.5375311   5.05346723 
20.845   25.5071529   5.05046067 
 20.85    25.422041   5.04202747 
20.855   25.4748493   5.04726156 
 20.86   25.2167366   5.02162689 
20.865   24.4439819   4.94408555 
 20.87   25.6633684   5.06590252 
20.875   25.3498913   5.03486755 
 20.88   24.8408434   4.98405892 
20.885   25.4232826   5.04215059 
 20.89   25.6145543   5.06108232 
20.895   26.0276166   5.10172682 
  20.9   25.6625719   5.06582391 
20.905   24.9496134    4.9949588 
 20.91   25.1600388   5.01597834 
20.915   25.1916251   5.01912593 
 20.92   24.4276816   4.94243681 
20.925    25.930143   5.09216487 
 20.93   25.2228476   5.02223532 
20.935     24.83574   4.98354693 
 20.94   25.8130755     5.080657 
20.945   25.4896522   5.04872778 
 20.95   24.7731456   4.97726286 
20.955   25.7519075   5.07463374 
 20.96   24.4209929    4.9417601 
20.965   24.5823903   4.95806316 
 20.97    25.346042   5.03448527 
20.975   25.1662484   5.01659729 
 20.98   25.3589635   5.03576841 
20.985   24.6406036   4.96393026 
 20.99   25.2114679   5.02110226 
20.995   24.4061578   4.94025888 
  21.0   24.3598574   4.93557063 
21.005   24.4399468   4.94367746 
 21.01   25.5843591   5.05809837 
21.015   25.0002561   5.00002561 
 21.02    24.883182   4.98830452 
21.025   25.1899058   5.01895465 
 21.03   25.0898795   5.00897988 
21.035    25.458195   5.04561146 
 21.04   24.8049549    4.9804573 
21.045   25.2376335   5.02370715 
 21.05   25.7613037   5.07555945 
21.055   24.8026406   4.98022495 
 21.06   24.7655815   4.97650293 
21.065   25.3385736    5.0337435 
 21.07   25.7890531   5.07829234 
21.075   24.7886532   4.97882047 
 21.08   25.4510376   5.04490214 
21.085   25.4106586   5.04089859 
 21.09   24.8814013   4.98812603 
21.095   25.9349501   5.09263685 
  21.1   25.1834536   5.01831182 
21.105   24.7396486   4.97389672 
 21.11   25.6246431   5.06207893 
21.115   24.4814619   4.94787449 
 21.12   25.6700851   5.06656541 
21.125   25.5138232   5.05112099 
 21.13   24.4475252   4.94444387 
21.135   25.6192125    5.0615425 
 21.14   25.3035984   5.03026822 
21.145   25.3371793     5.033605 
 21.15   25.3814145   5.03799707 
21.155   25.1309388   5.01307678 
 21.16   25.2923137   5.02914642 
21.165   25.1347558   5.01345747 
 21.17   24.6550648   4.96538667 
21.175    25.105824   5.01057122 
 21.18   25.3725637   5.03711859 
21.185    25.983584   5.09740954 
 21.19   25.7420456   5.07366195 
21.195   25.6376332   5.06336184 
  21.2   25.3774386   5.03760247 
21.205   25.8056173   5.07992296 
 21.21    25.531773   5.05289748 
21.215   24.3180688    4.9313354 
 21.22   25.6021702   5.05985872 
21.225    25.252899   5.02522627 
 21.23   25.2505788    5.0249954 
21.235   25.0507028   5.00506771 
 21.24   24.6832725    4.9682263 
21.245     25.54473   5.05417946 
 21.25   25.8370098   5.08301188 
21.255   24.7327939   4.97320761 
 21.26   25.8357483    5.0828878 
21.265   26.0059806   5.09960593 
 21.27   25.0138443   5.00138424 
21.275   25.5028608   5.05003572 
 21.28   24.9985507   4.99985507 
21.285   25.4912892   5.04888989 
 21.29   25.4054645   5.04038337 
21.295   25.5665204   5.05633468 
  21.3   25.6509396   5.06467566 
21.305   25.9889412     5.097935 
 21.31   25.5063558   5.05038175 
21.315   25.8152863   5.08087456 
 21.32   26.3387856   5.13213266 
21.325   25.5116497   5.05090583 
 21.33   26.0841166   5.10726116 
21.335   26.2569052   5.12414922 
 21.34   25.5817924   5.05784464 
21.345   25.3284294   5.03273578 
 21.35   25.7489175   5.07433912 
21.355    26.603361    5.1578446 
 21.36   25.6729498   5.06684812 
21.365   25.7544335   5.07488261 
 21.37   26.0634921   5.10524163 
21.375   25.9657685   5.09566173 
 21.38   26.1739709   5.11605033 
21.385   26.0674893    5.1056331 
 21.39   25.4426026   5.04406608 
21.395   26.5824109   5.15581331 
  21.4   26.2203715   5.12058312 
21.405   25.7392135   5.07338285 
 21.41   26.2389088   5.12239288 
21.415   26.0686694   5.10574866 
 21.42   26.4583073   5.14376392 
21.425    25.946971   5.09381694 
 21.43   26.1315906   5.11190674 
21.435   26.3576669   5.13397185 
 21.44   25.7865749   5.07804833 
21.445    26.255915   5.12405259 
 21.45    25.839438   5.08325073 
21.455    26.381522   5.13629458 
 21.46   26.6925757   5.16648582 
21.465   25.9873536   5.09777928 
 21.47   26.3834174   5.13647909 
21.475   26.3076578   5.12909912 
 21.48   26.3331181   5.13158047 
21.485   26.3427836   5.13252214 
 21.49   26.1846527   5.11709416 
21.495   27.1158607   5.20728919 
  21.5   26.7982118   5.17669893 
21.505    26.789926   5.17589857 
 21.51   26.4821794   5.14608389 
21.515   26.5262382   5.15036292 
 21.52    26.649138   5.16228031 
21.525   26.1021355   5.10902491 
 21.53   26.4183825   5.13988157 
21.535   26.8965457   5.18618797 
 21.54   28.0017155   5.29166472 
21.545   27.4093277   5.23539184 
 21.55   26.5523079   5.15289315 
21.555   27.0941224   5.20520147 
 21.56   26.7706918   5.17404019 
21.565   27.3917381   5.23371169 
 21.57   27.8274807    5.2751759 
21.575   26.9898456   5.19517522 
 21.58   27.4693328   5.24111943 
21.585   27.0974326   5.20551944 
 21.59   27.7091891   5.26395185 
21.595   27.5052012   5.24454013 
  21.6   27.5531166   5.24910627 
21.605   27.8382183   5.27619354 
 21.61   27.3353293   5.22831993 
21.615   26.7557995   5.17260084 
 21.62   27.7611786   5.26888779 
21.625   27.6615032   5.25942043 
 21.63   27.4221652   5.23661773 
21.635   28.2649843   5.31648233 
 21.64   28.3833522   5.32760286 
21.645   28.1924249   5.30965394 
 21.65   28.4530098   5.33413627 
21.655   29.7985849   5.45880801 
 21.66    28.982517    5.3835413 
21.665   28.3780489   5.32710511 
 21.67   28.9566745   5.38114064 
21.675   28.9188387   5.37762389 
 21.68   28.4479481   5.33366179 
21.685   29.1052002   5.39492356 
 21.69   28.5766097   5.34570946 
21.695   29.1580116   5.39981589 
  21.7   29.5013712   5.43151647 
21.705   29.3075946   5.41364892 
 21.71   30.1801849   5.49364951 
21.715   29.9912697   5.47642855 
 21.72   30.6610281   5.53724011 
21.725   30.0296294   5.47992969 
 21.73   30.6192504    5.5334664 
21.735   30.8291812   5.55240319 
 21.74   30.2290099   5.49809148 
21.745   31.1057476   5.57725269 
 21.75   30.5618049   5.52827323 
21.755   31.3131671   5.59581693 
 21.76   32.1208771    5.6675283 
21.765   31.7253104   5.63252256 
 21.77   30.9149479   5.56012121 
21.775   32.3232255   5.68535183 
 21.78   32.6446533   5.71354997 
21.785   31.9784838   5.65495214 
 21.79   33.6172504    5.7980385 
21.795   33.6577502   5.80152999 
  21.8   34.0566018   5.83580344 
21.805   33.5994125   5.79650002 
 21.81     34.35833    5.8615979 
21.815   34.0816589   5.83794988 
 21.82   35.2875712   5.94033427 
21.825   35.9790932   5.99825751 
 21.83   35.5320667   5.96087801 
21.835   35.1360505   5.92756699 
 21.84   36.6105184   6.05066264 
21.845   36.7796039   6.06461902 
 21.85   36.6917653    6.0573728 
21.855   37.5939887    6.1313937 
 21.86   37.0628359   6.08792542 
21.865   37.2495841   6.10324373 
 21.87   38.2163781   6.18193967 
21.875    38.476797   6.20296679 
 21.88   38.5320237   6.20741683 
21.885   38.3832702   6.19542332 
 21.89   39.7433786   6.30423497 
21.895    40.069129   6.33001809 
  21.9    40.182756   6.33898699 
21.905   42.2984641   6.50372694 
 21.91   42.6887015   6.53365912 
21.915   43.3887599   6.58701449 
 21.92   43.6754295   6.60873887 
21.925   44.0471313   6.63680128 
 21.93      44.6635   6.68307564 
21.935   46.2346656   6.79960775 
 21.94   46.2254008   6.79892645 
21.945    47.575363   6.89748962 
 21.95   48.6045899   6.97169921 
21.955   49.6041346   7.04302028 
 21.96   49.7851263   7.05585759 
21.965   51.0777434   7.14686948 
 21.97   52.7958106   7.26607257 
21.975    54.097767   7.35511842 
 21.98   54.7696542   7.40065229 
21.985   56.1018939   7.49011975 
 21.99   57.2896312   7.56899143 
21.995    60.723888   7.79255337 
  22.0   60.2174967   7.75999335 
22.005   61.9224067   7.86907915 
 22.01    63.049398    7.9403651 
22.015   64.6739835   8.04201365 
 22.02   67.7073215   8.22844588 
22.025   69.7730681   8.35302748 
 22.03   71.3497396   8.44687751 
22.035   74.7568625   8.64620509 
 22.04   76.2762185   8.73362574 
22.045   79.6961409   8.92726951 
 22.05   83.1474454    9.1185221 
22.055   85.0612559   9.22286592 
 22.06   87.2611438   9.34136734 
22.065   90.9371151   9.53609538 
 22.07   92.4722971   9.61625172 
22.075   100.119049   10.0059507 
 22.08   104.634345   10.2290931 
22.085    107.53956   10.3701283 
 22.09   112.782514   10.6199112 
22.095   113.900738   10.6724289 
  22.1   121.351393   11.0159608 
22.105   126.991187   11.2690366 
 22.11   130.412079   11.4198108 
22.115   139.081433   11.7932791 
 22.12    143.97129   11.9988037 
22.125   148.933979    12.203851 
 22.13   157.656874   12.5561489 
22.135   162.534593   12.7489056 
 22.14    170.64207   13.0630039 
22.145   178.252695   13.3511308 
 22.15   184.712165   13.5908854 
22.155   190.533297   13.8033799 
 22.16    200.66989      14.1658 
22.165   204.989373     14.31745 
 22.17    215.49272   14.6796703 
22.175   222.404296   14.9132255 
 22.18   227.614287   15.0868912 
22.185   237.440738   15.4091122 
 22.19   242.367378   15.5681527 
22.195   247.215155   15.7230771 
  22.2   256.160459   16.0050135 
22.205   260.449121   16.1384361 
 22.21   264.618364   16.2670945 
22.215   270.412349   16.4442193 
 22.22   270.793586   16.4558071 
22.225   276.548164   16.6297373 
 22.23   276.332319   16.6232464 
22.235   278.259034   16.6810981 
 22.24   281.155855   16.7677027 
22.245   277.418061   16.6558717 
 22.25   280.535814   16.7492034 
22.255   273.844124   16.5482363 
 22.26   272.971222   16.5218408 
22.265    271.81294   16.4867504 
 22.27   262.806124   16.2112962 
22.275   262.967726   16.2162797 
 22.28   256.909185   16.0283869 
22.285   245.903916   15.6813238 
 22.29   243.843349   15.6154843 
22.295   235.539615   15.3472999 
  22.3   226.015406   15.0338088 
22.305   222.573913   14.9189113 
 22.31   212.432407   14.5750611 
22.315   204.116758   14.2869436 
 22.32   201.609897     14.19894 
22.325   188.423137   13.7267308 
 22.33   182.256572   13.5002434 
22.335   175.685624   13.2546454 
 22.34   164.840553   12.8390246 
22.345    160.35893   12.6632907 
 22.35   155.599057   12.4739351 
22.355      145.719   12.0714125 
 22.36   141.658193   11.9020247 
22.365   133.565747   11.5570648 
 22.37   125.353484    11.196137 
22.375   123.949989   11.1332829 
 22.38   114.192892   10.6861074 
22.385    110.36065   10.5052677 
 22.39   108.254364   10.4045358 
22.395   100.213133    10.010651 
  22.4   95.7234432   9.78383581 
22.405   94.5054006   9.72138882 
 22.41   88.1275586   9.38762795 
22.415   88.4012582   9.40219433 
 22.42   84.6713388   9.20170304 
22.425   80.2799408   8.95990741 
 22.43   77.0908117   8.78013734 
22.435   72.5286191   8.51637359 
 22.44   71.1967467   8.43781647 
22.445   68.7197864   8.28973983 
 22.45   66.5691217   8.15899024 
22.455   64.2063831   8.01288856 
 22.46    62.106557   7.88077134 
22.465   59.0437844   7.68399534 
 22.47   58.6548838   7.65864765 
22.475   57.4620371   7.58037183 
 22.48   54.5326359   7.38462158 
22.485   54.9815973   7.41495767 
 22.49   52.3210803    7.2333312 
22.495   51.6264381     7.185154 
  22.5   50.6004338   7.11339819 
22.505   49.0174568    7.0012468 
 22.51   47.8717542    6.9189417 
22.515   47.5395996   6.89489663 
 22.52   46.3085845   6.80504111 
22.525   45.5183611   6.74672966 
 22.53   44.0342523   6.63583094 
22.535   43.2800883   6.57876039 
 22.54   41.4001149    6.4342921 
22.545   41.4712641   6.43981864 
 22.55   40.4592378   6.36075764 
22.555   41.0624123   6.40799597 
 22.56   39.4617789    6.2818611 
22.565   39.3240992   6.27089301 
 22.57   40.2851861   6.34706122 
22.575   38.6150944   6.21410448 
 22.58    37.055243   6.08730179 
22.585   37.1846577    6.0979224 
 22.59   36.3460794   6.02877097 
22.595   37.4526397   6.11985618 
  22.6   35.4086537    5.9505171 
22.605   34.8328113   5.90193285 
 22.61   34.9273519    5.9099367 
22.615   34.6739264   5.88845705 
 22.62    33.211506   5.76294248 
22.625   33.5902054   5.79570578 
 22.63    33.602473   5.79676402 
22.635   32.8086252   5.72788139 
 22.64   32.4739876   5.69859523 
22.645    32.841106   5.73071601 
 22.65   32.0870407   5.66454241 
22.655   32.5203635   5.70266284 
 22.66   31.0427182   5.57159925 
22.665   31.0899996   5.57584071 
 22.67    31.942549   5.65177397 
22.675   30.8337069   5.55281072 
 22.68   32.0572862   5.66191542 
22.685   31.0238431   5.56990513 
 22.69   29.7213371    5.4517279 
22.695   29.2038377   5.40405752 
  22.7   28.8532203   5.37151937 
22.705   29.5535694   5.43631947 
 22.71   28.8661694   5.37272458 
22.715   29.5516947   5.43614705 
 22.72   29.4493613   5.42672658 
22.725   28.4108589   5.33018376 
 22.73   28.9016522   5.37602569 
22.735   28.4620875   5.33498712 
 22.74   28.6004188   5.34793594 
22.745    28.002024   5.29169387 
 22.75    27.600962   5.25366177 
22.755   27.7530623   5.26811753 
 22.76   27.6820581   5.26137417 
22.765   27.6698731   5.26021607 
 22.77   27.9922405   5.29076936 
22.775   27.4819872   5.24232651 
 22.78   27.0611306   5.20203139 
22.785   27.8518447   5.27748469 
 22.79    26.596743   5.15720302 
22.795   26.9951675    5.1956874 
  22.8    27.240808   5.21927274 
22.805   26.3863221   5.13676183 
 22.81    26.754275   5.17245348 
22.815   26.1999966   5.11859323 
 22.82   26.2485901   5.12333779 
22.825   26.2077222   5.11934783 
 22.83   25.8308462   5.08240556 
22.835   25.3882884   5.03867924 
 22.84   26.2401013   5.12250927 
22.845    26.173779   5.11603156 
 22.85   25.8665774   5.08591953 
22.855   25.3961778   5.03946206 
 22.86   25.1420282    5.0141827 
22.865   25.8132653   5.08067568 
 22.87   25.3429431    5.0341775 
22.875   25.0395384   5.00395227 
 22.88   25.0744837   5.00744283 
22.885   24.2925433   4.92874663 
 22.89   24.9908904   4.99908895 
22.895   25.1842597   5.01839214 
  22.9   25.0982852   5.00981888 
22.905   24.9672262   4.99672154 
 22.91   25.0742689   5.00742138 
22.915   24.1439206   4.91364636 
 22.92   24.9626176   4.99626036 
22.925   25.4116177   5.04099372 
 22.93   23.9616938   4.89506832 
22.935   24.7047957   4.97039191 
 22.94   24.0823634   4.90737846 
22.945   24.6745681   4.96735021 
 22.95   24.9000814   4.98999814 
22.955   24.5427002   4.95405896 
 22.96   24.2059802   4.91995734 
22.965    24.192662   4.91860366 
 22.97   23.9848036   4.89742827 
22.975   23.9464581   4.89351184 
 22.98   24.3558796   4.93516764 
22.985   25.0041818   5.00041816 
 22.99    24.841573   4.98413212 
22.995   23.9063192   4.88940888 
  23.0   24.8085081     4.980814 
23.005   24.1308576   4.91231693 
 23.01    23.498155   4.84748956 
23.015   23.9460837   4.89347358 
 23.02   24.1166539     4.910871 
23.025   24.3858332   4.93820141 
 23.03   24.0806672   4.90720564 
23.035   23.8502557   4.88367236 
 23.04   23.9441389   4.89327487 
23.045   22.7701479   4.77180761 
 23.05   23.7682208   4.87526623 
23.055   23.3379931   4.83094122 
 23.06   23.4194101   4.83936051 
23.065   23.3373747   4.83087722 
 23.07   23.8182642   4.88039591 
23.075   22.9766914   4.79340082 
 23.08   23.0984691   4.80608667 
23.085   22.9007504   4.78547285 
 23.09   23.4073681   4.83811617 
23.095   22.9718361   4.79289434 
  23.1   23.4455485   4.84206035 
23.105   23.7735197   4.87580965 
 23.11   23.1648668   4.81298938 
23.115   23.7157877    4.8698858 
 23.12   23.4004423   4.83740037 
23.125   23.5988061   4.85786024 
 23.13   23.6709018    4.8652751 
23.135   22.8395788   4.77907719 
 23.14    23.141152   4.81052512 
23.145   23.2084736   4.81751737 
 23.15   22.4707843   4.74033589 
23.155   23.5569124   4.85354637 
 23.16   22.5722375   4.75102488 
23.165   23.3646084   4.83369511 
 23.17   22.5511718   4.74880741 
23.175   23.1882578   4.81541876 
 23.18   23.3282422    4.8299319 
23.185   23.4916057   4.84681397 
 23.19   22.4189791   4.73486843 
23.195   23.2981486   4.82681558 
  23.2   22.9990063   4.79572792 
23.205   23.0436791   4.80038322 
 23.21   23.0458753   4.80061197 
23.215   22.9686249   4.79255933 
 23.22   22.7980036    4.7747255 
23.225   22.7947851   4.77438845 
 23.23   22.8203077   4.77706058 
23.235   22.4302973   4.73606348 
 23.24   22.8401052   4.77913227 
23.245   23.1309965   4.80946947 
 23.25   23.0513817   4.80118545 
23.255   23.3261812   4.82971854 
 23.26   22.6895449   4.76335437 
23.265   23.0258503   4.79852585 
 23.27   23.2406628   4.82085706 
23.275   22.3759508   4.73032248 
 23.28   21.8965396   4.67937384 
23.285   22.9210663   4.78759504 
 23.29   22.7720884   4.77201094 
23.295   22.2772334   4.71987642 
  23.3   23.0110472   4.79698314 
23.305   22.6386726   4.75801141 
 23.31   22.7646161   4.77122795 
23.315   22.5632552   4.75007949 
 23.32   23.1481366   4.81125105 
23.325   22.9940452   4.79521065 
 23.33   22.6936777   4.76378817 
23.335   23.0868274   4.80487538 
 23.34   22.4581291   4.73900086 
23.345   22.4230308   4.73529627 
 23.35   22.8247383   4.77752429 
23.355   22.4387367   4.73695437 
 23.36   22.2655966   4.71864351 
23.365   22.5889514   4.75278355 
 23.37   22.6677292   4.76106387 
23.375   21.6453719   4.65245869 
 23.38   22.7845058   4.77331183 
23.385   21.9981644   4.69022008 
 23.39   23.0543553   4.80149511 
23.395    22.383848   4.73115715 
  23.4     22.45566   4.73874034 
23.405   22.9343854   4.78898584 
 23.41   22.1144863    4.7026042 
23.415   22.1310727   4.70436741 
 23.42   22.6360721   4.75773813 
23.425   22.3422069   4.72675437 
 23.43   22.3824462   4.73100901 
23.435   22.7345711   4.76807835 
 23.44   23.2423732   4.82103445 
23.445   22.8153776   4.77654453 
 23.45   21.9543247   4.68554423 
23.455   22.4680335   4.74004572 
 23.46    22.436857   4.73675596 
23.465    22.548553   4.74853166 
 23.47   22.2808793   4.72026263 
23.475   22.2605818   4.71811211 
 23.48   22.9466538   4.79026656 
23.485   22.5827128   4.75212719 
 23.49   23.0692036   4.80304108 
23.495   22.8019563    4.7751394 
  23.5   22.9240154   4.78790302 
23.505   22.4321465   4.73625871 
 23.51   21.8628517   4.67577284 
23.515     22.76417   4.77118119 
 23.52   22.2709035   4.71920581 
23.525   22.8728013   4.78255176 
 23.53   22.4404656   4.73713686 
23.535   21.9977395   4.69017478 
 23.54   22.2327571   4.71516247 
23.545   22.4649139   4.73971665 
 23.55   23.0665119   4.80276086 
23.555   22.2926356   4.72150777 
 23.56   22.4260293   4.73561287 
23.565   22.2969219   4.72196166 
 23.57   22.6477543   4.75896567 
23.575    22.561947   4.74994179 
 23.58   22.8059823   4.77556094 
23.585     23.10528   4.80679519 
 23.59   22.5008176   4.74350267 
23.595   22.4294751   4.73597668 
  23.6   22.7700876    4.7718013 
23.605   22.3171858   4.72410688 
 23.61   22.3224455   4.72466353 
23.615    22.808559   4.77583071 
 23.62   22.7647586   4.77124288 
23.625   21.9455203    4.6846046 
 23.63   21.6491598   4.65286576 
23.635   22.7300081   4.76759983 
 23.64   21.9680798   4.68701182 
23.645   22.6679328   4.76108525 
 23.65   22.5359179   4.74720106 
23.655   22.4434268    4.7374494 
 23.66   22.9402685   4.78960003 
23.665   22.8366932   4.77877528 
 23.67   22.1609998   4.70754712 
23.675   22.6237953   4.75644776 
 23.68   22.7470072   4.76938226 
23.685   23.1736457    4.8139013 
 23.69   22.7625608   4.77101255 
23.695   22.2956897   4.72183118 
  23.7   22.7982112   4.77474724 
23.705   23.0649603   4.80259933 
 23.71   23.0432099   4.80033435 
23.715   22.8132789   4.77632484 
 23.72   22.5623684   4.74998615 
23.725   22.9704592    4.7927507 
 23.73    23.104138   4.80667639 
23.735   22.6186736   4.75590933 
 23.74   22.6714868   4.76145847 
23.745   23.0592299    4.8020027 
 23.75   22.8848096   4.78380702 
23.755   22.7616486   4.77091695 
 23.76   22.3115028   4.72350535 
23.765   22.7402769   4.76867664 
 23.77   23.1151493   4.80782168 
23.775   22.8036198   4.77531358 
 23.78   23.1440508   4.81082642 
23.785   23.4077561   4.83815627 
 23.79   22.6392161   4.75806852 
23.795   23.4096745   4.83835452 
  23.8   23.3121014    4.8282607 
23.805    22.729178   4.76751277 
 23.81   22.7907887   4.77396991 
23.815   23.0954486   4.80577242 
 23.82    22.884039   4.78372648 
23.825   22.9055608   4.78597542 
 23.83   23.2953816   4.82652894 
23.835   22.9327581   4.78881594 
 23.84   23.1760982   4.81415603 
23.845   23.1435885   4.81077836 
 23.85   23.1192338   4.80824644 
23.855   23.4512846   4.84265264 
 23.86   23.8065146   4.87919201 
23.865    22.662935   4.76056037 
 23.87   23.4280169   4.84024968 
23.875   23.3659474   4.83383361 
 23.88   23.3699064    4.8342431 
23.885    22.730097   4.76760915 
 23.89   23.4389731   4.84138132 
23.895   22.5062134   4.74407139 
  23.9   22.5906819   4.75296559 
23.905   23.7110121   4.86939546 
 23.91   23.9432658   4.89318565 
23.915   23.8032392   4.87885634 
 23.92   23.3522943   4.83242116 
23.925   23.5038265   4.84807452 
 23.93   23.3843498   4.83573674 
23.935   23.8822435   4.88694624 
 23.94   23.8995825   4.88871993 
23.945   22.8412813   4.77925531 
 23.95   23.2668167   4.82356887 
23.955   23.7938928    4.8778984 
 23.96   24.2824625   4.92772387 
23.965   23.9697471   4.89589084 
 23.97   24.2625337   4.92570134 
23.975   24.0357603   4.90262789 
 23.98   24.0172829   4.90074309 
23.985   23.7311053   4.87145823 
 23.99    23.893724    4.8881207 
23.995   23.4288195   4.84033258 
  24.0   23.4033813   4.83770414 
24.005   24.2564249   4.92508121 
 24.01   24.3934922   4.93897684 
24.015   24.3328877   4.93283769 
 24.02   23.8633733   4.88501518 
24.025   24.3913552   4.93876049 
 24.03   24.6487392   4.96474967 
24.035   24.0573376   4.90482799 
 24.04   23.4584109   4.84338837 
24.045   24.7077974   4.97069386 
 24.05   23.9246762   4.89128574 
24.055   24.4768841   4.94741186 
 24.06    23.773608    4.8758187 
24.065   23.7653595   4.87497277 
 24.07   24.5047038    4.9502226 
24.075    24.441895   4.94387449 
 24.08   25.0725617   5.00725091 
24.085   24.8610717   4.98608782 
 24.09    25.208204   5.02077723 
24.095   24.8486397   4.98484099 
  24.1    24.999096    4.9999096 
24.105   24.4829691   4.94802678 
 24.11   24.6759222   4.96748651 
24.115   25.7102015    5.0705228 
 24.12   25.5524515   5.05494327 
24.125   25.2744638   5.02737146 
 24.13   25.6066213   5.06029854 
24.135   25.3589999   5.03577203 
 24.14   25.0912889   5.00912057 
24.145   25.7069897   5.07020608 
 24.15   25.7275352   5.07223178 
24.155   25.7018409   5.06969831 
 24.16   25.5947263   5.05912308 
24.165   26.2078405   5.11935938 
 24.17   26.7718046   5.17414771 
24.175   25.9122791    5.0904105 
 24.18   26.3116402   5.12948733 
24.185   26.4528191   5.14323041 
 24.19   26.1386767   5.11259979 
24.195   25.9525445   5.09436399 
  24.2   25.2875119   5.02866899 
24.205   25.9951051    5.0985395 
 24.21   26.3844488   5.13657948 
24.215   26.4604851   5.14397561 
 24.22   26.3268024   5.13096505 
24.225   26.7931549   5.17621048 
 24.23   26.8303732   5.17980436 
24.235   27.0685842   5.20274775 
 24.24   28.1570716   5.30632373 
24.245   27.2139558    5.2166997 
 24.25    27.770425   5.26976518 
24.255   27.9105186   5.28304066 
 24.26   27.8813363   5.28027805 
24.265    27.973626   5.28900993 
 24.27   28.3405615    5.3235854 
24.275   28.2264376   5.31285588 
 24.28   28.1551283   5.30614062 
24.285   28.3794483   5.32723646 
 24.29   28.9675122   5.38214755 
24.295   28.4170083   5.33076057 
  24.3   29.1581203   5.39982595 
24.305   28.6582773   5.35334263 
 24.31   29.1680581   5.40074607 
24.315   29.7381175   5.45326668 
 24.32   29.9031152   5.46837409 
24.325   29.7611526   5.45537832 
 24.33   29.6110505   5.44160367 
24.335   31.1622684   5.58231748 
 24.34   31.4639536   5.60927389 
24.345   31.4344662   5.60664482 
 24.35   31.1676382   5.58279842 
24.355   30.9572138   5.56392072 
 24.36   32.1893772   5.67356829 
24.365   32.0698143   5.66302166 
 24.37   31.0343928   5.57085207 
24.375   31.5274252   5.61492878 
 24.38    32.796583    5.7268301 
24.385   33.3329773   5.77347186 
 24.39    32.254454   5.67930048 
24.395   33.2658097   5.76765201 
  24.4   33.7144705   5.80641632 
24.405   33.2753776    5.7684814 
 24.41   33.8711631   5.81989373 
24.415   34.5748281   5.88003641 
 24.42   35.5431735   5.96180958 
24.425   35.9623787   5.99686407 
 24.43   35.9687669   5.99739668 
24.435   36.6640855   6.05508757 
 24.44   36.7772139   6.06442198 
24.445   36.6135689   6.05091471 
 24.45   36.9613791   6.07958709 
24.455   37.9058495   6.15677265 
 24.46   38.5860524   6.21176725 
24.465   40.4862269   6.36287882 
 24.47   40.2194769   6.34188276 
24.475    39.819446   6.31026513 
 24.48   41.4680252   6.43956716 
24.485   41.4186515   6.43573239 
 24.49   41.1289422   6.41318503 
24.495   43.1316642   6.56747015 
  24.5   43.1572946   6.56942118 
24.505   44.5513611    6.6746806 
 24.51   44.8004298   6.69331232 
24.515   45.3573247   6.73478468 
 24.52   46.3532377   6.80832121 
24.525    47.231552   6.87252152 
 24.53   48.5528717   6.96798907 
24.535   49.0395017   7.00282098 
 24.54   50.2161513   7.08633554 
24.545    50.051537   7.07471109 
 24.55   51.4305784   7.17151158 
24.555   53.3598481   7.30478255 
 24.56   55.3927111   7.44262797 
24.565   55.3985764     7.443022 
 24.57   57.0820583   7.55526692 
24.575   58.8163208   7.66917993 
 24.58   58.8330819   7.67027261 
24.585   61.3372912   7.83181277 
 24.59   61.9947035   7.87367154 
24.595   64.8527796   8.05312235 
  24.6   66.5367606   8.15700684 
24.605   68.2176101   8.25939526 
 24.61   69.6601883   8.34626793 
24.615   73.0229775    8.5453483 
 24.62   74.0734144   8.60659133 
24.625    76.545015    8.7490008 
 24.63   79.5050556   8.91656075 
24.635   80.2668244   8.95917543 
 24.64   83.4113301   9.13298035 
24.645   86.5899758   9.30537349 
 24.65   87.9697624   9.37921971 
24.655   90.1220136   9.49326148 
 24.66   95.1248929   9.75319911 
24.665   95.6256525   9.77883697 
 24.67   100.636188    10.031759 
24.675   102.759718   10.1370468 
 24.68   105.565346   10.2744998 
24.685   108.506589   10.4166496 
 24.69   112.094958   10.5874906 
24.695   118.125149   10.8685394 
  24.7   121.630935   11.0286416 
24.705   124.482656   11.1571796 
 24.71   129.424965   11.3765093 
24.715   133.452843   11.5521792 
 24.72   135.942689   11.6594463 
24.725   140.285678   11.8442255 
 24.73   146.039102   12.0846639 
24.735   149.483039   12.2263257 
 24.74   153.754983   12.3997977 
24.745   157.784344   12.5612238 
 24.75   160.055721    12.651313 
24.755   164.852401    12.839486 
 24.76   167.005314   12.9230536 
24.765   172.276665   13.1254206 
 24.77   176.934786   13.3016836 
24.775   175.595028   13.2512274 
 24.78    182.96597   13.5264914 
24.785   182.129388   13.4955322 
 24.79   184.886964   13.5973146 
24.795    189.43964   13.7637074 
  24.8   189.140214   13.7528257 
24.805   189.088554   13.7509474 
 24.81   192.219728    13.864333 
24.815   189.305199   13.7588226 
 24.82   191.533709   13.8395704 
24.825    189.82697   13.7777709 
 24.83   189.827675   13.7777965 
24.835   190.634717   13.8070532 
 24.84   187.115365   13.6790118 
24.845   188.445752   13.7275545 
 24.85   187.924478   13.7085549 
24.855   187.141815   13.6799786 
 24.86   187.209694   13.6824594 
24.865    185.08129   13.6044585 
 24.87   182.528205      13.5103 
24.875   182.554452   13.5112713 
 24.88   181.405956   13.4687028 
24.885   179.400854   13.3940604 
 24.89   179.393785   13.3937965 
24.895   176.595429   13.2889213 
  24.9   178.526797    13.361392 
24.905   179.671663   13.4041659 
 24.91   176.225882   13.2750097 
24.915    175.69879    13.255142 
 24.92   177.063692   13.3065282 
24.925   177.010707   13.3045371 
 24.93   179.542286    13.399339 
24.935   179.518671   13.3984578 
 24.94   176.555993   13.2874374 
24.945    180.39213   13.4310137 
 24.95   181.311158   13.4651832 
24.955   180.826537   13.4471758 
 24.96   183.699129   13.5535652 
24.965   181.574535   13.4749595 
 24.97   181.932638   13.4882407 
24.975   183.401307   13.5425739 
 24.98   180.355197   13.4296387 
24.985   181.207874   13.4613474 
 24.99   180.566653   13.4375092 
24.995   177.125491   13.3088501 
  25.0   175.586209   13.2508946 
25.005   170.745841   13.0669752 
 25.01   166.502869   12.9035991 
25.015   166.290638   12.8953727 
 25.02   158.337074    12.583206 
25.025   156.851116   12.5240215 
 25.03   152.310801   12.3414262 
25.035   149.367218   12.2215882 
 25.04   144.563726   12.0234657 
25.045    139.18608    11.797715 
 25.05   136.460576   11.6816341 
25.055   135.402915   11.6362758 
 25.06   133.661377   11.5612014 
25.065   127.771982    11.303627 
 25.07   125.983753   11.2242484 
25.075   123.466964   11.1115689 
 25.08   121.046048   11.0020929 
25.085    119.93946   10.9516876 
 25.09   118.087607   10.8668122 
25.095    116.69821   10.8026946 
  25.1   115.583414   10.7509727 
25.105   116.456662   10.7915088 
 25.11   112.904124   10.6256352 
25.115   113.643154   10.6603543 
 25.12   112.781904   10.6198825 
25.125   112.747722    10.618273 
 25.13   112.528911   10.6079645 
25.135   112.806267   10.6210294 
 25.14   113.519561   10.6545559 
25.145   114.176743   10.6853518 
 25.15   114.550994   10.7028498 
25.155   116.837591   10.8091439 
 25.16   118.215337   10.8726877 
25.165   120.071915   10.9577331 
 25.17   121.007611   11.0003459 
25.175   122.703087   11.0771425 
 25.18   125.344019   11.1957143 
25.185   126.350548    11.240576 
 25.19   130.079573   11.4052432 
25.195   133.277854   11.5446028 
  25.2   134.257875   11.5869701 
25.205   136.276389   11.6737478 
 25.21   140.196304    11.840452 
25.215   145.122046   12.0466612 
 25.22   147.646684   12.1509952 
25.225   149.581451   12.2303496 
 25.23   153.018813   12.3700773 
25.235   155.169764   12.4567156 
 25.24   160.756025   12.6789599 
25.245   162.303894   12.7398545 
 25.25   164.633842    12.830972 
25.255   167.849894   12.9556896 
 25.26   169.197621   13.0075986 
25.265   172.220335   13.1232746 
 25.27   171.552433   13.0978026 
25.275   176.291551   13.2774829 
 25.28   176.920502   13.3011467 
25.285   179.204973   13.3867462 
 25.29   178.944522   13.3770147 
25.295   180.746045   13.4441826 
  25.3   180.912715   13.4503797 
25.305   180.247564   13.4256309 
 25.31    179.89604    13.412533 
25.315    177.79273    13.333894 
 25.32   177.024301   13.3050479 
25.325   174.705783   13.2176315 
 25.33   170.812987   13.0695443 
25.335    171.78921   13.1068383 
 25.34   166.279213   12.8949298 
25.345   163.366282    12.781482 
 25.35    162.60007   12.7514732 
25.355   155.616406   12.4746305 
 25.36   154.475737   12.4288269 
25.365   149.956916   12.2456897 
 25.37   145.118925   12.0465317 
25.375   143.214999   11.9672469 
 25.38   138.064845   11.7500998 
25.385   131.909568   11.4851891 
 25.39   127.964395   11.3121348 
25.395   123.669222   11.1206664 
  25.4   118.350213   10.8788884 
25.405   116.439918    10.790733 
 25.41   112.345163   10.5993001 
25.415   107.851705   10.3851675 
 25.42   104.534251   10.2241993 
25.425   99.5654842   9.97825056 
 25.43   97.3623274   9.86723505 
25.435   94.6902459   9.73089132 
 25.44    90.101029   9.49215618 
25.445    86.839097   9.31874976 
 25.45   85.2105652   9.23095689 
25.455   81.3804957   9.02111388 
 25.46   80.1166173   8.95078864 
25.465   76.0914799   8.72304304 
 25.47   74.9663551   8.65831133 
25.475     72.00304   8.48546051 
 25.48   68.5204093   8.27770556 
25.485   68.5713487   8.28078189 
 25.49   66.4632889   8.15250201 
25.495   63.0035649    7.9374785 
  25.5   62.8076912   7.92513036 
25.505   60.2866728   7.76444929 
 25.51   58.6753421   7.65998317 
25.515   57.5443655   7.58580025 
 25.52   55.6532988   7.46011386 
25.525   54.6597262   7.39322164 
 25.53    54.230528   7.36413797 
25.535   51.8117435   7.19803747 
 25.54   50.1847885   7.08412228 
25.545   49.9366262   7.06658518 
 25.55   47.5918452   6.89868431 
25.555   48.6428352   6.97444157 
 25.56   47.3578157   6.88170152 
25.565   45.4012326   6.73804368 
 25.57   45.8449125   6.77088713 
25.575   45.1805911   6.72165092 
 25.58   43.7836179   6.61691907 
25.585   42.9186988   6.55123643 
 25.59   42.9875465   6.55648888 
25.595   41.7485968   6.46131541 
  25.6   41.6657684   6.45490266 
25.605   39.7769523    6.3068972 
 25.61   39.4243944   6.27888481 
25.615   39.1895516   6.26015588 
 25.62   39.4886709   6.28400118 
25.625   39.1159975   6.25427834 
 25.63   37.8820699   6.15484118 
25.635   37.5120405   6.12470738 
 25.64    37.664686   6.13715618 
25.645    36.638288   6.05295696 
 25.65   36.1266968   6.01054879 
25.655   36.8437157   6.06990245 
 25.66   36.1869606   6.01555987 
25.665   35.7228638    5.9768607 
 25.67   36.0960155   6.00799597 
25.675   34.3260973   5.85884778 
 25.68   35.4413376   5.95326277 
25.685   34.7467387   5.89463644 
 25.69   35.0702881   5.92201723 
25.695   33.7804475   5.81209493 
  25.7    34.140077   5.84295105 
25.705   33.2779711   5.76870619 
 25.71   33.5188129   5.78954341 
25.715   33.4656531   5.78495057 
 25.72   33.0315504    5.7473081 
25.725   33.0651925   5.75023413 
 25.73   33.5704544   5.79400159 
25.735   33.3902165   5.77842682 
 25.74    33.022439   5.74651538 
25.745   32.4285441   5.69460658 
 25.75   32.2325866   5.67737497 
25.755   32.4530322   5.69675629 
 25.76   32.9632034   5.74135902 
25.765   33.3536529   5.77526215 
 25.77   33.2597866   5.76712984 
25.775   33.8872464   5.82127532 
 25.78   33.2561896   5.76681798 
25.785   33.5572274   5.79286004 
 25.79   33.0899944   5.75239032 
25.795   33.8241581   5.81585403 
  25.8   34.2823483   5.85511301 
25.805   33.9992521   5.83088776 
 25.81   33.4232951   5.78128836 
25.815    35.155093   5.92917304 
 25.82    34.144838   5.84335845 
25.825   35.4574274   5.95461396 
 25.83   35.5894612   5.96569033 
25.835   35.7998947   5.98330132 
 25.84   36.0578174   6.00481619 
25.845   35.3977122   5.94959765 
 25.85   37.4254695   6.11763594 
25.855   37.7950103   6.14776466 
 25.86   38.7705162   6.22659748 
25.865   38.1228769   6.17437259 
 25.87   39.4001983   6.27695772 
25.875   39.1268405   6.25514512 
 25.88   40.5277073   6.36613755 
25.885   40.8205228   6.38909405 
 25.89    40.556432    6.3683932 
25.895    42.005157   6.48113856 
  25.9   42.6929543   6.53398456 
25.905   43.5436699   6.59876275 
 25.91   44.8605807   6.69780417 
25.915   45.4167982   6.73919863 
 25.92    47.417364   6.88602672 
25.925    47.716969   6.90774703 
 25.93   46.9982538   6.85552724 
25.935   48.8716287   6.99082461 
 25.94   49.4709161   7.03355643 
25.945   49.7478442   7.05321517 
 25.95   50.9976762   7.14126573 
25.955   50.8290617   7.12945031 
 25.96   51.0726681    7.1465144 
25.965   51.7453442   7.19342367 
 25.97   51.0944868   7.14804077 
25.975   51.6398538   7.18608751 
 25.98   50.1514831   7.08177118 
25.985   51.2381645   7.15808385 
 25.99   51.1485134   7.15181889 
25.995   48.6624194   6.97584543 
  26.0    47.438795   6.88758267 
26.005   47.9937766   6.92775408 
 26.01   45.9749333   6.78048179 
26.015   45.3442427   6.73381338 
 26.02   44.2797786   6.65430527 
26.025   42.1880849   6.49523555 
 26.03   42.1312477   6.49085878 
26.035    41.495833   6.44172593 
 26.04   39.8355305   6.31153947 
26.045   38.8646818   6.23415445 
 26.05   38.0585905   6.16916449 
26.055   36.1912175   6.01591368 
 26.06   36.0706885   6.00588782 
26.065   35.0557126   5.92078648 
 26.07   34.5556224   5.87840304 
26.075   34.2554036    5.8528116 
 26.08   33.8245384   5.81588672 
26.085   33.3698812   5.77666696 
 26.09    32.441037   5.69570338 
26.095   31.2527036   5.59041175 
  26.1   30.8813287   5.55709715 
26.105   30.7154303   5.54215033 
 26.11   29.7951607   5.45849436 
26.115   28.8945141   5.37536176 
 26.12    29.098215   5.39427613 
26.125   28.3998632    5.3291522 
 26.13   28.6468446   5.35227471 
26.135   28.3518988   5.32465011 
 26.14   27.0802473   5.20386849 
26.145    27.486799   5.24278542 
 26.15   26.8118951   5.17802039 
26.155   26.6787912   5.16515162 
 26.16   26.3808349    5.1362277 
26.165   26.1182929   5.11060593 
 26.17    26.202075   5.11879624 
26.175   25.5190593   5.05163927 
 26.18   25.4489222   5.04469248 
26.185   24.6738008   4.96727298 
 26.19   25.3001824   5.02992867 
26.195   24.3849143   4.93810838 
  26.2   24.7183295   4.97175316 
26.205   24.3105323    4.9305712 
 26.21   24.6464527   4.96451938 
26.215   23.6228178   4.86033104 
 26.22   23.7635281   4.87478493 
26.225   23.4929016   4.84694766 
 26.23   23.6809954    4.8663123 
26.235   23.5172959   4.84946346 
 26.24   23.3978478   4.83713219 
26.245   23.2230506   4.81903005 
 26.25   23.1911737   4.81572152 
26.255   23.5910363   4.85706046 
 26.26   23.2651245   4.82339346 
26.265   23.1724033   4.81377225 
 26.27   23.0458025   4.80060439 
26.275   22.0313276    4.6937541 
 26.28   22.8632374   4.78155178 
26.285   22.7147295   4.76599722 
 26.29   20.9939792   4.58191873 
26.295    21.828994    4.6721509 
  26.3   21.5948708   4.64702817 
26.305   21.8585354   4.67531127 
 26.31    21.460236    4.6325194 
26.315   21.4122324   4.62733535 
 26.32   21.9914106   4.68950004 
26.325    21.642215   4.65211941 
 26.33   21.1818784   4.60237747 
26.335   21.1474053    4.5986308 
 26.34   21.4621119   4.63272187 
26.345   21.2359554   4.60824862 
 26.35    21.498342   4.63663046 
26.355   21.5424933   4.64138916 
 26.36   21.3548537   4.62113122 
26.365   21.5794549   4.64536919 
 26.37   21.0223906   4.58501806 
26.375   20.4400736   4.52106996 
 26.38   21.2875773   4.61384626 
26.385    20.789073   4.55950359 
 26.39   20.9048776   4.57218521 
26.395   21.2461396   4.60935349 
  26.4   21.0650434   4.58966703 
26.405   20.0759515   4.48061955 
 26.41    21.142752   4.59812483 
26.415   20.7582316   4.55612024 
 26.42   20.2398223     4.498869 
26.425   20.2373739   4.49859688 
 26.43   21.1813384    4.6023188 
26.435   20.9718219   4.57950018 
 26.44   20.6955718   4.54923859 
26.445    20.362009   4.51242828 
 26.45   19.6806182   4.43628428 
26.455   21.3026931   4.61548406 
 26.46   21.2472451   4.60947341 
26.465   20.4020956    4.5168679 
 26.47   20.1019137   4.48351577 
26.475   20.3241581   4.50823226 
 26.48   20.3102674    4.5066914 
26.485   20.6475396   4.54395638 
 26.49   20.0141703   4.47371996 
26.495   20.5880687   4.53740771 
  26.5     20.27011   4.50223389 
26.505   19.5530982   4.42188853 
 26.51    20.080525   4.48112988 
26.515   20.2077795   4.49530639 
 26.52   20.1342776   4.48712353 
26.525   19.9609866   4.46777199 
 26.53   20.5399908   4.53210667 
26.535   19.9282536   4.46410726 
 26.54   19.6920396   4.43757136 
26.545   19.9736563   4.46918967 
 26.55   20.2724446   4.50249316 
26.555   20.3453181   4.51057847 
 26.56   20.4380881   4.52085038 
26.565   20.0495173   4.47766874 
 26.57   20.4816482    4.5256655 
26.575   19.8551013   4.45590634 
 26.58   19.6564489    4.4335594 
26.585   19.5321249   4.41951637 
 26.59   20.4829972   4.52581454 
26.595   19.8170302   4.45163231 
  26.6   19.9991933   4.47204577 
26.605   19.7998544   4.44970273 
 26.61   19.8602355   4.45648242 
26.615   19.6896318   4.43730005 
 26.62   19.5627836   4.42298357 
26.625   19.4319108   4.40816411 
 26.63   19.1771131   4.37916809 
26.635   19.7855238   4.44809215 
 26.64   19.3803975   4.40231729 
26.645    19.458158   4.41114021 
 26.65   19.6102123   4.42834193 
26.655   19.0914759   4.36937935 
 26.66    19.614851   4.42886565 
26.665     19.42384   4.40724857 
 26.67   20.4368835   4.52071714 
26.675   19.3324791   4.39687152 
 26.68   19.4559145   4.41088591 
26.685   20.0648157   4.47937671 
 26.69   19.7173289    4.4404199 
26.695   19.6301271   4.43058993 
  26.7   19.1700323   4.37835955 
26.705   19.7237021   4.44113748 
 26.71   19.6601199   4.43397338 
26.715   19.2887817   4.39189956 
 26.72   19.4963124   4.41546287 
26.725   19.5650743   4.42324251 
 26.73   19.6530277   4.43317355 
26.735   19.5255504    4.4187725 
 26.74   19.1720621   4.37859133 
26.745   18.5955725    4.3122584 
 26.75   19.5956932    4.4267023 
26.755    18.956663   4.35392501 
 26.76   19.3628205    4.4003205 
26.765   18.7162414   4.32622716 
 26.77   19.4692513   4.41239746 
26.775   19.3421648    4.3979728 
 26.78   19.5437824   4.42083504 
26.785   19.3359245    4.3972633 
 26.79   19.6913054   4.43748863 
26.795   19.4186872   4.40666396 
  26.8   19.0930195   4.36955598 
26.805   19.5223183   4.41840676 
 26.81   18.9325976   4.35116049 
26.815   19.1758003   4.37901819 
 26.82   18.6737435   4.32131271 
26.825   18.7856114   4.33423712 
 26.83    19.384606   4.40279524 
26.835   18.9224347    4.3499925 
 26.84   19.3203343   4.39549022 
26.845   19.2762474   4.39047234 
 26.85   19.5788033   4.42479415 
26.855   18.6780591   4.32181202 
 26.86   19.6290754   4.43047123 
26.865   19.3052422   4.39377312 
 26.87   18.8719447   4.34418516 
26.875   19.2135486    4.3833262 
 26.88    18.704447   4.32486381 
26.885    19.788295   4.44840364 
 26.89   19.6402956   4.43173731 
26.895   18.6186433    4.3149326 
  26.9   19.4557522   4.41086751 
26.905    19.228862   4.38507263 
 26.91   19.7385174   4.44280513 
26.915   18.8884498   4.34608442 
 26.92   18.2706687   4.27442028 
26.925   19.7446393   4.44349404 
 26.93   19.3298306   4.39657032 
26.935   19.0041846   4.35937892 
 26.94   18.3451294   4.28312145 
26.945   18.4393635     4.294108 
 26.95   18.6044046   4.31328235 
26.955   18.6981644   4.32413742 
 26.96   18.5771751   4.31012472 
26.965   18.6783028   4.32184021 
 26.97    19.351292   4.39901034 
26.975   19.3922666   4.40366513 
 26.98   19.0701238   4.36693528 
26.985   19.4670485   4.41214784 
 26.99   18.8006767   4.33597471 
26.995   19.0353203   4.36294858 
  27.0   19.2080264   4.38269625 
27.005   18.7913083   4.33489427 
 27.01   20.0772116   4.48076016 
27.015   18.8595121   4.34275398 
 27.02   19.0372489    4.3631696 
27.025   18.9547278   4.35370277 
 27.03   19.0071077   4.35971418 
27.035   18.9924778     4.358036 
 27.04   18.7789122   4.33346422 
27.045   18.8605624    4.3428749 
 27.05   20.0529842   4.47805585 
27.055   19.0739456   4.36737284 
 27.06   18.3869888   4.28800522 
27.065   18.9654818   4.35493763 
 27.07   19.0075338   4.35976305 
27.075   19.1072703   4.37118637 
 27.08   18.6199704   4.31508638 
27.085   18.9247418   4.35025768 
 27.09   19.0031576   4.35926114 
27.095   18.9840467    4.3570686 
  27.1   19.0326838   4.36264643 
27.105   18.5893883   4.31154129 
 27.11   18.9011793   4.34754866 
27.115   19.1970566   4.38144458 
 27.12   19.5639575   4.42311626 
27.125    19.279607   4.39085493 
 27.13    19.152979   4.37641166 
27.135   18.6814426   4.32220345 
 27.14   18.9859875    4.3572913 
27.145   19.0170935   4.36085926 
 27.15   18.3899579   4.28835141 
27.155   18.6514156   4.31872847 
 27.16   19.1450421   4.37550478 
27.165   18.7864616   4.33433519 
 27.17   19.3153145   4.39491916 
27.175   18.3628406   4.28518851 
 27.18   18.8398898   4.34049419 
27.185   19.4089433   4.40555822 
 27.19   18.7845406   4.33411359 
27.195   19.1061638   4.37105981 
  27.2   18.8909314   4.34636992 
27.205   19.4184861   4.40664114 
 27.21   19.2748083   4.39030846 
27.215   18.5316601   4.30484148 
 27.22    19.175525   4.37898675 
27.225   19.2761667   4.39046315 
 27.23    19.047834   4.36438243 
27.235   19.0644042   4.36628037 
 27.24   18.9912327   4.35789315 
27.245   18.7787631   4.33344702 
 27.25    18.240934   4.27094064 
27.255   18.8994044   4.34734452 
 27.26   19.4230468   4.40715858 
27.265   19.3593739   4.39992885 
 27.27   18.7185935   4.32649899 
27.275   19.0721871   4.36717152 
 27.28   18.4317004   4.29321563 
27.285   19.2041531   4.38225434 
 27.29   19.1450084   4.37550093 
27.295   18.7659721   4.33197092 
  27.3   19.6478049   4.43258445 
27.305   19.1787652   4.37935671 
 27.31   19.2572301   4.38830606 
27.315   18.6794711   4.32197537 
 27.32   18.8680033   4.34373149 
27.325   19.3732475   4.40150514 
 27.33   19.5600027   4.42266918 
27.335   19.3430208   4.39807012 
 27.34   19.1560376   4.37676109 
27.345   19.0986204   4.37019684 
 27.35    19.547504   4.42125593 
27.355   18.4957377   4.30066712 
 27.36   19.1552937    4.3766761 
27.365   18.9720026   4.35568623 
 27.37    19.144637   4.37545849 
27.375   18.9548492   4.35371671 
 27.38   18.3704646   4.28607799 
27.385   18.6512615   4.31871063 
 27.39    19.197115   4.38145125 
27.395   18.3729393   4.28636667 
  27.4   19.9295509   4.46425256 
27.405   18.9487283   4.35301371 
 27.41   18.3571877   4.28452887 
27.415   19.4084887   4.40550663 
 27.42    19.109201   4.37140721 
27.425   18.7126142   4.32580792 
 27.43   19.2606929   4.38870059 
27.435   19.3926457   4.40370818 
 27.44   19.0181941   4.36098545 
27.445   18.9514417   4.35332537 
 27.45   18.8775111   4.34482579 
27.455   19.2732779   4.39013415 
 27.46   19.3528066   4.39918249 
27.465   18.5283875   4.30446134 
 27.47    18.883525   4.34551781 
27.475   19.1230096   4.37298635 
 27.48   18.4487943   4.29520597 
27.485   19.4191063    4.4067115 
 27.49   19.1342443   4.37427072 
27.495   19.3185422   4.39528637 
  27.5   19.4571392   4.41102473 
27.505   19.4690555   4.41237527 
 27.51   19.2120783   4.38315849 
27.515   19.5177586   4.41789074 
 27.52   19.1999849   4.38177874 
27.525   19.0747461   4.36746449 
 27.53   19.3446942   4.39826036 
27.535   18.7396777   4.32893494 
 27.54   19.7590471   4.44511497 
27.545    19.441404   4.40924076 
 27.55   18.9053613   4.34802958 
27.555   19.5802665   4.42495949 
 27.56   19.1507622   4.37615839 
27.565   19.1709461    4.3784639 
 27.57   19.2605577    4.3886852 
27.575   19.2922253   4.39229158 
 27.58   19.3787384   4.40212885 
27.585   20.0437168   4.47702097 
 27.59   18.9416141   4.35219647 
27.595   19.8643026   4.45693871 
  27.6   19.4170785   4.40648142 
27.605   19.4460849   4.40977153 
 27.61   19.5855176    4.4255528 
27.615   19.7840973    4.4479318 
 27.62    19.356487   4.39960078 
27.625   19.5979237   4.42695422 
 27.63   19.5384819   4.42023551 
27.635   20.2747933   4.50275396 
 27.64   19.2012467   4.38192271 
27.645   19.1237247   4.37306811 
 27.65   19.6825577   4.43650287 
27.655   20.1523469   4.48913654 
 27.66   19.8737279   4.45799596 
27.665   19.4690802   4.41237806 
 27.67   19.7945011   4.44910115 
27.675   19.8805303   4.45875882 
 27.68   20.0843186   4.48155314 
27.685   19.8184569   4.45179255 
 27.69   19.9769955   4.46956324 
27.695   20.5033469   4.52806216 
  27.7   19.5386557   4.42025516 
27.705   19.4780522   4.41339463 
 27.71   20.3213102   4.50791639 
27.715   19.6542621   4.43331277 
 27.72   19.9262239   4.46387991 
27.725   19.7047022   4.43899788 
 27.73   20.6204637   4.54097607 
27.735   19.6516532   4.43301852 
 27.74   19.9623361   4.46792302 
27.745   20.5120383   4.52902178 
 27.75   20.4859861   4.52614473 
27.755   20.9799177   4.58038401 
 27.76   20.7605262   4.55637204 
27.765   20.8377163   4.56483475 
 27.77    20.908985   4.57263437 
27.775   20.5377273   4.53185694 
 27.78   21.1831127   4.60251156 
27.785   21.2725742    4.6122201 
 27.79   20.5844135    4.5370049 
27.795   21.3447425   4.62003706 
  27.8   21.1509708   4.59901846 
27.805   21.0522334   4.58827129 
 27.81   21.3357335   4.61906197 
27.815   21.2567937   4.61050905 
 27.82   21.5758541    4.6449816 
27.825   21.2589409    4.6107419 
 27.83   21.0147607   4.58418594 
27.835   21.3548189   4.62112745 
 27.84   20.8821408   4.56969811 
27.845   21.7372608   4.66232354 
 27.85   21.8805961   4.67766994 
27.855   21.8563468    4.6750772 
 27.86   22.1660134   4.70807958 
27.865   22.1254918   4.70377421 
 27.87   22.2701778   4.71912892 
27.875   22.5279086    4.7463574 
 27.88   21.9045795   4.68023285 
27.885   22.3018091   4.72247913 
 27.89    22.514826   4.74497903 
27.895   22.8898912   4.78433812 
  27.9   22.8920493   4.78456365 
27.905   22.9919918   4.79499654 
 27.91   22.7572207   4.77045289 
27.915   23.5219626    4.8499446 
 27.92   23.1231548   4.80865416 
27.925   23.3449367   4.83165982 
 27.93   23.4022589   4.83758813 
27.935   23.9719519     4.896116 
 27.94   24.0349335   4.90254358 
27.945   23.3819586   4.83548949 
 27.95   23.8694196   4.88563401 
27.955   23.9430201   4.89316055 
 27.96   24.4397893   4.94366153 
27.965   24.7913551   4.97909179 
 27.97   25.1235053   5.01233531 
27.975   25.4023808   5.04007746 
 27.98   25.2558457   5.02551945 
27.985   25.5696511   5.05664426 
 27.99   24.9002206   4.99001208 
27.995   25.5641828   5.05610352 
  28.0   26.2914139   5.12751537 
28.005    25.787486   5.07813804 
 28.01   25.9779917   5.09686096 
28.015   26.3589558   5.13409737 
 28.02   26.3471255    5.1329451 
28.025   25.8358709   5.08289986 
 28.03   26.7787837   5.17482209 
28.035   27.4759763   5.24175317 
 28.04   27.5380178   5.24766785 
28.045   27.4191168   5.23632665 
 28.05   27.4995709   5.24400332 
28.055   28.9494676   5.38047095 
 28.06   29.0328618   5.38821508 
28.065   28.6701598   5.35445233 
 28.07   28.8162723   5.36807901 
28.075   29.2987457   5.41283158 
 28.08      30.8976   5.55856096 
28.085    30.126107   5.48872544 
 28.09   30.6443769   5.53573634 
28.095    30.823743   5.55191345 
  28.1   31.6884206   5.62924689 
28.105   32.8183252   5.72872806 
 28.11   32.8850771   5.73455117 
28.115   34.3690806   5.86251487 
 28.12   33.8966662   5.82208435 
28.125   34.2983544   5.85647969 
 28.13   35.4237553   5.95178589 
28.135   35.8710082   5.98924104 
 28.14    36.570087   6.04732065 
28.145   37.3428536   6.11087994 
 28.15   38.4291849   6.19912775 
28.155   38.2144336    6.1817824 
 28.16   39.7362275   6.30366778 
28.165    40.094768   6.33204296 
 28.17   40.4311474   6.35854916 
28.175   42.4546317   6.51572188 
 28.18   42.1373948   6.49133228 
28.185   43.8405161   6.62121712 
 28.19   45.6083323   6.75339413 
28.195    45.411299   6.73879062 
  28.2   46.4861623   6.81807614 
28.205   47.2104806   6.87098833 
 28.21   49.5757215   7.04100287 
28.215    49.670821    7.0477529 
 28.22   50.9503164   7.13794903 
28.225   50.7610975   7.12468227 
 28.23   51.4726297   7.17444282 
28.235   54.8877196   7.40862468 
 28.24   54.5008873   7.38247162 
28.245     56.92793   7.54505997 
 28.25   56.4873823   7.51580883 
28.255   58.5338935   7.65074463 
 28.26    60.960472   7.80771874 
28.265   59.6255149   7.72175594 
 28.27    61.530945   7.84416631 
28.275   62.9818439   7.93611012 
 28.28   63.6925287   7.98075991 
28.285   64.2440708   8.01523991 
 28.29   64.6134545   8.03824947 
28.295   67.4912479   8.21530571 
  28.3   67.0419968   8.18791774 
28.305   68.3264024   8.26597861 
 28.31   69.5168323   8.33767547 
28.315   70.3013498   8.38459002 
 28.32   70.6833301   8.40733787 
28.325   71.7171115    8.4685956 
 28.33   72.2542936   8.50025256 
28.335   74.3455646   8.62238741 
 28.34   75.9436328   8.71456441 
28.345   76.2236231   8.73061413 
 28.35   78.2904215   8.84818747 
28.355   78.5351313   8.86200493 
 28.36   79.4654956   8.91434213 
28.365    79.793614   8.93272713 
 28.37   82.5250273   9.08432867 
28.375   82.2087723   9.06690533 
 28.38   83.7645976   9.15230013 
28.385   85.4152702   9.24203821 
 28.39     85.80419   9.26305511 
28.395   88.7149127   9.41885942 
  28.4   91.2785676   9.55398177 
28.405   92.5050342   9.61795374 
 28.41   93.5125592    9.6701892 
28.415   95.6198333   9.77853942 
 28.42    98.368443   9.91808666 
28.425   100.884319   10.0441186 
 28.43   102.553276   10.1268591 
28.435   104.761553   10.2353091 
 28.44   108.629546   10.4225499 
28.445   109.958099   10.4860907 
 28.45   112.918878   10.6263295 
28.455    115.16209   10.7313601 
 28.46   116.477204   10.7924605 
28.465   120.421704   10.9736823 
 28.47   123.315327   11.1047435 
28.475   125.098442   11.1847415 
 28.48   129.628044   11.3854312 
28.485   132.780051   11.5230227 
 28.49   133.380749   11.5490584 
28.495   136.390344   11.6786277 
  28.5   138.193899   11.7555901 
28.505    142.23891   11.9263955 
 28.51   144.415326   12.0172928 
28.515   145.865707   12.0774876 
 28.52    147.21887   12.1333783 
28.525   148.534136   12.1874581 
 28.53   150.945415   12.2859845 
28.535   151.535213    12.309964 
 28.54   154.984452   12.4492752 
28.545   151.952852   12.3269158 
 28.55   151.593108   12.3123153 
28.555   152.739895   12.3587983 
 28.56   151.974313   12.3277862 
28.565   151.202426   12.2964396 
 28.57   150.530123   12.2690718 
28.575   148.330069   12.1790833 
 28.58   147.180533   12.1317984 
28.585    147.11479   12.1290886 
 28.59   143.036547   11.9597888 
28.595   139.982694   11.8314282 
  28.6    136.85157   11.6983576 
28.605    132.83539   11.5254236 
 28.61   131.170015   11.4529479 
28.615   126.017861   11.2257677 
 28.62   121.041524   11.0018873 
28.625   117.653151   10.8468037 
 28.63   115.806584   10.7613468 
28.635   109.544235   10.4663382 
 28.64   105.916345   10.2915667 
28.645   103.669823   10.1818379 
 28.65   99.1050139   9.95515012 
28.655   96.3673211   9.81668585 
 28.66   93.5263274   9.67090106 
28.665   89.8351298   9.47813957 
 28.67   88.9865835   9.43327003 
28.675   83.5654357   9.14141322 
 28.68   81.0978524    9.0054346 
28.685   78.9895741   8.88760789 
 28.69   75.6493448   8.69766318 
28.695   74.1356764   8.61020768 
  28.7   71.2880388   8.44322443 
28.705   67.1629181   8.19529854 
 28.71   65.9802135   8.12282054 
28.715   64.7918999   8.04934158 
 28.72   61.9162383    7.8686872 
28.725   61.5280806   7.84398372 
 28.73   57.4993776    7.5828344 
28.735   56.5876488   7.52247624 
 28.74   55.9726371   7.48148629 
28.745   54.1635751   7.35959069 
 28.75   52.4308388   7.24091423 
28.755   52.1869793    7.2240556 
 28.76   50.2665949   7.08989386 
28.765   49.5684095   7.04048361 
 28.77   48.2089626   6.94326743 
28.775   47.1400276   6.86585957 
 28.78   45.2961095   6.73023844 
28.785   45.1832772   6.72185073 
 28.79   43.7551391   6.61476675 
28.795   43.3706554   6.58564009 
  28.8   42.3766401   6.50973426 
28.805   40.8393571   6.39056783 
 28.81    40.413838    6.3571879 
28.815   40.0663209   6.32979628 
 28.82   39.0661268   6.25029014 
28.825   39.0692007   6.25053603 
 28.83   38.8673148   6.23436563 
28.835   37.8366878   6.15115337 
 28.84      36.3539   6.02941954 
28.845   36.7526377   6.06239537 
 28.85   36.1583128   6.01317826 
28.855   35.9719273   5.99766015 
 28.86    35.003196   5.91634989 
28.865   35.6334543   5.96937638 
 28.87   34.7760411   5.89712142 
28.875   33.8780719   5.82048726 
 28.88   33.9264118   5.82463834 
28.885     33.18115   5.76030815 
 28.89   33.4259034   5.78151393 
28.895   32.3574659   5.68836232 
  28.9   33.1978338   5.76175614 
28.905   32.3365126   5.68652026 
 28.91   32.5220474   5.70281048 
28.915   31.5073814   5.61314363 
 28.92   31.4508455   5.60810534 
28.925   31.3627399   5.60024463 
 28.93   31.9401199   5.65155907 
28.935      31.2083   5.58643893 
 28.94   31.4801891   5.61072091 
28.945    31.037056   5.57109109 
 28.95   31.0239782   5.56991725 
28.955   30.6706824   5.53811181 
 28.96   30.7845482   5.54838248 
28.965   31.2091769   5.58651742 
 28.97   30.7062114   5.54131857 
28.975   30.9072668   5.55943044 
 28.98   30.7065676    5.5413507 
28.985   30.5749687   5.52946369 
 28.99   31.6820307    5.6286793 
28.995   30.4706832   5.52002566 
  29.0   30.5404234   5.52633906 
29.005   31.1947605   5.58522699 
 29.01   31.4409703   5.60722483 
29.015   30.6499797   5.53624238 
 29.02   32.3897733    5.6912014 
29.025    31.855465   5.64406458 
 29.03   31.5134608   5.61368514 
29.035   32.1677297   5.67166022 
 29.04   32.4631935   5.69764807 
29.045   33.1591433   5.75839763 
 29.05   32.6879171   5.71733479 
29.055    32.771198   5.72461335 
 29.06   32.7580189   5.72346214 
29.065   33.2368817   5.76514369 
 29.07   33.6569331   5.80145956 
29.075   34.0843368   5.83817924 
 29.08   33.8785993   5.82053256 
29.085   34.1565727   5.84436247 
 29.09   34.1493384   5.84374352 
29.095   34.3922743   5.86449268 
  29.1   35.2532799   5.93744726 
29.105   34.2527089   5.85258139 
 29.11   33.9885005   5.82996574 
29.115    34.705583   5.89114446 
 29.12   34.0767586   5.83753018 
29.125   33.1685255   5.75921223 
 29.13   32.9924095   5.74390194 
29.135   32.8127102   5.72823797 
 29.14   32.0466984   5.66098034 
29.145   33.0230893   5.74657196 
 29.15   31.1677063   5.58280452 
29.155   30.4254716   5.51592889 
 29.16   30.6088784   5.53252912 
29.165   30.0307746   5.48003418 
 29.17   30.1853697   5.49412138 
29.175    29.732399   5.45274234 
 29.18   29.2460219   5.40795913 
29.185   28.6921571   5.35650605 
 29.19   27.6011811   5.25368262 
29.195   27.3117514   5.22606462 
  29.2    27.440195   5.23833896 
29.205   27.2935084   5.22431894 
 29.21   26.9049072   5.18699404 
29.215   26.4032421   5.13840852 
 29.22    26.247379   5.12321959 
29.225   25.2971162   5.02962387 
 29.23   25.4172604   5.04155338 
29.235   25.4338864     5.043202 
 29.24   24.8542232   4.98540101 
29.245   25.7592534   5.07535746 
 29.25     24.21475    4.9208485 
29.255   24.3664904   4.93624254 
 29.26   23.6084231   4.85884997 
29.265   24.3921794   4.93884393 
 29.27   23.4955706   4.84722298 
29.275   23.3879502     4.836109 
 29.28   23.5388382   4.85168406 
29.285   23.6614995   4.86430874 
 29.29   22.8984143   4.78522876 
29.295   22.9553717   4.79117644 
  29.3   23.0635222    4.8024496 
29.305   22.3106858   4.72341887 
 29.31   22.0970412   4.70074901 
29.315   21.8119354   4.67032498 
 29.32   22.1213641   4.70333543 
29.325   22.8117248   4.77616214 
 29.33   21.8783809   4.67743316 
29.335   22.0895778   4.69995508 
 29.34   20.6422944   4.54337918 
29.345   21.2840873   4.61346803 
 29.35   21.8248481    4.6717072 
29.355   21.5944256   4.64698027 
 29.36   21.6068845   4.64832061 
29.365   20.9722291   4.57954464 
 29.37   21.2300127   4.60760379 
29.375   20.8111608   4.56192512 
 29.38   21.4357738   4.62987838 
29.385   21.0020288   4.58279705 
 29.39    20.431657   4.52013905 
29.395   21.1881035   4.60305372 
  29.4   20.3439975   4.51043208 
29.405   20.5268871   4.53066078 
 29.41   20.5823716   4.53677987 
29.415   20.8525338   4.56645747 
 29.42   20.3362105   4.50956877 
29.425   20.7982614   4.56051109 
 29.43   20.3928333   4.51584248 
29.435   20.2251215   4.49723487 
 29.44   20.5360355   4.53167027 
29.445     20.47657   4.52510442 
 29.45   19.9944315   4.47151333 
29.455   20.1597449   4.48996045 
 29.46   20.1487016   4.48873051 
29.465   20.0154435   4.47386226 
 29.47   20.0498922    4.4777106 
29.475   19.3463413    4.3984476 
 29.48   19.9464637   4.46614641 
29.485   20.3485351   4.51093506 
 29.49   19.7236656   4.44113337 
29.495   20.1777231   4.49196205 
  29.5   20.2323806   4.49804187 
29.505    20.132411   4.48691553 
 29.51   19.3942761   4.40389329 
29.515   19.7109675   4.43970354 
 29.52    19.451221   4.41035384 
29.525   19.8802591   4.45872842 
 29.53   19.8488548   4.45520536 
29.535   20.0365843   4.47622434 
 29.54    19.616067   4.42900294 
29.545   18.9999378   4.35889181 
 29.55   19.6324853   4.43085605 
29.555   20.3639839    4.5126471 
 29.56   18.9375224   4.35172637 
29.565   19.7710336   4.44646304 
 29.57   19.4298833   4.40793413 
29.575   19.5006224   4.41595091 
 29.58   19.5666514   4.42342079 
29.585   19.8122651   4.45109707 
 29.59    19.601004   4.42730211 
29.595    19.223261   4.38443395 
  29.6    19.411379   4.40583465 
29.605   19.5225734   4.41843562 
 29.61    19.784062   4.44792784 
29.615   19.9471194   4.46621981 
 29.62   19.9892427   4.47093309 
29.625   19.1513035   4.37622023 
 29.63   19.2551781   4.38807225 
29.635   20.1632646    4.4903524 
 29.64    19.518454   4.41796945 
29.645   19.3452711   4.39832594 
 29.65   19.7696216   4.44630427 
29.655   19.2084649   4.38274628 
 29.66   18.9582049   4.35410207 
29.665   20.1960148   4.49399764 
 29.67   20.2286796   4.49763044 
29.675   19.5333933   4.41965986 
 29.68   19.8138838    4.4512789 
29.685   19.4427882   4.40939771 
 29.69    19.850929   4.45543814 
29.695   19.4713241   4.41263233 
  29.7   19.6993589   4.43839599 
29.705   19.5388645   4.42027878 
 29.71   19.8759008   4.45823965 
29.715    19.400088   4.40455309 
 29.72   19.5953691   4.42666568 
29.725   19.2964681   4.39277454 
 29.73   19.2848396   4.39145074 
29.735   19.3016054   4.39335924 
 29.74    19.099707   4.37032116 
29.745   19.7541734   4.44456672 
 29.75   19.2888533   4.39190771 
29.755   19.2841572   4.39137304 
 29.76   19.0830227   4.36841192 
29.765    18.776628   4.33320066 
 29.77   18.5912144   4.31175305 
29.775    19.367926   4.40090059 
 29.78   19.4139876   4.40613069 
29.785   19.4576412   4.41108164 
 29.79   19.4416505   4.40926871 
29.795   18.9813958   4.35676437 
  29.8   19.1931152   4.38099477 
29.805   19.6002486   4.42721681 
 29.81   18.2619944   4.27340548 
29.815   19.4050981   4.40512181 
 29.82   19.0153124   4.36065504 
29.825   18.5778206   4.31019961 
 29.83   19.1017891   4.37055936 
29.835   19.0781231   4.36785109 
 29.84   19.0034351   4.35929296 
29.845   18.7176152   4.32638593 
 29.85   18.5209663   4.30359922 
29.855   18.3712846   4.28617365 
 29.86   18.3950144   4.28894094 
29.865   18.7361615   4.32852879 
 29.87   18.7800324   4.33359347 
29.875   18.7032299    4.3247231 
 29.88   18.6809429   4.32214564 
29.885   18.5833922   4.31084588 
 29.89   18.5069902   4.30197515 
29.895   18.7799266   4.33358127 
  29.9   18.8676223   4.34368764 
29.905   18.5299801   4.30464634 
 29.91   18.1602724   4.26148711 
29.915   18.7548997   4.33069275 
 29.92   18.0980323   4.25417822 
29.925   18.3175778   4.27990395 
 29.93   18.6075237    4.3136439 
29.935   18.8747146   4.34450396 
 29.94   18.4911709   4.30013615 
29.945   18.8424977   4.34079459 
 29.95   18.3033084    4.2782366 
29.955   17.9940236   4.24193631 
 29.96   18.8236986   4.33862866 
29.965   18.7462789   4.32969732 
 29.97   18.9662127   4.35502155 
29.975   18.8110107    4.3371662 
 29.98   18.2449426   4.27140991 
29.985   18.3916702   4.28855106 
 29.99   18.0832061   4.25243532 
29.995   18.8089099   4.33692401 
  30.0   18.6811207   4.32216621 
30.005   18.3992879   4.28943911 
 30.01   19.3663002   4.40071587 
30.015   18.4610069   4.29662738 
 30.02   18.2175213   4.26819884 
30.025   18.6957487   4.32385808 
 30.03   18.4870846   4.29966098 
30.035   18.1852783   4.26442004 
 30.04   18.8222176   4.33845797 
30.045    18.336343   4.28209564 
 30.05     18.28105   4.27563445 
30.055   18.4372451   4.29386133 
 30.06   18.1902437   4.26500219 
30.065   18.5098682   4.30230964 
 30.07   18.6319376   4.31647282 
30.075   17.6223901   4.19790306 
 30.08   18.6018227   4.31298304 
30.085   18.4938838   4.30045158 
 30.09   18.8795171   4.34505663 
30.095   18.3097635   4.27899094 
  30.1   18.4738031   4.29811622 
30.105   18.4215154   4.29202928 
 30.11   18.4032601    4.2899021 
30.115   18.7739279   4.33288909 
 30.12   18.4157059   4.29135245 
30.125   18.7414769   4.32914275 
 30.13   18.2055261   4.26679342 
30.135   18.3807526   4.28727799 
 30.14   18.3780771   4.28696596 
30.145   18.7965238    4.3354958 
 30.15   18.9599588   4.35430348 
30.155   18.6728826   4.32121309 
 30.16   18.9874439   4.35745843 
30.165   18.7295328   4.32776302 
 30.17   18.4553626   4.29597051 
30.175   18.3676213   4.28574629 
 30.18   18.7657512   4.33194543 
30.185   18.6132262   4.31430483 
 30.19   19.0578647   4.36553143 
30.195   18.6388787   4.31727677 
  30.2   18.2783476   4.27531843 
30.205    19.195779   4.38129877 
 30.21   18.5144129   4.30283778 
30.215   18.1729886   4.26297884 
 30.22   18.9665438   4.35505956 
30.225   18.3311067   4.28148417 
 30.23   19.1464869   4.37566988 
30.235   18.5301544   4.30466658 
 30.24   19.2343624   4.38569977 
30.245   19.0908759   4.36931069 
 30.25   19.2387397   4.38619877 
30.255   18.9694334    4.3553913 
 30.26   18.7535081   4.33053208 
30.265   19.0034881   4.35929903 
 30.27   18.4843117   4.29933851 
30.275   18.7601008    4.3312932 
 30.28   19.2448577   4.38689613 
30.285      19.1249   4.37320249 
 30.29   19.1590755   4.37710812 
30.295   19.7232759   4.44108949 
  30.3   19.1203664   4.37268412 
30.305   18.9060913   4.34811353 
 30.31   19.2133332   4.38330163 
30.315   19.1886724   4.38048769 
 30.32   18.8505906   4.34172668 
30.325   19.3807151   4.40235336 
 30.33   19.0003495   4.35893903 
30.335   19.8734634   4.45796628 
 30.34   18.9035901    4.3478259 
30.345   19.9933371   4.47139096 
 30.35   19.7847388   4.44800391 
30.355   19.4854973   4.41423802 
 30.36   19.4563168   4.41093151 
30.365   19.3874584   4.40311917 
 30.37   19.9876563   4.47075567 
30.375    19.492245   4.41500227 
 30.38   19.9534979   4.46693384 
30.385   19.4732965   4.41285582 
 30.39   20.4672692   4.52407661 
30.395   20.0814372   4.48123166 
  30.4    19.257869   4.38837886 
30.405   19.5708996   4.42390095 
 30.41   20.4097312   4.51771305 
30.415   19.1854213   4.38011659 
 30.42   19.9761786   4.46947184 
30.425    19.724756   4.44125613 
 30.43   19.9947281    4.4715465 
30.435   20.0019169   4.47235027 
 30.44   20.5611674   4.53444234 
30.445    20.263832   4.50153663 
 30.45   19.9640483   4.46811462 
30.455    20.215196   4.49613122 
 30.46   20.0387594   4.47646729 
30.465   20.4352671   4.52053837 
 30.47   20.4834012   4.52585917 
30.475   20.1133654   4.48479268 
 30.48   20.7319303   4.55323295 
30.485    21.000578   4.58263876 
 30.49   20.7487085   4.55507503 
30.495   20.5187193    4.5297593 
  30.5   21.1929086   4.60357563 
30.505      21.2742   4.61239634 
 30.51    20.992735   4.58178295 
30.515   20.9364726   4.57563904 
 30.52   21.1084146   4.59438946 
30.525   21.6038835    4.6479978 
 30.53   21.3930108   4.62525792 
30.535   20.6843116   4.54800083 
 30.54   22.0321694   4.69384377 
30.545   21.6160141   4.64930254 
 30.55    21.494247   4.63618884 
30.555    21.734979   4.66207883 
 30.56   21.8993854   4.67967792 
30.565   21.8920222   4.67889113 
 30.57   21.3815988   4.62402409 
30.575   22.1128409   4.70242926 
 30.58   22.1182131   4.70300043 
30.585   22.4108459    4.7340095 
 30.59   22.2146759   4.71324473 
30.595   23.0962453   4.80585531 
  30.6   23.0886013   4.80505996 
30.605   22.5548987    4.7491998 
 30.61   23.1892933   4.81552627 
30.615   23.2554299    4.8223884 
 30.62   23.5234444   4.85009736 
30.625   22.9701738   4.79272091 
 30.63   23.6803381   4.86624477 
30.635    22.984146   4.79417834 
 30.64   23.8386934   4.88248844 
30.645   24.1831065   4.91763221 
 30.65   23.9529362    4.8941737 
30.655   24.4881977   4.94855511 
 30.66   24.6659131   4.96647894 
30.665   24.8450304   4.98447895 
 30.67   24.9285002    4.9928449 
30.675    25.044019   5.00439996 
 30.68   25.5713861    5.0568158 
30.685   25.8826089   5.08749534 
 30.69   26.1368619   5.11242231 
30.695   26.1201892   5.11079145 
  30.7   26.1477927   5.11349125 
30.705   26.4846842   5.14632726 
 30.71   26.9301169   5.18942356 
30.715   26.9657441    5.1928551 
 30.72   26.6376732   5.16116975 
30.725   27.4641987   5.24062961 
 30.73   28.6865827   5.35598569 
30.735    27.748658    5.2676995 
 30.74   29.1550386   5.39954059 
30.745   28.2433477   5.31444708 
 30.75   28.3306374   5.32265323 
30.755   29.6286116   5.44321703 
 30.76   29.2444199   5.40781101 
30.765   30.0266765   5.47966025 
 30.77   30.9296933   5.56144706 
30.775   29.6874703   5.44862096 
 30.78   30.8265138   5.55216299 
30.785   32.1167079   5.66716048 
 30.79   31.5553942   5.61741882 
30.795   32.7385257   5.72175897 
  30.8   32.8321272   5.72993257 
30.805   33.5908757    5.7957636 
 30.81   35.1267361   5.92678126 
30.815   35.0268678   5.91835009 
 30.82   35.5026664   5.95841139 
30.825   36.1249755   6.01040561 
 30.83   36.2169961   6.01805584 
30.835   37.4921819   6.12308598 
 30.84   38.7964823   6.22868223 
30.845   39.2028091   6.26121467 
 30.85   38.9280357   6.23923358 
30.855   39.7204257   6.30241427 
 30.86   40.2595685   6.34504283 
30.865   41.6404825   6.45294371 
 30.87   42.8021137   6.54233244 
30.875   43.8736207   6.62371653 
 30.88   44.8971876   6.70053637 
30.885   46.0252379   6.78419029 
 30.89    46.846372   6.84444095 
30.895   47.1793148   6.86872003 
  30.9    48.319219    6.9512027 
30.905   48.6167577   6.97257182 
 30.91   51.7844569   7.19614181 
30.915   52.0537022   7.21482516 
 30.92   53.1803094   7.29248308 
30.925    54.471277   7.38046591 
 30.93    55.760775   7.46731377 
30.935   56.9326684   7.54537397 
 30.94   58.2192204   7.63015205 
30.945   59.1152873   7.68864665 
 30.95   61.7553214   7.85845541 
30.955   63.5351127   7.97089159 
 30.96   63.8990348   7.99368718 
30.965   66.6812435   8.16585841 
 30.97   67.3362239   8.20586522 
30.975   69.6343988   8.34472281 
 30.98   70.9397757   8.42257536 
30.985   72.2808326   8.50181349 
 30.99    72.924257   8.53957007 
30.995   74.4391432   8.62781219 
  31.0   76.2473245    8.7319714 
31.005    78.464768   8.85803409 
 31.01   77.5898442   8.80850976 
31.015   80.2317314   8.95721672 
 31.02   80.0163283   8.94518464 
31.025   81.0490342   9.00272371 
 31.03   82.1594237   9.06418356 
31.035   83.4646095   9.13589675 
 31.04   85.2270325   9.23184881 
31.045   84.0512566   9.16794724 
 31.05    86.417607   9.29610709 
31.055   86.3955385   9.29492004 
 31.06   86.3549317   9.29273542 
31.065   88.0783114    9.3850046 
 31.07   87.5773646   9.35827787 
31.075   89.3665726   9.45338948 
 31.08    88.269815    9.3952017 
31.085   89.4685972   9.45878413 
 31.09   90.0475325   9.48933783 
31.095   90.0761354   9.49084482 
  31.1   90.5856049   9.51764703 
31.105   91.4077718   9.56074117 
 31.11   90.2747124   9.50130057 
31.115   90.0542623   9.48969242 
 31.12   89.4049033   9.45541661 
31.125   88.8215248   9.42451722 
 31.13   88.5024106   9.40757198 
31.135   87.1351544   9.33462128 
 31.14   86.7919087   9.31621751 
31.145   84.0597111   9.16840832 
 31.15   83.0137926   9.11119052 
31.155   82.2040384   9.06664427 
 31.16    78.793419   8.87656572 
31.165   76.6790846   8.75665944 
 31.17   77.3904442   8.79718388 
31.175   73.3248922   8.56299552 
 31.18   72.4525867   8.51190852 
31.185   71.0988042   8.43201069 
 31.19   68.6446641   8.28520754 
31.195   67.9035925   8.24036362 
  31.2   65.6597289   8.10306911 
31.205   63.5869775   7.97414431 
 31.21   63.1677893   7.94781664 
31.215    60.720876   7.79236011 
 31.22     59.15328   7.69111695 
31.225   59.6362525    7.7224512 
 31.23   56.2646798   7.50097859 
31.235   54.4815713   7.38116328 
 31.24   54.3485395   7.37214619 
31.245   53.2819678   7.29944983 
 31.25   53.1915573   7.29325423 
31.255   52.7768372   7.26476683 
 31.26   51.5790098   7.18185281 
31.265   50.7486909   7.12381155 
 31.27   49.5152515   7.03670744 
31.275   50.3415416   7.09517735 
 31.28   50.4505504   7.10285509 
31.285   49.0082891   7.00059206 
 31.29   49.4389511   7.03128374 
31.295   47.8813024   6.91963167 
  31.3   47.9325675     6.923335 
31.305   48.0671465   6.93304742 
 31.31    46.822671   6.84270933 
31.315   46.7502135   6.83741278 
 31.32   46.4401398   6.81470027 
31.325   46.6036343   6.82668546 
 31.33   46.9379852   6.85113022 
31.335    46.977352   6.85400263 
 31.34   46.7791367   6.83952752 
31.345   46.0892967   6.78890983 
 31.35   47.6808426   6.90513161 
31.355    48.230365   6.94480849 
 31.36   47.6812703   6.90516258 
31.365   47.4454033   6.88806238 
 31.37   47.8204727   6.91523483 
31.375   48.5452278   6.96744055 
 31.38   48.8520763   6.98942603 
31.385   49.2343574   7.01671985 
 31.39   50.2828495   7.09104009 
31.395   50.5748017   7.11159628 
  31.4   51.9697529   7.20900499 
31.405   50.7913876   7.12680767 
 31.41   53.9393164   7.34433907 
31.415   52.9936583   7.27967433 
 31.42    55.890923   7.47602321 
31.425    55.845465   7.47298234 
 31.43   57.0829591   7.55532654 
31.435   58.2966227   7.63522251 
 31.44   58.4552552   7.64560365 
31.445   58.7990806   7.66805586 
 31.45   61.3255079   7.83106046 
31.455   61.7216409   7.85631217 
 31.46   62.3373047   7.89539769 
31.465   62.6480626   7.91505291 
 31.47   62.6527913   7.91535162 
31.475   63.7367677   7.98353103 
 31.48   63.3312003   7.95809024 
31.485   63.5337597   7.97080672 
 31.49   63.7556845   7.98471568 
31.495   64.1220937   8.00762722 
  31.5   62.9551595   7.93442874 
31.505   64.1725836   8.01077921 
 31.51   63.6300861   7.97684688 
31.515   64.6792232   8.04233941 
 31.52   64.4421064   8.02758409 
31.525   63.7803205   7.98625823 
 31.53   63.9504947   7.99690532 
31.535   65.0111164   8.06294713 
 31.54   65.8175915   8.11280417 
31.545   65.8768784   8.11645726 
 31.55   66.1742224   8.13475398 
31.555   67.0657202   8.18936629 
 31.56   67.0742693   8.18988824 
31.565   69.5366526   8.33886399 
 31.57   68.5588661   8.28002815 
31.575    70.539862   8.39880123 
 31.58   70.4581271   8.39393395 
31.585   71.4789632   8.45452324 
 31.59   72.7233845   8.52780069 
31.595   72.2005529   8.49709085 
  31.6   73.5896822   8.57844288 
31.605   74.1900883   8.61336684 
 31.61   75.4439157   8.68584571 
31.615   76.9433016    8.7717331 
 31.62   75.9811709    8.7167179 
31.625   75.9522309   8.71505771 
 31.63   75.2179105   8.67282598 
31.635   77.6984093   8.81467012 
 31.64    77.566468   8.80718275 
31.645   75.9341559   8.71402065 
 31.65    77.294491   8.79172856 
31.655   77.4239215    8.7990864 
 31.66   76.8641089   8.76721785 
31.665   75.3294311   8.67925291 
 31.67   75.3532108   8.68062272 
31.675   74.7157597   8.64382784 
 31.68   74.7297155   8.64463507 
31.685   73.8397314    8.5930048 
 31.69   73.3492575   8.56441811 
31.695   72.2424274   8.49955454 
  31.7   71.2773818   8.44259331 
31.705   69.8788993   8.35935998 
 31.71   67.7298268   8.22981329 
31.715   67.3965241    8.2095386 
 31.72   66.1701705   8.13450493 
31.725   65.1407521    8.0709821 
 31.73   62.5615666   7.90958701 
31.735   60.8749871   7.80224244 
 31.74   60.4729454   7.77643526 
31.745   58.3687634   7.63994525 
 31.75    55.756069   7.46699866 
31.755   55.5191923   7.45112021 
 31.76   53.4930488   7.31389423 
31.765    52.916528   7.27437475 
 31.77   52.2585051   7.22900444 
31.775   50.3985696   7.09919499 
 31.78   48.4387418   6.95979467 
31.785   47.9302527   6.92316782 
 31.79    46.093568   6.78922441 
31.795    44.479897   6.66932508 
  31.8   44.5727047   6.67627925 
31.805   41.5455252   6.44558183 
 31.81     41.59911    6.4497372 
31.815   40.5278434   6.36614824 
 31.82   38.9920175   6.24435886 
31.825   39.5172884   6.28627778 
 31.83    37.361555   6.11240992 
31.835   37.0688107   6.08841611 
 31.84   36.7043339   6.05841018 
31.845   35.1535528   5.92904316 
 31.85    35.321814    5.9432158 
31.855   34.5681086   5.87946499 
 31.86   32.7962499   5.72680102 
31.865   32.6025765   5.70986659 
 31.87    32.704609   5.71879437 
31.875   31.3594477   5.59995068 
 31.88   31.3614885    5.6001329 
31.885   31.1038873   5.57708591 
 31.89    30.556832   5.52782344 
31.895   30.0526885   5.48203325 
  31.9   29.7434013   5.45375112 
31.905   29.1982152   5.40353729 
 31.91    29.320375   5.41482918 
31.915   28.1088148   5.30177468 
 31.92    27.750638   5.26788743 
31.925   27.9998506   5.29148851 
 31.93   26.8709532   5.18372001 
31.935   26.5301433   5.15074202 
 31.94   27.0825785   5.20409248 
31.945   26.6703739   5.16433673 
 31.95   26.2790982   5.12631429 
31.955   25.8489603   5.08418728 
 31.96   25.1398948   5.01396997 
31.965   24.3420791   4.93376926 
 31.97   25.2962769   5.02954043 
31.975   25.1560852   5.01558423 
 31.98   24.1423412   4.91348564 
31.985   24.2186787   4.92124767 
 31.99   24.5079885   4.95055436 
31.995   24.1219569   4.91141089 
  32.0   23.6789213   4.86609919 
32.005   24.0956498     4.908732 
 32.01   23.0770976   4.80386277 
32.015   22.6692088   4.76121926 
 32.02   24.3631065   4.93589976 
32.025   22.5860581   4.75247915 
 32.03   23.0004668   4.79588019 
32.035   22.6681884   4.76111209 
 32.04   22.5757708   4.75139672 
32.045   22.0378108   4.69444467 
 32.05   22.2282438   4.71468385 
32.055   22.0168392   4.69221048 
 32.06   21.8029226   4.66935998 
32.065     22.53022   4.74660089 
 32.07   21.8739157   4.67695582 
32.075   21.3844729   4.62433486 
 32.08   21.9865163   4.68897817 
32.085   21.3750166    4.6233123 
 32.09   22.3102511   4.72337286 
32.095   20.7112696   4.55096359 
  32.1   20.7008156    4.5498149 
32.105   21.5251027   4.63951536 
 32.11   21.0448408   4.58746561 
32.115   20.9646328   4.57871519 
 32.12   20.7819346   4.55872072 
32.125   20.7030003   4.55005498 
 32.13   21.3422635   4.61976877 
32.135   20.5396967   4.53207421 
 32.14   21.2019943   4.60456234 
32.145   20.6949134   4.54916623 
 32.15   19.8962298   4.46051901 
32.155   20.0053309   4.47273193 
 32.16     20.32901   4.50877035 
32.165    19.994808   4.47155544 
 32.17   20.4782815   4.52529353 
32.175   20.3051502   4.50612363 
 32.18   20.5506686   4.53328453 
32.185   19.7077205   4.43933785 
 32.19    19.590281   4.42609094 
32.195   19.7005938    4.4385351 
  32.2   20.3177876   4.50752567 
32.205   19.8285402   4.45292491 
 32.21   19.7569309   4.44487692 
32.215   19.4149412    4.4062389 
 32.22   19.9315358   4.46447486 
32.225   19.6711459   4.43521655 
 32.23   20.1615715   4.49016386 
32.235   19.1734916   4.37875457 
 32.24   19.5199213    4.4181355 
32.245   19.4652086   4.41193932 
 32.25   19.7213672    4.4408746 
32.255   19.3788487   4.40214138 
 32.26   19.5080539   4.41679226 
32.265   19.7657506   4.44586894 
 32.27   19.6729446   4.43541932 
32.275   19.3450934   4.39830574 
 32.28   19.4232473   4.40718133 
32.285   19.2448579   4.38689615 
 32.29   20.0330755   4.47583238 
32.295   19.5391114   4.42030671 
  32.3   19.3007897    4.3932664 
32.305   19.2806155   4.39096977 
 32.31   19.8054829   4.45033514 
32.315   19.4334361   4.40833711 
 32.32   19.1464719   4.37566817 
32.325   19.3089294   4.39419269 
 32.33   19.0893582   4.36913701 
32.335   19.4245065   4.40732419 
 32.34   19.8300812   4.45309793 
32.345    19.793052    4.4489383 
 32.35   20.1100123   4.48441883 
32.355   19.2997345   4.39314632 
 32.36   19.2390674   4.38623613 
32.365   19.4951622   4.41533262 
 32.37   19.3029145   4.39350822 
32.375   20.1497384     4.488846 
 32.38    19.208707   4.38277389 
32.385   19.9782727   4.46970611 
 32.39   19.1876967   4.38037632 
32.395   19.6718149   4.43529197 
  32.4   20.1667041   4.49073536 
32.405   19.8288708   4.45296203 
 32.41   19.5551417    4.4221196 
32.415   19.9058563   4.46159795 
 32.42   19.5313884   4.41943304 
32.425   20.1504258   4.48892257 
 32.43   20.4590046   4.52316312 
32.435   19.8377665   4.45396076 
 32.44   20.1666439   4.49072866 
32.445   19.8164285   4.45156473 
 32.45   19.8883921   4.45964035 
32.455   20.0025564   4.47242176 
 32.46   20.0070981   4.47292947 
32.465   19.6531589   4.43318835 
 32.47   20.1700503   4.49110791 
32.475   20.0102547   4.47328232 
 32.48   20.6702099   4.54645025 
32.485   20.4253754   4.51944415 
 32.49   20.5278223   4.53076399 
32.495   20.7908261   4.55969583 
  32.5   20.5314535   4.53116469 
32.505   20.6242293   4.54139068 
 32.51   21.0853534   4.59187907 
32.515   20.0310538   4.47560653 
 32.52   20.5117885   4.52899421 
32.525   20.3893801   4.51546012 
 32.53   20.2466419   4.49962686 
32.535   20.0398172   4.47658544 
 32.54   20.4443147   4.52153897 
32.545   20.2833904   4.50370852 
 32.55   20.8488058   4.56604926 
32.555   20.0808285   4.48116374 
 32.56   20.5433587   4.53247821 
32.565   19.3787053   4.40212509 
 32.57   20.0342397   4.47596243 
32.575   19.3802235   4.40229752 
 32.58   20.3168592   4.50742268 
32.585   20.4639283   4.52370736 
 32.59   19.8191546   4.45187092 
32.595   19.5899223   4.42605042 
  32.6   19.8467717   4.45497157 
32.605   19.4592024    4.4112586 
 32.61    19.965847    4.4683159 
32.615   18.7709909   4.33255017 
 32.62   19.6343349   4.43106476 
32.625   19.2859863    4.3915813 
 32.63   19.4868871   4.41439544 
32.635   19.5592541   4.42258455 
 32.64   19.5992904   4.42710859 
32.645   19.4792223    4.4135272 
 32.65   19.9103607   4.46210273 
32.655   19.3794693   4.40221186 
 32.66   19.1598237   4.37719358 
32.665   19.4900381   4.41475232 
 32.67   19.3055722   4.39381067 
32.675   19.4144951   4.40618828 
 32.68   19.7266505   4.44146941 
32.685   19.5061904   4.41658131 
 32.69   19.7184148   4.44054218 
32.695   19.6689951   4.43497408 
  32.7   20.2160957   4.49623127 
32.705   19.5313496   4.41942865 
 32.71   19.2488439   4.38735044 
32.715   20.0502648   4.47775221 
 32.72   19.5810005   4.42504243 
32.725   19.9600364   4.46766566 
 32.73   20.0261456   4.47505817 
32.735   19.1078299   4.37125038 
 32.74   19.4680547   4.41226186 
32.745   20.0668131   4.47959966 
 32.75   19.8289646   4.45297256 
32.755   19.3069102   4.39396292 
 32.76   20.3195024   4.50771588 
32.765   19.6186115   4.42929018 
 32.77   19.7927702   4.44890663 
32.775   20.6001901   4.53874323 
 32.78   20.3529456    4.5114239 
32.785   19.9717902   4.46898089 
 32.79   20.0859253    4.4817324 
32.795   20.0318064   4.47569061 
  32.8   19.9839347   4.47033944 
32.805   20.2509791   4.50010879 
 32.81   19.8534251   4.45571825 
32.815   19.9287671   4.46416477 
 32.82   20.4380691   4.52084827 
32.825   20.0805157   4.48112885 
 32.83   19.7450213   4.44353702 
32.835   20.9477072   4.57686653 
 32.84   21.1191052   4.59555277 
32.845   20.3806995   4.51449881 
 32.85    20.977073   4.58007347 
32.855   20.4199726   4.51884637 
 32.86   21.0676986   4.58995628 
32.865   21.0458886   4.58757982 
 32.87   20.7030998   4.55006591 
32.875   20.2025046   4.49471964 
 32.88   20.1210283   4.48564692 
32.885   21.2143569   4.60590457 
 32.89   20.9002257   4.57167646 
32.895   20.8461002   4.56575297 
  32.9   21.2437787   4.60909738 
32.905   20.9339257   4.57536072 
 32.91   21.3508544   4.62069848 
32.915   21.5581571   4.64307625 
 32.92   21.2876784   4.61385721 
32.925   21.9032046   4.68008596 
 32.93   21.2658824   4.61149459 
32.935   22.3382305   4.72633373 
 32.94   21.6707585   4.65518619 
32.945   21.8357427   4.67287307 
 32.95   21.8677995   4.67630191 
32.955   22.5798514   4.75182611 
 32.96   22.1895929   4.71058307 
32.965   21.9177461   4.68163925 
 32.97   23.1492595   4.81136774 
32.975   22.8642885   4.78166169 
 32.98   22.4047672   4.73336743 
32.985   22.9278014   4.78829838 
 32.99   22.8467241   4.77982469 
32.995   23.4467399   4.84218338 
  33.0   23.6908243   4.86732209 
33.005   23.8064273   4.87918306 
 33.01   23.5779112   4.85570913 
33.015   23.9206689   4.89087609 
 33.02     24.05802   4.90489755 
33.025   23.9244521   4.89126283 
 33.03   24.0836968   4.90751432 
33.035   24.7283143   4.97275722 
 33.04   24.3327875   4.93282754 
33.045   24.8046864   4.98043034 
 33.05   25.1553469   5.01551063 
33.055   25.2066093   5.02061842 
 33.06   25.4488947   5.04468975 
33.065   26.2924431   5.12761573 
 33.07   26.0550262   5.10441242 
33.075   26.0130001   5.10029412 
 33.08   25.7252651     5.072008 
33.085   26.4581948   5.14375298 
 33.09   26.6780087   5.16507586 
33.095    27.868074   5.27902207 
  33.1   27.7682621   5.26955996 
33.105   27.5931843    5.2529215 
 33.11   28.1887103   5.30930413 
33.115   28.0544856   5.29664853 
 33.12   27.3005782   5.22499552 
33.125   27.7882121   5.27145256 
 33.13   29.3020141   5.41313348 
33.135   29.8952826   5.46765787 
 33.14   29.3508243    5.4176401 
33.145   29.9369758   5.47146926 
 33.15   29.5256677   5.43375264 
33.155   29.6717816   5.44718107 
 33.16   29.8372052    5.4623443 
33.165    31.020408   5.56959675 
 33.17   30.3316284   5.50741576 
33.175   31.2645329   5.59146966 
 33.18   31.3405123   5.59825976 
33.185   32.4664157   5.69793083 
 33.19   31.2908088   5.59381881 
33.195   32.2376876    5.6778242 
  33.2   32.6231866   5.71167108 
33.205    32.071476   5.66316837 
 33.21   33.3478997   5.77476404 
33.215    33.426909    5.7816009 
 33.22   33.9591299   5.82744626 
33.225   33.8381701   5.81705855 
 33.23   35.1313843   5.92717338 
33.235    35.324134   5.94341097 
 33.24    35.141783   5.92805052 
33.245   36.7414256   6.06147058 
 33.25    36.297976   6.02478016 
33.255   36.6314543   6.05239245 
 33.26   37.1781032   6.09738494 
33.265   36.4375827   6.03635509 
 33.27   37.3505705   6.11151131 
33.275   37.5592064   6.12855663 
 33.28    37.971858   6.16213097 
33.285   38.0801433   6.17091106 
 33.29   39.3383211   6.27202688 
33.295   39.8661987   6.31396854 
  33.3    40.431604   6.35858506 
33.305   41.7990062   6.46521509 
 33.31   41.4698759   6.43971086 
33.315   41.8744263   6.47104522 
 33.32   42.4448748   6.51497312 
33.325   43.4717872   6.59331383 
 33.33   43.4406005   6.59094838 
33.335   44.4531306   6.66731809 
 33.34   45.8238008   6.76932794 
33.345   45.8866862   6.77397123 
 33.35   48.2120916   6.94349275 
33.355   47.6414536   6.90227887 
 33.36    49.046507   7.00332114 
33.365    50.452702   7.10300654 
 33.37   51.5349199   7.17878262 
33.375   52.3500936   7.23533645 
 33.38   54.0371277   7.35099502 
33.385   55.2737338   7.43463071 
 33.39   55.7590268   7.46719672 
33.395   56.1463171   7.49308462 
  33.4   58.4596727   7.64589254 
33.405   60.0349414   7.74822182 
 33.41   62.4322203   7.90140622 
33.415   63.1626466    7.9474931 
 33.42   64.6853173   8.04271828 
33.425    65.783727    8.1107168 
 33.43   68.4815797   8.27535979 
33.435   69.8413013   8.35711082 
 33.44   71.1010575    8.4321443 
33.445    72.341913   8.50540493 
 33.45   74.3385897   8.62198294 
33.455   75.6069334   8.69522475 
 33.46   77.7446689   8.81729374 
33.465   80.4290033   8.96822186 
 33.47   81.6701863   9.03715588 
33.475   82.3342163   9.07382038 
 33.48   85.4041718   9.24143776 
33.485   86.8980914   9.32191458 
 33.49   88.1055918   9.38645789 
33.495   88.7858414   9.42262391 
  33.5   90.4378954   9.50988409 
33.505   91.6718511   9.57454182 
 33.51   93.9600076   9.69329704 
33.515   95.6473008    9.7799438 
 33.52   95.7387142    9.7846162 
33.525   96.5483116   9.82590004 
 33.53   97.9866171   9.89881898 
33.535   99.1812466   9.95897819 
 33.54   98.0220244   9.90060727 
33.545   99.9522365   9.99761154 
 33.55   99.3647404   9.96818642 
33.555   98.9795502   9.94884668 
 33.56   99.4241424   9.97116555 
33.565      98.3773   9.91853316 
 33.57   99.6901949   9.98449773 
33.575   97.4369196   9.87101411 
 33.58   97.0668927   9.85225318 
33.585   96.8955914   9.84355583 
 33.59   94.9746426   9.74549345 
33.595   92.4627369   9.61575462 
  33.6   92.3661998   9.61073357 
33.605   90.5659969   9.51661689 
 33.61   91.1725215   9.54843032 
33.615   88.6996124   9.41804716 
 33.62   86.6073818   9.30630871 
33.625   85.9938256   9.27328559 
 33.63   83.0548818   9.11344511 
33.635   81.3352308    9.0186047 
 33.64   80.9806694   8.99892601 
33.645   77.6687742   8.81298895 
 33.65   76.4516216    8.7436618 
33.655   75.8334394   8.70823974 
 33.66   73.2521228    8.5587454 
33.665   72.1822145   8.49601168 
 33.67   70.3363857   8.38667906 
33.675   68.0589573   8.24978529 
 33.68   68.1653535   8.25623119 
33.685   65.0363503   8.06451178 
 33.69   64.0933911   8.00583482 
33.695   63.3245519   7.95767252 
  33.7   61.2931438   7.82899379 
33.705   60.7745105   7.79580082 
 33.71   59.4716293   7.71178509 
33.715   57.5794248   7.58811075 
 33.72   56.6611633   7.52736098 
33.725   56.6458575   7.52634423 
 33.73   54.4901135    7.3817419 
33.735   52.9091102   7.27386487 
 33.74   52.5584517    7.2497208 
33.745   51.6050513   7.18366559 
 33.75   51.4089955   7.17000666 
33.755   50.7217492   7.12192033 
 33.76   50.0185055   7.07237623 
33.765   49.0801817   7.00572492 
 33.77   48.6854327   6.97749473 
33.775   48.6906511   6.97786867 
 33.78   48.3096441   6.95051395 
33.785   47.7455163   6.90981304 
 33.79   48.7061188   6.97897691 
33.795   47.7000113   6.90651948 
  33.8   47.8284034   6.91580822 
33.805    46.826065   6.84295733 
 33.81   47.2693963   6.87527427 
33.815   47.6304092   6.90147877 
 33.82   47.3596109   6.88183194 
33.825   47.4086854   6.88539653 
 33.83   46.5497904   6.82274068 
33.835   48.1632366   6.93997382 
 33.84   47.9711778   6.92612285 
33.845   47.8722262   6.91897581 
 33.85   48.5455036   6.96746034 
33.855   48.0636091    6.9327923 
 33.86   47.8149976   6.91483894 
33.865   49.3766829   7.02685441 
 33.87   48.6990033   6.97846711 
33.875   48.5045624   6.96452169 
 33.88   50.0881079   7.07729524 
33.885   49.7869869   7.05598943 
 33.89   49.3612654   7.02575729 
33.895   50.5425609   7.10932914 
  33.9   49.5337808   7.03802393 
33.905   49.8008868   7.05697434 
 33.91   49.9717621   7.06907081 
33.915   49.9313357   7.06621085 
 33.92   50.3921479    7.0987427 
33.925   50.5481468   7.10972199 
 33.93   49.5372669   7.03827159 
33.935   49.7947611   7.05654031 
 33.94   48.7714452   6.98365558 
33.945   49.6274229   7.04467337 
 33.95   48.3844432    6.9558927 
33.955   48.6308728   6.97358393 
 33.96   48.1122905   6.93630236 
33.965   48.6629877   6.97588616 
 33.97   47.0364104   6.85830959 
33.975   47.5016179   6.89214175 
 33.98   45.6439317   6.75602929 
33.985   43.8998704   6.62569773 
 33.99   45.1828841   6.72182149 
33.995   44.5469619   6.67435105 
  34.0   43.5697387   6.60073774 
34.005   43.2504319   6.57650605 
 34.01   42.3773276   6.50978706 
34.015   42.1242497   6.49031969 
 34.02   41.3733408   6.43221119 
34.025   40.2400327   6.34350319 
 34.03   39.2901242   6.26818349 
34.035   39.5355927   6.28773351 
 34.04   38.6320169   6.21546594 
34.045   38.5915151   6.21220695 
 34.05   37.3106715   6.10824619 
34.055   36.1478259   6.01230621 
 34.06   36.5039054   6.04184619 
34.065   34.6279071   5.88454816 
 34.07    35.087537   5.92347339 
34.075   34.3460806   5.86055293 
 34.08   34.2134136   5.84922333 
34.085   34.1264476   5.84178462 
 34.09   33.7249446   5.80731819 
34.095   33.4019954   5.77944595 
  34.1   32.8721553   5.73342439 
34.105   31.9451042   5.65200002 
 34.11   33.4771156    5.7859412 
34.115   32.2103001   5.67541189 
 34.12   31.3699901   5.60089191 
34.125   30.8084204   5.55053335 
 34.13   31.5898411   5.62048407 
34.135   30.4128807   5.51478746 
 34.14   30.7439178   5.54471982 
34.145   29.6282489   5.44318371 
 34.15    29.616274    5.4420836 
34.155   29.1627574   5.40025531 
 34.16   28.8239442   5.36879355 
34.165   28.4745859   5.33615834 
 34.17   27.6133452   5.25484017 
34.175   27.2155314   5.21685071 
 34.18   27.5609515   5.24985252 
34.185   26.6223653   5.15968655 
 34.19   26.7333948   5.17043469 
34.195   25.7302804   5.07250238 
  34.2   25.4917185   5.04893241 
34.205   24.7775726   4.97770757 
 34.21   24.5169904   4.95146346 
34.215   25.0233353   5.00233299 
 34.22   24.5333147   4.95311162 
34.225   24.2745964   4.92692566 
 34.23   23.9769175   4.89662307 
34.235   23.7890072   4.87739758 
 34.24   23.4760381   4.84520774 
34.245   22.8137521   4.77637437 
 34.25   23.1337765   4.80975846 
34.255    22.797003   4.77462071 
 34.26   23.0342915   4.79940533 
34.265   21.5286988   4.63990288 
 34.27    22.220164    4.7138269 
34.275   21.6113025   4.64879582 
 34.28   21.3992512   4.62593247 
34.285   21.1479796   4.59869325 
 34.29   21.8448878   4.67385149 
34.295    20.815566   4.56240792 
  34.3   21.2530915   4.61010753 
34.305   21.7099268   4.65939125 
 34.31   21.6106041    4.6487207 
34.315   20.8204466   4.56294276 
 34.32   20.6864216    4.5482328 
34.325   21.1923557   4.60351558 
 34.33   20.7453337   4.55470457 
34.335   21.1469813    4.5985847 
 34.34   20.1433252    4.4881316 
34.345   19.8737455   4.45799792 
 34.35   19.6087253   4.42817404 
34.355   20.1535765    4.4892735 
 34.36    19.996158   4.47170639 
34.365   20.5516085    4.5333882 
 34.37   20.1967234   4.49407648 
34.375   19.8360184   4.45376452 
 34.38   20.0283925   4.47530921 
34.385   19.6186036   4.42928929 
 34.39   19.4502063    4.4102388 
34.395   19.9096624   4.46202447 
  34.4   19.3483199   4.39867251 
34.405   19.5548086   4.42208193 
 34.41   19.5876367   4.42579221 
34.415   19.3277915   4.39633842 
 34.42   18.7445953   4.32950289 
34.425   19.0352646   4.36294219 
 34.43   18.8409604   4.34061752 
34.435   18.7110505   4.32562718 
 34.44   19.7888427    4.4484652 
34.445   19.6768026   4.43585421 
 34.45   18.3487909   4.28354887 
34.455   18.4902665   4.30003099 
 34.46   18.7447507   4.32952084 
34.465   18.9410707   4.35213404 
 34.47   18.6640001   4.32018519 
34.475   18.5533545    4.3073605 
 34.48   19.0301535   4.36235642 
34.485    18.633471   4.31665044 
 34.49   18.4514701   4.29551744 
34.495   18.9476948     4.352895 
  34.5   18.4093413   4.29061083 
34.505   18.3142125   4.27951077 
 34.51   18.3692068   4.28593126 
34.515    18.142327   4.25938106 
 34.52   18.0805422   4.25212209 
34.525   18.2395651   4.27078039 
 34.53   17.8395676   4.22369123 
34.535   18.9294656   4.35080057 
 34.54   18.7408237    4.3290673 
34.545   18.3040686   4.27832545 
 34.55   18.3535592   4.28410541 
34.555   17.3693349   4.16765341 
 34.56   18.3955996   4.28900916 
34.565   17.9173642   4.23289077 
 34.57    17.640815   4.20009703 
34.575   18.2716142   4.27453087 
 34.58   17.7982875   4.21880167 
34.585    17.851676   4.22512438 
 34.59   17.6133036   4.19682065 
34.595   18.0286383   4.24601441 
  34.6   17.3790105   4.16881404 
34.605   17.8704358   4.22734382 
 34.61   18.1321825   4.25819005 
34.615   17.9926135    4.2417701 
 34.62   17.9485774   4.23657615 
34.625   17.6345657   4.19935301 
 34.63   17.3202759   4.16176356 
34.635   17.6815705   4.20494596 
 34.64   17.6464725   4.20077047 
34.645   17.1369678   4.13968209 
 34.65    18.086857   4.25286457 
34.655    17.419656   4.17368614 
 34.66   17.5670056   4.19130119 
34.665   17.4495011      4.17726 
 34.67   17.8365416     4.223333 
34.675   18.4191454   4.29175319 
 34.68   18.3161629   4.27973865 
34.685   17.5681661   4.19143962 
 34.69   17.1284003   4.13864715 
34.695   17.4209009   4.17383528 
  34.7   17.4864026   4.18167461 
34.705    16.863328   4.10649827 
 34.71   16.7978411   4.09851694 
34.715   16.9477067   4.11675925 
 34.72   17.5099276   4.18448654 
34.725   17.3569842   4.16617141 
 34.73   17.3525055   4.16563387 
34.735    16.916857    4.1130107 
 34.74   16.6466856     4.080035 
34.745   17.6693702     4.203495 
 34.75    17.594217    4.1945461 
34.755   17.5873715   4.19373003 
 34.76   17.2958072   4.15882282 
34.765   17.5654042   4.19111014 
 34.77    17.527412   4.18657521 
34.775   17.0240326   4.12601897 
 34.78   17.0917979   4.13422277 
34.785   17.4675799    4.1794234 
 34.79   17.2238274   4.15015993 
34.795   16.9497761   4.11701058 
  34.8   17.6871152   4.20560521 
34.805     17.33212   4.16318627 
 34.81   17.4577489   4.17824711 
34.815   16.9922624   4.12216719 
 34.82   17.2357862   4.15160043 
34.825   17.0747882   4.13216507 
 34.83   17.4617583   4.17872688 
34.835   17.0522044   4.12943149 
 34.84   16.9497078   4.11700229 
34.845   17.3532811   4.16572695 
 34.85    17.661276    4.2025321 
34.855   16.5717163    4.0708373 
 34.86    17.361074   4.16666221 
34.865   17.9024416   4.23112769 
 34.87   17.1009055   4.13532412 
34.875   16.7462839   4.09222237 
 34.88   16.8799819   4.10852552 
34.885   17.4939032   4.18257136 
 34.89   17.3184107   4.16153946 
34.895   17.6568588   4.20200651 
  34.9   17.2964541   4.15890058 
34.905   16.7774357   4.09602682 
 34.91   17.1264759   4.13841466 
34.915    17.003714   4.12355599 
 34.92   16.6126425   4.07586095 
34.925    17.086663    4.1336017 
 34.93   16.8318163   4.10265966 
34.935   17.4205267   4.17379044 
 34.94   17.0380864    4.1277217 
34.945   16.8121123   4.10025759 
 34.95   17.0152479   4.12495429 
34.955   17.1594967   4.14240229 
 34.96   16.8716638   4.10751309 
34.965   17.4371137   4.17577701 
 34.97   17.6072185   4.19609563 
34.975   17.8098544   4.22017232 
 34.98    17.126747   4.13844742 
34.985   17.2703977    4.1557668 
 34.99   17.4754199   4.18036122 
34.995   16.8806518   4.10860704 
  35.0   16.7837696   4.09679992 
35.005   17.0043429   4.12363225 
 35.01   17.0408117    4.1280518 
35.015    17.222064   4.14994747 
 35.02   17.0484355   4.12897511 
35.025   17.5778863   4.19259899 
 35.03   17.7588938   4.21413025 
35.035   16.8557001   4.10556939 
 35.04   16.9188836   4.11325706 
35.045   17.2698759   4.15570402 
 35.05   17.0468104   4.12877832 
35.055   16.9491962   4.11694015 
 35.06   17.5498894   4.18925881 
35.065   17.6224727   4.19791289 
 35.07   16.7878848   4.09730213 
35.075   17.2580552   4.15428155 
 35.08   17.1508241   4.14135534 
35.085   17.0986495   4.13505133 
 35.09   17.0283411   4.12654106 
35.095   16.6806393   4.08419384 
  35.1   17.3751678   4.16835313 
35.105   17.5302759   4.18691723 
 35.11   17.2559059   4.15402286 
35.115   16.5496394    4.0681248 
 35.12   17.3025011   4.15962752 
35.125   16.9587056   4.11809491 
 35.13   17.7697669   4.21542013 
35.135   17.4060485   4.17205567 
 35.14   17.6639061     4.202845 
35.145   17.5391781   4.18798019 
 35.15   17.8255858   4.22203574 
35.155   17.0877509   4.13373329 
 35.16   17.1293104   4.13875711 
35.165    17.757673    4.2139854 
 35.17   16.9990626   4.12299194 
35.175   17.6860847   4.20548269 
 35.18    17.325572   4.16239979 
35.185   17.5467152   4.18887995 
 35.19     17.05764   4.13008959 
35.195   17.5753461   4.19229604 
  35.2   17.7819835   4.21686892 
35.205   17.1760148   4.14439559 
 35.21   18.2335711   4.27007859 
35.215     17.98167   4.24047993 
 35.22     17.61921   4.19752427 
35.225   17.9237772   4.23364822 
 35.23   17.5244714     4.186224 
35.235   17.7013166   4.20729326 
 35.24   18.0638421   4.25015789 
35.245   17.5573504   4.19014921 
 35.25   17.5199969   4.18568954 
35.255   17.6051715    4.1958517 
 35.26   17.9868371   4.24108914 
35.265   18.0520125   4.24876599 
 35.27   18.3865952   4.28795933 
35.275   17.8406347   4.22381755 
 35.28   18.0646423   4.25025203 
35.285   18.0174091   4.24469187 
 35.29   18.1611997   4.26159591 
35.295   18.4656812    4.2971713 
  35.3   17.9860715   4.24099888 
35.305    18.299858   4.27783333 
 35.31   19.0611192   4.36590417 
35.315   18.4681172   4.29745474 
 35.32   18.2253454    4.2691153 
35.325   18.3809658   4.28730286 
 35.33   18.7672897     4.332123 
35.335   18.4816961   4.29903432 
 35.34   18.6271186   4.31591457 
35.345   18.4613882   4.29667175 
 35.35   19.7213642   4.44087426 
35.355   19.5434464   4.42079703 
 35.36   19.4170108   4.40647374 
35.365   19.0075932   4.35976986 
 35.37   19.3767082   4.40189824 
35.375     19.27005    4.3897665 
 35.38   19.5562696   4.42224712 
35.385   19.7409497   4.44307885 
 35.39   19.4647093   4.41188274 
35.395   19.5513015   4.42168537 
  35.4   20.5001413   4.52770817 
35.405   19.0120007    4.3602753 
 35.41   20.2853282   4.50392365 
35.415    19.994924   4.47156841 
 35.42   19.7759273    4.4470133 
35.425   19.1880446   4.38041603 
 35.43   19.3011467   4.39330703 
35.435   19.0784087   4.36788378 
 35.44   18.8103074   4.33708513 
35.445   19.2480708   4.38726233 
 35.45    19.364656   4.40052906 
35.455   19.7175868   4.44044894 
 35.46   19.0333085   4.36271802 
35.465   19.3115152   4.39448691 
 35.47   19.2701742   4.38978065 
35.475   18.7553659   4.33074658 
 35.48   19.1022627   4.37061353 
35.485   18.9160169   4.34925475 
 35.49   19.2213504   4.38421605 
35.495   18.7997258   4.33586505 
  35.5   18.9416501   4.35220061 
35.505   19.3692888   4.40105542 
 35.51   19.2714584   4.38992693 
35.515   18.9781368   4.35639034 
 35.52    18.181824   4.26401501 
35.525   19.2837171   4.39132294 
 35.53   18.5292692   4.30456377 
35.535   18.7768973   4.33323174 
 35.54   18.8406447   4.34058115 
35.545   19.4626286   4.41164692 
 35.55   19.0510069   4.36474592 
35.555   19.5416523   4.42059411 
 35.56    19.152309   4.37633511 
35.565   19.5206278   4.41821546 
 35.57   19.3310434   4.39670824 
35.575   20.0774833   4.48079048 
 35.58   19.4677139   4.41222324 
35.585   19.9002178   4.46096601 
 35.59   19.5481838   4.42133281 
35.595   19.5480184    4.4213141 
  35.6   19.5062204    4.4165847 
35.605   19.4142306   4.40615826 
 35.61    19.566357   4.42338751 
35.615   20.2269255   4.49743544 
 35.62   19.4706669   4.41255787 
35.625   19.8525475   4.45561977 
 35.63   20.4985868    4.5275365 
35.635   19.3211392   4.39558178 
 35.64   20.0551876   4.47830187 
35.645   19.9363074   4.46500923 
 35.65    20.277072     4.503007 
35.655   20.8163812   4.56249726 
 35.66   20.5427045   4.53240604 
35.665   20.4225416   4.51913063 
 35.67   21.3476159   4.62034803 
35.675   21.3042038   4.61564771 
 35.68   21.1714745   4.60124706 
35.685   21.8533743   4.67475927 
 35.69   21.1186913   4.59550774 
35.695   20.7221291   4.55215654 
  35.7   21.1768546   4.60183166 
35.705   21.2684086   4.61176849 
 35.71   21.1464566   4.59852765 
35.715    21.624922   4.65026042 
 35.72   21.7743529    4.6662997 
35.725   22.0553327   4.69631055 
 35.73   21.6857156   4.65679242 
35.735   21.8298117    4.6722384 
 35.74   22.0621742   4.69703888 
35.745   22.1096832    4.7020935 
 35.75   22.1239109   4.70360616 
35.755   20.9996603   4.58253864 
 35.76   22.1750753   4.70904186 
35.765   21.8492115   4.67431401 
 35.77   21.8984843   4.67958163 
35.775   21.5637203    4.6436753 
 35.78   22.4504478   4.73819035 
35.785    21.905674   4.68034977 
 35.79   21.8342717   4.67271567 
35.795   22.5998783   4.75393293 
  35.8   22.0933834   4.70035992 
35.805   21.8812846   4.67774354 
 35.81   22.1319651   4.70446225 
35.815   22.6973202   4.76417047 
 35.82     22.22686    4.7145371 
35.825   21.9526743   4.68536811 
 35.83   22.0217128   4.69272978 
35.835   21.8259474   4.67182485 
 35.84   22.0550363   4.69627899 
35.845   22.0322217   4.69384935 
 35.85   21.6231697   4.65007201 
35.855   21.8575499   4.67520587 
 35.86   21.9769772   4.68796088 
35.865   21.9719393   4.68742353 
 35.87   22.0993675   4.70099644 
35.875   21.7397025   4.66258538 
 35.88   21.4273749   4.62897125 
35.885   21.5247712   4.63947963 
 35.89   21.8180956   4.67098443 
35.895   21.9741324   4.68765745 
  35.9   21.5394018   4.64105611 
35.905   21.7353904   4.66212295 
 35.91   22.1023459   4.70131321 
35.915   21.7587347   4.66462589 
 35.92   21.6934571   4.65762355 
35.925   21.8052458   4.66960874 
 35.93   21.4498649   4.63139988 
35.935     21.56169   4.64345668 
 35.94   21.6607201   4.65410788 
35.945   21.5797624   4.64540229 
 35.95   21.6670098   4.65478354 
35.955   21.6410077   4.65198965 
 35.96   22.0940479   4.70043061 
35.965   21.8754174   4.67711636 
 35.97   21.8316174   4.67243164 
35.975    22.521176   4.74564811 
 35.98   22.7692075   4.77170908 
35.985   22.0616042    4.6969782 
 35.99   22.9570469   4.79135126 
35.995   22.7018368   4.76464446 
  36.0   23.0803255   4.80419873 
36.005   22.3692835   4.72961769 
 36.01   23.2959923    4.8265922 
36.015   23.3518965   4.83238001 
 36.02   23.3236761   4.82945919 
36.025   23.2701485   4.82391423 
 36.03    23.127631   4.80911956 
36.035   23.7628575   4.87471615 
 36.04   23.8465861   4.88329665 
36.045   24.1324587   4.91247989 
 36.05   24.3803815   4.93764939 
36.055   24.3344459   4.93299563 
 36.06   24.4665149    4.9463638 
36.065   24.6205249   4.96190739 
 36.07   24.8974062   4.98973007 
36.075   25.2980598   5.02971767 
 36.08   25.6097633   5.06060899 
36.085   25.8337444   5.08269066 
 36.09   25.9935603   5.09838801 
36.095   25.6922537   5.06875267 
  36.1   26.2355141   5.12206151 
36.105   26.5665559    5.1542755 
 36.11   27.2765356   5.22269428 
36.115   26.4819896   5.14606545 
 36.12   26.7814233   5.17507713 
36.125   27.9750074   5.28914052 
 36.13   28.2982707   5.31961189 
36.135   28.8658431   5.37269421 
 36.14   28.5749388   5.34555318 
36.145   29.0065485   5.38577279 
 36.15   28.8242731   5.36882418 
36.155   29.4099171    5.4230911 
 36.16   30.6729658   5.53831795 
36.165   30.5815198   5.53005604 
 36.17   30.7805002   5.54801768 
36.175   31.4518543   5.60819528 
 36.18    31.458056   5.60874817 
36.185   33.1140133   5.75447768 
 36.19   32.3668554   5.68918759 
36.195   33.6342226   5.79950193 
  36.2   33.8006595   5.81383346 
36.205   33.8845649     5.821045 
 36.21    34.735668   5.89369731 
36.215   36.3920277   6.03258052 
 36.22   36.1543151   6.01284584 
36.225   35.9204335   5.99336579 
 36.23   37.3968991   6.11530041 
36.235   37.5259549    6.1258432 
 36.24   38.4425426   6.20020505 
36.245   38.3780439   6.19500153 
 36.25   40.1026969   6.33266902 
36.255   40.2112357   6.34123298 
 36.26    40.906207   6.39579604 
36.265   42.2984409   6.50372515 
 36.27   42.7298611   6.53680817 
36.275   42.9904637   6.55671135 
 36.28   44.2223609   6.64998954 
36.285   44.4686142   6.66847915 
 36.29   46.2748727   6.80256369 
36.295    46.153382   6.79362804 
  36.3   47.4201399   6.88622828 
36.305   48.0342681   6.93067588 
 36.31   49.5986041   7.04262764 
36.315     49.96393   7.06851682 
 36.32   50.7204017   7.12182573 
36.325   51.7187745   7.19157664 
 36.33   51.8310019    7.1993751 
36.335    52.291176   7.23126379 
 36.34   53.3321178   7.30288421 
36.345   54.3931558   7.37517158 
 36.35   53.8478661   7.33811053 
36.355   54.9112923    7.4102154 
 36.36   56.1397601   7.49264707 
36.365   56.9613687   7.54727558 
 36.37   57.1413052   7.55918681 
36.375     59.77333   7.73132136 
 36.38   59.3704598   7.70522289 
36.385   60.6089604   7.78517568 
 36.39   60.6962338   7.79077876 
36.395   60.2396628   7.76142144 
  36.4   61.1820791   7.82189741 
36.405   62.2228377   7.88814539 
 36.41   61.7771371   7.85984333 
36.415   62.6311807    7.9139864 
 36.42   63.5417416    7.9713074 
36.425   62.9518207   7.93421834 
 36.43   63.2527166   7.95315765 
36.435   63.8201343   7.98875048 
 36.44   65.1821903   8.07354881 
36.445   65.3786013   8.08570351 
 36.45   64.9155348   8.05701774 
36.455   65.2297844    8.0764958 
 36.46   66.1937067   8.13595149 
36.465   66.2585595   8.13993609 
 36.47   65.3605276   8.08458581 
36.475   66.8805349   8.17805202 
 36.48    66.625301    8.1624323 
36.485   67.6683799   8.22607925 
 36.49   66.0154735   8.12499068 
36.495   65.0761668   8.06698003 
  36.5   65.9139342   8.11873969 
36.505   64.4478826   8.02794386 
 36.51   65.0243014   8.06376472 
36.515   65.7538203   8.10887294 
 36.52   65.0458256   8.06509923 
36.525   63.9519255   7.99699478 
 36.53   63.6718477   7.97946412 
36.535   62.8321098   7.92667079 
 36.54    62.073912   7.87869989 
36.545   62.3664216   7.89724139 
 36.55   62.0095938   7.87461706 
36.555    60.525093   7.77978747 
 36.56    60.425895   7.77340948 
36.565   58.7653325   7.66585497 
 36.57   58.7197036   7.66287828 
36.575   57.3951949   7.57596165 
 36.58   57.9119675    7.6099913 
36.585   56.8304902   7.53860002 
 36.59    56.452558   7.51349173 
36.595   56.4660004   7.51438623 
  36.6   55.4662527    7.4475669 
36.605    53.834662   7.33721078 
 36.61   56.0643033   7.48760999 
36.615   53.5437598   7.31736016 
 36.62   52.7426418   7.26241295 
36.625   52.2352176   7.22739355 
 36.63   53.0641718    7.2845159 
36.635   51.6964816   7.19002654 
 36.64   51.5365896   7.17889891 
36.645   51.1386922   7.15113223 
 36.65   50.4636459   7.10377688 
36.655   49.4488256   7.03198589 
 36.66   48.2245782   6.94439185 
36.665   49.3648277   7.02601079 
 36.67   47.9638858   6.92559642 
36.675   47.1705493   6.86808193 
 36.68   47.2953136   6.87715883 
36.685   45.5619789    6.7499614 
 36.69   45.8608074   6.77206079 
36.695   45.2371053    6.7258535 
  36.7   44.4196901   6.66480983 
36.705   42.6405418   6.52997257 
 36.71   43.9501078   6.62948775 
36.715   41.9244875   6.47491216 
 36.72   40.9454546   6.39886354 
36.725   41.0899272   6.41014252 
 36.73   40.0689401   6.33000317 
36.735   40.0648904   6.32968328 
 36.74   38.7480465   6.22479289 
36.745   38.0560819   6.16896117 
 36.75   37.2699028   6.10490809 
36.755   36.1955929   6.01627733 
 36.76   35.6140343   5.96774952 
36.765   35.4173431   5.95124719 
 36.77   34.4956173   5.87329697 
36.775   33.7131912   5.80630616 
 36.78    33.906282    5.8229101 
36.785   32.0649517   5.66259231 
 36.79   31.9924585   5.65618763 
36.795   31.3715787   5.60103372 
  36.8   30.9144711   5.56007833 
36.805   30.6765175   5.53863859 
 36.81   30.8724694   5.55629997 
36.815   30.2926039   5.50387172 
 36.82   29.7269259   5.45224044 
36.825   29.3309541   5.41580595 
 36.83   28.6573777   5.35325861 
36.835   28.5722048   5.34529745 
 36.84    28.462457   5.33502174 
36.845   27.3607177   5.23074733 
 36.85   27.3008485   5.22502139 
36.855   27.2556525   5.22069464 
 36.86   26.5191393   5.14967371 
36.865    26.503231   5.14812889 
 36.87   26.2769402    5.1261038 
36.875   26.4120773   5.13926816 
 36.88   25.6826253   5.06780281 
36.885   25.8082812   5.08018515 
 36.89   26.1523041   5.11393235 
36.895   25.7910862   5.07849251 
  36.9   24.9276718   4.99276194 
36.905   25.1022117   5.01021074 
 36.91   24.7089918     4.970814 
36.915   24.2217377   4.92155846 
 36.92   25.1727439   5.01724465 
36.925   24.3595014   4.93553456 
 36.93   24.4327034   4.94294481 
36.935   24.2200525   4.92138725 
 36.94   24.7008442   4.96999439 
36.945   23.9086611   4.88964836 
 36.95    24.234098   4.92281403 
36.955   23.7031311   4.86858615 
 36.96   24.0078436   4.89977995 
36.965   24.1013878   4.90931643 
 36.97   23.2342587    4.8201928 
36.975   23.8543669   4.88409325 
 36.98   23.5323672   4.85101713 
36.985   24.2131774   4.92068871 
 36.99   23.0857053    4.8047586 
36.995   23.7439249   4.87277384 
  37.0      23.6839   4.86661073 
37.005    23.990314   4.89799081 
 37.01   23.9619742   4.89509696 
37.015   23.7078195   4.86906763 
 37.02   23.8496443   4.88360976 
37.025   23.5287306   4.85064229 
 37.03   23.6757841   4.86577682 
37.035   23.1718236   4.81371204 
 37.04   23.3086884   4.82790724 
37.045   23.2197837   4.81869108 
 37.05   23.8574899   4.88441295 
37.055   23.3968188   4.83702582 
 37.06   23.1494748   4.81139011 
37.065    23.104247   4.80668774 
 37.07   23.1723929   4.81377117 
37.075   23.2196024   4.81867226 
 37.08   22.6885212   4.76324692 
37.085    22.654933   4.75971984 
 37.09   22.8889651   4.78424133 
37.095   22.3260255   4.72504238 
  37.1   22.2615873   4.71821866 
37.105   21.9730224   4.68753905 
 37.11   21.5021332   4.63703927 
37.115   21.1833109    4.6025331 
 37.12   21.9056641   4.68034872 
37.125   21.5156615   4.63849776 
 37.13   21.6018175   4.64777554 
37.135    20.787971   4.55938275 
 37.14   20.7763911   4.55811267 
37.145   20.7741066   4.55786206 
 37.15   20.1725766   4.49138916 
37.155   20.6710515   4.54654281 
 37.16   20.7145034   4.55131887 
37.165   20.3652485   4.51278722 
 37.17   19.9382179   4.46522316 
37.175   19.9405773   4.46548736 
 37.18   19.4118003   4.40588247 
37.185   19.2246119     4.384588 
 37.19    19.603681   4.42760443 
37.195   19.6381159   4.43149138 
  37.2   19.0861337   4.36876798 
37.205   19.4345328    4.4084615 
 37.21   19.8373605   4.45391519 
37.215   18.9560084   4.35384984 
 37.22   18.9417724   4.35221466 
37.225   19.1976945   4.38151738 
 37.23   19.0154001    4.3606651 
37.235   19.0687972   4.36678339 
 37.24   19.0721196   4.36716379 
37.245   18.8662116   4.34352526 
 37.25   19.0168532   4.36083171 
37.255    19.310717   4.39439609 
 37.26   18.0021662   4.24289597 
37.265   19.0099223   4.36003696 
 37.27   18.3295561   4.28130308 
37.275   18.4113613   4.29084623 
 37.28    18.226485   4.26924877 
37.285   18.0652784   4.25032686 
 37.29   17.9282946   4.23418169 
37.295   18.1597491   4.26142571 
  37.3   18.0824696   4.25234871 
37.305   17.7434281   4.21229487 
 37.31   17.9176134    4.2329202 
37.315   18.1945503   4.26550704 
 37.32    18.063706   4.25014188 
37.325     17.47158   4.17990191 
 37.33   17.8886535   4.22949802 
37.335   17.5240131   4.18616926 
 37.34   17.8951254   4.23026304 
37.345   17.2458332   4.15281028 
 37.35   17.2788227   4.15678033 
37.355   17.4330696   4.17529275 
 37.36   17.7723833   4.21573046 
37.365   17.6331272   4.19918173 
 37.37   17.6566701   4.20198406 
37.375   17.2136719   4.14893623 
 37.38    17.626004   4.19833348 
37.385   18.0818505   4.25227592 
 37.39    18.098113   4.25418771 
37.395   17.6326518   4.19912513 
  37.4   17.7969206   4.21863967 
37.405   17.3675444   4.16743859 
 37.41   17.3496088   4.16528617 
37.415   17.1270299    4.1384816 
 37.42   16.6671627   4.08254366 
37.425   17.1600694   4.14247141 
 37.43   16.6321437   4.07825253 
37.435   17.3972546   4.17100163 
 37.44   16.8633773   4.10650427 
37.445   16.9948296   4.12247857 
 37.45   16.7892117   4.09746406 
37.455   16.9659722   4.11897708 
 37.46   16.8476429   4.10458803 
37.465   17.3994307   4.17126248 
 37.47   16.8214001   4.10139002 
37.475   17.3356935   4.16361543 
 37.48   17.4539905   4.17779733 
37.485   16.7221768   4.08927582 
 37.49   16.7546311   4.09324213 
37.495   16.9992239   4.12301151 
  37.5   16.4310905   4.05352815 
37.505   16.9781008    4.1204491 
 37.51   17.3131221     4.160904 
37.515   17.0106087   4.12439192 
 37.52   17.2953703   4.15877029 
37.525   16.6734293   4.08331107 
 37.53   16.6664673   4.08245849 
37.535   16.8052383   4.09941926 
 37.54   16.1759919   4.02193882 
37.545   16.6748632   4.08348665 
 37.55   17.0774124    4.1324826 
37.555   16.5091829   4.06314938 
 37.56   16.5670219   4.07026066 
37.565   16.9178044   4.11312587 
 37.57   16.2590784   4.03225475 
37.575   16.7306141   4.09030733 
 37.58   16.9008818   4.11106821 
37.585   17.3214372   4.16190307 
 37.59   17.0158734   4.12503011 
37.595   16.8877323   4.10946862 
  37.6    16.499444   4.06195076 
37.605   16.1374582   4.01714553 
 37.61   16.5882873   4.07287212 
37.615   16.8855778   4.10920647 
 37.62   17.0808228   4.13289521 
37.625   16.5502688   4.06820216 
 37.63    16.724929   4.08961232 
37.635   16.5292599   4.06561925 
 37.64   16.2701932   4.03363275 
37.645   15.9252158   3.99064102 
 37.65    16.687601   4.08504603 
37.655   16.1879685   4.02342745 
 37.66   16.7716757   4.09532364 
37.665   16.4724683   4.05862887 
 37.67   16.6158836   4.07625852 
37.675   16.2773379    4.0345183 
 37.68   16.0851396   4.01062833 
37.685   17.1125069   4.13672659 
 37.69   16.6336852   4.07844151 
37.695   16.7184341   4.08881818 
  37.7   16.4169759   4.05178676 
37.705   16.4465288   4.05543201 
 37.71   15.7716632   3.97135534 
37.715   16.2578798   4.03210612 
 37.72   16.4891519   4.06068367 
37.725   15.7311509    3.9662515 
 37.73   16.8058123   4.09948927 
37.735    16.843221   4.10404934 
 37.74   16.4536162   4.05630573 
37.745   16.3756457    4.0466833 
 37.75   16.3325543    4.0413555 
37.755   16.3629224   4.04511092 
 37.76   16.4218718   4.05239088 
37.765   15.8581764   3.98223259 
 37.77   16.3618409   4.04497724 
37.775   16.4574523   4.05677856 
 37.78   16.5537516   4.06863018 
37.785   15.9851577   3.99814428 
 37.79   16.4247554   4.05274665 
37.795   16.3215291   4.03999122 
  37.8   16.2456403   4.03058809 
37.805   16.6614762   4.08184716 
 37.81   16.5531458   4.06855573 
37.815   16.7189598   4.08888247 
 37.82   16.7581176   4.09366799 
37.825    16.860177   4.10611458 
 37.83   16.7441793   4.09196521 
37.835   16.5953351   4.07373724 
 37.84   16.8984101   4.11076758 
37.845   16.3415782    4.0424718 
 37.85   16.2012459   4.02507713 
37.855   16.1289706   4.01608897 
 37.86   16.2806538   4.03492922 
37.865   15.9725523   3.99656756 
 37.87   16.4965626   4.06159607 
37.875   16.1848376   4.02303835 
 37.88   16.8485018   4.10469266 
37.885   16.3758595   4.04670971 
 37.89   16.5013352   4.06218355 
37.895   16.4247673   4.05274811 
  37.9    16.119314   4.01488655 
37.905   16.5476002   4.06787416 
 37.91   16.2201145   4.02742033 
37.915   16.2277877   4.02837284 
 37.92   16.0067015    4.0008376 
37.925   16.1547043   4.01929152 
 37.93   16.4672733   4.05798883 
37.935   16.0492588   4.00615262 
 37.94   16.4366494   4.05421379 
37.945   16.1605726   4.02002147 
 37.95   16.4845465   4.06011656 
37.955   16.6090164    4.0754161 
 37.96   16.7457533   4.09215753 
37.965   16.0960486   4.01198811 
 37.97   16.0587272   4.00733417 
37.975   15.7455774   3.96806973 
 37.98   17.0884908   4.13382278 
37.985    16.523296   4.06488573 
 37.99   15.7057489   3.96304792 
37.995   16.3899557   4.04845102 
  38.0   15.6581857   3.95704254 
38.005   16.4637097   4.05754972 
 38.01   16.4111223   4.05106435 
38.015   16.9345458   4.11516048 
 38.02   16.6551836   4.08107628 
38.025   16.7152278   4.08842608 
 38.03   16.5414514   4.06711832 
38.035    17.159787   4.14243732 
 38.04     16.21514    4.0268027 
38.045   16.7085716   4.08761197 
 38.05   16.8906498   4.10982357 
38.055   16.8364658   4.10322627 
 38.06   15.9775937   3.99719823 
38.065   16.5894111   4.07301008 
 38.07   16.4799113   4.05954571 
38.075   16.4833533   4.05996962 
 38.08   16.6369431    4.0788409 
38.085   16.6818534   4.08434247 
 38.09   16.0518683   4.00647829 
38.095   17.0298502    4.1267239 
  38.1   17.1310782   4.13897067 
38.105   16.8609538   4.10620917 
 38.11   16.7124863   4.08809078 
38.115   16.6872561   4.08500381 
 38.12   16.5547934   4.06875822 
38.125   17.1188828   4.13749717 
 38.13   16.5441943   4.06745551 
38.135   16.5019431   4.06225838 
 38.14   16.8156875   4.10069354 
38.145   16.7029127   4.08691971 
 38.15   16.8279776   4.10219181 
38.155   16.7553374    4.0933284 
 38.16   17.0704537   4.13164056 
38.165   16.2941142   4.03659686 
 38.17   17.2313113   4.15106147 
38.175   17.0805778   4.13286557 
 38.18   17.0834646    4.1332148 
38.185   17.0137028   4.12476699 
 38.19    17.128294   4.13863432 
38.195    17.094805   4.13458644 
  38.2   16.6266334    4.0775769 
38.205   17.0032907   4.12350467 
 38.21   17.6383108    4.1997989 
38.215   17.7180072   4.20927633 
 38.22   17.5442313   4.18858345 
38.225   17.1269937   4.13847722 
 38.23   17.6315384   4.19899255 
38.235   17.1302826   4.13887456 
 38.24   17.3120523   4.16077545 
38.245   17.6389393   4.19987373 
 38.25   17.2711667   4.15585932 
38.255   17.9750041   4.23969386 
 38.26   17.4124213   4.17281935 
38.265   17.3086072   4.16036142 
 38.27   17.3066341   4.16012429 
38.275   17.5256271   4.18636203 
 38.28    16.901071   4.11109122 
38.285   17.2391068   4.15200034 
 38.29   16.7992628   4.09869038 
38.295   17.5220507   4.18593487 
  38.3   17.3713808   4.16789884 
38.305   17.1184151   4.13744064 
 38.31   16.7401625   4.09147437 
38.315   17.2637027   4.15496122 
 38.32   16.7767409     4.095942 
38.325   16.6962576   4.08610544 
 38.33   16.9847335   4.12125388 
38.335   16.7702136   4.09514513 
 38.34   16.9081914   4.11195713 
38.345   16.9058814   4.11167623 
 38.35   16.9312491   4.11475991 
38.355   16.2358517   4.02937361 
 38.36   16.8045496   4.09933527 
38.365   16.7289715   4.09010654 
 38.37   16.5225751   4.06479705 
38.375   16.2733352   4.03402221 
 38.38   16.2533398    4.0315431 
38.385   16.4497408     4.055828 
 38.39   16.5350427   4.06633037 
38.395   16.5655192   4.07007607 
  38.4   16.6582328   4.08144984 
38.405   15.9298638   3.99122334 
 38.41   16.2852608   4.03550007 
38.415   17.1452744   4.14068526 
 38.42   16.1924081   4.02397913 
38.425   16.1727681   4.02153802 
 38.43   15.8661376   3.98323205 
38.435   16.3526533   4.04384141 
 38.44   16.1172066   4.01462409 
38.445   16.2043706   4.02546527 
 38.45   15.6664855   3.95809115 
38.455   17.3049691   4.15992417 
 38.46    16.254931   4.03174045 
38.465   16.6059115   4.07503515 
 38.47   15.9522101   3.99402179 
38.475   16.1345893   4.01678843 
 38.48   16.5866129   4.07266656 
38.485   16.2520835   4.03138729 
 38.49   16.4199151   4.05214945 
38.495   16.2014889   4.02510732 
  38.5   16.5274034   4.06539093 
38.505   16.6907737   4.08543433 
 38.51   16.1088297   4.01358066 
38.515   16.1896414   4.02363535 
 38.52   16.4822306   4.05983135 
38.525   16.7609758   4.09401708 
 38.53   16.1960265   4.02442872 
38.535   16.6744798    4.0834397 
 38.54   16.4839399   4.06004186 
38.545    16.375495   4.04666468 
 38.55   16.7921827   4.09782659 
38.555   16.4482044    4.0556386 
 38.56   16.5557419   4.06887477 
38.565   16.7346975   4.09080646 
 38.57   16.5114095   4.06342337 
38.575   16.5424394   4.06723977 
 38.58   17.2406793    4.1521897 
38.585   16.5581458   4.06917016 
 38.59   16.3885391   4.04827606 
38.595   16.6688574    4.0827512 
  38.6   16.5679599   4.07037589 
38.605   17.5499826   4.18926994 
 38.61   17.0723241   4.13186691 
38.615   16.5081183   4.06301837 
 38.62   16.9880596   4.12165738 
38.625   16.9437897   4.11628348 
 38.63   16.8195279   4.10116177 
38.635   16.2826013   4.03517054 
 38.64   17.1839507   4.14535291 
38.645   15.8285718   3.97851377 
 38.65   16.5584394   4.06920624 
38.655   16.7883342   4.09735697 
 38.66    16.703962   4.08704807 
38.665   17.0009568   4.12322165 
 38.67   16.6096796   4.07549746 
38.675   16.5816445   4.07205654 
 38.68   16.9284438   4.11441901 
38.685   16.9197054   4.11335695 
 38.69   16.8210415    4.1013463 
38.695   16.8027503    4.0991158 
  38.7   16.8227513   4.10155474 
38.705   17.4433695   4.17652601 
 38.71   16.8682927   4.10710271 
38.715    17.644909   4.20058436 
 38.72   17.4350833   4.17553389 
38.725   17.3798541   4.16891522 
 38.73   17.5085131   4.18431752 
38.735   17.1543813    4.1417848 
 38.74   17.4965457   4.18288724 
38.745   17.3730651    4.1681009 
 38.75   17.9449038   4.23614256 
38.755   17.9686636   4.23894605 
 38.76    17.893137   4.23002801 
38.765    17.960622   4.23799741 
 38.77    18.068123   4.25066148 
38.775   18.2257397   4.26916148 
 38.78   18.4952421    4.3006095 
38.785   17.8342733   4.22306445 
 38.79   18.1986597   4.26598872 
38.795   18.6768727   4.32167475 
  38.8   18.1814511   4.26397128 
38.805   18.8281826   4.33914537 
 38.81   19.4535826   4.41062157 
38.815    18.735533   4.32845619 
 38.82   18.7656024   4.33192825 
38.825   18.9816785   4.35679682 
 38.83    19.011958    4.3602704 
38.835   19.3422118   4.39797815 
 38.84   19.2219552   4.38428503 
38.845   19.5759491   4.42447162 
 38.85   20.1934548   4.49371281 
38.855   20.3575083   4.51192955 
 38.86   20.7850681   4.55906439 
38.865   20.5232814   4.53026284 
 38.87   20.4777571   4.52523558 
38.875   21.2507574   4.60985438 
 38.88   21.3027716   4.61549257 
38.885   21.7189391   4.66035825 
 38.89   22.0049617   4.69094465 
38.895   22.0996224   4.70102355 
  38.9   22.1343789   4.70471879 
38.905   22.2767816   4.71982855 
 38.91   23.3059003   4.82761849 
38.915   23.3663234    4.8338725 
 38.92   23.7810724    4.8765841 
38.925    23.769948   4.87544336 
 38.93   24.3142622   4.93094943 
38.935   24.9632987   4.99632852 
 38.94   25.3820739   5.03806252 
38.945   25.7289804   5.07237424 
 38.95   26.3012735   5.12847673 
38.955   27.4440954   5.23871123 
 38.96   27.3448223   5.22922769 
38.965   27.5641057   5.25015292 
 38.97   27.2283265    5.2180769 
38.975   28.5225752   5.34065307 
 38.98   28.5422497   5.34249471 
38.985   28.9139063   5.37716527 
 38.99   29.8251418   5.46123995 
38.995   28.5241751   5.34080285 
  39.0   29.5281595   5.43398192 
39.005   28.5987747   5.34778222 
 39.01   28.3588864   5.32530622 
39.015   27.9552196   5.28726958 
 39.02   27.7397541   5.26685429 
39.025   28.1026769    5.3011958 
 39.03   27.0436833   5.20035415 
39.035   26.0774581   5.10660925 
 39.04   26.0637268   5.10526461 
39.045   25.6362404   5.06322431 
 39.05   25.2559817   5.02553298 
39.055   24.4786665   4.94759199 
 39.06   24.6223154    4.9620878 
39.065   23.5361289   4.85140484 
 39.07   23.9479726   4.89366659 
39.075   22.8036586   4.77531765 
 39.08   23.0543384   4.80149336 
39.085   22.2531795   4.71732758 
 39.09   22.3004476   4.72233497 
39.095   21.4863147   4.63533329 
  39.1   22.0627334    4.6970984 
39.105    21.224501   4.60700565 
 39.11   21.2890492   4.61400577 
39.115   21.3577162   4.62144093 
 39.12   20.2157321   4.49619085 
39.125   20.8930914   4.57089612 
 39.13   20.8337598   4.56440136 
39.135   19.9892844   4.47093775 
 39.14   20.0762613   4.48065411 
39.145   20.4762759   4.52507192 
 39.15   19.5450617   4.42097972 
39.155   19.5546726   4.42206656 
 39.16   19.6271645   4.43025558 
39.165   19.0713931   4.36708061 
 39.17   19.9448208   4.46596247 
39.175   19.6221918   4.42969432 
 39.18   19.2018145    4.3819875 
39.185   19.3092825   4.39423287 
 39.19   19.6357534   4.43122482 
39.195   18.4966309   4.30077097 
  39.2   19.4125503   4.40596758 
39.205   18.7851187   4.33418028 
 39.21   19.9622817   4.46791694 
39.215   19.1337727   4.37421681 
 39.22   18.9381939   4.35180352 
39.225   19.2746723   4.39029297 
 39.23   19.7009491   4.43857512 
39.235   19.0930904    4.3695641 
 39.24    19.557179   4.42234994 
39.245   19.6112358    4.4284575 
 39.25   19.0285809   4.36217617 
39.255    19.164131   4.37768557 
 39.26   19.6596108   4.43391597 
39.265   19.5305505   4.41933825 
 39.27   19.3156435    4.3949566 
39.275   19.7572132   4.44490869 
 39.28   19.8767085   4.45833023 
39.285   20.5542975   4.53368476 
 39.29   19.8381381   4.45400248 
39.295   19.7943938   4.44908909 
  39.3   20.3913798   4.51568154 
39.305   20.1688442   4.49097364 
 39.31   19.8865829   4.45943751 
39.315   20.8513312   4.56632579 
 39.32   20.6013227     4.538868 
39.325   20.2853705   4.50392834 
 39.33   21.1186693   4.59550533 
39.335   20.6554812   4.54483016 
 39.34   21.0860688   4.59195696 
39.345   21.2392666   4.60860788 
 39.35   21.5334497   4.64041482 
39.355   21.8325878   4.67253548 
 39.36   21.5515022   4.64235955 
39.365      22.2851   4.72070969 
 39.37   21.8239186   4.67160771 
39.375   22.0206398   4.69261545 
 39.38   22.6235026   4.75641699 
39.385   22.6634821   4.76061783 
 39.39   22.4175349   4.73471593 
39.395   22.1519469   4.70658548 
  39.4   22.4353101   4.73659267 
39.405   22.3648465   4.72914861 
 39.41   22.0449102   4.69520076 
39.415   22.4894638   4.74230575 
 39.42   22.1497868     4.706356 
39.425   21.6537135   4.65335508 
 39.43   22.4365493   4.73672348 
39.435   21.8279844   4.67204286 
 39.44   21.7695651   4.66578666 
39.445   20.9114357   4.57290233 
 39.45   21.1323011   4.59698827 
39.455   20.7225555   4.55220337 
 39.46   20.8439837   4.56552119 
39.465   20.3295501   4.50883023 
 39.47   20.5747792   4.53594303 
39.475   19.9704564   4.46883165 
 39.48   20.1381703   4.48755728 
39.485    19.816345   4.45155535 
 39.49    20.096648   4.48292851 
39.495   19.3811623   4.40240415 
  39.5   18.7454651   4.32960334 
39.505   19.1602371   4.37724081 
 39.51   18.6988537   4.32421712 
39.515   18.8564193   4.34239788 
 39.52   18.7128851   4.32583924 
39.525   17.9912046   4.24160401 
 39.53   18.4239631   4.29231442 
39.535    18.310832   4.27911579 
 39.54   18.4329687   4.29336333 
39.545    18.571579   4.30947549 
 39.55   18.1826155   4.26410781 
39.555   18.1175544   4.25647206 
 39.56   18.0411057   4.24748227 
39.565   18.2761718   4.27506396 
 39.57   17.5563604   4.19003107 
39.575   17.6177324   4.19734826 
 39.58   17.6380867   4.19977222 
39.585   18.0644129   4.25022504 
 39.59   17.8217978   4.22158712 
39.595   17.5217758   4.18590203 
  39.6   17.7036448   4.20756994 
39.605   17.4103563   4.17257191 
 39.61   17.8437487   4.22418616 
39.615   17.3451354   4.16474914 
 39.62   17.7843651    4.2171513 
39.625   17.5957346     4.194727 
 39.63   17.4743391   4.18023195 
39.635    17.441523   4.17630494 
 39.64    17.574593   4.19220623 
39.645    17.193188   4.14646693 
 39.65   16.7678619   4.09485799 
39.655     16.64336   4.07962743 
 39.66   17.4348874   4.17551043 
39.665   16.7246217   4.08957476 
 39.67   17.0705228   4.13164892 
39.675   16.7258904   4.08972987 
 39.68   16.3104252   4.03861674 
39.685   17.0787229   4.13264115 
 39.69   17.2380036   4.15186749 
39.695   17.1749059    4.1442618 
  39.7   17.1590528   4.14234871 
39.705   17.1568536   4.14208324 
 39.71   16.8553105   4.10552195 
39.715   16.8547359   4.10545197 
 39.72   17.6008757   4.19533976 
39.725   16.9703436   4.11950768 
 39.73   16.9606924   4.11833612 
39.735   17.2960383    4.1588506 
 39.74   17.2624255   4.15480751 
39.745   16.9215176   4.11357723 
 39.75   16.8174506    4.1009085 
39.755   17.1462006   4.14079709 
 39.76    17.314479   4.16106704 
39.765   17.0736004   4.13202134 
 39.77   17.1624422    4.1427578 
39.775    16.679124   4.08400833 
 39.78   17.4113774   4.17269426 
39.785   17.0406203   4.12802862 
 39.79   17.1343741   4.13936881 
39.795   17.0909507    4.1341203 
  39.8   17.6810456   4.20488354 
39.805   16.5579812   4.06914993 
 39.81   16.7703953   4.09516731 
39.815    16.590182   4.07310471 
 39.82   16.8947921    4.1103275 
39.825   16.9485717    4.1168643 
 39.83   17.0966441   4.13480884 
39.835    16.984002   4.12116513 
 39.84   16.8277465   4.10216363 
39.845   17.5909156   4.19415255 
 39.85   16.6045627   4.07486965 
39.855    17.593431   4.19445241 
 39.86   17.0229529   4.12588814 
39.865    17.448169   4.17710055 
 39.87   17.1016653   4.13541597 
39.875   16.8363133   4.10320769 
 39.88   17.7715136   4.21562731 
39.885   17.2227659   4.15003204 
 39.89   17.6028775   4.19557833 
39.895   16.9140987   4.11267537 
  39.9   16.9143886   4.11271061 
39.905   17.5211881   4.18583183 
 39.91    16.947626   4.11674945 
39.915   17.1041804   4.13572006 
 39.92   17.2285079   4.15072378 
39.925   17.6708536   4.20367144 
 39.93   17.5700038   4.19165884 
39.935   17.1973028   4.14696308 
 39.94    17.387767   4.16986415 
39.945   17.1407684   4.14014111 
 39.95   17.6808117   4.20485573 
39.955    17.236583    4.1516964 
 39.96   17.2897099    4.1580897 
39.965   17.8946837   4.23021084 
 39.97   17.3256881   4.16241374 
39.975   17.5688199   4.19151761 
 39.98    17.449291   4.17723485 
39.985   17.4895847   4.18205508 
 39.99   17.7717291   4.21565287 
39.995   17.6419237   4.20022901 
  40.0   18.0222465   4.24526165 
40.005   17.5393589   4.18800178 
 40.01   18.0762247   4.25161436 
40.015   18.4100216   4.29069011 
 40.02   18.1039068    4.2548686 
40.025   18.2037188   4.26658163 
 40.03   17.7519876   4.21331076 
40.035   17.8577911   4.22584797 
 40.04   17.9915495   4.24164467 
40.045   18.9584707    4.3541326 
 40.05   18.1279426   4.25769217 
40.055   18.7547012   4.33066984 
 40.06   18.8280616   4.33913143 
40.065   19.1706785   4.37843334 
 40.07   19.1381746   4.37471995 
40.075    18.689368   4.32312017 
 40.08   18.7059766   4.32504064 
40.085   18.6253061   4.31570459 
 40.09   18.7805204   4.33364978 
40.095   19.2456888   4.38699086 
  40.1   19.0381372   4.36327139 
40.105   19.5972443   4.42687748 
 40.11    19.528302   4.41908384 
40.115    19.593926   4.42650268 
 40.12   19.4894663   4.41468757 
40.125   20.1381779   4.48755812 
 40.13   20.3964912   4.51624747 
40.135   20.0784364   4.48089683 
 40.14   20.0610823   4.47895996 
40.145   19.8438374   4.45464223 
 40.15   19.7430055   4.44331019 
40.155   19.8199323   4.45195826 
 40.16   20.6450249   4.54367966 
40.165   21.0129322    4.5839865 
 40.17   20.8793365   4.56939126 
40.175   21.1349173   4.59727281 
 40.18   21.6055441   4.64817643 
40.185   21.8569278   4.67513934 
 40.19   21.5482942   4.64201403 
40.195   21.7831073   4.66723765 
  40.2   21.7659514   4.66539938 
40.205   21.6881473    4.6570535 
 40.21   21.9106421   4.68088048 
40.215   21.5364744   4.64074072 
 40.22    22.391062   4.73191949 
40.225   21.7816797   4.66708471 
 40.23   22.6286698   4.75696014 
40.235   22.3062588   4.72295022 
 40.24   23.0181705   4.79772555 
40.245   22.7259836   4.76717774 
 40.25   23.2467821   4.82149168 
40.255   22.9612997   4.79179504 
 40.26   23.0091186   4.79678211 
40.265   23.5986651   4.85784573 
 40.27   23.3184431   4.82891739 
40.275   23.3060537   4.82763438 
 40.28   24.4980422   4.94954969 
40.285   23.4224815   4.83967783 
 40.29     23.50534    4.8482306 
40.295   23.7041573   4.86869154 
  40.3   23.8919413   4.88793835 
40.305   24.9057566   4.99056676 
 40.31   24.3461855   4.93418539 
40.315   24.5256794    4.9523408 
 40.32     25.16334   5.01630741 
40.325   24.2822526   4.92770257 
 40.33   24.8632149   4.98630273 
40.335   24.8079224    4.9807552 
 40.34   24.9258315   4.99257764 
40.345   25.2453922    5.0244793 
 40.35   25.9146203   5.09064046 
40.355   25.0177448   5.00177416 
 40.36   25.5997151    5.0596161 
40.365   25.5263871   5.05236451 
 40.37   25.2969542   5.02960775 
40.375   25.1447354   5.01445265 
 40.38   25.1332112   5.01330342 
40.385    25.918591   5.09103045 
 40.39   25.5807199   5.05773862 
40.395   26.1646696   5.11514121 
  40.4   26.3931462   5.13742603 
40.405   25.8819546   5.08743104 
 40.41   26.4565149   5.14358969 
40.415   26.1996154   5.11855598 
 40.42   27.5384224   5.24770639 
40.425   27.2186632   5.21715087 
 40.43   27.4278255   5.23715815 
40.435   27.2890801   5.22389511 
 40.44   27.2146998   5.21677102 
40.445   27.6120767   5.25471947 
 40.45   28.5461932   5.34286376 
40.455   28.2157585   5.31185076 
 40.46   28.7324095   5.36026208 
40.465   28.9968808   5.38487519 
 40.47   29.3100479    5.4138755 
40.475   29.0644254   5.39114324 
 40.48   30.3487876   5.50897337 
40.485   29.6462601   5.44483793 
 40.49   30.3975581   5.51339806 
40.495   30.9518361   5.56343744 
  40.5   31.2274376   5.58815154 
40.505   30.9741587   5.56544326 
 40.51   32.0911301   5.66490336 
40.515   32.1646621   5.67138979 
 40.52   32.9293359   5.73840883 
40.525   32.8686768   5.73312104 
 40.53    33.796548   5.81347985 
40.535    32.972991   5.74221133 
 40.54   34.2564943   5.85290477 
40.545   35.4879474   5.95717613 
 40.55   35.5391453   5.96147174 
40.555   35.6253457   5.96869715 
 40.56   36.6192628    6.0513852 
40.565   35.8607747   5.98838665 
 40.57   36.9809066   6.08119286 
40.575   36.8518334    6.0705711 
 40.58   37.7305557   6.14252031 
40.585   37.5701159   6.12944663 
 40.59   38.6674426    6.2183151 
40.595   38.5354772     6.207695 
  40.6   38.5413886   6.20817111 
40.605   38.1913618   6.17991601 
 40.61   38.8988049   6.23689064 
40.615   39.8939616   6.31616668 
 40.62   40.5778799   6.37007692 
40.625   38.4471944   6.20058017 
 40.63   39.7016677   6.30092594 
40.635   39.7103948   6.30161843 
 40.64   40.0958367   6.33212735 
40.645   39.7332995   6.30343553 
 40.65   40.1920064   6.33971659 
40.655   39.7775781   6.30694682 
 40.66   39.4182559   6.27839597 
40.665   39.5623253   6.28985892 
 40.67   39.0420611   6.24836468 
40.675   40.2253832    6.3423484 
 40.68   39.3961146   6.27663242 
40.685   39.0352455   6.24781926 
 40.69   39.1575577       6.2576 
40.695   39.7201295   6.30239077 
  40.7   37.8078876   6.14881188 
40.705   38.3659888   6.19402848 
 40.71   38.7674717     6.226353 
40.715   38.4506021   6.20085495 
 40.72   38.4143268   6.19792923 
40.725   38.2217185   6.18237159 
 40.73   38.5416968   6.20819594 
40.735   37.5417777   6.12713454 
 40.74   37.2337865   6.10194941 
40.745   37.7145465   6.14121702 
 40.75   36.7196875   6.05967718 
40.755   36.8174812   6.06774103 
 40.76   36.2969177   6.02469233 
40.765   37.6147262   6.13308456 
 40.77   37.0426834   6.08627007 
40.775   37.5484309   6.12767744 
 40.78   38.1532273   6.17682987 
40.785   37.4357503   6.11847614 
 40.79   37.4910291   6.12299184 
40.795   38.0547992    6.1688572 
  40.8   37.7642468   6.14526214 
40.805   37.5528998   6.12804209 
 40.81   38.4688174   6.20232355 
40.815   37.9591172   6.16109708 
 40.82   38.6441399    6.2164411 
40.825   39.4079673   6.27757654 
 40.83   39.5458915   6.28855242 
40.835    39.598262     6.292715 
 40.84   40.1228484   6.33425989 
40.845   40.5519673   6.36804266 
 40.85   40.9650983    6.4003983 
40.855   41.3325147   6.42903684 
 40.86    42.542788   6.52248327 
40.865   41.8148035   6.46643669 
 40.87   42.2656783   6.50120591 
40.875   43.9222067   6.62738309 
 40.88   43.9476557   6.62930281 
40.885   43.8473297   6.62173162 
 40.89    44.401573   6.66345053 
40.895   45.0428214   6.71139489 
  40.9   44.8579081   6.69760466 
40.905   44.9276276   6.70280745 
 40.91    46.819238   6.84245848 
40.915   47.3018074   6.87763094 
 40.92   47.0363514   6.85830529 
40.925   47.1530082    6.8668048 
 40.93   47.3831189   6.88353971 
40.935   47.5562802   6.89610616 
 40.94   47.6894405   6.90575416 
40.945   47.8644392   6.91841305 
 40.95   48.0569014   6.93230852 
40.955    48.046031   6.93152444 
 40.96   48.6880733   6.97768395 
40.965    48.265353   6.94732704 
 40.97   48.7333314   6.98092626 
40.975   48.2873156   6.94890751 
 40.98   47.8594164   6.91805004 
40.985   47.5174987   6.89329375 
 40.99   45.9964591   6.78206894 
40.995   45.7080028    6.7607694 
  41.0    46.092975   6.78918073 
41.005   44.7672793   6.69083547 
 41.01    45.384061   6.73676933 
41.015   43.9015097   6.62582144 
 41.02   43.8161966   6.61938038 
41.025    43.314026   6.58133922 
 41.03   42.8465608   6.54572844 
41.035   41.7542559   6.46175331 
 41.04   41.1125612   6.41190777 
41.045   40.2052234   6.34075889 
 41.05     40.13914   6.33554575 
41.055   38.9691327   6.24252614 
 41.06   37.5199083   6.12534965 
41.065   37.4232339   6.11745322 
 41.07   36.9924142   6.08213895 
41.075   36.4616796   6.03835074 
 41.08   36.2208795   6.01837848 
41.085   35.7726984   5.98102821 
 41.09   35.1579247   5.92941184 
41.095   34.7305017     5.893259 
  41.1     33.85258     5.818297 
41.105    33.770753   5.81126087 
 41.11   33.2232065   5.76395753 
41.115   33.3328724   5.77346277 
 41.12   33.4182208   5.78084949 
41.125   32.5324859   5.70372561 
 41.13   31.7779662   5.63719488 
41.135   32.9922089   5.74388448 
 41.14   32.0074032   5.65750857 
41.145   31.8535232   5.64389256 
 41.15   31.2462057   5.58983056 
41.155   31.7206506    5.6321089 
 41.16   31.5509308   5.61702152 
41.165   30.8938668   5.55822514 
 41.17   31.1878396   5.58460738 
41.175   30.9143103   5.56006387 
 41.18   31.1730346   5.58328171 
41.185   30.9928952    5.5671263 
 41.19   30.5026682   5.52292207 
41.195   31.9226526    5.6500135 
  41.2   30.7489267   5.54517147 
41.205   30.7705967   5.54712509 
 41.21   30.6896231   5.53982157 
41.215   30.6019785   5.53190551 
 41.22   30.9168367   5.56029107 
41.225   30.9704901   5.56511366 
 41.23   29.4280034   5.42475837 
41.235   30.6529123   5.53650723 
 41.24    29.781899   5.45727945 
41.245   29.9790436   5.47531219 
 41.25   29.6618589   5.44627018 
41.255   28.1600998   5.30660907 
 41.26   29.4131881   5.42339267 
41.265   28.9102211   5.37682258 
 41.27   28.7006403   5.35729786 
41.275   29.3813766   5.42045907 
 41.28   27.3185984   5.22671966 
41.285   26.9602278   5.19232393 
 41.29    27.196271   5.21500441 
41.295   26.3292743   5.13120593 
  41.3   26.3791604   5.13606468 
41.305   26.7431868   5.17138151 
 41.31   25.8676116    5.0860212 
41.315   25.3831696   5.03817126 
 41.32   24.9150221   4.99149497 
41.325   24.5512534   4.95492214 
 41.33    24.701935   4.97010413 
41.335   24.3277086   4.93231271 
 41.34   24.2023001   4.91958333 
41.345   24.2813076   4.92760668 
 41.35   23.9843262   4.89737953 
41.355   23.7893884   4.87743666 
 41.36   23.6781593   4.86602089 
41.365   23.3217215   4.82925683 
 41.37   23.2179712   4.81850301 
41.375   23.1815092   4.81471798 
 41.38   22.4954342   4.74293519 
41.385   22.9690648   4.79260522 
 41.39   22.5496536   4.74864755 
41.395   22.6766084   4.76199626 
  41.4   22.4017811   4.73305198 
41.405   22.1994167   4.71162569 
 41.41   22.1494868   4.70632413 
41.415    21.658591   4.65387913 
 41.42   21.6912387    4.6573854 
41.425     22.94075    4.7896503 
 41.43   21.4863625   4.63533845 
41.435   22.0392685   4.69459993 
 41.44   22.4969964   4.74309987 
41.445   22.0331044   4.69394338 
 41.45   22.0929269   4.70031137 
41.455   21.2343616   4.60807569 
 41.46   21.7518799   4.66389107 
41.465   21.4411485   4.63045878 
 41.47   21.7098621    4.6593843 
41.475   21.0505908   4.58809229 
 41.48   21.0411656   4.58706503 
41.485    21.605273   4.64814726 
 41.49   21.3371641   4.61921683 
41.495   21.8609507   4.67556955 
  41.5   21.3576353   4.62143217 
41.505    21.004979   4.58311892 
 41.51   21.5583996   4.64310237 
41.515   21.2559731   4.61042006 
 41.52   20.9579491   4.57798527 
41.525   22.5219365   4.74572823 
 41.53   22.0452005   4.69523168 
41.535   21.6327644   4.65110357 
 41.54   21.5579239   4.64305114 
41.545   21.7349748   4.66207837 
 41.55    22.947018   4.79030458 
41.555   22.0529369   4.69605546 
 41.56    21.919328   4.68180819 
41.565   22.6854873   4.76292843 
 41.57   21.9913669   4.68949537 
41.575   22.6741071   4.76173363 
 41.58   22.9434056   4.78992752 
41.585   22.3555281   4.72816329 
 41.59   22.5741694    4.7512282 
41.595   23.0781411   4.80397139 
  41.6   22.7087194   4.76536666 
41.605   22.3743589   4.73015421 
 41.61   22.3867475   4.73146357 
41.615    22.751922   4.76989749 
 41.62   22.6050977   4.75448185 
41.625   23.0063553   4.79649406 
 41.63   22.7601336   4.77075818 
41.635   22.3690822   4.72959641 
 41.64   23.1893911   4.81553643 
41.645   23.4681968    4.8443985 
 41.65   22.3101986   4.72336729 
41.655   22.7052766   4.76500542 
 41.66   22.4980476   4.74321068 
41.665   22.8402723   4.77914975 
 41.67    22.097079   4.70075303 
41.675   22.6872185   4.76311017 
 41.68   21.8532388   4.67474478 
41.685   22.1905604   4.71068577 
 41.69   22.1562367   4.70704118 
41.695   22.3983805   4.73269273 
  41.7   22.2927193   4.72151663 
41.705   22.1244231   4.70366061 
 41.71   22.0247834   4.69305694 
41.715   21.3218113   4.61755469 
 41.72   21.8033817   4.66940913 
41.725   21.1221511   4.59588415 
 41.73   21.8694599   4.67647943 
41.735   21.8728128   4.67683791 
 41.74   21.8607145   4.67554431 
41.745   22.2762253   4.71976962 
 41.75   22.5516209    4.7488547 
41.755   22.2889413   4.72111653 
 41.76   21.8128806   4.67042617 
41.765   21.5455896    4.6417227 
 41.77   22.1792312   4.70948311 
41.775   21.8355363   4.67285098 
 41.78   21.9529948   4.68540231 
41.785   21.9612249    4.6862805 
 41.79     22.19424   4.71107631 
41.795   21.8682066   4.67634543 
  41.8   21.3799843   4.62384952 
41.805   21.9640336   4.68658016 
 41.81   21.4231861   4.62851878 
41.815   22.4606648   4.73926838 
 41.82   22.0206379   4.69261525 
41.825   22.2385459   4.71577628 
 41.83   22.4985333   4.74326189 
41.835   22.7453558   4.76920913 
 41.84   22.4527348   4.73843168 
41.845   23.2000042   4.81663826 
 41.85   22.9761048   4.79333963 
41.855   23.4034547   4.83771172 
 41.86   23.3805895   4.83534792 
41.865   23.9024038   4.88900847 
 41.87   23.9781318   4.89674706 
41.875   24.0945822   4.90862325 
 41.88   24.2877856   4.92826395 
41.885   24.8692483   4.98690769 
 41.89   24.7366789   4.97359818 
41.895   25.1420571   5.01418559 
  41.9   25.4193385   5.04175946 
41.905   25.1560121   5.01557694 
 41.91   25.8450266   5.08380041 
41.915   25.2886631   5.02878346 
 41.92   26.2425978   5.12275295 
41.925   26.3743916   5.13560042 
 41.93   25.4584045   5.04563222 
41.935   26.7169805   5.16884712 
 41.94   26.6351388   5.16092422 
41.945   27.0277059   5.19881774 
 41.95   26.7440118   5.17146128 
41.955   26.8636479   5.18301533 
 41.96   27.5738599   5.25108178 
41.965   28.0274945   5.29409997 
 41.97   27.7128977   5.26430411 
41.975   28.1937658    5.3097802 
 41.98   28.2803525   5.31792746 
41.985   28.3207712   5.32172634 
 41.99   28.2993196   5.31971048 
41.995   28.9165307   5.37740929 
  42.0   28.3054011   5.32028205 
42.005    28.253087    5.3153633 
 42.01   29.1900813   5.40278458 
42.015   29.9355411   5.47133814 
 42.02   29.0639913   5.39110297 
42.025   29.5351977   5.43462949 
 42.03   29.4041382   5.42255827 
42.035   29.1659087   5.40054707 
 42.04   29.8643343   5.46482702 
42.045   29.0449514   5.38933683 
 42.05   29.1247284   5.39673313 
42.055   28.9588823   5.38134577 
 42.06   28.8532611   5.37152316 
42.065   28.9592597   5.38138084 
 42.07   28.7937065   5.36597675 
42.075   28.1812186   5.30859856 
 42.08   28.4310562   5.33207804 
42.085   27.4412712   5.23844168 
 42.09   27.1637718   5.21188754 
42.095    27.440989   5.23841474 
  42.1   27.1310775   5.20875009 
42.105   27.3870304   5.23326193 
 42.11   26.7007704   5.16727882 
42.115   26.9505834   5.19139513 
 42.12   26.4907891   5.14692035 
42.125   25.9727673   5.09634843 
 42.13   26.4372907    5.1417206 
42.135   26.2686428   5.12529441 
 42.14   25.5927396   5.05892673 
42.145   25.5661673   5.05629976 
 42.15   25.5839441   5.05805735 
42.155    25.335838   5.03347176 
 42.16   24.8151348   4.98147917 
42.165   25.4953217   5.04928923 
 42.17   24.5338923   4.95316992 
42.175   24.9834383   4.99834355 
 42.18    23.704438   4.86872036 
42.185   24.0763078   4.90676143 
 42.19   23.4739823   4.84499559 
42.195   23.6564874   4.86379352 
  42.2   24.1782063   4.91713395 
42.205     23.69835   4.86809511 
 42.21   23.2461029   4.82142125 
42.215   23.9842898   4.89737581 
 42.22    22.670921   4.76139906 
42.225   23.3073484   4.82776848 
 42.23   23.5638996   4.85426613 
42.235   22.7195744   4.76650547 
 42.24   22.8951879   4.78489163 
42.245    22.717978   4.76633801 
 42.25    22.295098   4.72176852 
42.255   22.4846735   4.74180066 
 42.26   22.3957792   4.73241791 
42.265   23.2109536   4.81777476 
 42.27   22.7339679   4.76801509 
42.275   22.9327072   4.78881062 
 42.28   22.2858755   4.72079183 
42.285   22.3597685   4.72861169 
 42.29   23.4325831   4.84072134 
42.295   22.7463865   4.76931719 
  42.3   21.9672123   4.68691927 
42.305   21.8555163   4.67498837 
 42.31   22.6540518   4.75962727 
42.315   22.2548495   4.71750459 
 42.32   22.0081191   4.69128118 
42.325   22.5682618   4.75060646 
 42.33   22.1899394   4.71061986 
42.335   22.7078358   4.76527394 
 42.34   22.6602611   4.76027952 
42.345   23.0071675   4.79657872 
 42.35   22.6081479   4.75480261 
42.355   22.5538349   4.74908779 
 42.36   23.3622385   4.83344996 
42.365   22.8460551   4.77975472 
 42.37   22.9966518   4.79548244 
42.375   23.6093226   4.85894254 
 42.38   22.8465333   4.77980473 
42.385    22.731048   4.76770888 
 42.39   22.5241344   4.74595979 
42.395    23.635332   4.86161825 
  42.4   23.5334199   4.85112563 
42.405   23.6647752   4.86464544 
 42.41   24.3270133   4.93224221 
42.415   23.6958772   4.86784113 
 42.42   24.2876021   4.92824534 
42.425   23.5568318   4.85353807 
 42.43   23.9122745   4.89001784 
42.435   23.8784849   4.88656166 
 42.44   24.4542368   4.94512252 
42.445    23.413356   4.83873496 
 42.45   23.9211654   4.89092685 
42.455    24.331372   4.93268405 
 42.46   24.3389345   4.93345057 
42.465   24.3743666   4.93704027 
 42.47   24.9098296   4.99097481 
42.475   24.7614954   4.97609238 
 42.48   25.0057744    5.0005774 
42.485   25.3317765   5.03306829 
 42.49   25.0506659   5.00506403 
42.495   24.3609479   4.93568109 
  42.5     24.83282   4.98325396 
42.505   24.9632698   4.99632563 
 42.51   25.3699115   5.03685532 
42.515   24.9128359   4.99127598 
 42.52   24.6422404   4.96409513 
42.525   24.4871652   4.94845078 
 42.53   25.0115001   5.00114988 
42.535   24.7091417   4.97082907 
 42.54   25.0150375   5.00150353 
42.545   25.1513514    5.0151123 
 42.55   24.9738637   4.99738569 
42.555   24.3818701   4.93780013 
 42.56   24.5562973   4.95543109 
42.565    24.941063   4.99410282 
 42.57   24.0722258   4.90634546 
42.575   24.2156898   4.92094399 
 42.58   23.6327694   4.86135468 
42.585   23.7817479   4.87665335 
 42.59   23.2243121   4.81916093 
42.595   23.3383526   4.83097843 
  42.6   23.6546614    4.8636058 
42.605   23.5194699   4.84968761 
 42.61   23.1560588   4.81207428 
42.615    23.346689   4.83184116 
 42.62   23.4068607   4.83806373 
42.625   23.3007764   4.82708777 
 42.63   22.8162849    4.7766395 
42.635   22.2794245   4.72010853 
 42.64   21.7140049   4.65982885 
42.645   21.6604162   4.65407523 
 42.65   21.7816577   4.66708236 
42.655   21.8285651   4.67210499 
 42.66   22.1707746   4.70858521 
42.665   22.0926447   4.70028134 
 42.67   21.6865846   4.65688572 
42.675    21.598891    4.6474607 
 42.68   21.3684277   4.62259967 
42.685   21.1738323   4.60150326 
 42.69   21.4234216   4.62854423 
42.695   21.3134432   4.61664849 
  42.7   21.4378847   4.63010634 
42.705   21.1480829   4.59870448 
 42.71   21.2539531   4.61020098 
42.715   21.3224685   4.61762585 
 42.72    20.456465   4.52288237 
42.725   21.2756715   4.61255586 
 42.73    20.463533   4.52366367 
42.735   20.7425602    4.5544001 
 42.74   21.1441293    4.5982746 
42.745   19.9793097   4.46982211 
 42.75   20.2594076   4.50104517 
42.755    20.911794    4.5729415 
 42.76    20.524155   4.53035926 
42.765   20.6178961   4.54069335 
 42.77   20.4311707   4.52008525 
42.775   20.3362519   4.50957337 
 42.78   20.8631908   4.56762419 
42.785   20.5642667   4.53478408 
 42.79   19.9901712   4.47103693 
42.795   20.3211716   4.50790102 
  42.8   20.3646151   4.51271704 
42.805   19.9753522    4.4693794 
 42.81   20.2959771   4.50510567 
42.815   20.6724465   4.54669621 
 42.82   20.3541588   4.51155836 
42.825   20.8856249   4.57007931 
 42.83   20.7602177   4.55633819 
42.835   21.2026175      4.60463 
 42.84   20.5725807   4.53570068 
42.845   21.0212957   4.58489866 
 42.85   20.9488202   4.57698812 
42.855   21.1587746    4.5998668 
 42.86   21.1557048   4.59953311 
42.865   20.6601778   4.54534682 
 42.87   21.7367837   4.66227237 
42.875   21.5385556   4.64096495 
 42.88   21.1417616   4.59801714 
42.885   21.6969893   4.65800272 
 42.89   21.9269422   4.68262129 
42.895    21.799714   4.66901638 
  42.9    21.664271   4.65448933 
42.905   21.6216877   4.64991265 
 42.91   21.5410235   4.64123081 
42.915   21.5747023   4.64485762 
 42.92   21.5472816   4.64190495 
42.925    21.923588   4.68226313 
 42.93   22.3587528   4.72850429 
42.935     21.65905   4.65392845 
 42.94   22.4387641   4.73695726 
42.945   22.0514092    4.6958928 
 42.95    22.228016   4.71465969 
42.955   21.9720814   4.68743868 
 42.96   22.0585084   4.69664863 
42.965     21.65707   4.65371572 
 42.97   22.0212439   4.69267982 
42.975   21.8986242   4.67959659 
 42.98    21.389795   4.62491026 
42.985    21.875825   4.67715993 
 42.99   21.4826121   4.63493388 
42.995   21.8052242   4.66960643 
  43.0   21.7002991   4.65835799 
43.005   21.1564946   4.59961896 
 43.01   20.7750861   4.55796951 
43.015   21.0675123   4.58993598 
 43.02   21.4179493   4.62795304 
43.025   21.3686974   4.62262884 
 43.03   20.9065759   4.57237093 
43.035   21.0252096   4.58532547 
 43.04   20.8590516   4.56717107 
43.045   20.8056024   4.56131586 
 43.05   20.4960236   4.52725343 
43.055   20.5321636   4.53124305 
 43.06   19.9027354   4.46124819 
43.065   19.7673072   4.44604399 
 43.07   20.2771233   4.50301269 
43.075   19.8707573   4.45766276 
 43.08   19.6928622   4.43766405 
43.085   19.1780032   4.37926971 
 43.09   19.1130267   4.37184477 
43.095    19.001336   4.35905219 
  43.1   19.5116108    4.4171949 
43.105   18.8386552   4.34035197 
 43.11   19.0547414    4.3651737 
43.115   19.3125223    4.3946015 
 43.12   18.9139609   4.34901838 
43.125   18.6189651   4.31496989 
 43.13   18.3230827   4.28054701 
43.135   18.3395837   4.28247402 
 43.14   18.2177564   4.26822638 
43.145   18.6532374   4.31893938 
 43.15   18.2343639   4.27017141 
43.155   18.1725674   4.26292944 
 43.16   17.6520532   4.20143467 
43.165   17.6841684   4.20525485 
 43.17   18.2052239   4.26675801 
43.175   18.0893909   4.25316246 
 43.18   18.0754763   4.25152635 
43.185   18.1604684   4.26151011 
 43.19    17.407158   4.17218864 
43.195   17.4477362   4.17704875 
  43.2   17.9231323   4.23357205 
43.205   17.4909028   4.18221266 
 43.21    17.738534   4.21171391 
43.215   17.2292545   4.15081371 
 43.22   17.5456801   4.18875639 
43.225   16.5744389   4.07117169 
 43.23   17.5370867    4.1877305 
43.235   16.5899727   4.07307902 
 43.24    17.008939   4.12418949 
43.245   17.5741688   4.19215562 
 43.25   16.6644893   4.08221623 
43.255   16.9123239    4.1124596 
 43.26   16.6193071   4.07667844 
43.265   16.4956989   4.06148973 
 43.27   16.5353489   4.06636803 
43.275   16.8072185   4.09966078 
 43.28   16.6511534   4.08058248 
43.285    17.096266   4.13476311 
 43.29   16.6472624   4.08010568 
43.295   16.2302948   4.02868401 
  43.3   16.7019507   4.08680202 
43.305   16.2652696   4.03302239 
 43.31   16.3869006   4.04807368 
43.315   16.0438549   4.00547811 
 43.32   16.2397355   4.02985551 
43.325   16.7996265   4.09873475 
 43.33   16.1990749   4.02480744 
43.335   16.6951732   4.08597273 
 43.34   16.3174317   4.03948409 
43.345   16.3363501   4.04182509 
 43.35   16.4027641    4.0500326 
43.355   16.6128983   4.07589233 
 43.36   16.1867919   4.02328123 
43.365   16.2391009   4.02977679 
 43.37   16.0212625   4.00265693 
43.375   16.2357738   4.02936394 
 43.38   15.7909114   3.97377798 
43.385   16.0463165   4.00578538 
 43.39   16.5264256   4.06527067 
43.395   16.5945321   4.07363868 
  43.4   15.9192794   3.98989716 
43.405   16.2266613   4.02823303 
 43.41   16.5395832   4.06688864 
43.415   15.9757539   3.99696809 
 43.42   16.1036796   4.01293903 
43.425   16.2940639   4.03659063 
 43.43   15.7362574   3.96689519 
43.435   15.5824266   3.94745825 
 43.44   16.2206226   4.02748341 
43.445   15.9926101   3.99907616 
 43.45   15.7040932   3.96283903 
43.455   15.9609478    3.9951155 
 43.46   15.6242457   3.95275166 
43.465   15.3487677   3.91775033 
 43.47   15.9337252   3.99170705 
43.475   16.3501444   4.04353118 
 43.48   15.5718323    3.9461161 
43.485   15.5050698   3.93764775 
 43.49   15.5773192   3.94681127 
43.495   15.7882727   3.97344594 
  43.5   15.7624238   3.97019191 
43.505   15.5973862   3.94935263 
 43.51   15.6500674    3.9560166 
43.515   15.7419371     3.967611 
 43.52   16.1580221   4.01970423 
43.525   15.4306102   3.92818154 
 43.53    15.781092   3.97254226 
43.535   15.6612245    3.9574265 
 43.54   15.9420841   3.99275395 
43.545    15.417796   3.92655014 
 43.55   15.6406036    3.9548203 
43.555   15.8939011   3.98671558 
 43.56   15.7767603   3.97199702 
43.565   16.0330449   4.00412848 
 43.57   15.8548892   3.98181984 
43.575   15.3697882   3.92043215 
 43.58   16.0116181     4.001452 
43.585   15.7653973   3.97056637 
 43.59   16.1943504   4.02422047 
43.595   15.6233736   3.95264135 
  43.6   15.8060046   3.97567662 
43.605   16.1925857   4.02400121 
 43.61   16.0114341   4.00142901 
43.615   16.2209835   4.02752821 
 43.62   15.6504498   3.95606494 
43.625   15.7542831   3.96916655 
 43.63   16.1505044   4.01876901 
43.635    15.846684   3.98078937 
 43.64   15.8086403   3.97600808 
43.645   16.0153477     4.001918 
 43.65   15.8441416   3.98047003 
43.655   15.7996847   3.97488172 
 43.66   16.1468005   4.01830817 
43.665   16.3377573   4.04199917 
 43.67   15.1404467   3.89107269 
43.675   15.9061048   3.98824582 
 43.68   15.5266523   3.94038732 
43.685   15.4818592   3.93469938 
 43.69   15.4032579   3.92469845 
43.695   15.9477681   3.99346567 
  43.7    16.403393   4.05011025 
43.705   15.8693475   3.98363496 
 43.71   15.8997502   3.98744909 
43.715   15.6960756   3.96182731 
 43.72   15.5389863   3.94195209 
43.725   16.0608139   4.00759453 
 43.73   15.4134037   3.92599079 
43.735   15.7556591   3.96933988 
 43.74   16.0484625   4.00605323 
43.745   15.9043556   3.98802653 
 43.75   16.1818127    4.0226624 
43.755    16.183843   4.02291474 
 43.76   15.7734302   3.97157779 
43.765   16.0379718   4.00474367 
 43.77   14.9589017   3.86767394 
43.775   15.6683324   3.95832444 
 43.78   15.8354424   3.97937714 
43.785   15.9894297   3.99867849 
 43.79   15.6426432   3.95507816 
43.795   15.4259964   3.92759423 
  43.8   15.5282777   3.94059357 
43.805    15.543794   3.94256185 
 43.81   15.5631795   3.94501959 
43.815   16.0394485   4.00492803 
 43.82   15.5941864    3.9489475 
43.825   14.9522916   3.86681931 
 43.83   15.8719504   3.98396165 
43.835    15.480232    3.9344926 
 43.84   16.0242756    4.0030333 
43.845   15.4258707   3.92757822 
 43.85   15.5826933   3.94749202 
43.855   15.5505874   3.94342331 
 43.86   16.2180829    4.0271681 
43.865   15.5296259   3.94076463 
 43.87   15.7179831   3.96459117 
43.875   16.0041016   4.00051266 
 43.88    15.296511   3.91107542 
43.885   15.8132591   3.97658888 
 43.89   15.6454259   3.95542993 
43.895   16.1390802   4.01734741 
  43.9      15.9938   3.99922492 
43.905   16.3353901   4.04170634 
 43.91   15.6746797   3.95912613 
43.915   15.7472552   3.96828114 
 43.92   15.4885582   3.93555056 
43.925   15.3790344    3.9216112 
 43.93   15.6300563    3.9534866 
43.935   15.9605788   3.99506932 
 43.94   15.6878676   3.96079128 
43.945   16.0919703   4.01147981 
 43.95   16.2203049   4.02744397 
43.955   15.8556947   3.98192098 
 43.96   16.0684945   4.00855267 
43.965   15.9582269   3.99477495 
 43.97   16.3560405   4.04426019 
43.975   16.3491863    4.0434127 
 43.98   16.0742142   4.00926605 
43.985   16.0034969   4.00043709 
 43.99   16.2558136    4.0318499 
43.995   15.5035469   3.93745437 
  44.0   16.3755931    4.0466768 
44.005   16.1547082   4.01929201 
 44.01   16.1231565   4.01536506 
44.015   15.9534119   3.99417224 
 44.02   16.0415168   4.00518623 
44.025   15.9690378   3.99612785 
 44.03   16.0058355   4.00072937 
44.035   16.5661103   4.07014868 
 44.04    16.719557   4.08895549 
44.045    16.199835   4.02490186 
 44.05   16.0331558   4.00414232 
44.055   16.3545757   4.04407909 
 44.06   16.1722049     4.021468 
44.065   16.4306283   4.05347114 
 44.07   16.0530247    4.0066226 
44.075   16.6188745   4.07662538 
 44.08   16.5553368   4.06882499 
44.085   16.6392074   4.07911845 
 44.09    16.301191   4.03747334 
44.095   16.7628357   4.09424421 
  44.1   16.7782353   4.09612442 
44.105   16.6127822   4.07587809 
 44.11    16.864197   4.10660408 
44.115   16.3211028   4.03993846 
 44.12    16.419346   4.05207921 
44.125   16.6514751   4.08062191 
 44.13   16.7721375   4.09538002 
44.135   17.1883723   4.14588619 
 44.14   16.8374015   4.10334028 
44.145   16.6676235   4.08260009 
 44.15    17.074326   4.13210915 
44.155   17.1692693    4.1435817 
 44.16   17.2455462   4.15277572 
44.165   17.5138064   4.18494999 
 44.17   16.7117887   4.08800547 
44.175    16.917774   4.11312217 
 44.18   17.1148421   4.13700883 
44.185   17.5087569   4.18434665 
 44.19   16.7137515   4.08824553 
44.195   17.4893622   4.18202848 
  44.2   17.5675968   4.19137171 
44.205   16.9740742   4.11996046 
 44.21   17.1016038   4.13540854 
44.215    17.135566   4.13951277 
 44.22    17.223139   4.15007699 
44.225   17.4216997   4.17393096 
 44.23   16.8478733   4.10461609 
44.235   17.5897827   4.19401749 
 44.24   17.2685013   4.15553863 
44.245   17.4651533   4.17913308 
 44.25   17.1590912   4.14235334 
44.255   17.1303334    4.1388807 
 44.26   17.7416219   4.21208047 
44.265   17.3208496   4.16183248 
 44.27   17.3275091   4.16263248 
44.275   17.2516526   4.15351087 
 44.28   18.0391681   4.24725419 
44.285   17.9338566   4.23483844 
 44.29   17.6668489   4.20319508 
44.295   17.7954386   4.21846401 
  44.3   17.6442837   4.20050993 
44.305   17.9636151   4.23835052 
 44.31   18.0207115   4.24508085 
44.315   17.8093994   4.22011842 
 44.32    17.883322    4.2288677 
44.325   17.8837723   4.22892094 
 44.33   18.0662083   4.25043625 
44.335    17.850836   4.22502497 
 44.34   18.1248369   4.25732743 
44.345   18.0451231   4.24795517 
 44.35   18.8942178   4.34674795 
44.355   18.7058013   4.32502038 
 44.36   18.0318471   4.24639224 
44.365   18.3819526   4.28741794 
 44.37   18.1545238   4.26081258 
44.375   18.3191547   4.28008816 
 44.38   18.6039167   4.31322579 
44.385   18.6723709   4.32115388 
 44.39   18.7502721   4.33015844 
44.395   19.2400859   4.38635223 
  44.4    18.965662   4.35495832 
44.405   19.2685077   4.38959084 
 44.41   19.5810841   4.42505188 
44.415   19.6210722   4.42956795 
 44.42   19.2837926   4.39133153 
44.425   19.2136534   4.38333816 
 44.43   20.4904484   4.52663765 
44.435   20.0082801    4.4730616 
 44.44   20.1283832   4.48646667 
44.445   20.6247509   4.54144811 
 44.45   20.4496431   4.52212816 
44.455   21.0281912   4.58565057 
 44.46   21.1689931   4.60097741 
44.465   20.7696628   4.55737456 
 44.47   21.1572074   4.59969645 
44.475   21.6008827   4.64767498 
 44.48    21.428158   4.62905585 
44.485   21.1644528   4.60048397 
 44.49   21.3489268   4.62048988 
44.495   21.6486029   4.65280592 
  44.5   21.2553406   4.61035146 
44.505    21.228989    4.6074927 
 44.51   22.0702775   4.69790139 
44.515    21.743652    4.6630089 
 44.52    21.173939   4.60151486 
44.525   21.7671467   4.66552748 
 44.53   20.9176083   4.57357719 
44.535   21.3710301   4.62288115 
 44.54   20.9905681   4.58154648 
44.545   21.3258519   4.61799219 
 44.55    20.984336   4.58086629 
44.555    21.406766   4.62674464 
 44.56   20.9167861    4.5734873 
44.565   21.1983562   4.60416726 
 44.57   21.0767972   4.59094731 
44.575   21.3412321   4.61965714 
 44.58   21.2708026   4.61202804 
44.585   21.0852113    4.5918636 
 44.59    20.725013   4.55247328 
44.595   21.5335802   4.64042888 
  44.6   21.3512373   4.62073991 
44.605   21.6226443   4.65001551 
 44.61   21.5023055   4.63705785 
44.615    21.956046   4.68572791 
 44.62   21.6867282   4.65690114 
44.625   21.5608792   4.64336938 
 44.63   21.6901713    4.6572708 
44.635   21.9264275   4.68256634 
 44.64   21.9362509   4.68361515 
44.645   22.2008111   4.71177367 
 44.65   22.0802013   4.69895747 
44.655   22.8391219   4.77902939 
 44.66   22.3050995   4.72282749 
44.665   22.2264252   4.71449098 
 44.67   22.8373689   4.77884598 
44.675   23.2987979   4.82688283 
 44.68   22.7763673   4.77245925 
44.685   23.1730674   4.81384123 
 44.69   23.8381765   4.88243551 
44.695   23.7914374   4.87764671 
  44.7   24.1229188   4.91150881 
44.705   24.3633104   4.93592042 
 44.71   24.2830893   4.92778746 
44.715   24.6901004    4.9689134 
 44.72   25.3777796   5.03763631 
44.725   25.4761158   5.04738703 
 44.73    25.879256   5.08716582 
44.735   25.4842167   5.04818945 
 44.74   25.9090318   5.09009153 
44.745    25.876922   5.08693641 
 44.75   26.4237385   5.14040257 
44.755    26.566036   5.15422506 
 44.76   27.6952821   5.26263072 
44.765   27.0674478   5.20263854 
 44.77   28.1042712   5.30134617 
44.775    27.782251   5.27088712 
 44.78   27.8879036   5.28089989 
44.785   28.1934941   5.30975461 
 44.79   29.4186137   5.42389285 
44.795   29.3396225   5.41660618 
  44.8   30.2430206   5.49936547 
44.805   30.2256861    5.4977892 
 44.81   30.9819527   5.56614343 
44.815   31.1365252   5.58001122 
 44.82   31.3983482    5.6034229 
44.825   31.9360822   5.65120184 
 44.83   32.5844961   5.70828311 
44.835   33.4145061   5.78052818 
 44.84   33.1367873   5.75645614 
44.845   33.1625136   5.75869027 
 44.85   33.7973224   5.81354646 
44.855   34.1012835   5.83963042 
 44.86    35.303443   5.94167005 
44.865   35.0612138   5.92125103 
 44.87    35.067799   5.92180707 
44.875   36.1552178    6.0129209 
 44.88   36.8361215   6.06927685 
44.885   36.1983503   6.01650649 
 44.89   36.2094405   6.01742806 
44.895   36.8460015   6.07009073 
  44.9   36.7281039   6.06037159 
44.905   37.4176189   6.11699427 
 44.91   37.1915508   6.09848758 
44.915   37.9269058   6.15848243 
 44.92   36.7136511   6.05917908 
44.925   37.5713042   6.12954356 
 44.93   37.7772591   6.14632078 
44.935   38.2033601   6.18088668 
 44.94   36.9581242   6.07931939 
44.945   37.2528228   6.10350906 
 44.95   36.4647806   6.03860751 
44.955   36.7529966   6.06242498 
 44.96   36.4189486    6.0348114 
44.965   36.2418814   6.02012304 
 44.97   36.6557524   6.05439942 
44.975   36.4975051    6.0413165 
 44.98   35.7574362   5.97975219 
44.985   35.3622053   5.94661293 
 44.99   35.5643917   5.96358883 
44.995   34.0439032   5.83471535 
  45.0   35.1194971   5.92617052 
45.005   34.2065702   5.84863832 
 45.01   33.8828033   5.82089369 
45.015   33.9843392   5.82960884 
 45.02   32.3155601   5.68467766 
45.025   32.1425119   5.66943665 
 45.03   32.8225451   5.72909636 
45.035   31.6935409   5.62970167 
 45.04   32.1085717    5.6664426 
45.045   31.6140769   5.62263968 
 45.05   30.9560098   5.56381253 
45.055    30.534281   5.52578329 
 45.06   30.2838287   5.50307448 
45.065   30.3178125   5.50616132 
 45.07   30.8652649   5.55565161 
45.075   29.4703583   5.42866082 
 45.08    28.728808   5.35992612 
45.085   29.4192109   5.42394791 
 45.09   28.2248022   5.31270197 
45.095   28.5657399   5.34469269 
  45.1   28.0032891   5.29181341 
45.105   27.6836683   5.26152718 
 45.11   28.1479188   5.30546122 
45.115   27.2263872   5.21789107 
 45.12   27.0171964   5.19780688 
45.125   27.9444982    5.2862556 
 45.13   27.6539073   5.25869825 
45.135   27.0718712   5.20306364 
 45.14   26.5279898   5.15053297 
45.145   26.2925912   5.12763018 
 45.15   26.6555241   5.16289881 
45.155   26.7377094    5.1708519 
 45.16   26.5056891   5.14836761 
45.165    26.928424   5.18926045 
 45.17   26.5604628   5.15368439 
45.175   26.4038302   5.13846575 
 45.18   25.9863252   5.09767841 
45.185   26.6117521   5.15865798 
 45.19   26.6801735   5.16528542 
45.195   26.8440659   5.18112593 
  45.2   26.6118241   5.15866496 
45.205    26.663092   5.16363167 
 45.21   26.3189585   5.13020063 
45.215   27.1273898   5.20839609 
 45.22   26.3813456    5.1362774 
45.225   26.7963573    5.1765198 
 45.23   26.6941759   5.16664067 
45.235   26.3787113   5.13602096 
 45.24   27.0314595   5.19917873 
45.245   27.3219209   5.22703749 
 45.25   27.2884445   5.22383427 
45.255   27.3825607   5.23283486 
 45.26   28.2124983   5.31154388 
45.265   27.4981578   5.24386859 
 45.27   27.9930432   5.29084522 
45.275   28.5147696   5.33992224 
 45.28   29.0459514    5.3894296 
45.285   28.5900902   5.34697019 
 45.29   29.3312406    5.4158324 
45.295   29.0965125   5.39411833 
  45.3   29.3731764   5.41970261 
45.305   29.4588177   5.42759778 
 45.31   29.9956324   5.47682686 
45.315   29.8186859   5.46064885 
 45.32   30.4476986   5.51794333 
45.325    29.551113   5.43609355 
 45.33   29.7043428   5.45016907 
45.335   30.3900424   5.51271642 
 45.34   30.5165973   5.52418295 
45.345   31.0219317   5.56973354 
 45.35   29.8693973   5.46529023 
45.355   30.7958588   5.54940166 
 45.36   31.0067772   5.56837294 
45.365   30.5468224   5.52691798 
 45.37   30.7133386   5.54196162 
45.375   29.7549401    5.4548089 
 45.38   30.5738272   5.52936047 
45.385   30.1372729   5.48974252 
 45.39   30.8349869   5.55292597 
45.395   29.9579527   5.47338586 
  45.4   30.0318434   5.48013169 
45.405   28.9749929   5.38284245 
 45.41   29.8209245   5.46085383 
45.415   29.4036626   5.42251442 
 45.42   28.8354113   5.36986139 
45.425   29.0591287   5.39065197 
 45.43   28.9713006   5.38249948 
45.435   28.8301466   5.36937115 
 45.44   27.8834964   5.28048259 
45.445   28.3377685   5.32332307 
 45.45   27.5370158   5.24757238 
45.455   27.4173482   5.23615777 
 45.46   26.3079423   5.12912686 
45.465   26.8978851    5.1863171 
 45.47   26.1263254   5.11139173 
45.475    25.580419   5.05770887 
 45.48   25.8593119    5.0852052 
45.485   24.9280773   4.99280255 
 45.49   25.9335039   5.09249486 
45.495   24.8417005   4.98414491 
  45.5   25.6638024   5.06594536 
45.505   25.0332556   5.00332446 
 45.51   24.1128458   4.91048326 
45.515   23.8158564   4.88014921 
 45.52   23.6083987   4.85884747 
45.525   23.4610564   4.84366146 
 45.53   22.6092149   4.75491481 
45.535   23.2450804   4.82131521 
 45.54   23.0366923   4.79965544 
45.545   22.6845087   4.76282571 
 45.55    22.182354   4.70981464 
45.555   22.3692419   4.72961329 
 45.56   21.9772621   4.68799127 
45.565   21.4353279   4.62983022 
 45.57   21.8876043     4.678419 
45.575   21.0005089   4.58263122 
 45.58   21.2372721   4.60839149 
45.585   20.6361666   4.54270477 
 45.59   20.6626287   4.54561643 
45.595   20.4301441   4.51997169 
  45.6   20.1991848   4.49435032 
45.605    20.677711   4.54727511 
 45.61   20.0519171    4.4779367 
45.615   20.4532607   4.52252813 
 45.62   20.0412212   4.47674226 
45.625   19.2670966    4.3894301 
 45.63   19.2026919   4.38208762 
45.635   19.1833015    4.3798746 
 45.64   19.9295521   4.46425269 
45.645   19.6640024   4.43441117 
 45.65   19.2068814   4.38256561 
45.655   19.0385328   4.36331671 
 45.66   19.3227582   4.39576594 
45.665   19.1508672   4.37617038 
 45.67   18.5969619    4.3124195 
45.675   18.8508138   4.34175239 
 45.68   18.7024772   4.32463608 
45.685   18.4454789      4.29482 
 45.69   18.4994763   4.30110175 
45.695   19.2375532   4.38606352 
  45.7   18.6614009   4.31988436 
45.705   18.1760042   4.26333252 
 45.71    18.704625   4.32488439 
45.715   18.3393252   4.28244383 
 45.72   18.4546336   4.29588566 
45.725   18.0437501   4.24779356 
 45.73   18.3217544   4.28039185 
45.735   18.1043633   4.25492224 
 45.74   17.9954523    4.2421047 
45.745   18.0452432   4.24796931 
 45.75   17.8230719   4.22173802 
45.755   18.2124982   4.26761036 
 45.76   18.1206886   4.25684021 
45.765   17.9786808   4.24012745 
 45.77   17.5059083   4.18400625 
45.775   17.5834339   4.19326054 
 45.78    17.943378   4.23596246 
45.785   18.1564378   4.26103717 
 45.79   17.8992041   4.23074511 
45.795   17.7029429   4.20748653 
  45.8   17.2221376   4.14995634 
45.805   17.5537081   4.18971456 
 45.81   17.1465564   4.14084005 
45.815   17.1027898   4.13555193 
 45.82   17.2985682   4.15915475 
45.825   17.3513793   4.16549868 
 45.83   17.2504838   4.15337017 
45.835   17.5319052   4.18711179 
 45.84   17.7148321   4.20889915 
45.845   17.8168834   4.22100502 
 45.85   16.9372489   4.11548891 
45.855   17.1682419   4.14345772 
 45.86   17.1377525   4.13977687 
45.865   16.7699778   4.09511633 
 45.87   17.1164412    4.1372021 
45.875   17.7584955   4.21408299 
 45.88   16.6673338   4.08256461 
45.885   17.1936139   4.14651828 
 45.89   16.7821539   4.09660273 
45.895   17.5759212   4.19236463 
  45.9   17.3017916   4.15954223 
45.905   17.1987369   4.14713599 
 45.91   16.9857004   4.12137118 
45.915   16.9926596   4.12221538 
 45.92   17.5424203   4.18836726 
45.925   16.5747945   4.07121536 
 45.93   16.8041197   4.09928282 
45.935   16.9577143   4.11797454 
 45.94   17.2542169   4.15381955 
45.945   16.8207201   4.10130712 
 45.95   17.3891011   4.17002411 
45.955   16.9433744   4.11623303 
 45.96   17.2126572   4.14881395 
45.965   17.0973455   4.13489365 
 45.97   17.1066355   4.13601687 
45.975    17.130552    4.1389071 
 45.98   16.9142644   4.11269551 
45.985   16.6806797   4.08419878 
 45.99   17.1257143   4.13832265 
45.995   16.8126916   4.10032823 
  46.0   16.7249419   4.08961391 
46.005   17.4794946   4.18084855 
 46.01   16.9681499   4.11924142 
46.015   17.1863638   4.14564395 
 46.02   17.2151672   4.14911643 
46.025    16.997829   4.12284234 
 46.03   17.0001137   4.12311941 
46.035   17.6362766   4.19955672 
 46.04    17.179413   4.14480554 
46.045   16.9110118   4.11230006 
 46.05   17.1214154    4.1378032 
46.055   17.3707662   4.16782511 
 46.06   17.5125906   4.18480473 
46.065   17.4818008   4.18112435 
 46.07   17.7632427   4.21464621 
46.075   17.3336537   4.16337048 
 46.08   17.2253618   4.15034478 
46.085   16.7481186   4.09244652 
 46.09   17.1141198   4.13692154 
46.095   17.7122964   4.20859791 
  46.1   17.4813242   4.18106735 
46.105   17.2290001   4.15078307 
 46.11   17.5746247      4.19221 
46.115    17.633974   4.19928256 
 46.12   17.3384023   4.16394072 
46.125   17.3002656    4.1593588 
 46.13   17.5952171   4.19466531 
46.135   17.2231234    4.1500751 
 46.14   17.5499766   4.18926922 
46.145   17.7009942   4.20725494 
 46.15   17.6210031   4.19773785 
46.155   17.3191332   4.16162627 
 46.16   17.3110164   4.16065096 
46.165   17.3114582   4.16070405 
 46.17   17.9353183   4.23501102 
46.175   17.8822139   4.22873668 
 46.18   18.0362925   4.24691565 
46.185   17.5970119   4.19487925 
 46.19   17.7269345   4.21033662 
46.195   18.0584427   4.24952265 
  46.2   17.4278937   4.17467288 
46.205   17.4959868   4.18282043 
 46.21   17.8993075   4.23075732 
46.215   17.6069453   4.19606308 
 46.22   18.4333273   4.29340509 
46.225   17.6820374   4.20500147 
 46.23   18.1292154   4.25784164 
46.235   18.3953493   4.28897998 
 46.24   17.9069132   4.23165608 
46.245     18.43265   4.29332622 
 46.25   18.3508729   4.28379188 
46.255   18.7186564   4.32650625 
 46.26   18.0855005   4.25270508 
46.265   17.7343784   4.21122054 
 46.27   18.4438691   4.29463259 
46.275   18.2405701   4.27089804 
 46.28   18.2489159   4.27187499 
46.285   18.9780741   4.35638314 
 46.29   18.8653551   4.34342665 
46.295   18.5725079   4.30958327 
  46.3   18.9366572   4.35162696 
46.305   18.6155618    4.3145755 
 46.31   19.2999643   4.39317246 
46.315   19.0838058   4.36850155 
 46.32   19.2876571   4.39177153 
46.325   19.4796954   4.41358079 
 46.33   19.0046781   4.35943552 
46.335   18.6283227   4.31605407 
 46.34   19.2244284   4.38456707 
46.345   20.0337478   4.47590748 
 46.35    19.698968   4.43835194 
46.355   19.8389925   4.45409839 
 46.36   19.2593222   4.38854442 
46.365    19.760555   4.44528458 
 46.37   19.5675799   4.42352573 
46.375     19.83804   4.45399147 
 46.38   20.1625218   4.49026968 
46.385   19.5826075   4.42522401 
 46.39   20.1924336   4.49359918 
46.395   20.4100381   4.51774702 
  46.4   20.3774258   4.51413622 
46.405   20.1472262   4.48856616 
 46.41   20.2657594   4.50175071 
46.415   20.9748048   4.57982585 
 46.42     20.95043   4.57716397 
46.425   21.2561683   4.61044123 
 46.43   20.8385491   4.56492597 
46.435   21.7489835   4.66358054 
 46.44    21.686753    4.6569038 
46.445   21.0623783   4.58937668 
 46.45   22.0245326   4.69303022 
46.455   22.4139884    4.7343414 
 46.46   21.6433017    4.6522362 
46.465   21.7107632     4.659481 
 46.47   21.9309932   4.68305383 
46.475   22.1784626   4.70940151 
 46.48   22.2275762   4.71461305 
46.485   22.0107872   4.69156554 
 46.49   22.2367573   4.71558663 
46.495   22.3181251   4.72420629 
  46.5    22.783818   4.77323978 
46.505   23.0804762   4.80421442 
 46.51   23.2373473   4.82051318 
46.515   22.6122172   4.75523051 
 46.52   23.6781975   4.86602481 
46.525   23.7573039   4.87414648 
 46.53   24.1398185   4.91322893 
46.535   24.0261249   4.90164512 
 46.54   24.4542261   4.94512145 
46.545   24.4952478    4.9492674 
 46.55    24.211757   4.92054438 
46.555   24.9340639   4.99340203 
 46.56   24.3615567   4.93574278 
46.565   25.0820013   5.00819341 
 46.57   24.7087163   4.97078629 
46.575   25.1757764   5.01754685 
 46.58   25.9623617   5.09532744 
46.585   26.4390324   5.14188997 
 46.59   25.7064938   5.07015717 
46.595   26.7557975   5.17260065 
  46.6   26.2389787    5.1223997 
46.605   26.4547844   5.14342147 
 46.61   26.9404582   5.19041985 
46.615   27.9542715   5.28717992 
 46.62   27.4463195   5.23892351 
46.625   27.9741787   5.28906218 
 46.63   28.1568427   5.30630217 
46.635   28.0739187   5.29848268 
 46.64   28.4839111   5.33703205 
46.645   29.5205115   5.43327816 
 46.65   29.2329111   5.40674681 
46.655   29.4311715   5.42505037 
 46.66   30.2961098    5.5041902 
46.665   29.9702441   5.47450857 
 46.67   31.4981832   5.61232423 
46.675   30.6871486   5.53959823 
 46.68   31.4035304    5.6038853 
46.685   31.7857803   5.63788793 
 46.69   31.3980595   5.60339714 
46.695   32.1259435   5.66797526 
  46.7   32.9364994   5.73903297 
46.705   33.4490623   5.78351643 
 46.71   33.1239264   5.75533895 
46.715   34.2933738   5.85605446 
 46.72   33.9500502   5.82666716 
46.725   34.7366965   5.89378456 
 46.73   35.2528868   5.93741415 
46.735   35.4882906   5.95720493 
 46.74   35.0710685   5.92208312 
46.745   35.6342405   5.96944223 
 46.75   36.8990737   6.07446077 
46.755   36.6015857   6.04992444 
 46.76   37.3035472   6.10766299 
46.765   37.1075392   6.09159578 
 46.77   36.8012254   6.06640135 
46.775   37.2657426   6.10456736 
 46.78   37.9938777    6.1639174 
46.785   37.0783894   6.08920269 
 46.79   38.2699187   6.18626856 
46.795   37.3743261   6.11345451 
  46.8   38.1046527   6.17289663 
46.805   37.9093341   6.15705564 
 46.81   38.3721659   6.19452709 
46.815   37.9088445   6.15701587 
 46.82   37.4981854   6.12357619 
46.825    37.615258   6.13312791 
 46.83   38.1264309   6.17466039 
46.835   37.7555197   6.14455203 
 46.84    37.821537   6.14992171 
46.845   37.9511334   6.16044912 
 46.85   37.4065673   6.11609085 
46.855   36.9022338   6.07472088 
 46.86   36.4142787   6.03442447 
46.865   35.6852659   5.97371458 
 46.87   35.7064943   5.97549113 
46.875   36.1169537   6.00973824 
 46.88   34.9353882   5.91061657 
46.885   35.5808985   5.96497263 
 46.89   35.5152767   5.95946949 
46.895   34.8442616   5.90290281 
  46.9   35.0141601   5.91727641 
46.905   35.1098137   5.92535346 
 46.91   34.5250055   5.87579828 
46.915   34.7400102   5.89406568 
 46.92   34.3006448   5.85667523 
46.925   34.3564027    5.8614335 
 46.93   34.4375017   5.86834744 
46.935   34.8078764   5.89982003 
 46.94   33.9502982   5.82668844 
46.945   34.0416883   5.83452555 
 46.95   33.8855677   5.82113114 
46.955   34.3362355   5.85971292 
 46.96   33.7448761   5.80903401 
46.965   33.4042509   5.77964107 
 46.97   33.8590007   5.81884874 
46.975   34.0967837   5.83924513 
 46.98   33.9234491   5.82438401 
46.985   34.1471598   5.84355712 
 46.99   34.2906146   5.85581886 
46.995   33.9018292   5.82252773 
  47.0   34.5039239   5.87400408 
47.005   33.9611548   5.82761999 
 47.01   33.8279166   5.81617715 
47.015   34.4564298   5.86995995 
 47.02   34.0667212   5.83667039 
47.025   34.4246859    5.8672554 
 47.03   34.0974993    5.8393064 
47.035   33.7470326   5.80921962 
 47.04   34.8452909      5.90299 
47.045   34.1166913   5.84094952 
 47.05    34.253062   5.85261155 
47.055   34.9440075   5.91134566 
 47.06   34.0618563   5.83625362 
47.065   33.8752405   5.82024403 
 47.07   33.8998234   5.82235549 
47.075   33.8669885   5.81953508 
 47.08   33.8063716   5.81432469 
47.085    34.032486   5.83373688 
 47.09    33.639611   5.79996647 
47.095   33.7205494   5.80693976 
  47.1   33.6219883   5.79844706 
47.105   32.6148271   5.71093924 
 47.11   33.1992029   5.76187495 
47.115   32.2325332   5.67737027 
 47.12   32.6808267   5.71671467 
47.125   32.0480146   5.66109659 
 47.13   31.9544484   5.65282658 
47.135   31.2490565   5.59008556 
 47.14   31.2183494   5.58733831 
47.145    31.586235   5.62016325 
 47.15   30.8702271   5.55609819 
47.155   30.6891538   5.53977922 
 47.16   30.9160636   5.56022154 
47.165   30.8702801   5.55610296 
 47.17   29.0288197   5.38783999 
47.175   29.7687144   5.45607133 
 47.18   29.7117077   5.45084468 
47.185   28.9109089   5.37688654 
 47.19   28.5953249   5.34745966 
47.195   28.5278689   5.34114865 
  47.2   27.3117123   5.22606088 
47.205   27.7932978   5.27193492 
 47.21   27.7035811   5.26341914 
47.215   26.7590988   5.17291975 
 47.22   26.0881651   5.10765749 
47.225   26.9581319    5.1921221 
 47.23   26.3878565   5.13691118 
47.235   26.0972489   5.10854665 
 47.24   25.8809344   5.08733078 
47.245   25.8869027   5.08791733 
 47.25   25.5131604   5.05105537 
47.255   24.9027028    4.9902608 
 47.26   25.4757024   5.04734608 
47.265   25.2946049   5.02937421 
 47.27   24.5748021   4.95729786 
47.275   24.5064258   4.95039653 
 47.28    24.433516     4.943027 
47.285   24.0089641    4.8998943 
 47.29   24.8035947   4.98032074 
47.295   24.4045696   4.94009814 
  47.3   23.5899938   4.85695314 
47.305   24.0439399   4.90346203 
 47.31   23.4559747   4.84313686 
47.315   24.1291204    4.9121401 
 47.32   24.3921713   4.93884311 
47.325   23.0821155   4.80438502 
 47.33   23.4108605   4.83847709 
47.335   23.8872276   4.88745615 
 47.34   23.8189704   4.88046826 
47.345   23.4072463   4.83810359 
 47.35   23.9080981   4.88959079 
47.355   23.7006804   4.86833446 
 47.36   23.7560068   4.87401342 
47.365   23.4638231   4.84394705 
 47.37   23.8781147   4.88652379 
47.375   23.6309512   4.86116768 
 47.38   23.6183495   4.85987135 
47.385   24.5591114   4.95571502 
 47.39    24.077792   4.90691267 
47.395   23.9041456    4.8891866 
  47.4   24.0333428   4.90238134 
47.405   23.8959439   4.88834777 
 47.41   24.5276818   4.95254296 
47.415   24.3876676   4.93838714 
 47.42   24.4207335   4.94173386 
47.425   24.4242292   4.94208753 
 47.43   24.4970913   4.94945364 
47.435   24.8215421   4.98212225 
 47.44   23.8034981   4.87888287 
47.445   24.3568413   4.93526507 
 47.45   24.3528898   4.93486472 
47.455   24.3007155   4.92957559 
 47.46   24.2678342   4.92623935 
47.465   24.2791412   4.92738686 
 47.47   24.5981087   4.95964804 
47.475    24.163047   4.91559223 
 47.48   24.3252982   4.93206835 
47.485   23.3383504   4.83097821 
 47.49   24.1538253   4.91465414 
47.495   23.8662222   4.88530677 
  47.5    23.892286   4.88797361 
47.505   23.4366456   4.84114094 
 47.51   23.9480401   4.89367348 
47.515    23.230824   4.81983651 
 47.52   22.9979345   4.79561618 
47.525   22.9874343   4.79452128 
 47.53   22.6935275    4.7637724 
47.535   23.4032692   4.83769255 
 47.54   23.1134855   4.80764864 
47.545   23.5031184   4.84800148 
 47.55   23.5156799   4.84929684 
47.555   22.9355556   4.78910802 
 47.56   23.2215905   4.81887856 
47.565   22.7539155   4.77010645 
 47.57   23.0780487   4.80396177 
47.575   23.7372184   4.87208563 
 47.58   22.7684114   4.77162565 
47.585   23.0224861   4.79817529 
 47.59   23.3572402   4.83293288 
47.595   23.1385878    4.8102586 
  47.6   23.5034591   4.84803662 
47.605   23.2039827   4.81705124 
 47.61   23.0989291   4.80613453 
47.615   23.5195668    4.8496976 
 47.62   23.8408669   4.88271102 
47.625   23.8926174    4.8880075 
 47.63   23.9267674   4.89149951 
47.635   24.3683763   4.93643356 
 47.64    23.474577   4.84505696 
47.645   23.9478451   4.89365355 
 47.65   24.6367826   4.96354536 
47.655   24.1898094   4.91831367 
 47.66   24.0942716   4.90859161 
47.665    24.464057   4.94611534 
 47.67    24.348268   4.93439642 
47.675   24.4875324   4.94848789 
 47.68   24.6842359   4.96832325 
47.685   25.0392987   5.00392833 
 47.69   24.8572757   4.98570715 
47.695   25.2608232   5.02601465 
  47.7   25.3284211   5.03273495 
47.705   26.0508688   5.10400518 
 47.71   26.1429224     5.113015 
47.715   26.1975974   5.11835886 
 47.72   27.0327929   5.19930697 
47.725   26.5500841   5.15267737 
 47.73   27.0995331   5.20572119 
47.735   26.7086184   5.16803816 
 47.74   27.2186014   5.21714495 
47.745   27.5478596   5.24860549 
 47.75   27.8992242   5.28197162 
47.755   28.0217166   5.29355425 
 47.76   28.4258102   5.33158608 
47.765   27.9176207   5.28371278 
 47.77   28.9514008    5.3806506 
47.775   28.8892497   5.37487206 
 47.78   29.1402266   5.39816882 
47.785   29.2675841   5.40995232 
 47.79   29.6043093   5.44098422 
47.795   30.1071079   5.48699443 
  47.8   30.9398879   5.56236351 
47.805   30.3654254   5.51048323 
 47.81   31.1520134   5.58139887 
47.815   31.3041999   5.59501563 
 47.82   31.0144857   5.56906506 
47.825   31.0872758   5.57559645 
 47.83   31.8878328   5.64693127 
47.835   31.5797719   5.61958823 
 47.84   32.1705502   5.67190887 
47.845   32.3416188   5.68696921 
 47.85   32.4510174   5.69657945 
47.855    32.927978   5.73829051 
 47.86   32.7578834    5.7234503 
47.865   33.2124693   5.76302605 
 47.87   33.5854142   5.79529242 
47.875   34.0549136   5.83565879 
 47.88   33.7944526   5.81329963 
47.885   33.7821662   5.81224279 
 47.89    34.628673   5.88461324 
47.895   34.8532993   5.90366829 
  47.9   36.2762483   6.02297669 
47.905   35.8709826    5.9892389 
 47.91   36.2843233   6.02364701 
47.915   37.2161956   6.10050781 
 47.92   36.5844576   6.04850871 
47.925   38.2303897   6.18307284 
 47.93    37.194457   6.09872585 
47.935   38.0462135   6.16816127 
 47.94   38.4857997   6.20369242 
47.945   38.8984807   6.23686466 
 47.95    39.102921   6.25323284 
47.955   39.4205766   6.27858078 
 47.96   40.0575962   6.32910706 
47.965   40.8385892   6.39050774 
 47.97   40.8447625   6.39099073 
47.975    41.555851   6.44638279 
 47.98   41.7139768   6.45863583 
47.985    42.797868   6.54200795 
 47.99    42.577341   6.52513149 
47.995   43.7350167   6.61324555 
  48.0   43.4836426   6.59421281 
48.005   44.2531329   6.65230283 
 48.01   44.5050663   6.67121176 
48.015   43.9329901    6.6281966 
 48.02    44.981242   6.70680565 
48.025   45.5096282   6.74608243 
 48.03   45.7265437   6.76214047 
48.035   45.3789445   6.73638957 
 48.04   45.1570615   6.71990041 
48.045   44.9452886   6.70412475 
 48.05   46.0580026   6.78660464 
48.055   46.5122655   6.81999014 
 48.06   46.4677081   6.81672268 
48.065    46.103859   6.78998226 
 48.07   46.5045092   6.81942147 
48.075   45.6947236   6.75978725 
 48.08   46.1769142   6.79535975 
48.085   45.8319337   6.76992863 
 48.09    45.417366   6.73924076 
48.095   44.5322457   6.67324851 
  48.1   45.4190514    6.7393658 
48.105   44.3081795   6.65643895 
 48.11   43.0107556   6.55825858 
48.115   44.1101155   6.64154466 
 48.12   42.9388579   6.55277483 
48.125   43.4566846   6.59216843 
 48.13   42.6436267   6.53020878 
48.135   42.3276103   6.50596728 
 48.14   41.4672744   6.43950886 
48.145   41.5522016   6.44609972 
 48.15    40.687796   6.37869861 
48.155   39.1311643   6.25549074 
 48.16   40.4636725   6.36110623 
48.165   39.2817734   6.26751733 
 48.17   39.8127312   6.30973305 
48.175   39.2184904   6.26246679 
 48.18   38.9464038   6.24070539 
48.185   38.5151995   6.20606151 
 48.19   37.4518122   6.11978858 
48.195   37.0005606   6.08280861 
  48.2   37.1731677   6.09698021 
48.205   36.6578792   6.05457507 
 48.21   36.8955324   6.07416928 
48.215   35.9325326   5.99437508 
 48.22   36.0126269   6.00105215 
48.225   35.6155154   5.96787361 
 48.23   35.2521895   5.93735543 
48.235   34.6244816    5.8842571 
 48.24   35.0763139   5.92252597 
48.245   34.1080968   5.84021376 
 48.25   33.7550053   5.80990579 
48.255   33.6173385   5.79804609 
 48.26   32.8583748    5.7322225 
48.265    33.231338   5.76466287 
 48.27   33.7615773   5.81047135 
48.275   32.8819375   5.73427742 
 48.28   32.7094166   5.71921468 
48.285   32.4041123     5.692461 
 48.29   32.5863037   5.70844144 
48.295   32.6551818   5.71447126 
  48.3   31.5038895   5.61283257 
48.305   31.7887437   5.63815073 
 48.31   31.9596677   5.65328822 
48.315   31.4728086   5.61006316 
 48.32   32.1274747   5.66811033 
48.325   31.4215208   5.60549024 
 48.33   31.6216838   5.62331608 
48.335   32.1023487   5.66589346 
 48.34   31.3748077   5.60132196 
48.345   31.6068491    5.6219969 
 48.35   31.9859598   5.65561313 
48.355   31.7334313   5.63324341 
 48.36   31.4861889   5.61125555 
48.365   32.3883058   5.69107246 
 48.37   31.5973729   5.62115406 
48.375   32.2060327   5.67503592 
 48.38   32.0805747   5.66397163 
48.385   32.3643057    5.6889635 
 48.39   33.0048579   5.74498546 
48.395    33.203296   5.76223012 
  48.4   33.3706377   5.77673244 
48.405   33.1736413   5.75965635 
 48.41   33.4651277   5.78490516 
48.415   33.0441926   5.74840783 
 48.42   34.0019907   5.83112259 
48.425   33.8369819   5.81695641 
 48.43   33.6901918   5.80432527 
48.435   33.9425277    5.8260216 
 48.44   34.4922875    5.8730135 
48.445   34.3001388   5.85663203 
 48.45   34.4050645   5.86558305 
48.455   34.2563891   5.85289579 
 48.46   34.3412292   5.86013901 
48.465   34.0487052   5.83512683 
 48.47   34.3903817   5.86433131 
48.475   34.1382681   5.84279625 
 48.48   33.9611375   5.82761851 
48.485    34.297919   5.85644252 
 48.49   33.5819944   5.79499736 
48.495    33.621702   5.79842237 
  48.5   33.3088167   5.77137909 
48.505   33.3200345   5.77235087 
 48.51   32.5892254   5.70869735 
48.515   32.3406772   5.68688643 
 48.52   31.6732627   5.62790038 
48.525   31.5717298   5.61887264 
 48.53   31.3347731   5.59774714 
48.535   30.9714404   5.56519904 
 48.54   30.6748119   5.53848462 
48.545   30.9706543   5.56512842 
 48.55   30.5124503   5.52380759 
48.555    29.648578   5.44505078 
 48.56    29.819445   5.46071836 
48.565   29.1521364   5.39927184 
 48.57    28.607558   5.34860337 
48.575   28.7960913   5.36619896 
 48.58   28.2752356   5.31744634 
48.585     28.09987   5.30093105 
 48.59   27.9118967   5.28317108 
48.595   27.5748105   5.25117229 
  48.6   28.0023663   5.29172621 
48.605   27.6852573   5.26167819 
 48.61   27.4134174    5.2357824 
48.615   27.2779528   5.22282996 
 48.62   26.7159599   5.16874839 
48.625   26.0722531    5.1060996 
 48.63   26.2209941   5.12064392 
48.635   26.7121258   5.16837748 
 48.64   25.8827501   5.08750922 
48.645   25.6184902   5.06147115 
 48.65   25.8301491   5.08233698 
48.655   25.8112595   5.08047828 
 48.66   26.3846171   5.13659586 
48.665   26.0145987   5.10045084 
 48.67   25.4632598   5.04611334 
48.675   25.7364738   5.07311283 
 48.68   26.0461544   5.10354331 
48.685   24.8716833   4.98715182 
 48.69   25.7943594   5.07881476 
48.695   24.9238417   4.99237836 
  48.7   24.9183067   4.99182399 
48.705   25.2729257   5.02721849 
 48.71   25.2496988   5.02490784 
48.715   25.1426766   5.01424736 
 48.72   25.5083488   5.05057906 
48.725   25.7079298   5.07029878 
 48.73   26.1784968   5.11649263 
48.735   25.1010235   5.01009216 
 48.74    25.298157   5.02972733 
48.745   25.3697484   5.03683912 
 48.75   25.1729827   5.01726845 
48.755   25.2909222   5.02900808 
 48.76   25.9576236   5.09486247 
48.765   25.2352043   5.02346537 
 48.77    26.101189   5.10893228 
48.775   26.3507649   5.13329961 
 48.78   25.8024615   5.07961234 
48.785   26.3467377   5.13290734 
 48.79   26.3218092   5.13047846 
48.795   25.9206756   5.09123518 
  48.8   26.6423415   5.16162198 
48.805   27.3208249   5.22693265 
 48.81   26.4855448   5.14641087 
48.815   26.6741103   5.16469847 
 48.82   26.8388866   5.18062609 
48.825   27.6993249   5.26301481 
 48.83   27.3946311   5.23398807 
48.835   27.3669656   5.23134453 
 48.84    27.600592   5.25362655 
48.845   28.1927741   5.30968682 
 48.85   28.7331588   5.36033196 
48.855   28.0746267   5.29854949 
 48.86   29.3503393   5.41759535 
48.865   28.6437233   5.35198312 
 48.87   28.9115295   5.37694425 
48.875   28.9548554   5.38097161 
 48.88   29.3510885   5.41766449 
48.885   29.4281393    5.4247709 
 48.89   29.5309766   5.43424113 
48.895   29.9357835   5.47136029 
  48.9   30.3779483   5.51161939 
48.905   30.8750305   5.55653044 
 48.91   30.5599078   5.52810164 
48.915   31.2261973   5.58804056 
 48.92    31.150643   5.58127611 
48.925   31.9980758   5.65668417 
 48.93   31.5220599   5.61445099 
48.935   31.6817039   5.62865028 
 48.94   31.9725599   5.65442834 
48.945   32.5113045   5.70186851 
 48.95   32.1830472   5.67301042 
48.955    32.660322     5.714921 
 48.96   32.7879721   5.72607824 
48.965   33.6754362   5.80305404 
 48.97   33.3340727   5.77356672 
48.975   33.7497815   5.80945621 
 48.98   33.4063623   5.77982372 
48.985   34.7525926   5.89513296 
 48.99   33.4704723   5.78536708 
48.995   34.4070985   5.86575643 
  49.0   34.8373381   5.90231633 
49.005    35.058128   5.92099046 
 49.01   35.3009921    5.9414638 
49.015   35.4196222   5.95143866 
 49.02   35.2765261   5.93940452 
49.025    35.989756   5.99914627 
 49.03   35.8250902   5.98540644 
49.035   36.9221174   6.07635725 
 49.04   36.3101802   6.02579291 
49.045   36.2251794    6.0187357 
 49.05   36.8949477   6.07412115 
49.055   36.2478941    6.0206224 
 49.06   35.9413521   5.99511068 
49.065   36.8733448   6.07234261 
 49.07   36.8866023   6.07343414 
49.075   37.2738735   6.10523329 
 49.08    36.705296   6.05848958 
49.085   36.7968677   6.06604218 
 49.09   37.3283931   6.10969665 
49.095   36.9521299   6.07882636 
  49.1   36.7084454   6.05874949 
49.105   36.1062223   6.00884534 
 49.11   37.1074987   6.09159246 
49.115   36.8905753   6.07376122 
 49.12     36.69849   6.05792786 
49.125   37.0143488   6.08394188 
 49.13   37.3590864   6.11220798 
49.135   36.8480389   6.07025855 
 49.14   36.3201445   6.02661966 
49.145   36.3684542   6.03062635 
 49.15    35.583947   5.96522816 
49.155   35.8109854   5.98422805 
 49.16   36.1046923   6.00871803 
49.165    35.448652   5.95387705 
 49.17   34.6478523   5.88624263 
49.175   34.7416321   5.89420326 
 49.18   34.3484438   5.86075454 
49.185   34.2992289   5.85655435 
 49.19   34.2504933    5.8523921 
49.195   33.4724692   5.78553966 
  49.2   32.8221935   5.72906568 
49.205    32.434214   5.69510439 
 49.21   32.4386758   5.69549609 
49.215   32.1355086   5.66881898 
 49.22   31.8703537    5.6453834 
49.225   30.5269948   5.52512397 
 49.23    29.921304   5.47003693 
49.235   30.7002723   5.54078265 
 49.24    30.746311   5.54493562 
49.245   29.2693709   5.41011746 
 49.25   29.4652051   5.42818617 
49.255   28.9937103   5.38458079 
 49.26   28.8675839   5.37285621 
49.265   28.3135416   5.32104704 
 49.27   28.0535219   5.29655755 
49.275   27.9100948   5.28300055 
 49.28   28.2777774   5.31768534 
49.285   27.5542618   5.24921535 
 49.29   27.3079183   5.22569788 
49.295    27.245298   5.21970286 
  49.3   26.9612723   5.19242451 
49.305    26.507447   5.14853834 
 49.31   26.6420538   5.16159412 
49.315   26.4214972   5.14018455 
 49.32   26.2899705   5.12737462 
49.325   26.2071348   5.11929046 
 49.33   26.9442382   5.19078397 
49.335   26.2964394    5.1280054 
 49.34   26.0869354   5.10753712 
49.345   25.9109732   5.09028223 
 49.35   26.1676121   5.11542883 
49.355    25.883196   5.08755305 
 49.36   26.4929453   5.14712982 
49.365   25.6659952   5.06616178 
 49.37   25.4541717   5.04521275 
49.375   25.4123175   5.04106313 
 49.38   25.8500421   5.08429367 
49.385   24.9919845   4.99919838 
 49.39   24.8311466   4.98308605 
49.395   24.3730724    4.9369092 
  49.4   24.8109087   4.98105498 
49.405   25.0070662   5.00070657 
 49.41   25.0351351   5.00351227 
49.415   24.3674694   4.93634171 
 49.42   23.4854863   4.84618265 
49.425   23.4931116   4.84696932 
 49.43    23.200378   4.81667707 
49.435   23.2030078   4.81695005 
 49.44   22.6258399   4.75666269 
49.445   22.4325855   4.73630504 
 49.45    21.963798   4.68655502 
49.455   22.8097867   4.77595924 
 49.46   21.4005104   4.62606856 
49.465   22.2617798   4.71823906 
 49.47   21.5754384   4.64493686 
49.475   21.2528273   4.61007888 
 49.48   21.3725358     4.623044 
49.485   21.3047777   4.61570988 
 49.49   20.5401235   4.53212131 
49.495   21.0554792   4.58862498 
  49.5   19.9868299   4.47066325 
49.505   20.2017672   4.49463761 
 49.51   19.9174727   4.46289959 
49.515   20.2380131   4.49866793 
 49.52    19.635302   4.43117389 
49.525   19.3245183   4.39596614 
 49.53   19.8657787   4.45710429 
49.535   19.5672022   4.42348303 
 49.54   19.2185565   4.38389741 
49.545   19.1435544   4.37533478 
 49.55   19.5188872   4.41801847 
49.555   19.2649398   4.38918441 
 49.56   18.6785338   4.32186694 
49.565   18.5616291   4.30832091 
 49.57   19.1577115   4.37695231 
49.575   18.5116164    4.3025128 
 49.58   18.4390474   4.29407119 
49.585   18.3512927   4.28384088 
 49.59    17.931305   4.23453716 
49.595    18.327391   4.28105023 
  49.6    18.408646    4.2905298 
49.605   18.0333766   4.24657233 
 49.61   17.9785643   4.24011372 
49.615   18.3105902   4.27908754 
 49.62   17.9728685     4.239442 
49.625   17.7359436   4.21140637 
 49.63   17.7106143   4.20839807 
49.635   17.9917998   4.24167417 
 49.64   17.8255788   4.22203491 
49.645   17.9402862   4.23559751 
 49.65   17.0640569   4.13086636 
49.655   17.5811589   4.19298926 
 49.66   17.9944308    4.2419843 
49.665   17.6593507   4.20230302 
 49.67   18.0668339   4.25050984 
49.675   17.4077581   4.17226056 
 49.68   17.4343657   4.17544797 
49.685   17.4886711   4.18194585 
 49.69   17.3355415   4.16359719 
49.695   16.9614544   4.11842863 
  49.7   16.8140828   4.10049788 
49.705   17.4844556   4.18144181 
 49.71   17.2348633   4.15148929 
49.715   16.6294732   4.07792511 
 49.72   16.8773254   4.10820222 
49.725   17.4864747   4.18168324 
 49.73   16.9357247   4.11530372 
49.735   16.9828739   4.12102826 
 49.74   16.5313792   4.06587988 
49.745   17.4343133   4.17544169 
 49.75   16.9533077   4.11743946 
49.755   16.2786051   4.03467533 
 49.76   16.6622512   4.08194209 
49.765   17.2482035   4.15309565 
 49.77   17.0999371   4.13520703 
49.775   16.4896535   4.06074544 
 49.78   16.7676771   4.09483541 
49.785   16.9824828   4.12098081 
 49.79   16.7310112   4.09035588 
49.795   17.2413515   4.15227065 
  49.8   16.6061792     4.075068 
49.805   16.3771035   4.04686341 
 49.81   16.0691066   4.00862901 
49.815   16.5000555   4.06202603 
 49.82   16.7212234   4.08915925 
49.825   16.5950266   4.07369938 
 49.83   16.5096264   4.06320396 
49.835   16.6689699   4.08276498 
 49.84   16.3342885   4.04157006 
49.845   16.6188467   4.07662197 
 49.85   16.5272144   4.06536768 
49.855   16.3519894   4.04375932 
 49.86   16.1377952   4.01718748 
49.865   16.3348204   4.04163586 
 49.87   16.4807449   4.05964837 
49.875   16.1921956   4.02395274 
 49.88   16.2826913   4.03518169 
49.885   16.1020922   4.01274123 
 49.89   15.9624241   3.99530026 
49.895   15.6769858   3.95941736 
  49.9   16.0905563   4.01130357 
49.905   16.6465684   4.08002064 
 49.91   15.8500755   3.98121532 
49.915   15.9614241    3.9951751 
 49.92   16.1324407   4.01652098 
49.925   16.5737742   4.07109005 
 49.93   16.4609763   4.05721288 
49.935   16.0072442   4.00090542 
 49.94   16.3799096    4.0472101 
49.945   15.8984409    3.9872849 
 49.95   15.8750363   3.98434892 
49.955   15.9905564   3.99881937 
 49.96   15.9790631   3.99738203 
49.965   15.8825997   3.98529794 
 49.97   15.8730957   3.98410538 
49.975   15.8030379   3.97530349 
 49.98   16.0368654   4.00460553 
49.985   16.3443431   4.04281376 
 49.99   15.6465979   3.95557807 
49.995   15.5936872   3.94888429 
  50.0   16.3499177   4.04350315 
50.005   15.7227663   3.96519436 
 50.01   15.9872014   3.99839985 
50.015   16.3699403   4.04597829 
 50.02   15.9368802   3.99210222 
50.025   15.5949986   3.94905034 
 50.03   15.8322724   3.97897881 
50.035   15.8204974   3.97749889 
 50.04   16.0538451   4.00672499 
50.045    16.288708   4.03592716 
 50.05    15.996484   3.99956047 
50.055   15.8981052   3.98724281 
 50.06   15.7320379   3.96636331 
50.065   15.7102766   3.96361913 
 50.07   15.8952008   3.98687858 
50.075   15.7427773   3.96771688 
 50.08   16.6084729   4.07534943 
50.085   16.3378683    4.0420129 
 50.09   16.0696538   4.00869727 
50.095   15.6485294   3.95582222 
  50.1   16.0875819    4.0109328 
50.105   15.8922586   3.98650958 
 50.11   16.2632264   4.03276907 
50.115   15.9137129   3.98919953 
 50.12   16.0693725   4.00866219 
50.125   15.4242087   3.92736664 
 50.13   15.8346483   3.97927736 
50.135   15.6571431    3.9569108 
 50.14   16.0458635   4.00572884 
50.145   16.0814433   4.01016749 
 50.15   15.9161094   3.98949989 
50.155   16.0733952   4.00916391 
 50.16   16.0303745   4.00379501 
50.165   15.9499392    3.9937375 
 50.17   15.6222263   3.95249621 
50.175   16.0992755   4.01239024 
 50.18   16.0794624    4.0099205 
50.185   16.1093603   4.01364676 
 50.19   16.5333839   4.06612641 
50.195   15.9660713   3.99575666 
  50.2   16.1369915   4.01708744 
50.205    15.928372   3.99103646 
 50.21   15.9714058   3.99642413 
50.215   15.5965198   3.94924294 
 50.22   16.3113437   4.03873046 
50.225   16.0835566   4.01043098 
 50.23   16.4145074   4.05148212 
50.235   15.7142532   3.96412074 
 50.24    16.061424   4.00767065 
50.245    15.856312   3.98199849 
 50.25    16.218143   4.02717556 
50.255   15.4308819   3.92821612 
 50.26   15.9816991   3.99771173 
50.265   15.8301025   3.97870614 
 50.27   15.6983972   3.96212029 
50.275   15.7382988   3.96715248 
 50.28   15.8557243    3.9819247 
50.285   15.2725691   3.90801345 
 50.29   16.2354195   4.02931998 
50.295   15.9651079   3.99563611 
  50.3   15.3723698   3.92076138 
50.305    16.130962   4.01633688 
 50.31   16.3001167   4.03734031 
50.315   15.9136088   3.98918648 
 50.32   15.6828008   3.96015162 
50.325    15.931019   3.99136807 
 50.33   16.1397809   4.01743462 
50.335   15.8801409   3.98498944 
 50.34   16.0685196    4.0085558 
50.345   15.5963491   3.94922132 
 50.35   15.6958058   3.96179326 
50.355   16.4541673   4.05637367 
 50.36   16.0799457   4.00998076 
50.365   15.8667202   3.98330518 
 50.37   15.7761264   3.97191722 
50.375   16.1347389   4.01680705 
 50.38   15.6030322   3.95006737 
50.385   16.4472847   4.05552521 
 50.39   16.4206106   4.05223526 
50.395   15.7450332   3.96800116 
  50.4   15.6480253    3.9557585 
50.405   16.2349467   4.02926131 
 50.41   15.8250011   3.97806499 
50.415   15.9903922   3.99879884 
 50.42   15.8244789   3.97799936 
50.425   16.0593677   4.00741409 
 50.43   16.4944185    4.0613321 
50.435   16.1500764   4.01871576 
 50.44   16.2930544   4.03646558 
50.445   16.5844793   4.07240461 
 50.45   15.9360008   3.99199209 
50.455   16.5022146   4.06229179 
 50.46   16.3932465   4.04885743 
50.465   16.0291385   4.00364065 
 50.47   16.2561603   4.03189289 
50.475   15.9943762   3.99929696 
 50.48   16.2410569   4.03001947 
50.485   16.4391328   4.05452004 
 50.49    16.624321   4.07729334 
50.495   16.2307264   4.02873756 
  50.5    16.115263   4.01438202 
50.505   16.5567395   4.06899736 
 50.51   16.1173032   4.01463613 
50.515   16.4236771   4.05261362 
 50.52   16.1147522    4.0143184 
50.525   16.7119623    4.0880267 
 50.53   16.1485783   4.01852937 
50.535   16.2034182   4.02534697 
 50.54   17.1044508   4.13575275 
50.545   16.4641988   4.05760998 
 50.55   16.8115769   4.10019231 
50.555   16.7641743   4.09440768 
 50.56   16.7080588   4.08754924 
50.565    16.670081   4.08290105 
 50.57   16.7994998   4.09871928 
50.575   16.8079412   4.09974892 
 50.58   17.0892543   4.13391513 
50.585   16.5603132   4.06943647 
 50.59   16.7603072   4.09393542 
50.595   16.6969982   4.08619605 
  50.6   16.7206339   4.08908717 
50.605   16.8776107   4.10823693 
 50.61   16.8248639   4.10181227 
50.615   17.1551027   4.14187188 
 50.62   17.1195947    4.1375832 
50.625   17.1659287   4.14317857 
 50.63   17.1626949    4.1427883 
50.635   17.0315152   4.12692563 
 50.64   17.0266438   4.12633539 
50.645   17.0344213   4.12727771 
 50.65   17.3532517   4.16572343 
50.655   17.3711082   4.16786614 
 50.66   17.4681246   4.17948856 
50.665   17.8984896   4.23066066 
 50.67   17.2670908   4.15536891 
50.675   16.8867382   4.10934766 
 50.68   17.4841863   4.18140961 
50.685   17.4822092   4.18117318 
 50.69   17.6328239   4.19914562 
50.695   17.4093889   4.17245597 
  50.7   17.6848356   4.20533419 
50.705   18.3494218   4.28362251 
 50.71   18.1848976   4.26437541 
50.715   17.6673896   4.20325941 
 50.72   18.4052653   4.29013582 
50.725   17.8372776   4.22342013 
 50.73    18.246167   4.27155323 
50.735   18.3340276   4.28182526 
 50.74   18.4957858   4.30067272 
50.745   18.4528427   4.29567721 
 50.75   19.0340068   4.36279805 
50.755   18.6034884   4.31317613 
 50.76   18.8934763   4.34666267 
50.765   18.7071869   4.32518056 
 50.77    18.884187   4.34559398 
50.775   19.1819125   4.37971603 
 50.78   18.7164785   4.32625455 
50.785    19.141294   4.37507645 
 50.79   19.4892106   4.41465861 
50.795     18.80815    4.3368364 
  50.8   19.8123917   4.45111129 
50.805   19.4498167   4.41019464 
 50.81   19.6784606   4.43604109 
50.815   19.5526766   4.42184086 
 50.82    19.802051   4.44994955 
50.825   19.6316431   4.43076101 
 50.83   20.4083197   4.51755682 
50.835   20.1400623   4.48776808 
 50.84   20.5082337   4.52860173 
50.845   20.8633081   4.56763704 
 50.85   20.7232233   4.55227672 
50.855   21.0516099   4.58820335 
 50.86   20.8147227    4.5623155 
50.865   21.3250493   4.61790529 
 50.87   21.0305755   4.58591054 
50.875   21.5824139   4.64568766 
 50.88   21.6109017   4.64875271 
50.885   21.8833815   4.67796767 
 50.89   22.3498542   4.72756325 
50.895   22.5680473   4.75058389 
  50.9   22.0184885   4.69238622 
50.905    22.775207   4.77233768 
 50.91   23.1054789   4.80681588 
50.915     22.58923   4.75281285 
 50.92   23.1722695   4.81375835 
50.925   23.7970136   4.87821829 
 50.93   23.7857747    4.8770662 
50.935   24.0179526   4.90081142 
 50.94   23.6014631   4.85813371 
50.945   24.7871927   4.97867379 
 50.95   24.3118821   4.93070807 
50.955   25.4795523   5.04772744 
 50.96   25.4540215   5.04519787 
50.965    25.864379   5.08570339 
 50.97   25.6718135   5.06673598 
50.975   25.4895711   5.04871975 
 50.98   26.6568614   5.16302832 
50.985   26.5071848   5.14851288 
 50.99   27.0097962   5.19709498 
50.995   27.6160496   5.25509749 
  51.0   28.1045848   5.30137575 
51.005   27.2167892   5.21697127 
 51.01    28.077919   5.29886016 
51.015   28.3041795   5.32016725 
 51.02   28.3780277   5.32710312 
51.025   28.7194267   5.35905091 
 51.03   29.2823593    5.4113177 
51.035   29.4686611    5.4285045 
 51.04   29.6391199    5.4441822 
51.045   28.9711938   5.38248955 
 51.05   29.9974553   5.47699327 
51.055   29.7912778   5.45813867 
 51.06   30.4345601   5.51675268 
51.065   30.4840407   5.52123543 
 51.07   29.9767095   5.47509904 
51.075   31.0250554   5.57001395 
 51.08    30.845541   5.55387621 
51.085   30.2633848   5.50121666 
 51.09   30.4338743   5.51669052 
51.095   30.7648002   5.54660258 
  51.1   31.1329001   5.57968638 
51.105   30.1076899   5.48704746 
 51.11   30.4417936   5.51740823 
51.115   30.8931568   5.55816128 
 51.12   30.3790658   5.51172077 
51.125    30.184506   5.49404277 
 51.13   30.4941373    5.5221497 
51.135    30.670786   5.53812116 
 51.14   30.6691464   5.53797313 
51.145   30.4448323    5.5176836 
 51.15   29.6767421   5.44763638 
51.155   30.6745234   5.53845858 
 51.16   30.2949764   5.50408725 
51.165   29.4455497   5.42637538 
 51.17   29.0450283   5.38934396 
51.175   29.3718045   5.41957604 
 51.18   29.0014851   5.38530269 
51.185   29.5134913   5.43263208 
 51.19    28.888844   5.37483432 
51.195   29.7387726   5.45332674 
  51.2    28.948377    5.3803696 
51.205   28.6619805   5.35368849 
 51.21   27.7018119   5.26325108 
51.215   28.3383323   5.32337603 
 51.22   28.9534474   5.38084077 
51.225   28.8419483   5.37047003 
 51.23   28.9326348   5.37890647 
51.235   28.5461215   5.34285705 
 51.24   27.6175167   5.25523707 
51.245    28.518588   5.34027977 
 51.25   28.1148789   5.30234655 
51.255   27.8119224   5.27370101 
 51.26   27.5581958   5.24959006 
51.265   27.3615795   5.23082971 
 51.27   27.1285501   5.20850747 
51.275   26.7716327    5.1741311 
 51.28   26.0329876   5.10225319 
51.285   26.0375325   5.10269855 
 51.29   25.9585874   5.09495705 
51.295   25.8989607   5.08910215 
  51.3   25.6677982   5.06633972 
51.305   24.7288312   4.97280918 
 51.31   25.4690401   5.04668605 
51.315    24.916352    4.9916282 
 51.32    24.146029   4.91386091 
51.325   24.0070177   4.89969567 
 51.33   24.2339179   4.92279574 
51.335   23.9328748   4.89212375 
 51.34   23.7410675   4.87248063 
51.345   23.4170797   4.83911972 
 51.35    23.240312   4.82082068 
51.355   22.6774773   4.76208749 
 51.36   22.6374144   4.75787919 
51.365   22.8769793   4.78298853 
 51.37   22.3244907   4.72487996 
51.375   22.6505735   4.75926186 
 51.38   22.0701981   4.69789294 
51.385   21.6847423   4.65668791 
 51.39    21.900977   4.67984797 
51.395   21.6189849   4.64962201 
  51.4   21.4405074   4.63038955 
51.405   21.0318322   4.58604756 
 51.41   21.5094281    4.6378258 
51.415   20.6984906   4.54955939 
 51.42    20.438459   4.52089139 
51.425   20.8721243     4.568602 
 51.43   21.2894388   4.61404799 
51.435   20.4276221   4.51969269 
 51.44    20.293527   4.50483373 
51.445   19.7259403   4.44138946 
 51.45   20.0786513   4.48092081 
51.455   20.0297023   4.47545554 
 51.46   19.9804172   4.46994599 
51.465    19.880065   4.45870665 
 51.47   19.6808167   4.43630665 
51.475   20.0287971   4.47535441 
 51.48   19.8765767   4.45831546 
51.485   19.5142771   4.41749671 
 51.49    19.035319   4.36294842 
51.495   19.6796131   4.43617099 
  51.5   18.9909436   4.35785998 
51.505   19.4081377    4.4054668 
 51.51   18.2697124   4.27430841 
51.515   19.1891594   4.38054327 
 51.52   18.3750954   4.28661818 
51.525   18.4316921   4.29321466 
 51.53    18.958235   4.35410553 
51.535   18.6070311    4.3135868 
 51.54   18.7153018   4.32611856 
51.545   18.3801471   4.28720738 
 51.55   18.2858655   4.27619755 
51.555   18.7048767   4.32491348 
 51.56   17.7457997   4.21257637 
51.565   17.9394126   4.23549437 
 51.57   18.2044875   4.26667171 
51.575    18.251136   4.27213483 
 51.58   17.9995383   4.24258627 
51.585   18.1803775   4.26384539 
 51.59   17.9092235   4.23192905 
51.595   18.2178125   4.26823295 
  51.6   17.6999589   4.20713191 
51.605   17.9197548   4.23317314 
 51.61   17.9836882   4.24071788 
51.615   17.5688558    4.1915219 
 51.62   17.6541235   4.20168103 
51.625   17.8628775   4.22644976 
 51.63   17.3689114   4.16760259 
51.635   17.5450161   4.18867713 
 51.64   17.5371179   4.18773422 
51.645   18.1004993   4.25446816 
 51.65   17.6165576   4.19720831 
51.655   17.3010948   4.15945848 
 51.66   17.5638033   4.19091914 
51.665   17.3205849   4.16180068 
 51.67   17.6649512   4.20296934 
51.675   17.6674082   4.20326161 
 51.68   17.1499862   4.14125419 
51.685   17.1842194   4.14538531 
 51.69    17.101117   4.13534969 
51.695   17.3635828   4.16696326 
  51.7   18.6043104   4.31327143 
51.705   17.4402945   4.17615786 
 51.71   17.8424853   4.22403661 
51.715   17.3508711   4.16543768 
 51.72   17.7069906   4.20796751 
51.725    17.338146   4.16390994 
 51.73   17.6739627   4.20404124 
51.735   17.9764543   4.23986489 
 51.74   17.5056642   4.18397708 
51.745   17.3929458   4.17048508 
 51.75   17.2940012   4.15860568 
51.755   16.8787047   4.10837008 
 51.76   17.4040119   4.17181159 
51.765   17.6810718   4.20488665 
 51.77   17.3861893   4.16967496 
51.775   17.6926277   4.20626054 
 51.78   17.8451395   4.22435078 
51.785   17.5511423   4.18940834 
 51.79   17.3300455   4.16293712 
51.795   17.8090196   4.22007342 
  51.8   17.4962457   4.18285139 
51.805    17.203832   4.14775023 
 51.81   17.3284365   4.16274387 
51.815   17.6328311   4.19914647 
 51.82   17.6187374   4.19746798 
51.825   17.9488548   4.23660888 
 51.83   17.7194859   4.20945197 
51.835   18.2176806    4.2682175 
 51.84   18.1262825   4.25749721 
51.845   17.9918999   4.24168598 
 51.85   17.9122418   4.23228565 
51.855   17.3883858   4.16993835 
 51.86   18.1054661   4.25505183 
51.865   18.4545868   4.29588021 
 51.87   17.9875929   4.24117824 
51.875   18.2536546   4.27242959 
 51.88   18.0549588   4.24911271 
51.885   17.7779472    4.2163903 
 51.89   17.9955883   4.24212073 
51.895   17.8013201   4.21916106 
  51.9   18.0088134   4.24367923 
51.905   18.8863665   4.34584474 
 51.91    18.270386   4.27438721 
51.915   18.7574272   4.33098456 
 51.92   18.0165249   4.24458772 
51.925   18.8581753   4.34260006 
 51.93   18.7221906   4.32691468 
51.935   18.4066036   4.29029178 
 51.94   18.9936517   4.35817068 
51.945    19.046046   4.36417759 
 51.95    18.576241   4.31001636 
51.955     19.12285    4.3729681 
 51.96   19.1684569   4.37817964 
51.965   19.3028849   4.39350485 
 51.97   19.1150274   4.37207358 
51.975   19.6049351   4.42774605 
 51.98   19.8862839   4.45940399 
51.985   19.7312377   4.44198578 
 51.99   19.4786442    4.4134617 
51.995   19.7426248   4.44326736 
  52.0   19.1986423   4.38162553 
52.005     19.85249   4.45561331 
 52.01   19.7934121   4.44897878 
52.015   19.9946793   4.47154104 
 52.02   20.6394999   4.54307164 
52.025   20.1818121   4.49241717 
 52.03   19.6060507   4.42787203 
52.035   20.3197014   4.50773795 
 52.04   20.5891952   4.53753184 
52.045   20.6851277   4.54809055 
 52.05   21.0233817   4.58512613 
52.055   21.3659077   4.62232709 
 52.06   21.2775546   4.61275997 
52.065   21.7877223   4.66773203 
 52.07   21.4150123   4.62763572 
52.075   22.3766257   4.73039382 
 52.08   21.8303201   4.67229281 
52.085   22.2162897   4.71341593 
 52.09   22.5531324   4.74901384 
52.095   21.8757862   4.67715578 
  52.1    22.310546   4.72340407 
52.105   22.8275475   4.77781828 
 52.11   23.0069461   4.79655565 
52.115   23.2935557   4.82633978 
 52.12   22.8274394   4.77780696 
52.125   23.3974607   4.83709217 
 52.13   23.2864853   4.82560725 
52.135   23.4245099   4.83988739 
 52.14   23.3957824   4.83691869 
52.145   23.9756045     4.896489 
 52.15   24.5676001   4.95657141 
52.155   23.7720206   4.87565591 
 52.16   24.0766856   4.90679994 
52.165   25.0596949   5.00596593 
 52.17   25.1102181   5.01100969 
52.175   24.8586451   4.98584448 
 52.18   26.1643012    5.1151052 
52.185   25.8487817   5.08416972 
 52.19   26.3803339   5.13617892 
52.195   25.6876275   5.06829631 
  52.2   26.5534475   5.15300374 
52.205   26.7090174   5.16807676 
 52.21    27.009854   5.19710053 
52.215   26.2560599   5.12406674 
 52.22   26.9345099   5.18984681 
52.225   28.1740995   5.30792798 
 52.23   28.0368352   5.29498207 
52.235   27.9688509   5.28855849 
 52.24   28.3440861   5.32391642 
52.245   28.9105314   5.37685144 
 52.25   28.4306129   5.33203647 
52.255   28.5431528   5.34257922 
 52.26   28.1998922   5.31035707 
52.265   28.2304106   5.31322977 
 52.27   27.7635968   5.26911727 
52.275   29.0351868   5.38843083 
 52.28   28.7190137   5.35901238 
52.285   29.1381302   5.39797464 
 52.29   29.4170441   5.42374816 
52.295   28.2140998   5.31169462 
  52.3   28.7801075   5.36470945 
52.305   28.5711977   5.34520324 
 52.31   29.2856543   5.41162215 
52.315   29.4657604   5.42823732 
 52.32   28.6942813   5.35670434 
52.325   28.9919405   5.38441645 
 52.33   29.0998353   5.39442632 
52.335   28.9379083   5.37939665 
 52.34   28.2683067   5.31679477 
52.345   29.0546074   5.39023259 
 52.35   29.3367485   5.41634088 
52.355   29.0137282   5.38643929 
 52.36   29.3274582   5.41548319 
52.365   28.6947967   5.35675244 
 52.37   29.1262429   5.39687344 
52.375   29.1821289   5.40204858 
 52.38    29.346362   5.41722826 
52.385   29.1634234   5.40031697 
 52.39   29.5346784   5.43458171 
52.395   29.7959646     5.458568 
  52.4   29.2281857   5.40630981 
52.405   28.9121666   5.37700349 
 52.41   29.0575636    5.3905068 
52.415   28.8836316   5.37434942 
 52.42   28.0142392   5.29284793 
52.425   28.0933369   5.30031479 
 52.43   27.9805535   5.28966478 
52.435   28.1826871   5.30873687 
 52.44   27.8359031   5.27597414 
52.445   28.3044551   5.32019314 
 52.45   26.9950458   5.19567568 
52.455   27.6161989   5.25511169 
 52.46   26.9132264   5.18779591 
52.465   27.0811373     5.203954 
 52.47   26.8623787   5.18289289 
52.475   25.9639007   5.09547846 
 52.48   26.0635085   5.10524324 
52.485   26.3022669   5.12857357 
 52.49    25.387345   5.03858562 
52.495   25.5438545   5.05409284 
  52.5     25.05002    5.0049995 
52.505   24.2642086   4.92587136 
 52.51   24.3894436   4.93856696 
52.515   24.4154521   4.94119946 
 52.52   24.4498788   4.94468187 
52.525   24.1888262   4.91821372 
 52.53   23.5930705   4.85726986 
52.535   23.2944563   4.82643308 
 52.54   23.2062914   4.81729087 
52.545   23.2284551   4.81959076 
 52.55   22.7104337   4.76554653 
52.555   22.6219095   4.75624952 
 52.56   22.2611793   4.71817542 
52.565   22.3896317   4.73176835 
 52.57      21.8361   4.67291129 
52.575   22.3810892   4.73086559 
 52.58   21.7419898   4.66283066 
52.585   21.6990761   4.65822671 
 52.59   22.2801054   4.72018065 
52.595   22.1181197    4.7029905 
  52.6    21.066443    4.5898195 
52.605   21.1969891    4.6040188 
 52.61   21.4323686   4.62951063 
52.615   21.3764057   4.62346253 
 52.62   21.1786098   4.60202236 
52.625   21.8007413   4.66912639 
 52.63   20.3399957   4.50998843 
52.635   21.1097109   4.59453054 
 52.64   20.4200935   4.51885976 
52.645   20.9832074   4.58074311 
 52.65   20.9231512   4.57418311 
52.655   20.3801538   4.51443837 
 52.66   20.1980849   4.49422796 
52.665   20.6609939    4.5454366 
 52.67   20.3537821    4.5115166 
52.675    20.407424   4.51745769 
 52.68   20.7313296   4.55316698 
52.685   20.4047917   4.51716634 
 52.69   20.2694681    4.5021626 
52.695   19.9611392   4.46778907 
  52.7   19.7078474   4.43935214 
52.705    19.864719   4.45698542 
 52.71   20.2339049    4.4982113 
52.715   20.3877774   4.51528265 
 52.72   20.8909097   4.57065747 
52.725   20.2597175   4.50107959 
 52.73   20.0633329   4.47921119 
52.735    19.983148   4.47025144 
 52.74   20.2002221   4.49446572 
52.745   19.9784671   4.46972786 
 52.75   20.4305116   4.52001234 
52.755   20.3970869   4.51631342 
 52.76   20.3312319   4.50901673 
52.765   20.6681891   4.54622801 
 52.77   21.4613545   4.63264012 
52.775   20.2231869   4.49701978 
 52.78   21.3740585   4.62320868 
52.785   20.7864876   4.55922007 
 52.79    20.977768   4.58014934 
52.795   21.3821921   4.62408824 
  52.8    20.752764   4.55552017 
52.805     21.16414   4.60044998 
 52.81   21.0927922     4.592689 
52.815   21.4690746   4.63347328 
 52.82    21.124638   4.59615469 
52.825   21.8490166   4.67429316 
 52.83   21.8569459   4.67514127 
52.835   20.9043223   4.57212448 
 52.84   22.0151993   4.69203574 
52.845    22.215741   4.71335772 
 52.85   21.7321022   4.66177028 
52.855   21.7570439   4.66444465 
 52.86   22.0356138   4.69421067 
52.865   22.2786816   4.72002983 
 52.87   21.6816202   4.65635267 
52.875   22.6292749   4.75702374 
 52.88   22.2766163   4.71981104 
52.885   22.4517586   4.73832868 
 52.89   21.7815397   4.66706971 
52.895   21.4008075   4.62610068 
  52.9    21.911171   4.68093698 
52.905   21.8618266   4.67566322 
 52.91   21.4954491   4.63631848 
52.915   21.5097998   4.63786587 
 52.92   21.7815718   4.66707315 
52.925   21.2005119   4.60440136 
 52.93   21.1857564   4.60279876 
52.935   20.7598827   4.55630143 
 52.94    20.370655    4.5133862 
52.945   20.6503835    4.5442693 
 52.95   20.5785747   4.53636139 
52.955   20.6309669   4.54213241 
 52.96   19.7610373   4.44533883 
52.965   19.5777482   4.42467493 
 52.97   19.1583667   4.37702715 
52.975    19.793546   4.44899381 
 52.98   19.7959395   4.44926281 
52.985   19.3551112   4.39944441 
 52.99   19.2848042   4.39144671 
52.995   19.3220639   4.39568696 
  53.0   19.0084596   4.35986922 
53.005   19.0623065   4.36604013 
 53.01   18.5236029   4.30390554 
53.015   18.5860579   4.31115506 
 53.02    18.447425   4.29504656 
53.025   18.2416882   4.27102894 
 53.03   18.6449093   4.31797514 
53.035   18.0110406   4.24394164 
 53.04   17.7221494   4.20976833 
53.045   18.2385282   4.27065899 
 53.05   17.9492294   4.23665309 
53.055   18.4907459   4.30008673 
 53.06   18.8734791   4.34436176 
53.065   17.9346026   4.23492651 
 53.07   18.1276601   4.25765899 
53.075   18.0698216   4.25086128 
 53.08   17.5813329      4.19301 
53.085   17.7230031   4.20986973 
 53.09   17.3589681    4.1664095 
53.095   16.7990944   4.09866983 
  53.1   17.6797489   4.20472935 
53.105   17.4240129   4.17420806 
 53.11   17.3825314   4.16923631 
53.115   17.6408478   4.20010093 
 53.12   17.1715172   4.14385295 
53.125   17.7088332   4.20818645 
 53.13   17.4899059   4.18209349 
53.135   17.2861521   4.15766186 
 53.14   17.3451815   4.16475468 
53.145   17.4938557   4.18256568 
 53.15    17.634614   4.19935876 
53.155   17.4924694   4.18239996 
 53.16   17.4455938   4.17679229 
53.165   17.6618013   4.20259459 
 53.17   17.5010929   4.18343076 
53.175   17.0719581   4.13182262 
 53.18   16.8259037   4.10193901 
53.185   17.3714087   4.16790219 
 53.19    17.631877   4.19903287 
53.195   16.8226059   4.10153701 
  53.2   17.4418365   4.17634247 
53.205    17.515462   4.18514779 
 53.21   16.8804238    4.1085793 
53.215   17.2545104   4.15385488 
 53.22   17.5958192   4.19473708 
53.225   17.3733584   4.16813608 
 53.23   17.4908216   4.18220296 
53.235   17.7330654   4.21106464 
 53.24   17.3119758   4.16076626 
53.245   17.4028751   4.17167533 
 53.25   17.1713799   4.14383637 
53.255   17.2514531   4.15348687 
 53.26   17.3469786   4.16497042 
53.265   17.5114396    4.1846672 
 53.27   17.2501194   4.15332631 
53.275   17.5552976   4.18990425 
 53.28   17.4610696   4.17864447 
53.285   17.3962208   4.17087771 
 53.29   17.1994857   4.14722626 
53.295   17.6138558   4.19688644 
  53.3   17.7823069   4.21690727 
53.305   17.6509543   4.20130388 
 53.31   17.6759219   4.20427424 
53.315   17.6334522   4.19922042 
 53.32   17.9521654   4.23699957 
53.325   17.9683077   4.23890407 
 53.33   17.9837369   4.24072362 
53.335   18.2530023   4.27235325 
 53.34   17.8061441    4.2197327 
53.345   18.2084892   4.26714063 
 53.35   17.8709316   4.22740247 
53.355     18.40135   4.28967947 
 53.36   18.6615591   4.31990268 
53.365   18.3736664    4.2864515 
 53.37   18.2802172   4.27553706 
53.375   18.6167113   4.31470872 
 53.38   18.2475175   4.27171131 
53.385   18.7660952   4.33198514 
 53.39    18.441144   4.29431531 
53.395   18.5012902   4.30131262 
  53.4   18.8040681   4.33636577 
53.405    18.692246   4.32345302 
 53.41   19.1424424    4.3752077 
53.415   18.8952245   4.34686375 
 53.42   19.4642298   4.41182839 
53.425   19.2056786   4.38242839 
 53.43   18.9456634   4.35266164 
53.435   19.3883625   4.40322183 
 53.44   18.6197063   4.31505577 
53.445   19.2672456   4.38944707 
 53.45   19.3675042   4.40085267 
53.455   20.1366395   4.48738671 
 53.46   19.7598251   4.44520248 
53.465   19.1471156   4.37574172 
 53.47   19.3959754   4.40408622 
53.475   19.6999338   4.43846074 
 53.48   20.0134801   4.47364282 
53.485   19.5022571   4.41613599 
 53.49   19.6006635   4.42726366 
53.495   19.0293852   4.36226836 
  53.5   20.0759101   4.48061492 
53.505   19.7703266   4.44638354 
 53.51   19.6634522   4.43434912 
53.515    19.714307   4.44007961 
 53.52   20.1530703   4.48921712 
53.525   20.2096763   4.49551736 
 53.53   20.0576131   4.47857266 
53.535   20.0290996    4.4753882 
 53.54   20.3724298   4.51358281 
53.545    19.604886    4.4277405 
 53.55   19.2432459   4.38671242 
53.555   19.5241138   4.41860994 
 53.56   20.1755975   4.49172545 
53.565   20.1381861   4.48755903 
 53.57   19.9127859   4.46237447 
53.575   19.9536293   4.46694854 
 53.58   19.5644627   4.42317338 
53.585   19.3027409   4.39348847 
 53.59   19.5113458   4.41716491 
53.595   19.9645949   4.46817579 
  53.6   19.6758881   4.43575114 
53.605   19.6602195    4.4339846 
 53.61   19.5393074   4.42032888 
53.615   19.1675733   4.37807873 
 53.62   19.3984139   4.40436306 
53.625   18.8302453   4.33938305 
 53.63   19.1719457   4.37857804 
53.635   19.3621329   4.40024237 
 53.64   19.2766768   4.39052125 
53.645   19.1663199   4.37793557 
 53.65   18.9226163   4.35001337 
53.655   19.0479899   4.36440029 
 53.66   18.6174937   4.31479939 
53.665   18.6946291   4.32372861 
 53.67   18.4117154   4.29088748 
53.675    18.393768   4.28879563 
 53.68   18.1460239   4.25981501 
53.685   18.1622898    4.2617238 
 53.69   17.8754523   4.22793713 
53.695   17.9837962   4.24073062 
  53.7    18.005691   4.24331132 
53.705   18.0330098   4.24652915 
 53.71   18.7371505   4.32864303 
53.715   17.7555631   4.21373505 
 53.72   17.6339453   4.19927914 
53.725   17.8792724   4.22838887 
 53.73   17.9840472   4.24076021 
53.735   17.4350332   4.17552789 
 53.74   18.0608125   4.24980147 
53.745   17.7605327   4.21432471 
 53.75   17.5420731   4.18832581 
53.755   17.8091867    4.2200932 
 53.76   17.4071626   4.17218919 
53.765   17.2412444   4.15225775 
 53.77   17.8224196   4.22166076 
53.775    17.637804   4.19973856 
 53.78   17.6406243   4.20007432 
53.785   17.5301309   4.18689991 
 53.79   16.7520399   4.09292559 
53.795   17.3426058   4.16444544 
  53.8   17.4891205   4.18199958 
53.805   17.6412334   4.20014683 
 53.81   17.1337696   4.13929579 
53.815   17.3762424   4.16848203 
 53.82   17.6772425   4.20443129 
53.825   17.1460297   4.14077646 
 53.83   17.1938908   4.14655168 
53.835   16.7346052   4.09079518 
 53.84   17.0459496   4.12867407 
53.845    16.851904   4.10510707 
 53.85   17.0078607   4.12405877 
53.855   17.4107379   4.17261764 
 53.86   17.0086234   4.12415124 
53.865   17.1941603   4.14658418 
 53.87   16.8864026   4.10930682 
53.875   17.0547859   4.12974404 
 53.88   17.1927884   4.14641874 
53.885   16.8677463   4.10703619 
 53.89   17.0926131   4.13432136 
53.895   17.3779604   4.16868809 
  53.9   17.0063731    4.1238784 
53.905   16.3235309   4.04023897 
 53.91   17.0537419   4.12961764 
53.915   17.0061378   4.12384988 
 53.92   17.0352245   4.12737502 
53.925    17.188049    4.1458472 
 53.93   17.2958502   4.15882798 
53.935    16.948713   4.11688147 
 53.94   16.8316372   4.10263783 
53.945   17.2111666    4.1486343 
 53.95   17.0476069   4.12887478 
53.955   17.0955245   4.13467344 
 53.96   16.6615991   4.08186221 
53.965   16.9084127   4.11198404 
 53.97   16.7850225   4.09695283 
53.975   17.1337517   4.13929362 
 53.98   17.4594229   4.17844742 
53.985   16.9577993   4.11798486 
 53.99   17.3324478   4.16322564 
53.995   17.3069846   4.16016642 
  54.0   17.1437749   4.14050418 
54.005   17.2169949   4.14933668 
 54.01   17.2367968   4.15172215 
54.015   17.1201651   4.13765212 
 54.02   17.3316556   4.16313051 
54.025   17.0941506   4.13450729 
 54.03   17.3348199   4.16351052 
54.035   17.4301759   4.17494621 
 54.04   17.3619628   4.16676887 
54.045   17.7335801   4.21112575 
 54.05   17.5802934   4.19288605 
54.055   17.5681384   4.19143632 
 54.06    18.260429   4.27322232 
54.065   17.6235711   4.19804373 
 54.07   17.0989999    4.1350937 
54.075   17.7108439   4.20842535 
 54.08   17.8273341   4.22224278 
54.085   17.3557896   4.16602804 
 54.09   18.1927619    4.2652974 
54.095   18.1570312    4.2611068 
  54.1   18.0665154   4.25047238 
54.105   17.9662911   4.23866619 
 54.11   17.6999915   4.20713579 
54.115   17.9639902   4.23839476 
 54.12   18.0016809   4.24283878 
54.125   18.1441608   4.25959632 
 54.13   18.7338235   4.32825871 
54.135    18.179535   4.26374659 
 54.14   18.1198834   4.25674563 
54.145   18.8218404    4.3384145 
 54.15   18.5301146   4.30466196 
54.155   18.6533353   4.31895072 
 54.16   18.7230165   4.32701011 
54.165   18.7679341   4.33219738 
 54.17   19.0676997   4.36665773 
54.175   19.0436634    4.3639046 
 54.18   18.7844842   4.33410708 
54.185   19.4900919   4.41475841 
 54.19   18.8740522   4.34442772 
54.195   19.2721379   4.39000432 
  54.2   19.4569493   4.41100321 
54.205   19.9035231   4.46133648 
 54.21   20.5409781   4.53221558 
54.215   20.4051542   4.51720646 
 54.22   20.0665507   4.47957037 
54.225   19.2293604   4.38512947 
 54.23   19.9997818   4.47211156 
54.235   20.6575595    4.5450588 
 54.24   20.9133822   4.57311515 
54.245   20.8396855   4.56505044 
 54.25   21.3563306   4.62129102 
54.255    21.006332   4.58326652 
 54.26   21.0057135   4.58319905 
54.265   21.6253126   4.65030242 
 54.27   21.3298122   4.61842097 
54.275   21.7635334   4.66514024 
 54.28   21.5748026   4.64486841 
54.285   21.6311283   4.65092768 
 54.29   22.0773564   4.69865475 
54.295   21.9013435   4.67988713 
  54.3   22.3994404   4.73280471 
54.305   22.4825143   4.74157298 
 54.31   23.1717379   4.81370314 
54.315   23.1478724   4.81122359 
 54.32   23.6822405   4.86644023 
54.325   23.6172346   4.85975664 
 54.33   23.5715658    4.8550557 
54.335   23.3677223    4.8340172 
 54.34   23.5994611   4.85792765 
54.345   24.4647954   4.94618999 
 54.35   24.5580837   4.95561134 
54.355   24.7873084   4.97868541 
 54.36   24.3585055   4.93543367 
54.365   24.9742737   4.99742671 
 54.37   25.2349663   5.02344168 
54.375   25.7105135   5.07055357 
 54.38   25.4408392   5.04389127 
54.385   26.3732905   5.13549321 
 54.39   26.3307311   5.13134788 
54.395   27.6725682   5.26047224 
  54.4   26.8426283    5.1809872 
54.405   26.5259032    5.1503304 
 54.41   27.1742141   5.21288923 
54.415   27.6037452   5.25392665 
 54.42   27.1390347   5.20951386 
54.425   28.3981054   5.32898728 
 54.43   28.0057151   5.29204262 
54.435   27.8243659   5.27488065 
 54.44   28.3727002   5.32660307 
54.445   28.0510778   5.29632682 
 54.45    29.050989   5.38989694 
54.455   28.9383224   5.37943514 
 54.46   28.4465309   5.33352893 
54.465   28.8428336   5.37055245 
 54.47   29.2736003   5.41050832 
54.475    27.679039   5.26108724 
 54.48    29.727539   5.45229667 
54.485   29.0208755    5.3871027 
 54.49   29.1159054   5.39591562 
54.495    29.391209   5.42136597 
  54.5    28.998312   5.38500808 
54.505   28.7509565   5.36199185 
 54.51   28.3213807    5.3217836 
54.515   27.7382793   5.26671428 
 54.52   27.9246794   5.28438071 
54.525   27.7534677   5.26815601 
 54.53   27.4982326   5.24387572 
54.535   27.8258029   5.27501686 
 54.54   27.3914515   5.23368432 
54.545   26.7800212   5.17494166 
 54.55   26.7895502   5.17586227 
54.555    26.304452    5.1287866 
 54.56   26.3703171   5.13520371 
54.565   26.3799581   5.13614234 
 54.57   25.5324621   5.05296567 
54.575   25.6780084   5.06734728 
 54.58   25.1988956   5.01985015 
54.585   24.5798596   4.95780794 
 54.59   24.6386816   4.96373666 
54.595   24.9416649   4.99416308 
  54.6   24.8251227   4.98248158 
54.605    24.276258   4.92709427 
 54.61   23.5869688   4.85664172 
54.615   23.5198819   4.84973009 
 54.62    23.280642   4.82500176 
54.625   23.2610194    4.8229679 
 54.63   23.2494303   4.82176631 
54.635   22.2807962   4.72025383 
 54.64   22.1811224    4.7096839 
54.645   22.5308916   4.74667163 
 54.65   22.4706473   4.74032143 
54.655   21.7390215   4.66251236 
 54.66   21.7269031   4.66121263 
54.665   21.4119969    4.6273099 
 54.67   20.9951414   4.58204554 
54.675     20.41923   4.51876422 
 54.68   20.7314842   4.55318396 
54.685   20.9938937   4.58190939 
 54.69   20.6777879   4.54728358 
54.695   19.9924895   4.47129617 
  54.7   19.4813911   4.41377288 
54.705   20.1493879   4.48880696 
 54.71    20.267862   4.50198423 
54.715   19.6408586   4.43180083 
 54.72   19.7288505   4.44171707 
54.725    19.004807    4.3594503 
 54.73    19.553776   4.42196518 
54.735   19.4912528    4.4148899 
 54.74    18.622611   4.31539234 
54.745   19.4118783   4.40589132 
 54.75   18.8663862   4.34354535 
54.755   19.1030081   4.37069881 
 54.76   18.7473597   4.32982213 
54.765   18.6028683   4.31310425 
 54.77   18.7706676   4.33251285 
54.775    18.718369   4.32647304 
 54.78   18.5450871   4.30640072 
54.785   18.5436145   4.30622973 
 54.79    18.797246   4.33557909 
54.795   18.2814101   4.27567657 
  54.8   17.8646577   4.22666035 
54.805   18.1305828    4.2580022 
 54.81   17.7978861    4.2187541 
54.815   17.9874615   4.24116276 
 54.82   17.8290047   4.22244061 
54.825   17.8712567   4.22744091 
 54.83   17.5343929   4.18740885 
54.835   17.7816702   4.21683177 
 54.84   17.5000447   4.18330547 
54.845   17.7515849   4.21326298 
 54.85   17.0348996   4.12733565 
54.855    17.092009    4.1342483 
 54.86    17.488502   4.18192564 
54.865   17.0523614    4.1294505 
 54.87   17.1415866   4.14023992 
54.875   17.0315509   4.12692997 
 54.88   16.9743207   4.11999038 
54.885   17.3789638   4.16880844 
 54.89   17.0682105   4.13136909 
54.895   16.9092185   4.11208202 
  54.9   16.9758322   4.12017381 
54.905   17.0893734   4.13392953 
 54.91   17.0555422   4.12983562 
54.915   16.5994329   4.07424016 
 54.92   16.6576228   4.08137511 
54.925   16.5695076     4.070566 
 54.93   16.7832844    4.0967407 
54.935   16.6036836   4.07476178 
 54.94   16.7528327   4.09302244 
54.945   16.5587921   4.06924958 
 54.95   16.5157464   4.06395698 
54.955   16.6614736   4.08184684 
 54.96   16.5696168   4.07057942 
54.965   16.5254659   4.06515263 
 54.97    16.314348   4.03910238 
54.975   16.4062369   4.05046132 
 54.98   16.9584236   4.11806066 
54.985   16.1944169   4.02422873 
 54.99    16.084269   4.01051979 
54.995   15.8996792   3.98744018 
  55.0   16.3151475   4.03920134 
55.005   16.1916436   4.02388414 
 55.01    16.078686   4.00982369 
55.015   16.2473099    4.0307952 
 55.02   16.4323185   4.05367962 
55.025   16.1450938   4.01809579 
 55.03   15.7999127    3.9749104 
55.035   16.0702572   4.00877253 
 55.04   15.6544407   3.95656931 
55.045    15.948531   3.99356119 
 55.05   15.9636003   3.99544745 
55.055   16.0722879    4.0090258 
 55.06   16.3013743   4.03749605 
55.065   15.9467341   3.99333621 
 55.07   15.8367237   3.97953813 
55.075   15.9838154   3.99797641 
 55.08   15.7533506   3.96904908 
55.085   15.8669837   3.98333826 
 55.09   15.8430099   3.98032787 
55.095   16.0213472   4.00266751 
  55.1   16.2153651   4.02683065 
55.105   16.1819465   4.02267902 
 55.11    15.922003   3.99023846 
55.115    15.605096   3.95032859 
 55.12   16.4401774   4.05464886 
55.125   15.7392337   3.96727031 
 55.13   15.6329579   3.95385355 
55.135   16.0138552   4.00173153 
 55.14    15.658373   3.95706621 
55.145   15.5650688   3.94525903 
 55.15   15.9171809   3.98963418 
55.155   15.6710914   3.95867293 
 55.16   16.1747829   4.02178851 
55.165   15.6370607   3.95437235 
 55.17   15.6131881   3.95135269 
55.175   15.4907257   3.93582592 
 55.18   15.9186404   3.98981709 
55.185   16.0475388   4.00593794 
 55.19   15.9683952   3.99604745 
55.195   16.3400095   4.04227776 
  55.2    16.340305   4.04231431 
55.205   15.8004521   3.97497825 
 55.21   15.9919391   3.99899226 
55.215   16.1312018   4.01636674 
 55.22   15.7844514   3.97296507 
55.225   15.7035039   3.96276468 
 55.23   15.7004545    3.9623799 
55.235   15.5388235   3.94193144 
 55.24   15.5206298   3.93962305 
55.245   15.4803717   3.93451036 
 55.25   15.9396711   3.99245177 
55.255   15.6394721   3.95467724 
 55.26   15.6379743   3.95448787 
55.265   15.8206145   3.97751361 
 55.27   15.7909082   3.97377757 
55.275   15.8592539   3.98236788 
 55.28   15.4135167   3.92600519 
55.285   15.9543049   3.99428403 
 55.29   15.5182595   3.93932222 
55.295   15.8439002    3.9804397 
  55.3    15.292801   3.91060111 
55.305   15.9081425   3.98850128 
 55.31   15.4380538   3.92912888 
55.315   15.6255753   3.95291984 
 55.32   15.5081069   3.93803338 
55.325   15.8385495   3.97976752 
 55.33   15.1334768   3.89017696 
55.335   15.4696711   3.93315028 
 55.34   15.1942658   3.89798227 
55.345   15.5587655   3.94446011 
 55.35    15.300714   3.91161271 
55.355   15.4997283   3.93696944 
 55.36   15.3121367   3.91307254 
55.365   15.4172607   3.92648197 
 55.37   15.6109349   3.95106757 
55.375   15.0749836   3.88265162 
 55.38   15.5216906   3.93975768 
55.385   15.6567368   3.95685947 
 55.39   15.5650873   3.94526137 
55.395   15.8969029   3.98709203 
  55.4   15.6458059   3.95547796 
55.405   15.4523859   3.93095229 
 55.41    15.341367   3.91680571 
55.415   15.4151493    3.9262131 
 55.42   15.3391037   3.91651678 
55.425   15.8882217   3.98600322 
 55.43    15.849426   3.98113376 
55.435   15.3759111   3.92121297 
 55.44   15.3740821   3.92097973 
55.445   15.4944873   3.93630376 
 55.45   16.0290582   4.00363063 
55.455   15.4970149   3.93662481 
 55.46   15.3644809   3.91975521 
55.465   15.5770345    3.9467752 
 55.47   15.4872037   3.93537847 
55.475   15.7711565   3.97129153 
 55.48   15.7415784    3.9675658 
55.485   16.0346883   4.00433369 
 55.49   15.7382574   3.96714726 
55.495   15.8275505   3.97838542 
  55.5   15.9436963   3.99295583 
55.505   15.9859141   3.99823888 
 55.51   15.5500342   3.94335316 
55.515   15.7265625   3.96567302 
 55.52   16.0878699   4.01096869 
55.525   15.8027445   3.97526659 
 55.53   15.9308454   3.99134631 
55.535    16.286097   4.03560367 
 55.54   15.9589547   3.99486604 
55.545   15.8055454   3.97561887 
 55.55   15.4828575   3.93482624 
55.555   16.1828319   4.02278907 
 55.56   16.1684438   4.02100035 
55.565   15.9164992   3.98954875 
 55.57   15.8960673   3.98698724 
55.575   16.2848444   4.03544848 
 55.58   16.7528094   4.09301959 
55.585   16.4528048   4.05620571 
 55.59   16.3125844   4.03888406 
55.595   16.6362727   4.07875872 
  55.6   15.6537425   3.95648107 
55.605   16.3732822   4.04639126 
 55.61   16.1177597   4.01469298 
55.615   16.3902703   4.04848988 
 55.62   16.0391851   4.00489514 
55.625   16.7525658   4.09298983 
 55.63   16.3620045   4.04499746 
55.635   15.9686888   3.99608418 
 55.64   16.4023386   4.04998007 
55.645   16.5848481   4.07244988 
 55.65   16.4914351   4.06096479 
55.655   16.4077483   4.05064789 
 55.66   16.7936053   4.09800016 
55.665   16.4032785    4.0500961 
 55.67   16.7769792   4.09597109 
55.675   16.9149195   4.11277515 
 55.68   16.2973499   4.03699763 
55.685   16.9780597   4.12044412 
 55.69   17.0992201   4.13512033 
55.695   16.9402422   4.11585254 
  55.7   17.1728947   4.14401914 
55.705   17.4585316   4.17834077 
 55.71   16.6989355    4.0864331 
55.715    17.164767   4.14303838 
 55.72   16.9306124   4.11468253 
55.725   17.6789119   4.20462981 
 55.73    17.264729   4.15508472 
55.735   17.3782028   4.16871717 
 55.74   17.5274603   4.18658098 
55.745   18.1555845   4.26093704 
 55.75   17.8399838   4.22374049 
55.755   17.7995169   4.21894737 
 55.76   18.0023431   4.24291682 
55.765   17.7496682   4.21303551 
 55.77   18.5040858   4.30163757 
55.775   18.2412527   4.27097795 
 55.78   18.1178145   4.25650262 
55.785   18.4797241   4.29880496 
 55.79   18.3787751   4.28704736 
55.795   18.4400609    4.2941892 
  55.8   17.9035557   4.23125935 
55.805    18.389892   4.28834374 
 55.81   18.3118893   4.27923934 
55.815   19.0041118   4.35937058 
 55.82   18.4102591   4.29071778 
55.825   18.9745596   4.35597975 
 55.83   19.0556505   4.36527782 
55.835   18.3803964   4.28723645 
 55.84   18.6711454   4.32101208 
55.845   18.6978301   4.32409876 
 55.85   18.8802989    4.3451466 
55.855   18.8426926   4.34081704 
 55.86   19.0926401   4.36951257 
55.865   19.0749726   4.36749042 
 55.87   18.6453974   4.31803166 
55.875   18.8193211   4.33812414 
 55.88   19.2013085   4.38192977 
55.885   18.8810548   4.34523357 
 55.89   19.0112021   4.36018373 
55.895   18.8181069    4.3379842 
  55.9   18.5151468   4.30292305 
55.905   19.0224907   4.36147804 
 55.91   18.9726136   4.35575638 
55.915   18.8657951    4.3434773 
 55.92   19.0750116   4.36749488 
55.925   18.9712407   4.35559878 
 55.93   19.4994974   4.41582352 
55.935   19.4130774   4.40602739 
 55.94   19.0724981   4.36720712 
55.945   19.3851526   4.40285732 
 55.95    19.219018   4.38395004 
55.955   19.6275157   4.43029521 
 55.96   19.5086492   4.41685966 
55.965   19.3661702   4.40070111 
 55.97   19.2306861   4.38528062 
55.975    19.242764    4.3866575 
 55.98   19.2607476   4.38870683 
55.985   19.6568816   4.43360819 
 55.99   19.3260896   4.39614485 
55.995   19.3704393   4.40118612 
  56.0   19.0122673   4.36030587 
56.005   18.9724534   4.35573798 
 56.01   19.1584046   4.37703148 
56.015   19.1685086   4.37818553 
 56.02   19.2770803   4.39056719 
56.025   18.8371033   4.34017319 
 56.03   19.2301821   4.38522316 
56.035   18.8239958    4.3386629 
 56.04   18.8640077   4.34327154 
56.045   19.3706903   4.40121464 
 56.05    18.746364   4.32970715 
56.055   18.6991591   4.32425243 
 56.06   18.9826239   4.35690531 
56.065   18.6093344   4.31385377 
 56.07   18.8470174   4.34131517 
56.075   18.2129099    4.2676586 
 56.08   18.3976395   4.28924697 
56.085   18.6645038   4.32024349 
 56.09   18.5961347   4.31232358 
56.095   18.3820535   4.28742971 
  56.1   18.4579329   4.29626965 
56.105   18.1143895   4.25610027 
 56.11   18.1136078   4.25600843 
56.115   18.2939542   4.27714323 
 56.12   17.9238037   4.23365135 
56.125   18.1145051   4.25611386 
 56.13   17.8744197     4.227815 
56.135   17.9400261    4.2355668 
 56.14    17.878664   4.22831692 
56.145   17.8323117   4.22283219 
 56.15   17.4316785   4.17512617 
56.155   17.8921355   4.22990963 
 56.16   17.1880077   4.14584221 
56.165   18.2290405   4.26954804 
 56.17   17.4023856   4.17161667 
56.175   17.4466687   4.17692096 
 56.18   18.0738852   4.25133923 
56.185    17.270149   4.15573688 
 56.19   17.7298219   4.21067951 
56.195   17.3691344   4.16762935 
  56.2   17.4519805   4.17755677 
56.205   17.6857809   4.20544658 
 56.21   17.1580546   4.14222822 
56.215   17.0926737   4.13432868 
 56.22   17.1177542   4.13736078 
56.225   17.3060958   4.16005959 
 56.23   17.2758405    4.1564216 
56.235   17.0683902   4.13139083 
 56.24   18.0674565   4.25058308 
56.245   17.7695304   4.21539209 
 56.25   17.4630247    4.1788784 
56.255   17.3918989   4.17035957 
 56.26   17.1550046   4.14186004 
56.265   17.1682814   4.14346248 
 56.27   17.1727482   4.14400147 
56.275   17.6503136   4.20122763 
 56.28   16.8870018   4.10937974 
56.285   17.0355871   4.12741894 
 56.29   17.0398539   4.12793579 
56.295   17.2331877   4.15128748 
  56.3   17.1863512   4.14564244 
56.305   17.4077503   4.17225961 
 56.31   17.6162006   4.19716578 
56.315    17.201859   4.14751239 
 56.32    17.301781   4.15954096 
56.325   17.3787114   4.16877816 
 56.33   17.0135847   4.12475269 
56.335   17.1961698   4.14682647 
 56.34   17.2872597   4.15779505 
56.345    17.340526   4.16419573 
 56.35   17.7322091   4.21096297 
56.355   17.2295286   4.15084673 
 56.36    17.643773   4.20044914 
56.365   17.6687383   4.20341983 
 56.37   17.7440899   4.21237343 
56.375   17.4252406   4.17435511 
 56.38   17.6706078   4.20364221 
56.385   17.4315367   4.17510918 
 56.39   17.5320318   4.18712691 
56.395   18.1135726    4.2560043 
  56.4   18.2780617   4.27528499 
56.405   18.2944313     4.277199 
 56.41   18.1340656   4.25841115 
56.415   17.7261963   4.21024895 
 56.42   17.7020248   4.20737742 
56.425   18.1087961   4.25544311 
 56.43   18.2870608   4.27633731 
56.435   17.9587111   4.23777195 
 56.44   18.7308844   4.32791918 
56.445   18.7324447   4.32809944 
 56.45   18.4118877   4.29090756 
56.455   18.3969238   4.28916353 
 56.46   17.6054684   4.19588708 
56.465    18.976296   4.35617905 
 56.47   18.7222071   4.32691658 
56.475   18.8034128   4.33629021 
 56.48   19.0357366   4.36299629 
56.485   18.6274503     4.315953 
 56.49   19.4907825   4.41483663 
56.495   19.2813061   4.39104841 
  56.5   19.1721041   4.37859614 
56.505   19.1369006   4.37457433 
 56.51   19.5623749   4.42293736 
56.515   19.3898245   4.40338785 
 56.52   19.3637893   4.40043058 
56.525   19.3811336   4.40240089 
 56.53   19.6882814   4.43714788 
56.535   20.0765836   4.48069008 
 56.54    19.756897   4.44487311 
56.545   20.5041839   4.52815458 
 56.55   20.1086944   4.48427189 
56.555   20.1598116   4.48996789 
 56.56   20.2766235   4.50295719 
56.565   20.0413197   4.47675325 
 56.57   20.9202825   4.57386953 
56.575   20.9042501   4.57211659 
 56.58    20.841337   4.56523131 
56.585    21.286035   4.61367912 
 56.59    20.863582   4.56766702 
56.595   21.4242211   4.62863059 
  56.6   20.4461151   4.52173806 
56.605   20.6966985   4.54936242 
 56.61   20.7603379   4.55635138 
56.615   21.5798904   4.64541607 
 56.62   21.2144463   4.60591428 
56.625   21.2284164   4.60743057 
 56.63   20.9223141   4.57409162 
56.635   21.4829543   4.63497079 
 56.64   21.3765776   4.62348112 
56.645   21.3552163   4.62117044 
 56.65    20.922575   4.57412013 
56.655   20.5523628   4.53347139 
 56.66   20.4121955   4.51798578 
56.665   20.0298356   4.47547044 
 56.67   20.4627687    4.5235792 
56.675     20.33879   4.50985477 
 56.68   20.0173676   4.47407729 
56.685   20.1537151   4.48928893 
 56.69   19.7008601   4.43856509 
56.695   19.3736245   4.40154797 
  56.7   19.7457409   4.44361799 
56.705   19.3448791   4.39828138 
 56.71   19.2272293   4.38488647 
56.715   19.3028401   4.39349976 
 56.72   19.3612844   4.40014595 
56.725   19.4573318   4.41104657 
 56.73   18.8882102   4.34605686 
56.735   18.9711154   4.35558439 
 56.74   18.6226915   4.31540166 
56.745   18.4074075   4.29038548 
 56.75    18.517959   4.30324981 
56.755   18.4951556   4.30059944 
 56.76   17.9839882   4.24075326 
56.765   18.0228286   4.24533021 
 56.77   17.7388105   4.21174672 
56.775   17.9404947   4.23562212 
 56.78   18.2713041   4.27449461 
56.785   18.3771182   4.28685412 
 56.79    17.819289   4.22128997 
56.795    18.321542   4.28036704 
  56.8    17.767648    4.2151688 
56.805   18.1369505   4.25874987 
 56.81   17.2121525   4.14875313 
56.815   17.9358586    4.2350748 
 56.82   17.5617504   4.19067422 
56.825   17.5238818   4.18615358 
 56.83    17.770772   4.21553935 
56.835   17.7701822   4.21546939 
 56.84   17.4644489    4.1790488 
56.845   17.8280784   4.22233092 
 56.85   17.4654202   4.17916501 
56.855   16.8722846   4.10758867 
 56.86   17.4420221    4.1763647 
56.865   16.8240556   4.10171373 
 56.87   17.0499909   4.12916347 
56.875   17.3713957   4.16790064 
 56.88   17.3183274   4.16152946 
56.885   17.0037139   4.12355598 
 56.89   17.0584993   4.13019361 
56.895   17.3321028   4.16318422 
  56.9   16.8582258   4.10587698 
56.905   17.3767416   4.16854191 
 56.91    16.921071   4.11352295 
56.915   17.1853792    4.1455252 
 56.92   17.2574896   4.15421347 
56.925    16.815853   4.10071372 
 56.93   17.1186573   4.13746992 
56.935   16.8419554   4.10389516 
 56.94   16.9014514   4.11113748 
56.945   17.0831136   4.13317235 
 56.95    16.873333   4.10771628 
56.955    16.692429   4.08563691 
 56.96   17.0770515   4.13243892 
56.965   17.1684802   4.14348648 
 56.97   16.9179512   4.11314372 
56.975   16.9657877   4.11895469 
 56.98   16.9472264   4.11670091 
56.985   16.6867698   4.08494429 
 56.99   16.9230866   4.11376793 
56.995   16.3769654   4.04684635 
  57.0   16.6510462   4.08056935 
57.005   16.3327574   4.04138064 
 57.01   16.5423584   4.06722982 
57.015   16.5565265   4.06897119 
 57.02   16.4984339   4.06182643 
57.025   16.5519739   4.06841172 
 57.03    16.747954   4.09242642 
57.035   16.2246831   4.02798747 
 57.04   16.0150957   4.00188652 
57.045   16.6454273   4.07988079 
 57.05   15.9310662   3.99137398 
57.055   16.6631521   4.08205243 
 57.06   15.6644888    3.9578389 
57.065   16.7186769   4.08884787 
 57.07   16.3438836   4.04275694 
57.075   16.5441778   4.06745348 
 57.08   16.5714365   4.07080292 
57.085   16.0386609   4.00482969 
 57.09   16.3924347   4.04875718 
57.095    16.088369   4.01103092 
  57.1   16.3101104   4.03857777 
57.105   16.6703938   4.08293935 
 57.11   16.6108439   4.07564031 
57.115   16.0325979   4.00407266 
 57.12   16.4854806   4.06023159 
57.125   16.2288225   4.02850127 
 57.13   16.3883308   4.04825034 
57.135   16.3058129   4.03804568 
 57.14   16.1930328   4.02405677 
57.145   16.0336506   4.00420411 
 57.15   16.3496624   4.04347158 
57.155   16.4106879   4.05101073 
 57.16    16.538701   4.06678017 
57.165   16.7119309   4.08802286 
 57.17   15.8863217   3.98576489 
57.175   16.6005351   4.07437543 
 57.18   16.4696099   4.05827672 
57.185   16.5121948      4.06352 
 57.19   16.3382803   4.04206386 
57.195   16.3689002   4.04584975 
  57.2   16.6431372   4.07960013 
57.205   16.1859041    4.0231709 
 57.21   16.5279814   4.06546202 
57.215   16.1555745   4.01939977 
 57.22   16.8129433   4.10035893 
57.225   16.5387373   4.06678464 
 57.23   16.1934499   4.02410858 
57.235   16.7219943   4.08925351 
 57.24   16.9468936   4.11666049 
57.245    16.789788   4.09753439 
 57.25   16.8858571   4.10924045 
57.255   17.3825959   4.16924405 
 57.26   16.6505729   4.08051136 
57.265   17.1126095     4.136739 
 57.27   16.8964766    4.1105324 
57.275   16.6882322   4.08512328 
 57.28   17.3383068   4.16392925 
57.285   17.4685154   4.17953531 
 57.29   16.7171392   4.08865983 
57.295   17.2577764     4.154248 
  57.3   16.7465197   4.09225118 
57.305   17.0650088   4.13098158 
 57.31   17.4525994   4.17763083 
57.315   16.6687389   4.08273669 
 57.32    17.177077   4.14452374 
57.325   16.7727603   4.09545605 
 57.33   17.0493825   4.12908979 
57.335   17.1359775   4.13956248 
 57.34   17.1521631   4.14151701 
57.345   17.1299816    4.1388382 
 57.35   17.2097635    4.1484652 
57.355   17.3413345   4.16429279 
 57.36   17.2954341   4.15877796 
57.365    17.005969   4.12382941 
 57.37    17.595226   4.19466638 
57.375   17.1284589   4.13865423 
 57.38   17.0259647   4.12625311 
57.385   17.6908398     4.206048 
 57.39   17.1165205   4.13721168 
57.395   17.4076009   4.17224171 
  57.4   17.5870575   4.19369258 
57.405   17.3888262   4.16999115 
 57.41   17.8573358    4.2257941 
57.415   17.6594659   4.20231672 
 57.42   17.0734488     4.132003 
57.425    17.858895   4.22597859 
 57.43    17.428778    4.1747788 
57.435   17.0246113   4.12608911 
 57.44   17.3199609   4.16172571 
57.445   17.5959831   4.19475661 
 57.45   17.4051812   4.17195173 
57.455   17.6710659   4.20369669 
 57.46   17.2115813   4.14868428 
57.465   17.5560875   4.18999851 
 57.47    17.509333   4.18441549 
57.475   17.1704355   4.14372243 
 57.48   18.0869071   4.25287045 
57.485   17.5942907   4.19455489 
 57.49   17.6212494   4.19776719 
57.495   17.9688675    4.2389701 
  57.5   17.3243754   4.16225605 
57.505   17.6173649   4.19730449 
 57.51   17.7003663   4.20718033 
57.515   18.0190935   4.24489029 
 57.52   18.0600222   4.24970848 
57.525   17.1753521   4.14431564 
 57.53   17.9122293   4.23228417 
57.535   17.3406694   4.16421294 
 57.54   17.7930926   4.21818593 
57.545   17.9021602   4.23109444 
 57.55   17.8014427    4.2191756 
57.555   17.5682728   4.19145235 
 57.56   17.6518732   4.20141323 
57.565   18.0550483   4.24912324 
 57.57   18.1942965   4.26547729 
57.575   18.4235778   4.29226954 
 57.58   18.1577521   4.26119139 
57.585   18.0626155   4.25001359 
 57.59   17.8050653   4.21960487 
57.595   18.0647284   4.25026215 
  57.6   18.2692572   4.27425516 
57.605   18.9222848   4.34997526 
 57.61   18.3213483   4.28034441 
57.615   18.5798451   4.31043444 
 57.62   18.6026145   4.31307483 
57.625   19.0261216   4.36189427 
 57.63   18.5383282   4.30561589 
57.635   18.6918369    4.3234057 
 57.64   19.1882723   4.38044202 
57.645   19.2627329     4.388933 
 57.65   19.3783201   4.40208133 
57.655   18.9720858   4.35569579 
 57.66   19.4978886   4.41564135 
57.665   19.4183268   4.40662306 
 57.67   19.5460251   4.42108868 
57.675   19.1594341   4.37714908 
 57.68    19.358166   4.39979159 
57.685   19.0596856   4.36573999 
 57.69   19.1621798   4.37746271 
57.695   19.9565079   4.46727075 
  57.7   19.9982918   4.47194497 
57.705   20.0287792   4.47535241 
 57.71   20.2385905    4.4987321 
57.715   21.0096621    4.5836298 
 57.72   21.0606888   4.58919261 
57.725   20.8988075   4.57152136 
 57.73   21.1535087   4.59929437 
57.735   20.6252166   4.54149937 
 57.74   21.1944273   4.60374058 
57.745   21.1570023   4.59967415 
 57.75   21.4168341   4.62783255 
57.755   21.2574962   4.61058524 
 57.76   21.2541369   4.61022092 
57.765     21.69727   4.65803285 
 57.77   21.4945369   4.63622011 
57.775    21.750421   4.66373466 
 57.78   22.2880894   4.72102631 
57.785   21.7530744   4.66401913 
 57.79   22.3139314   4.72376242 
57.795   21.9928329   4.68965168 
  57.8   22.5431193   4.74795949 
57.805   23.0761086   4.80375984 
 57.81   22.2843309   4.72062823 
57.815   22.9294109   4.78846644 
 57.82   23.0854697    4.8047341 
57.825   23.5957503    4.8575457 
 57.83   22.4628753   4.73950158 
57.835   22.6757315   4.76190419 
 57.84   22.8502457   4.78019306 
57.845   22.9469924   4.79030191 
 57.85   23.1153074   4.80783812 
57.855   22.5218957   4.74572394 
 57.86   22.7777601   4.77260517 
57.865   22.6437515    4.7585451 
 57.87   22.8236345   4.77740876 
57.875   23.1816502   4.81473262 
 57.88   22.4481432   4.73794715 
57.885   21.8645214   4.67595139 
 57.89   22.6837027   4.76274109 
57.895   22.3016205   4.72245916 
  57.9   22.5133973   4.74482847 
57.905   22.2054513   4.71226605 
 57.91   22.1233977    4.7035516 
57.915   22.4691516   4.74016367 
 57.92   21.7802796   4.66693471 
57.925   21.8224633   4.67145195 
 57.93   21.6004914   4.64763288 
57.935   21.4182934   4.62799021 
 57.94   20.8456582   4.56570457 
57.945   21.5156158   4.63849284 
 57.95   21.1390043   4.59771729 
57.955   21.3503317   4.62064191 
 57.96   21.6344842   4.65128844 
57.965   20.9196678   4.57380233 
 57.97   21.0545157   4.58851999 
57.975   20.6460928   4.54379718 
 57.98   20.4007158   4.51671515 
57.985   20.5250463   4.53045763 
 57.99   19.9079785   4.46183578 
57.995   20.8142221   4.56226064 
  58.0   20.3493286   4.51102301 
58.005   20.2982258   4.50535523 
 58.01   19.9749692   4.46933655 
58.015   20.3142863   4.50713726 
 58.02   19.9229829   4.46351688 
58.025   19.8378013   4.45396467 
 58.03    19.748662   4.44394667 
58.035   19.5940982   4.42652213 
 58.04   19.6725718    4.4353773 
58.045   19.5486787   4.42138877 
 58.05   19.4474253   4.40992351 
58.055   19.7242104   4.44119471 
 58.06   19.3991525    4.4044469 
58.065   19.1944992   4.38115272 
 58.07   19.5305757   4.41934109 
58.075   19.5541189   4.42200395 
 58.08   18.8014569   4.33606468 
58.085   19.4369142   4.40873158 
 58.09   19.2702343    4.3897875 
58.095   19.5820146   4.42515702 
  58.1   19.3041272   4.39364623 
58.105   18.9639244   4.35475882 
 58.11   19.3151958   4.39490566 
58.115   18.9379982   4.35178104 
 58.12   19.4160934   4.40636964 
58.125   19.4820402   4.41384642 
 58.13   19.3348972   4.39714649 
58.135   18.6418485    4.3176207 
 58.14   19.3616061   4.40018251 
58.145   19.4071891   4.40535914 
 58.15    19.098356   4.37016658 
58.155   19.2792807   4.39081777 
 58.16   18.9123743   4.34883597 
58.165   19.4352235   4.40853984 
 58.17    19.703776   4.43889355 
58.175   19.5044483   4.41638408 
 58.18   18.8072911   4.33673738 
58.185   19.2449887   4.38691107 
 58.19   19.2783777   4.39071494 
58.195    19.248992   4.38736732 
  58.2   19.0828156   4.36838821 
58.205   19.2177457   4.38380493 
 58.21   19.2503607    4.3875233 
58.215   19.6430074   4.43204325 
 58.22   19.6671458   4.43476559 
58.225   19.4300231   4.40794999 
 58.23   19.4939009   4.41518979 
58.235   19.7272565   4.44153762 
 58.24   19.3631346   4.40035619 
58.245   19.5261833   4.41884412 
 58.25   19.3139918   4.39476868 
58.255   19.5133001   4.41738611 
 58.26   19.6429071   4.43203194 
58.265   19.9353356    4.4649004 
 58.27   19.9691557   4.46868612 
58.275   19.7140422   4.44004979 
 58.28   20.1296036   4.48660268 
58.285   20.0050149   4.47269661 
 58.29   19.6257151     4.430092 
58.295   19.8505447   4.45539501 
  58.3   19.8455519   4.45483466 
58.305   20.0650206   4.47939958 
 58.31   20.0354653   4.47609935 
58.315   20.4352579   4.52053735 
 58.32   20.5054368   4.52829293 
58.325   21.1434297   4.59819853 
 58.33    20.545041   4.53266379 
58.335    20.664116   4.54578002 
 58.34   21.1028781    4.5937869 
58.345   20.7888479   4.55947891 
 58.35   21.0785625   4.59113957 
58.355   21.3300393   4.61844556 
 58.36     21.24057   4.60874929 
58.365   21.2657995   4.61148561 
 58.37    21.862033    4.6756853 
58.375   21.2640499   4.61129591 
 58.38   21.4672856   4.63328022 
58.385   21.9831115   4.68861509 
 58.39   22.1234724   4.70355954 
58.395   22.0551094   4.69628677 
  58.4   21.6978152   4.65809137 
58.405    22.194845   4.71114052 
 58.41   22.8463623   4.77978684 
58.415   22.3632418   4.72897894 
 58.42    23.071176    4.8032464 
58.425   23.1426071   4.81067637 
 58.43   23.1424654   4.81066164 
58.435   23.2164055   4.81834053 
 58.44   23.5609573   4.85396305 
58.445   23.9794057   4.89687713 
 58.45    23.512145   4.84893236 
58.455   23.5984926   4.85782797 
 58.46   24.0306612   4.90210784 
58.465   24.9520729   4.99520499 
 58.47   24.7001675   4.96992631 
58.475   25.0908416   5.00907592 
 58.48   24.8449424   4.98447012 
58.485   25.0435225   5.00435036 
 58.49   25.1942158   5.01938401 
58.495   26.0186127   5.10084431 
  58.5   25.4880756   5.04857164 
58.505    25.818817   5.08122199 
 58.51   25.8839902    5.0876311 
58.515   26.7156085   5.16871439 
 58.52   26.4180865   5.13985277 
58.525   26.6907862   5.16631263 
 58.53   26.5885544   5.15640906 
58.535   27.0679152   5.20268346 
 58.54    27.072769   5.20314991 
58.545   27.9344472   5.28530483 
 58.55    27.728725   5.26580715 
58.555   28.3760466   5.32691718 
 58.56   29.0894015   5.39345914 
58.565   28.8850462   5.37448102 
 58.57   30.0960946   5.48599076 
58.575   29.8053218   5.45942504 
 58.58   30.1545107    5.4913123 
58.585   29.8939279   5.46753399 
 58.59   30.4166753   5.51513149 
58.595   29.2679243   5.40998376 
  58.6   30.6311742   5.53454372 
58.605   31.0564314   5.57282975 
 58.61   30.3507317   5.50914982 
58.615   31.4763424    5.6103781 
 58.62   31.5342821   5.61553934 
58.625   31.8529827   5.64384467 
 58.63    32.513231   5.70203744 
58.635   31.6810076   5.62858842 
 58.64     33.27224   5.76820943 
58.645   33.1399146   5.75672777 
 58.65   33.8315931   5.81649319 
58.655   33.9642462   5.82788522 
 58.66   33.3930279   5.77867008 
58.665   33.6501021   5.80087081 
 58.67    33.477531    5.7859771 
58.675   34.1646969   5.84505747 
 58.68   33.4640472   5.78481176 
58.685   34.0381586   5.83422305 
 58.69   33.3138464   5.77181483 
58.695   34.2830162   5.85517004 
  58.7   34.3107933   5.85754157 
58.705   34.1190065    5.8411477 
 58.71   33.9261204   5.82461333 
58.715   33.6686257   5.80246721 
 58.72   34.2980134   5.85645058 
58.725   33.0878442   5.75220342 
 58.73   33.7754134   5.81166185 
58.735   33.7624159   5.81054351 
 58.74   32.8541059   5.73185013 
58.745   32.4643029   5.69774542 
 58.75   32.0698094   5.66302123 
58.755   32.3390638   5.68674457 
 58.76   31.4452277   5.60760445 
58.765   32.2163823    5.6759477 
 58.77   31.3080117   5.59535626 
58.775   32.5631648   5.70641435 
 58.78   31.5244549   5.61466428 
58.785    31.315697   5.59604298 
 58.79   30.7264151   5.54314127 
58.795   30.6332666   5.53473275 
  58.8   30.9721539   5.56526315 
58.805   30.0948931   5.48588125 
 58.81   30.3946393   5.51313335 
58.815   30.0619449   5.48287743 
 58.82   30.2634176   5.50121964 
58.825   29.3694959   5.41936306 
 58.83   29.5635395   5.43723638 
58.835   28.6212599    5.3498841 
 58.84   28.7298695   5.36002514 
58.845   28.4171109   5.33077019 
 58.85   28.3926572   5.32847607 
58.855   27.6741032   5.26061814 
 58.86   27.5971252    5.2532966 
58.865   27.3565208   5.23034614 
 58.87   27.7103129    5.2640586 
58.875   27.0478271   5.20075255 
 58.88   26.4765277   5.14553473 
58.885   26.4360924   5.14160407 
 58.89   26.3361567   5.13187653 
58.895   26.3428902   5.13253253 
  58.9     26.36061   5.13425847 
58.905    26.768272   5.17380634 
 58.91   26.2713146   5.12555505 
58.915   26.0356616   5.10251522 
 58.92   25.9169104   5.09086539 
58.925    25.699108   5.06942877 
 58.93   25.4288218   5.04269986 
58.935   25.4084284   5.04067737 
 58.94    24.871203   4.98710366 
58.945   24.8328672   4.98325869 
 58.95   25.2608523   5.02601754 
58.955   25.0271493   5.00271419 
 58.96   24.4021763    4.9398559 
58.965   24.8822399   4.98821009 
 58.97   24.3603443   4.93561995 
58.975   24.5606175   4.95586697 
 58.98   24.6254039   4.96239901 
58.985   24.5257868   4.95235165 
 58.99   23.8802296   4.88674019 
58.995   24.0326669    4.9023124 
  59.0   24.0935589   4.90851901 
59.005   23.7972961   4.87824723 
 59.01   23.9909498   4.89805572 
59.015    23.956594   4.89454737 
 59.02   23.8989388   4.88865409 
59.025   24.0980509   4.90897656 
 59.03   23.4620443   4.84376344 
59.035   24.2979836   4.92929849 
 59.04   23.5962585   4.85759802 
59.045   23.6076368   4.85876906 
 59.05    23.720309   4.87034999 
59.055   23.4370324   4.84118089 
 59.06   23.2896063   4.82593061 
59.065   23.9092712   4.88971075 
 59.07   22.8534388   4.78052704 
59.075   23.5013205   4.84781605 
 59.08   23.1952341   4.81614308 
59.085   23.5680139   4.85468989 
 59.09   23.5661708   4.85450006 
59.095   23.7508298   4.87348231 
  59.1   23.3145078    4.8285099 
59.105   22.9380418   4.78936758 
 59.11   23.0276031   4.79870848 
59.115   23.2269359   4.81943315 
 59.12   23.1602892   4.81251381 
59.125   23.1864499   4.81523103 
 59.13   23.6550393   4.86364465 
59.135   23.0135241    4.7972413 
 59.14    23.423968   4.83983141 
59.145   22.7365421   4.76828503 
 59.15   22.7563409   4.77036067 
59.155   22.4989307   4.74330378 
 59.16   23.0473021   4.80076057 
59.165   22.7290372     4.767498 
 59.17   22.9461153   4.79021036 
59.175   22.7236222   4.76693006 
 59.18   23.0253778   4.79847662 
59.185   22.4843665   4.74176829 
 59.19   22.4212731   4.73511067 
59.195   22.9419845   4.78977917 
  59.2   22.8919479   4.78455305 
59.205   22.8197786   4.77700519 
 59.21   22.8449995   4.77964428 
59.215   22.7711982   4.77191767 
 59.22    22.254508   4.71746839 
59.225   23.0075683   4.79662051 
 59.23   22.6459083   4.75877173 
59.235   22.5997555   4.75392001 
 59.24   22.1515489    4.7065432 
59.245   22.2041506   4.71212803 
 59.25    22.343775   4.72692025
[truncated: 389,813 more chars]
