# Supplementary material for: Remote and automated high-throughput powder diffraction measurements enabled by a robotic sample changer at SSRL beamline 2-1
Source: J Appl Crystallogr. 2023 Sep 20;56(Pt 5):1480–4. doi: 10.1107/S1600576723007148 (PMC10543666; doi:10.1107/S1600576723007148)
Supplement: Supplementary file 1 [file j-56-01480-sup1.zip › Example Data and Refinements/SSRL BL2-1 Sample 0927/BL21Robot_0927_Pawley.inp]

'Auto_T(5)  
r_exp  17.5233077 r_exp_dash  39.5394794 r_wp  2.67954207 r_wp_dash  6.0461016 r_p  2.00817425 r_p_dash  6.0889321 weighted_Durbin_Watson  0.587737926 gof  0.15291303 
iters 20000000  
chi2_convergence_criteria 0.000001  
'do_errors  
  
xdd "BL21Robot_0927-2022-07-10-0418_scan2.xye"  
r_exp  17.5233077 r_exp_dash  39.5394794 r_wp  2.67954207 r_wp_dash  6.0461016 r_p  2.00817425 r_p_dash  6.0889321 weighted_Durbin_Watson  0.587737926 gof  0.15291303 
	bkg @  27.6258175` -15.4335223`  17.8705584` -9.65947054`  5.60678985` -2.14198802` -0.372230753`  0.974858672` -2.40123545`  0.380270584` -1.64885047`  0.181095406`  0.0725776925`  0.485026733`  0.507548672`
	One_on_X(@, 0.00010`_LIMIT_MIN_0.0001)  
	Rp 9999 
	Rs 700 
	start_X 5
	'finish_X 35
	Zero_Error(@, 0.01323`)  
	lam  
		ymin_on_ymax  0.0001  
		la  1 lo 0.7298095 lh   0.002  
	LP_Factor(90)  
	x_calculation_step 0.005   
	  
	' FWHM from LaB6 refinement  
	gauss_fwhm    0.0292632189 min 0.00001  
	lor_fwhm   0.0001_LIMIT_MIN_0.0001 min 0.00001  
  
hkl_Is
	phase_name "Anatase"
	CS_L (@, 28.58427`)  
	Strain_G(@, 0.71875`)
	volume  136.395`
	Tetragonal(@  3.786442`, @  9.513420`)
	space_group "I41/amd"
		load hkl_m_d_th2 I 
		{
			   1   0   1   8    3.518032      11.90733     @  2.52462`
			   1   0   3   8    2.431150      17.26493     @  0.28494`
			   0   0   4   2    2.378355      17.65120     @  1.19427`
			   1   1   2   8    2.333202      17.99560     @  0.36303`
			   2   0   0   4    1.893221      22.22579     @  2.99215`
			   2   0   2   8    1.759016      23.94571     @  0.00110`_LIMIT_MIN_1e-015
			   1   0   5   8    1.700109      24.78835     @  2.23038`
			   2   1   1  16    1.667145      25.28652     @  2.38383`
			   2   1   3  16    1.493725      28.27996     @  0.56357`
			   2   0   4   8    1.481228      28.52360     @  1.97806`
			   1   1   6   8    1.364287      31.02745     @  1.31628`
			   2   2   0   4    1.338710      31.63564     @  1.42893`
			   1   0   7   8    1.279159      33.14989     @  0.22795`
			   2   1   5  16    1.264940      33.53348     @  2.47613`
			   3   0   1   8    1.251184      33.91323     @  0.84257`
			   2   0   6   8    1.215575      34.93816     @  0.00000`_LIMIT_MIN_1e-015
			   0   0   8   2    1.189178      35.73957     @  0.16649`_LIMIT_MIN_1e-015
			   3   0   3   8    1.172677      36.25979     @  0.40363`
			   2   2   4   8    1.166601      36.45527     @  1.43552`
			   3   1   2  16    1.161155      36.63231     @  0.70328`
			   3   1   4  16    1.069489      39.89946     @  0.01028`_LIMIT_MIN_1e-015
			   2   1   7  16    1.059909      40.27564     @  0.20368`_LIMIT_MIN_1e-015
			   3   0   5   8    1.051777      40.60068     @  0.93868`
			   3   2   1  16    1.043830      40.92358     @  0.71612`
			   1   0   9   8    1.018118      42.00529     @  0.55708`
			   2   0   8   8    1.007004      42.49123     @  0.45561`
			   3   2   3  16    0.996926      42.94198     @  0.29896`_LIMIT_MIN_1e-015
			   3   1   6  16    0.955525      44.90151     @  1.23457`
			   4   0   0   4    0.946611      45.34778     @  0.80023`
			   4   0   2   8    0.928405      46.28817     @  0.03120`_LIMIT_MIN_1e-015
			   3   0   7   8    0.924838      46.47716     @  0.16954`_LIMIT_MIN_1e-015
			   3   2   5  16    0.919421      46.76722     @  0.80833`
			   4   1   1  16    0.914098      47.05591     @  0.94911`
			   2   1   9  16    0.896682      48.02676     @  0.00000`_LIMIT_MIN_1e-015
			   1   1  10   8    0.896435      48.04084     @  2.10749`
			   2   2   8   8    0.889062      48.46471     @  0.30784`_LIMIT_MIN_1e-015
			   4   1   3  16    0.882103      48.87193     @  0.25736`_LIMIT_MIN_1e-015
			   4   0   4   8    0.879508      49.02560     @  1.03195`
			   3   3   2   8    0.877167      49.16507     @  0.00000`_LIMIT_MIN_1e-015
			   2   0  10   8    0.850055      50.84275     @  0.00000`_LIMIT_MIN_1e-015
			   4   2   0   8    0.846674      51.06030     @  1.02084`
			   3   1   8  16    0.843760      51.24942     @  0.41186`_LIMIT_MIN_1e-015
			   1   0  11   8    0.843142      51.28968     @  0.00000`_LIMIT_MIN_1e-015
			   4   2   2  16    0.833572      51.92211     @  0.15339`_LIMIT_MIN_1e-015
			   3   2   7  16    0.830988      52.09572     @  0.00000`_LIMIT_MIN_1e-015
			   4   1   5  16    0.827051      52.36244     @  1.13211`
			   4   0   6   8    0.812780      53.35381     @  0.00000`_LIMIT_MIN_1e-015
			   3   0   9   8    0.810383      53.52415     @  0.45176`
			   4   2   4  16    0.797639      54.44936     @  1.31996`
			   0   0  12   2    0.792785      54.81062     @  0.01005`_LIMIT_MIN_1e-015
			   3   3   6   8    0.777734      55.96342     @  0.43876`_LIMIT_MIN_1e-015
			   2   1  11  16    0.770215      56.55861     @  0.21996`_LIMIT_MIN_1e-015
			   4   1   7  16    0.760916      57.31333     @  0.00000`_LIMIT_MIN_1e-015
			   4   3   1  16    0.754901      57.81294     @  0.43481`_LIMIT_MIN_1e-015
			   5   0   1   8    0.754901      57.81294     @  0.43481`_LIMIT_MIN_1e-015
			   4   2   6  16    0.746863      58.49504     @  0.00000`_LIMIT_MIN_1e-015
			   3   2   9  16    0.745002      58.65538     @  0.00000`_LIMIT_MIN_1e-015
			   3   1  10  16    0.744860      58.66764     @  2.19245`
			   4   0   8   8    0.740614      59.03716     @  0.19461`_LIMIT_MIN_1e-015
			   4   3   3  16    0.736577      59.39309     @  0.18948`_LIMIT_MIN_1e-015
			   5   0   3   8    0.736577      59.39309     @  0.18948`_LIMIT_MIN_1e-015
			   5   1   2  16    0.733696      59.64987     @  0.36658`_LIMIT_MIN_1e-015
			   2   0  12   8    0.731260      59.86884     @  0.00000`_LIMIT_MIN_1e-015
			   1   0  13   8    0.718505      61.04363     @  0.07989`_LIMIT_MIN_1e-015
			   3   0  11   8    0.713434      61.52442     @  0.13915`_LIMIT_MIN_1e-015
			   5   1   4  16    0.708836      61.96747     @  0.01482`_LIMIT_MIN_1e-015
			   4   3   5  16    0.703606      62.47954     @  0.42031`_LIMIT_MIN_1e-015
			   5   0   5   8    0.703606      62.47954     @  0.42031`_LIMIT_MIN_1e-015
			   5   2   1  16    0.701212      62.71702     @  0.51657`_LIMIT_MIN_1e-015
			   4   1   9  16    0.693257      63.52004     @  0.56983`_LIMIT_MIN_1e-015
			   4   2   8  16    0.689718      63.88448     @  0.34287`_LIMIT_MIN_1e-015
			   5   2   3  16    0.686453      64.22453     @  0.14858`_LIMIT_MIN_1e-015
			   2   2  12   8    0.682143      64.67948     @  0.05600`_LIMIT_MIN_1e-015
			   5   1   6  16    0.672484      65.72460     @  0.53745`_LIMIT_MIN_1e-015
			   2   1  13  16    0.671755      65.80497     @  0.00000`_LIMIT_MIN_1e-015
			   4   0  10   8    0.671021      65.88608     @  0.00000`_LIMIT_MIN_1e-015
			   4   4   0   4    0.669355      66.07105     @  0.39753`_LIMIT_MIN_1e-015
			   3   2  11  16    0.667606      66.26641     @  0.20765`_LIMIT_MIN_1e-015
			   4   3   7  16    0.661523      66.95553     @  0.11830`_LIMIT_MIN_1e-015
			   5   0   7   8    0.661523      66.95553     @  0.11830`_LIMIT_MIN_1e-015
			   3   1  12  16    0.661027      67.01240     @  0.00000`_LIMIT_MIN_1e-015
			   5   2   5  16    0.659532      67.18445     @  0.00000`_LIMIT_MIN_1e-015
			   1   1  14   8    0.658648      67.28663     @  0.70376`_LIMIT_MIN_1e-015
			   3   3  10   8    0.650891      68.19786     @  0.39261`_LIMIT_MIN_1e-015
			   4   4   4   8    0.644324      68.99045     @  0.21638`_LIMIT_MIN_1e-015
			   5   3   2  16    0.643402      69.10333     @  0.36092`_LIMIT_MIN_1e-015
			   2   0  14   8    0.639579      69.57558     @  0.00000`_LIMIT_MIN_1e-015
			   3   0  13   8    0.633084      70.39436     @  0.00000`_LIMIT_MIN_1e-015
			   4   2  10  16    0.632470      70.47290     @  0.00000`_LIMIT_MIN_1e-015
			   6   0   0   4    0.631074      70.65207     @  0.21955`_LIMIT_MIN_1e-015
			   5   1   8  16    0.629864      70.80810     @  0.17798`_LIMIT_MIN_1e-015
			   4   1  11  16    0.629607      70.84135     @  0.00000`_LIMIT_MIN_1e-015
			   5   3   4  16    0.626440      71.25398     @  0.00000`_LIMIT_MIN_1e-015
			   6   0   2   8    0.625592      71.36526     @  0.00000`_LIMIT_MIN_1e-015
			   1   0  15   8    0.625514      71.37554     @  0.27663`_LIMIT_MIN_1e-015
			   5   2   7  16    0.624497      71.50959     @  0.02581`_LIMIT_MIN_1e-015
			   6   1   1  16    0.621159      71.95364     @  0.46824`_LIMIT_MIN_1e-015
			   4   3   9  16    0.615609      72.70536     @  0.27744`_LIMIT_MIN_1e-015
			   5   0   9   8    0.615609      72.70536     @  0.27744`_LIMIT_MIN_1e-015
			   6   1   3  16    0.610830      73.36663     @  0.00000`_LIMIT_MIN_1e-015
			   6   0   4   8    0.609966      73.48754     @  0.46763`_LIMIT_MIN_1e-015
			   4   0  12   8    0.607787      73.79455     @  0.25817`_LIMIT_MIN_1e-015
			   5   3   6  16    0.600925      74.78013     @  0.28433`_LIMIT_MIN_1e-015
			   3   2  13  16    0.600405      74.85606     @  0.37816`_LIMIT_MIN_1e-015
			   6   2   0   8    0.598689      75.10762     @  0.83508`_LIMIT_MIN_1e-015
			   0   0  16   2    0.594589      75.71641     @  0.00000`_LIMIT_MIN_1e-015
			   6   2   2  16    0.594003      75.80432     @  0.30303`_LIMIT_MIN_1e-015
			   2   1  15  16    0.593936      75.81437     @  0.64883`_LIMIT_MIN_1e-015
			   6   1   5  16    0.591629      76.16264     @  0.00000`_LIMIT_MIN_1e-015
			   3   1  14  16    0.590991      76.25966     @  0.32898`_LIMIT_MIN_1e-015
			   5   4   1  16    0.590204      76.37968     @  1.21681`
			   6   0   6   8    0.586339      76.97513     @  0.13456`_LIMIT_MIN_1e-015
			   5   2   9  16    0.585437      77.11552     @  0.10054`_LIMIT_MIN_1e-015
			   5   1  10  16    0.585368      77.12626     @  0.13979`_LIMIT_MIN_1e-015
			   4   4   8   8    0.583301      77.45046     @  0.82954`_LIMIT_MIN_1e-015
			   5   4   3  16    0.581322      77.76353     @  0.13123`_LIMIT_MIN_1e-015
			   6   2   4  16    0.580577      77.88208     @  0.22945`_LIMIT_MIN_1e-015
			   4   2  12  16    0.578698      78.18321     @  0.57881`_LIMIT_MIN_1e-015
			   4   1  13  16    0.572314      79.22544     @  0.41981`_LIMIT_MIN_1e-015
			   5   3   8  16    0.569932      79.62244     @  0.00000`_LIMIT_MIN_1e-015
			   4   3  11  16    0.569742      79.65436     @  0.00000`_LIMIT_MIN_1e-015
			   5   0  11   8    0.569742      79.65436     @  0.00000`_LIMIT_MIN_1e-015
			   2   0  16   8    0.567270      80.07134     @  0.43526`_LIMIT_MIN_1e-015
			   3   0  15   8    0.566703      80.16772     @  0.08756`_LIMIT_MIN_1e-015
			   6   1   7  16    0.565947      80.29667     @  0.09104`_LIMIT_MIN_1e-015
			   5   4   5  16    0.564699      80.51049     @  0.44089`_LIMIT_MIN_1e-015
			   6   3   1  16    0.563459      80.72418     @  0.58070`_LIMIT_MIN_1e-015
			   6   2   6  16    0.560092      81.31080     @  0.25508`_LIMIT_MIN_1e-015
			   6   0   8   8    0.557443      81.77944     @  0.46220`_LIMIT_MIN_1e-015
			   6   3   3  16    0.555715      82.08827     @  0.16628`_LIMIT_MIN_1e-015
			   1   0  17   8    0.553599      82.47006     @  0.00000`_LIMIT_MIN_1e-015
			   4   0  14   8    0.552023      82.75729     @  0.41413`_LIMIT_MIN_1e-015
			   5   2  11  16    0.545572      83.95634     @  0.36833`_LIMIT_MIN_1e-015
			   2   2  16   8    0.543401      84.36895     @  0.35439`_LIMIT_MIN_1e-015
			   3   2  15  16    0.542903      84.46435     @  0.00000`_LIMIT_MIN_1e-015
			   5   4   7  16    0.542238      84.59201     @  0.00000`_LIMIT_MIN_1e-015
			   5   1  12  16    0.541964      84.64459     @  0.00000`_LIMIT_MIN_1e-015
			   6   3   5  16    0.541140      84.80375     @  0.33557`_LIMIT_MIN_1e-015
			   3   3  14   8    0.540651      84.89835     @  0.45657`_LIMIT_MIN_1e-015
			   7   0   1   8    0.540048      85.01541     @  0.42108`_LIMIT_MIN_1e-015
			   6   1   9  16    0.536389      85.73401     @  0.00000`_LIMIT_MIN_1e-015
			   5   3  10  16    0.536336      85.74450     @  0.35598`_LIMIT_MIN_1e-015
			   6   2   8  16    0.534744      86.06156     @  0.00000`_LIMIT_MIN_1e-015
			   7   0   3   8    0.533219      86.36801     @  0.14426`_LIMIT_MIN_1e-015
			   3   1  16  16    0.532544      86.50437     @  0.20922`_LIMIT_MIN_1e-015
			   5   5   2   8    0.532123      86.58973     @  0.00000`_LIMIT_MIN_1e-015
			   7   1   2  16    0.532123      86.58973     @  0.00000`_LIMIT_MIN_1e-015
			   2   1  17  16    0.531349      86.74703     @  0.04346`_LIMIT_MIN_1e-015
			   4   2  14  16    0.529954      87.03229     @  0.00000`_LIMIT_MIN_1e-015
			   4   3  13  16    0.526242      87.80239     @  0.04717`_LIMIT_MIN_1e-015
			   5   0  13   8    0.526242      87.80239     @  0.04717`_LIMIT_MIN_1e-015
			   6   0  10   8    0.525888      87.87646     @  0.00017`_LIMIT_MIN_1e-015
			   6   4   0   8    0.525085      88.04552     @  0.29590`_LIMIT_MIN_1e-015
			   7   1   4  16    0.522407      88.61472     @  0.00000`_LIMIT_MIN_1e-015
			   6   4   2  16    0.521915      88.72016     @  0.00000`_LIMIT_MIN_1e-015
			   4   1  15  16    0.521869      88.72990     @  0.00000`_LIMIT_MIN_1e-015
			   6   3   7  16    0.521279      88.85701     @  0.09792`_LIMIT_MIN_1e-015
			   7   0   5   8    0.520303      89.06788     @  0.24024`_LIMIT_MIN_1e-015
			   7   2   1  16    0.519332      89.27873     @  0.00000`_LIMIT_MIN_1e-015
			   1   1  18   8    0.518517      89.45672     @  0.03228`_LIMIT_MIN_1e-015
			   5   4   9  16    0.516076      89.99500     @  0.19202`_LIMIT_MIN_1e-015
			   7   2   3  16    0.513250      90.62750     @  0.00000`_LIMIT_MIN_1e-015
			   6   4   4  16    0.512738      90.74339     @  0.00000`_LIMIT_MIN_1e-015
			   3   0  17   8    0.511582      91.00587     @  0.07313`_LIMIT_MIN_1e-015
			   4   4  12   8    0.511441      91.03801     @  0.00000`_LIMIT_MIN_1e-015
			   2   0  18   8    0.509059      91.58545     @  0.00000`_LIMIT_MIN_1e-015
			   5   5   6   8    0.507332      91.98710     @  0.00000`_LIMIT_MIN_1e-015
			   7   1   6  16    0.507332      91.98710     @  0.00000`_LIMIT_MIN_1e-015
			   5   2  13  16    0.507019      92.06042     @  0.00000`_LIMIT_MIN_1e-015
			   6   2  10  16    0.506703      92.13448     @  0.15956`_LIMIT_MIN_1e-015
			   6   1  11  16    0.505228      92.48242     @  0.16006`_LIMIT_MIN_1e-015
			   4   0  16   8    0.503502      92.89334     @  0.00000`_LIMIT_MIN_1e-015
			   7   0   7   8    0.502576      93.11567     @  0.00000`_LIMIT_MIN_1e-015
			   5   3  12  16    0.502358      93.16810     @  0.00000`_LIMIT_MIN_1e-015
			   7   2   5  16    0.501701      93.32684     @  0.03335`_LIMIT_MIN_1e-015
			   5   1  14  16    0.501312      93.42122     @  0.91400`_LIMIT_MIN_1e-015
			   6   4   6  16    0.498463      94.11877     @  0.00000`_LIMIT_MIN_1e-015
			   6   3   9  16    0.497908      94.25596     @  0.00000`_LIMIT_MIN_1e-015
			   1   0  19   8    0.496385      94.63543     @  0.33098`_LIMIT_MIN_1e-015
			   7   3   2  16    0.494490      95.11262     @  0.00000`_LIMIT_MIN_1e-015
			   3   2  17  16    0.493869      95.27030     @  0.04805`_LIMIT_MIN_1e-015
			   6   0  12   8    0.493743      95.30257     @  0.25938`_LIMIT_MIN_1e-015
			   7   1   8  16    0.488265      96.72270     @  0.78876`_LIMIT_MIN_1e-015
			   5   4  11  16    0.488145      96.75433     @  0.09038`_LIMIT_MIN_1e-015
			   7   3   4  16    0.486664      97.14748     @  0.00000`_LIMIT_MIN_1e-015
			   4   2  16  16    0.486588      97.16784     @  0.00000`_LIMIT_MIN_1e-015
			   4   3  15  16    0.486230      97.26355     @  0.00000`_LIMIT_MIN_1e-015
			   5   0  15   8    0.486230      97.26355     @  0.00000`_LIMIT_MIN_1e-015
			   7   2   7  16    0.485752      97.39168     @  0.00000`_LIMIT_MIN_1e-015
			   6   5   1  16    0.484176      97.81708     @  0.33094`_LIMIT_MIN_1e-015
			   3   1  18  16    0.483515      97.99676     @  0.77325`_LIMIT_MIN_1e-015
			   7   0   9   8    0.481534      98.54069     @  0.91661`_LIMIT_MIN_1e-015
			   6   4   8  16    0.480343      98.87122     @  0.01700`_LIMIT_MIN_1e-015
			   2   1  19  16    0.480156      98.92346     @  0.02079`_LIMIT_MIN_1e-015
			   6   5   3  16    0.479236      99.18083     @  0.03267`_LIMIT_MIN_1e-015
			   4   1  17  16    0.477877      99.56428     @  0.55222`_LIMIT_MIN_1e-015
			   6   2  12  16    0.477763      99.59687     @  0.84309`_LIMIT_MIN_1e-015
			   0   0  20   2    0.475671     100.19494    @  0.68757`_LIMIT_MIN_1e-015
			   7   3   6  16    0.474408     100.56049    @  0.21601`_LIMIT_MIN_1e-015
			   6   1  13  16    0.474152     100.63505    @  0.51850`_LIMIT_MIN_1e-015
			   8   0   0   4    0.473305     100.88236    @  0.77090`_LIMIT_MIN_1e-015
			   6   3  11  16    0.472686     101.06439    @  0.58599`_LIMIT_MIN_1e-015
			   8   0   2   8    0.470980     101.56989    @  0.54954`_LIMIT_MIN_1e-015
			   5   2  15  16    0.470946     101.57983    @  0.52113`_LIMIT_MIN_1e-015
			   6   5   5  16    0.469794     101.92498    @  0.18669`_LIMIT_MIN_1e-015
			   5   3  14  16    0.469474     102.02130    @  0.06729`_LIMIT_MIN_1e-015
			   7   4   1  16    0.469079     102.14055    @  1.20093`_LIMIT_MIN_1e-015
			   8   1   1  16    0.469079     102.14055    @  1.20093`_LIMIT_MIN_1e-015
			   7   2   9  16    0.466675     102.87421    @  0.46470`_LIMIT_MIN_1e-015
			   5   5  10   8    0.466640     102.88495    @  0.43905`_LIMIT_MIN_1e-015
			   7   1  10  16    0.466640     102.88495    @  0.43905`_LIMIT_MIN_1e-015
			   3   0  19   8    0.465420     103.26260    @  0.53071`_LIMIT_MIN_1e-015
			   7   4   3  16    0.464583     103.52387    @  0.53919`_LIMIT_MIN_1e-015
			   8   1   3  16    0.464583     103.52387    @  0.53919`_LIMIT_MIN_1e-015
			   8   0   4   8    0.464203     103.64309    @  0.03253`_LIMIT_MIN_1e-015
			   5   1  16  16    0.464136     103.66389    @  0.03935`_LIMIT_MIN_1e-015
			   6   0  14   8    0.462419     104.20695    @  1.58160`
			   4   0  18   8    0.461468     104.51103    @  0.22965`_LIMIT_MIN_1e-015
			   2   0  20   8    0.461333     104.55429    @  0.21804`_LIMIT_MIN_1e-015
			   5   4  13  16    0.459946     105.00196    @  0.00000`_LIMIT_MIN_1e-015
			   6   4  10  16    0.459711     105.07860    @  0.00000`_LIMIT_MIN_1e-015
			   8   2   0   8    0.459174     105.25365    @  0.00000`_LIMIT_MIN_1e-015
			   7   3   8  16    0.458707     105.40638    @  0.84438`_LIMIT_MIN_1e-015
			   7   0  11   8    0.458608     105.43896    @  0.84106`_LIMIT_MIN_1e-015
			   8   2   2  16    0.457049     105.95383    @  0.00000`_LIMIT_MIN_1e-015
			   6   5   7  16    0.456622     106.09619    @  0.00000`_LIMIT_MIN_1e-015
			   7   4   5  16    0.455965     106.31574    @  0.64825`_LIMIT_MIN_1e-015
			   8   1   5  16    0.455965     106.31574    @  0.64825`_LIMIT_MIN_1e-015
			   3   3  18   8    0.454762     106.72128    @  0.45722`_LIMIT_MIN_1e-015
			   8   0   6   8    0.453530     107.14092    @  0.47722`_LIMIT_MIN_1e-015
			   3   2  19  16    0.451963     107.68082    @  0.79506`_LIMIT_MIN_1e-015
			   8   2   4  16    0.450848     108.06963    @  0.00000`_LIMIT_MIN_1e-015
			   4   3  17  16    0.450062     108.34591    @  0.00000`_LIMIT_MIN_1e-015
			   5   0  17   8    0.450062     108.34591    @  0.00000`_LIMIT_MIN_1e-015
			   1   0  21   8    0.449812     108.43417    @  0.63072`_LIMIT_MIN_1e-015
			   6   2  14  16    0.449214     108.64627    @  0.00000`_LIMIT_MIN_1e-015
			   4   2  18  16    0.448341     108.95746    @  0.00000`_LIMIT_MIN_1e-015
			   2   2  20   8    0.448217     109.00174    @  0.00000`_LIMIT_MIN_1e-015
			   6   3  13  16    0.446946     109.46018    @  0.00000`_LIMIT_MIN_1e-015
			   6   6   0   4    0.446237     109.71808    @  0.00000`_LIMIT_MIN_1e-015
			   7   2  11  16    0.445717     109.90802    @  0.00000`_LIMIT_MIN_1e-015
			   4   4  16   8    0.444531     110.34518    @  0.00000`_LIMIT_MIN_1e-015
			   6   1  15  16    0.444258     110.44648    @  0.00000`_LIMIT_MIN_1e-015
			   7   4   7  16    0.443893     110.58216    @  0.00000`_LIMIT_MIN_1e-015
			   8   1   7  16    0.443893     110.58216    @  0.00000`_LIMIT_MIN_1e-015
			   7   1  12  16    0.443743     110.63809    @  0.00000`_LIMIT_MIN_1e-015
			   8   3   1  16    0.442689     111.03325    @  0.00000`_LIMIT_MIN_1e-015
			   3   1  20  16    0.442066     111.26898    @  0.00000`_LIMIT_MIN_1e-015
			   8   2   6  16    0.441051     111.65534    @  0.00000`_LIMIT_MIN_1e-015
			   6   5   9  16    0.440667     111.80263    @  0.00000`_LIMIT_MIN_1e-015
			   7   3  10  16    0.440638     111.81391    @  0.00000`_LIMIT_MIN_1e-015
			   8   0   8   8    0.439754     112.15496    @  0.00000`_LIMIT_MIN_1e-015
			   4   1  19  16    0.439610     112.21070    @  0.00000`_LIMIT_MIN_1e-015
			   8   3   3  16    0.438904     112.48550    @  0.00000`_LIMIT_MIN_1e-015
			   6   6   4   8    0.438584     112.61098    @  0.00000`_LIMIT_MIN_1e-015
			   5   3  16  16    0.438528     112.63287    @  0.00000`_LIMIT_MIN_1e-015
			   7   5   2  16    0.438292     112.72522    @  0.00000`_LIMIT_MIN_1e-015
			   5   2  17  16    0.437860     112.89557    @  0.00000`_LIMIT_MIN_1e-015
			   6   4  12  16    0.437771     112.93046    @  0.00000`_LIMIT_MIN_1e-015
			   2   1  21  16    0.437630     112.98652    @  0.00000`_LIMIT_MIN_1e-015
			   7   0  13   8    0.434989     114.04483    @  0.00069`_LIMIT_MIN_1e-015
			   7   5   4  16    0.432815     114.93703    @  0.00000`_LIMIT_MIN_1e-015
			   6   0  16   8    0.432761     114.95932    @  0.00000`_LIMIT_MIN_1e-015
			   5   4  15  16    0.432510     115.06409    @  0.00000`_LIMIT_MIN_1e-015
			   8   3   5  16    0.431616     115.43771    @  1.10691`_LIMIT_MIN_1e-015
			   5   1  18  16    0.430596     115.86902    @  0.00096`_LIMIT_MIN_1e-015
			   7   4   9  16    0.429194     116.46878    @  1.19479`_LIMIT_MIN_1e-015
			   8   1   9  16    0.429194     116.46878    @  1.19479`_LIMIT_MIN_1e-015
		}

hkl_Is
	phase_name "Rutile"
	CS_L (@, 25.16531`)  
	Strain_G(@, 0.25381`) 
	volume  62.482`
	Tetragonal(@  4.595430`, @  2.958733`)
	space_group "P42/mnm"
		load hkl_m_d_th2 I 
		{
			   1   1   0   4    3.249460      12.89550     @  0.50055`
			   1   0   1   8    2.487707      16.86952     @  0.42965`
			   2   0   0   4    2.297715      18.27590     @  0.07034`_LIMIT_MIN_1e-015
			   1   1   1   8    2.187717      19.20329     @  0.28661`
			   2   1   0   8    2.055139      20.45502     @  0.11634`
			   2   1   1  16    1.687906      24.97046     @  1.41354`
			   2   2   0   4    1.624730      25.95802     @  0.39080`
			   0   0   2   2    1.479367      28.56025     @  0.72605`
			   3   1   0   8    1.453203      29.08568     @  0.23974`
			   2   2   1   8    1.424137      29.69281     @  0.00501`_LIMIT_MIN_1e-015
			   3   0   1   8    1.360312      31.12041     @  0.65499`
			   1   1   2   8    1.346400      31.45024     @  0.47271`
			   3   1   1  16    1.304365      32.49136     @  0.04085`_LIMIT_MIN_1e-015
			   3   2   0   8    1.274543      33.27343     @  0.02440`_LIMIT_MIN_1e-015
			   2   0   2   8    1.243854      34.11920     @  0.09410`_LIMIT_MIN_1e-015
			   2   1   2  16    1.200649      35.38675     @  0.05746`_LIMIT_MIN_1e-015
			   3   2   1  16    1.170555      36.32784     @  0.05857`_LIMIT_MIN_1e-015
			   4   0   0   4    1.148857      37.03859     @  0.16444`_LIMIT_MIN_1e-015
			   4   1   0   8    1.114555      38.22201     @  0.03573`_LIMIT_MIN_1e-015
			   2   2   2   8    1.093858      38.97414     @  0.38351`
			   3   3   0   4    1.083153      39.37516     @  0.19199`_LIMIT_MIN_1e-015
			   4   1   1  16    1.043007      40.95732     @  0.57299`
			   3   1   2  16    1.036696      41.21794     @  0.33973`
			   4   2   0   8    1.027569      41.60092     @  0.19446`_LIMIT_MIN_1e-015
			   3   3   1   8    1.017137      42.04771     @  0.09408`_LIMIT_MIN_1e-015
			   4   2   1  16    0.970694      44.16255     @  0.01613`_LIMIT_MIN_1e-015
			   3   2   2  16    0.965601      44.40786     @  0.01811`_LIMIT_MIN_1e-015
			   1   0   3   8    0.964287      44.47159     @  0.14029`_LIMIT_MIN_1e-015
			   1   1   3   8    0.943734      45.49373     @  0.01603`_LIMIT_MIN_1e-015
			   4   3   0   8    0.919086      46.78529     @  0.29997`_LIMIT_MIN_1e-015
			   4   0   2   8    0.907376      47.42577     @  0.26673`_LIMIT_MIN_1e-015
			   5   1   0   8    0.901238      47.76882     @  0.21398`_LIMIT_MIN_1e-015
			   4   1   2  16    0.890189      48.39939     @  0.00000`_LIMIT_MIN_1e-015
			   2   1   3  16    0.889160      48.45903     @  0.56895`
			   4   3   1  16    0.877714      49.13242     @  0.20983`_LIMIT_MIN_1e-015
			   5   0   1   8    0.877714      49.13242     @  0.20983`_LIMIT_MIN_1e-015
			   3   3   2   8    0.873943      49.35853     @  0.31177`_LIMIT_MIN_1e-015
			   5   1   1  16    0.862130      50.08112     @  0.00729`_LIMIT_MIN_1e-015
			   5   2   0   8    0.853350      50.63252     @  0.01665`_LIMIT_MIN_1e-015
			   4   2   2  16    0.843953      51.23686     @  0.05115`_LIMIT_MIN_1e-015
			   2   2   3   8    0.843075      51.29406     @  0.00000`_LIMIT_MIN_1e-015
			   3   0   3   8    0.829236      52.21408     @  0.21195`_LIMIT_MIN_1e-015
			   5   2   1  16    0.819928      52.85239     @  0.36728`_LIMIT_MIN_1e-015
			   3   1   3  16    0.816056      53.12278     @  0.03927`_LIMIT_MIN_1e-015
			   4   4   0   4    0.812365      53.38323     @  0.00000`_LIMIT_MIN_1e-015
			   5   3   0   8    0.788110      55.16336     @  0.04643`_LIMIT_MIN_1e-015
			   4   4   1   8    0.783374      55.52555     @  0.01884`_LIMIT_MIN_1e-015
			   4   3   2  16    0.780689      55.73307     @  0.00000`_LIMIT_MIN_1e-015
			   3   2   3  16    0.779995      55.78705     @  0.05984`_LIMIT_MIN_1e-015
			   5   1   2  16    0.769662      56.60290     @  0.30188`_LIMIT_MIN_1e-015
			   6   0   0   4    0.765905      56.90579     @  0.07765`_LIMIT_MIN_1e-015
			   5   3   1  16    0.761556      57.26070     @  0.11333`_LIMIT_MIN_1e-015
			   6   1   0   8    0.755484      57.76408     @  0.00000`_LIMIT_MIN_1e-015
			   0   0   4   2    0.739683      59.11880     @  0.13822`_LIMIT_MIN_1e-015
			   5   2   2  16    0.739188      59.16239     @  0.00000`_LIMIT_MIN_1e-015
			   4   1   3  16    0.738598      59.21434     @  0.14899`_LIMIT_MIN_1e-015
			   6   1   1  16    0.731998      59.80229     @  0.18283`_LIMIT_MIN_1e-015
			   3   3   3   8    0.729239      60.05178     @  0.05470`_LIMIT_MIN_1e-015
			   6   2   0   8    0.726601      60.29234     @  0.07204`_LIMIT_MIN_1e-015
			   1   1   4   8    0.721233      60.78827     @  0.12124`_LIMIT_MIN_1e-015
			   5   4   0   8    0.717686      61.12082     @  0.03565`_LIMIT_MIN_1e-015
			   4   4   2   8    0.712068      61.65531     @  0.10215`_LIMIT_MIN_1e-015
			   4   2   3  16    0.711541      61.70600     @  0.00000`_LIMIT_MIN_1e-015
			   6   2   1  16    0.705635      62.27984     @  0.00000`_LIMIT_MIN_1e-015
			   2   0   4   8    0.704099      62.43096     @  0.10762`_LIMIT_MIN_1e-015
			   5   4   1  16    0.697460      63.09304     @  0.10396`_LIMIT_MIN_1e-015
			   2   1   4  16    0.695977      63.24307     @  0.06421`_LIMIT_MIN_1e-015
			   5   3   2  16    0.695564      63.28496     @  0.00000`_LIMIT_MIN_1e-015
			   6   3   0   8    0.685046      64.37230     @  0.00000`_LIMIT_MIN_1e-015
			   6   0   2   8    0.680156      64.89159     @  0.08002`_LIMIT_MIN_1e-015
			   2   2   4   8    0.673200      65.64591     @  0.00000`_LIMIT_MIN_1e-015
			   6   1   2  16    0.672826      65.68697     @  0.05094`_LIMIT_MIN_1e-015
			   4   3   3  16    0.672382      65.73593     @  0.22455`_LIMIT_MIN_1e-015
			   5   0   3   8    0.672382      65.73593     @  0.22455`_LIMIT_MIN_1e-015
			   6   3   1  16    0.667391      66.29045     @  0.17977`_LIMIT_MIN_1e-015
			   5   1   3  16    0.665298      66.52604     @  0.00076`_LIMIT_MIN_1e-015
			   3   1   4  16    0.659202      67.22251     @  0.34872`_LIMIT_MIN_1e-015
			   6   2   2  16    0.652182      68.04429     @  0.08228`_LIMIT_MIN_1e-015
			   5   5   0   4    0.649892      68.31715     @  0.08367`_LIMIT_MIN_1e-015
			   7   1   0   8    0.649892      68.31715     @  0.08367`_LIMIT_MIN_1e-015
			   5   4   2  16    0.645712      68.82123     @  0.00000`_LIMIT_MIN_1e-015
			   5   2   3  16    0.645319      68.86908     @  0.20582`_LIMIT_MIN_1e-015
			   7   0   1   8    0.640903      69.41125     @  0.00000`_LIMIT_MIN_1e-015
			   3   2   4  16    0.639751      69.55418     @  0.00465`_LIMIT_MIN_1e-015
			   6   4   0   8    0.637271      69.86414     @  0.02166`_LIMIT_MIN_1e-015
			   5   5   1   8    0.634760      70.18116     @  0.00399`_LIMIT_MIN_1e-015
			   7   1   1  16    0.634760      70.18116     @  0.00399`_LIMIT_MIN_1e-015
			   7   2   0   8    0.631231      70.63185     @  0.07345`_LIMIT_MIN_1e-015
			   4   4   3   8    0.627038      71.17562     @  0.00000`_LIMIT_MIN_1e-015
			   6   4   1  16    0.622985      71.71004     @  0.00000`_LIMIT_MIN_1e-015
			   4   0   4   8    0.621927      71.85098     @  0.00000`_LIMIT_MIN_1e-015
			   6   3   2  16    0.621632      71.89034     @  0.08236`_LIMIT_MIN_1e-015
			   7   2   1  16    0.617338      72.46938     @  0.00000`_LIMIT_MIN_1e-015
			   4   1   4  16    0.616308      72.60972     @  0.00000`_LIMIT_MIN_1e-015
			   5   3   3  16    0.615680      72.69566     @  0.18142`_LIMIT_MIN_1e-015
			   3   3   4   8    0.610839      73.36532     @  0.21362`_LIMIT_MIN_1e-015
			   7   3   0   8    0.603410      74.42000     @  0.19315`_LIMIT_MIN_1e-015
			   4   2   4  16    0.600325      74.86780     @  0.17962`_LIMIT_MIN_1e-015
			   6   1   3  16    0.599744      74.95276     @  0.00000`_LIMIT_MIN_1e-015
			   5   5   2   8    0.595008      75.65361     @  0.06984`_LIMIT_MIN_1e-015
			   7   1   2  16    0.595008      75.65361     @  0.06984`_LIMIT_MIN_1e-015
			   7   3   1  16    0.591239      76.22190     @  0.30848`_LIMIT_MIN_1e-015
			   6   5   0   8    0.588385      76.65867     @  0.01460`_LIMIT_MIN_1e-015
			   1   0   5   8    0.586901      76.88787     @  0.25613`_LIMIT_MIN_1e-015
			   6   4   2  16    0.585277      77.14043     @  0.65193`_LIMIT_MIN_1e-015
			   6   2   3  16    0.584984      77.18620     @  0.04885`_LIMIT_MIN_1e-015
			   1   1   5   8    0.582172      77.62865     @  0.00000`_LIMIT_MIN_1e-015
			   7   2   2  16    0.580587      77.88049     @  0.18474`_LIMIT_MIN_1e-015
			   5   4   3  16    0.580302      77.92612     @  0.19500`_LIMIT_MIN_1e-015
			   6   5   1  16    0.577084      78.44372     @  0.04768`_LIMIT_MIN_1e-015
			   4   3   4  16    0.576243      78.58033     @  0.12286`_LIMIT_MIN_1e-015
			   8   0   0   4    0.574429      78.87677     @  0.12637`_LIMIT_MIN_1e-015
			   5   1   4  16    0.571765      79.31652     @  0.21572`_LIMIT_MIN_1e-015
			   7   4   0   8    0.569993      79.61223     @  0.09011`_LIMIT_MIN_1e-015
			   8   1   0   8    0.569993      79.61223     @  0.09011`_LIMIT_MIN_1e-015
			   2   1   5  16    0.568644      79.83899     @  0.25573`_LIMIT_MIN_1e-015
			   6   3   3  16    0.562635      80.86680     @  0.09036`_LIMIT_MIN_1e-015
			   7   4   1  16    0.559701      81.37957     @  0.04810`_LIMIT_MIN_1e-015
			   8   1   1  16    0.559701      81.37957     @  0.04810`_LIMIT_MIN_1e-015
			   5   2   4  16    0.558934      81.51495     @  0.09755`_LIMIT_MIN_1e-015
			   7   3   2  16    0.558720      81.55277     @  0.00000`_LIMIT_MIN_1e-015
			   8   2   0   8    0.557278      81.80878     @  0.00000`_LIMIT_MIN_1e-015
			   2   2   5   8    0.556017      82.03414     @  0.00883`_LIMIT_MIN_1e-015
			   3   0   5   8    0.551991      82.76308     @  0.00000`_LIMIT_MIN_1e-015
			   3   1   5  16    0.548051      83.49085     @  0.08629`_LIMIT_MIN_1e-015
			   8   2   1  16    0.547648      83.56615     @  0.00000`_LIMIT_MIN_1e-015
			   4   4   4   8    0.546929      83.70085     @  0.00765`_LIMIT_MIN_1e-015
			   6   5   2  16    0.546729      83.73849     @  0.07268`_LIMIT_MIN_1e-015
			   7   0   3   8    0.546490      83.78338     @  0.01035`_LIMIT_MIN_1e-015
			   5   5   3   8    0.542666      84.50971     @  0.04076`_LIMIT_MIN_1e-015
			   7   1   3  16    0.542666      84.50971     @  0.04076`_LIMIT_MIN_1e-015
			   6   6   0   4    0.541577      84.71933     @  0.00000`_LIMIT_MIN_1e-015
			   5   3   4  16    0.539343      85.15283     @  0.00000`_LIMIT_MIN_1e-015
			   8   3   0   8    0.537854      85.44453     @  0.00000`_LIMIT_MIN_1e-015
			   3   2   5  16    0.536720      85.66833     @  0.41625`_LIMIT_MIN_1e-015
			   8   0   2   8    0.535478      85.91510     @  0.31980`_LIMIT_MIN_1e-015
			   6   4   3  16    0.535253      85.95983     @  0.00000`_LIMIT_MIN_1e-015
			   7   5   0   8    0.534208      86.16901     @  0.10115`_LIMIT_MIN_1e-015
			   6   6   1   8    0.532726      86.46757     @  0.00000`_LIMIT_MIN_1e-015
			   6   0   4   8    0.532064      86.60169     @  0.00000`_LIMIT_MIN_1e-015
			   7   4   2  16    0.531879      86.63916     @  0.06787`_LIMIT_MIN_1e-015
			   8   1   2  16    0.531879      86.63916     @  0.06787`_LIMIT_MIN_1e-015
			   7   2   3  16    0.531659      86.68386     @  0.03803`_LIMIT_MIN_1e-015
			   8   3   1  16    0.529182      87.19122     @  0.03088`_LIMIT_MIN_1e-015
			   6   1   4  16    0.528533      87.32524     @  0.00774`_LIMIT_MIN_1e-015
			   7   5   1  16    0.525708      87.91442     @  0.06271`_LIMIT_MIN_1e-015
			   4   1   5  16    0.522651      88.56244     @  0.04824`_LIMIT_MIN_1e-015
			   8   2   2  16    0.521503      88.80861     @  0.16464`_LIMIT_MIN_1e-015
			   3   3   5   8    0.519303      89.28511     @  0.07595`_LIMIT_MIN_1e-015
			   6   2   4  16    0.518348      89.49382     @  0.05830`_LIMIT_MIN_1e-015
			   5   4   4  16    0.515082      90.21636     @  0.00000`_LIMIT_MIN_1e-015
			   7   3   3  16    0.514715      90.29839     @  0.00000`_LIMIT_MIN_1e-015
			   8   4   0   8    0.513785      90.50709     @  0.00000`_LIMIT_MIN_1e-015
			   4   2   5  16    0.512796      90.73022     @  0.25847`_LIMIT_MIN_1e-015
			   6   6   2   8    0.508569      91.69909     @  0.00000`_LIMIT_MIN_1e-015
			   9   1   0   8    0.507480      91.95253     @  0.21151`_LIMIT_MIN_1e-015
			   8   4   1  16    0.506209      92.25067     @  0.00294`_LIMIT_MIN_1e-015
			   8   3   2  16    0.505483      92.42209     @  0.00000`_LIMIT_MIN_1e-015
			   6   5   3  16    0.505294      92.46676     @  0.04774`_LIMIT_MIN_1e-015
			   9   0   1   8    0.503166      92.97396     @  0.00000`_LIMIT_MIN_1e-015
			   6   3   4  16    0.502608      93.10802     @  0.00000`_LIMIT_MIN_1e-015
			   7   5   2  16    0.502452      93.14549     @  0.00000`_LIMIT_MIN_1e-015
			   9   1   1  16    0.500176      93.69773     @  0.00000`_LIMIT_MIN_1e-015
			   7   6   0   8    0.498444      94.12332     @  0.00563`_LIMIT_MIN_1e-015
			   9   2   0   8    0.498444      94.12332     @  0.00563`_LIMIT_MIN_1e-015
			   4   3   5  16    0.497541      94.34705     @  0.10164`_LIMIT_MIN_1e-015
			   5   0   5   8    0.497541      94.34705     @  0.10164`_LIMIT_MIN_1e-015
			   5   1   5  16    0.494651      95.07204     @  0.00000`_LIMIT_MIN_1e-015
			   7   4   3  16    0.493502      95.36397     @  0.07631`_LIMIT_MIN_1e-015
			   8   1   3  16    0.493502      95.36397     @  0.07631`_LIMIT_MIN_1e-015
			   0   0   6   2    0.493122      95.46086     @  0.04171`_LIMIT_MIN_1e-015
			   7   6   1  16    0.491518      95.87305     @  0.14031`_LIMIT_MIN_1e-015
			   9   2   1  16    0.491518      95.87305     @  0.14031`_LIMIT_MIN_1e-015
			   5   5   4   8    0.488219      96.73467     @  0.00000`_LIMIT_MIN_1e-015
			   7   1   4  16    0.488219      96.73467     @  0.00000`_LIMIT_MIN_1e-015
			   1   1   6   8    0.487540      96.91444     @  0.10447`_LIMIT_MIN_1e-015
			   8   5   0   8    0.487115      97.02751     @  0.00000`_LIMIT_MIN_1e-015
			   5   2   5  16    0.486272      97.25237     @  0.50885`_LIMIT_MIN_1e-015
			   8   4   2  16    0.485347      97.50053     @  0.04777`_LIMIT_MIN_1e-015
			   8   2   3  16    0.485180      97.54554     @  0.15373`_LIMIT_MIN_1e-015
			   9   3   0   8    0.484401      97.75611     @  0.11393`_LIMIT_MIN_1e-015
			   6   4   4  16    0.482801      98.19213     @  0.05163`_LIMIT_MIN_1e-015
			   2   0   6   8    0.482144      98.37251     @  0.00061`_LIMIT_MIN_1e-015
			   8   5   1  16    0.480644      98.78732     @  0.36322`_LIMIT_MIN_1e-015
			   7   2   4  16    0.480158      98.92281     @  0.00000`_LIMIT_MIN_1e-015
			   9   1   2  16    0.480022      98.96068     @  0.07275`_LIMIT_MIN_1e-015
			   2   1   6  16    0.479512      99.10353     @  0.30968`_LIMIT_MIN_1e-015
			   4   4   5   8    0.478305      99.44332     @  0.02218`_LIMIT_MIN_1e-015
			   9   3   1  16    0.478037      99.51918     @  0.00000`_LIMIT_MIN_1e-015
			   6   6   3   8    0.474712     100.47210    @  0.09285`_LIMIT_MIN_1e-015
			   5   3   5  16    0.473206     100.91154    @  0.00000`_LIMIT_MIN_1e-015
			   7   6   2  16    0.472354     101.16228    @  0.00598`_LIMIT_MIN_1e-015
			   9   2   2  16    0.472354     101.16228    @  0.00598`_LIMIT_MIN_1e-015
			   8   3   3  16    0.472200     101.20777    @  0.00000`_LIMIT_MIN_1e-015
			   2   2   6   8    0.471867     101.30612    @  0.10175`_LIMIT_MIN_1e-015
			   7   5   3  16    0.469726     101.94531    @  0.00000`_LIMIT_MIN_1e-015
			   7   3   4  16    0.467566     102.60080    @  0.00000`_LIMIT_MIN_1e-015
			   3   1   6  16    0.466969     102.78376    @  0.32530`_LIMIT_MIN_1e-015
			   9   4   0   8    0.466595     102.89887    @  0.16240`_LIMIT_MIN_1e-015
			   6   1   5  16    0.465854     103.12787    @  0.24490`_LIMIT_MIN_1e-015
			   7   7   0   4    0.464209     103.64123    @  0.23843`_LIMIT_MIN_1e-015
			   8   5   2  16    0.462678     104.12458    @  0.00000`_LIMIT_MIN_1e-015
			   9   4   1  16    0.460899     104.69374    @  0.30139`_LIMIT_MIN_1e-015
			   6   5   4  16    0.460470     104.83218    @  0.04023`_LIMIT_MIN_1e-015
			   9   3   2  16    0.460351     104.87088    @  0.04402`_LIMIT_MIN_1e-015
			   3   2   6  16    0.459900     105.01690    @  0.18352`_LIMIT_MIN_1e-015
			   8   6   0   8    0.459543     105.13314    @  0.05651`_LIMIT_MIN_1e-015
			  10   0   0   4    0.459543     105.13314    @  0.05651`_LIMIT_MIN_1e-015
			   6   2   5  16    0.458835     105.36439    @  0.11956`_LIMIT_MIN_1e-015
			   7   7   1   8    0.458598     105.44200    @  0.00000`_LIMIT_MIN_1e-015
			  10   1   0   8    0.457262     105.88298    @  0.12272`_LIMIT_MIN_1e-015
			   5   4   5  16    0.456565     106.11508    @  0.07992`_LIMIT_MIN_1e-015
			   8   4   3  16    0.455661     106.41793    @  0.19620`_LIMIT_MIN_1e-015
			   8   6   1  16    0.454098     106.94683    @  0.07149`_LIMIT_MIN_1e-015
			   8   0   4   8    0.453688     107.08683    @  0.00000`_LIMIT_MIN_1e-015
			   9   0   3   8    0.453437     107.17267    @  0.00000`_LIMIT_MIN_1e-015
			   4   0   6   8    0.453143     107.27366    @  0.06460`_LIMIT_MIN_1e-015
			  10   1   1  16    0.451898     107.70371    @  0.08009`_LIMIT_MIN_1e-015
			   7   4   4  16    0.451493     107.84429    @  0.00000`_LIMIT_MIN_1e-015
			   8   1   4  16    0.451493     107.84429    @  0.00000`_LIMIT_MIN_1e-015
			   9   1   3  16    0.451246     107.93049    @  0.00000`_LIMIT_MIN_1e-015
			   4   1   6  16    0.450956     108.03190    @  0.08171`_LIMIT_MIN_1e-015
			  10   2   0   8    0.450619     108.14997    @  0.12017`_LIMIT_MIN_1e-015
			   3   3   6   8    0.448800     108.79343    @  0.10574`_LIMIT_MIN_1e-015
			   6   3   5  16    0.447810     109.14804    @  0.20680`_LIMIT_MIN_1e-015
			   9   5   0   8    0.446348     109.67757    @  0.13994`_LIMIT_MIN_1e-015
			  10   2   1  16    0.445482     109.99430    @  0.00000`_LIMIT_MIN_1e-015
			   8   2   4  16    0.445095     110.13682    @  0.21308`_LIMIT_MIN_1e-015
			   9   4   2  16    0.444987     110.17667    @  0.00000`_LIMIT_MIN_1e-015
			   7   6   3  16    0.444858     110.22422    @  0.00000`_LIMIT_MIN_1e-015
			   9   2   3  16    0.444858     110.22422    @  0.00000`_LIMIT_MIN_1e-015
			   4   2   6  16    0.444580     110.32705    @  0.02086`_LIMIT_MIN_1e-015
			   7   7   2   8    0.442915     110.94838    @  0.00000`_LIMIT_MIN_1e-015
			   9   5   1  16    0.441354     111.53983    @  0.00000`_LIMIT_MIN_1e-015
			  10   3   0   8    0.440162     111.99703    @  0.00000`_LIMIT_MIN_1e-015
			   7   0   5   8    0.439540     112.23787    @  0.12478`_LIMIT_MIN_1e-015
			   8   6   2  16    0.438857     112.50400    @  0.00137`_LIMIT_MIN_1e-015
			  10   0   2   8    0.438857     112.50400    @  0.00137`_LIMIT_MIN_1e-015
			   5   5   5   8    0.437543     113.02067    @  0.02029`_LIMIT_MIN_1e-015
			   7   1   5  16    0.437543     113.02067    @  0.02029`_LIMIT_MIN_1e-015
			   6   6   4   8    0.436972     113.24761    @  0.00000`_LIMIT_MIN_1e-015
			  10   1   2  16    0.436869     113.28834    @  0.00000`_LIMIT_MIN_1e-015
			   8   5   3  16    0.436748     113.33693    @  0.00000`_LIMIT_MIN_1e-015
			  10   3   1  16    0.435371     113.88986    @  0.05558`_LIMIT_MIN_1e-015
			   8   3   4  16    0.435009     114.03636    @  0.00000`_LIMIT_MIN_1e-015
			   9   3   3  16    0.434788     114.12621    @  0.12872`_LIMIT_MIN_1e-015
			   4   3   6  16    0.434529     114.23195    @  0.00111`_LIMIT_MIN_1e-015
			   6   4   5  16    0.433630     114.60023    @  0.01059`_LIMIT_MIN_1e-015
			   7   5   4  16    0.433073     114.82997    @  0.30835`_LIMIT_MIN_1e-015
			   5   1   6  16    0.432599     115.02680    @  0.11260`_LIMIT_MIN_1e-015
			   8   7   0   8    0.432302     115.15073    @  0.00000`_LIMIT_MIN_1e-015
			   7   2   5  16    0.431712     115.39746    @  0.00000`_LIMIT_MIN_1e-015
			  10   2   2  16    0.431065     115.67020    @  0.21195`_LIMIT_MIN_1e-015
		}
