# Supplementary material for: Remote and automated high-throughput powder diffraction measurements enabled by a robotic sample changer at SSRL beamline 2-1
Source: J Appl Crystallogr. 2023 Sep 20;56(Pt 5):1480–4. doi: 10.1107/S1600576723007148 (PMC10543666; doi:10.1107/S1600576723007148)
Supplement: Supplementary file 1 [file j-56-01480-sup1.zip › Example Data and Refinements/SSRL BL2-1 Sample 0927/BL21Robot_0927_Rietveld.cif]

#######	Begin powder crystal structure	#######
data_Anatase
_pd_block_id	Anatase
_pd_block_diffractogram_id	BL21Robot_0927-2022-07-10-0418_scan2
_diffrn_measurement_device_type
;SSRL beam line 2-1
;
_pd_phase_name
;Anatase
;
_cell_length_a    3.786175
_cell_length_b    3.786175
_cell_length_c    9.511731
_cell_angle_alpha 90
_cell_angle_beta  90
_cell_angle_gamma 90
_cell_volume 136.3518
_cell_measurement_temperature	300
_diffrn_ambient_temperature	300
_exptl_crystal_density_diffrn	3.890535
_exptl_absorpt_coefficient_mu	6.471164
_diffrn_radiation_wavelength	0.729809500
_cell_measurement_theta_min	2.5
_cell_measurement_theta_max	58.1675
_space_group_name_H-M_alt
;I41/amd:2
;
loop_
	_space_group_symop_id
	_space_group_symop_operation_xyz
	  1 'x, y, z '
	  2 '-x, y, z '
	  3 '-x+1/2, -y, z+1/2 '
	  4 '-x+1/2, y, -z+1/2 '
	  5 '-y+1/4, -x+1/4, -z-1/4 '
	  6 '-y+1/4, x-1/4, z+1/4 '
	  7 '-y-1/4, -x+1/4, z-1/4 '
	  8 '-y-1/4, x-1/4, -z+1/4 '
	  9 'y+1/4, -x+1/4, z-1/4 '
	 10 'y+1/4, x-1/4, -z+1/4 '
	 11 'y-1/4, -x+1/4, -z-1/4 '
	 12 'y-1/4, x-1/4, z+1/4 '
	 13 'x, -y, -z '
	 14 '-x, -y, -z '
	 15 'x+1/2, -y, z+1/2 '
	 16 'x+1/2, y, -z+1/2 '
	 17 'x+1/2, y+1/2, z+1/2 '
	 18 '-x+1/2, y+1/2, z+1/2 '
	 19 '-x, -y+1/2, z '
	 20 '-x, y+1/2, -z '
	 21 '-y-1/4, -x-1/4, -z+1/4 '
	 22 '-y-1/4, x+1/4, z-1/4 '
	 23 '-y+1/4, -x-1/4, z+1/4 '
	 24 '-y+1/4, x+1/4, -z-1/4 '
	 25 'y-1/4, -x-1/4, z+1/4 '
	 26 'y-1/4, x+1/4, -z-1/4 '
	 27 'y+1/4, -x-1/4, -z+1/4 '
	 28 'y+1/4, x+1/4, z-1/4 '
	 29 'x+1/2, -y+1/2, -z+1/2 '
	 30 '-x+1/2, -y+1/2, -z+1/2 '
	 31 'x, -y+1/2, z '
	 32 'x, y+1/2, -z '
loop_
	_atom_site_label
	_atom_site_type_symbol
	_atom_site_site_symmetry_multiplicity
	_atom_site_fract_x
	_atom_site_fract_y
	_atom_site_fract_z
	_atom_site_occupancy
	_atom_site_B_iso_or_equiv
Ti1 Ti   4 0 0.25 0.375 1 0.59356
O1 O   8 0 0.25 0.16702 1 0.45709
loop_
	_geom_bond_atom_site_label_1
	_geom_bond_atom_site_label_2
	_geom_bond_distance
	_geom_bond_site_symmetry_1
	_geom_bond_site_symmetry_2
	Ti1       O1        1.93482 1_555   6_555
	Ti1       O1        1.93482 1_555   4_555
	Ti1       O1        1.93482 1_555   4_455
	Ti1       O1        1.93482 1_555   6_565
	Ti1       O1        1.97825 1_555   5_556
	Ti1       O1        1.97825 1_555   1_555
	Ti1       Ti1       3.03946 1_555   6_555
	Ti1       Ti1       3.03946 1_555   4_555
	Ti1       Ti1       3.03946 1_555   6_565
	Ti1       Ti1       3.03946 1_555   4_455
	O1        Ti1       1.93482 1_555   4_555
	O1        Ti1       1.93482 1_555   4_455
	O1        Ti1       1.97825 1_555   1_555
	O1        O1        2.46488 1_555   4_455
	O1        O1        2.46488 1_555   4_555
	O1        O1        2.79402 1_555   8_565
	O1        O1        2.79402 1_555   8_655
	O1        O1        2.79402 1_555   8_665
	O1        O1        2.79402 1_555   8_555
	O1        O1        3.03946 1_555   6_555
	O1        O1        3.03946 1_555   7_655
	O1        O1        3.03946 1_555   6_565
	O1        O1        3.03946 1_555   7_555
	loop_
		_geom_angle_atom_site_label_1
		_geom_angle_atom_site_label_2
		_geom_angle_atom_site_label_3
		_geom_angle
		_geom_angle_site_symmetry_1
		_geom_angle_site_symmetry_2
		_geom_angle_site_symmetry_3
	O1        Ti1       O1         92.446    4_555 1_555   6_555
	O1        Ti1       O1         156.157   4_455 1_555   4_555
	O1        Ti1       O1         92.446    4_455 1_555   6_555
	O1        Ti1       O1         92.446    6_565 1_555   4_455
	O1        Ti1       O1         92.446    6_565 1_555   4_555
	O1        Ti1       O1         156.157   6_565 1_555   6_555
	O1        Ti1       O1         78.078    5_556 1_555   6_565
	O1        Ti1       O1         101.922   5_556 1_555   4_455
	O1        Ti1       O1         101.922   5_556 1_555   4_555
	O1        Ti1       O1         78.078    5_556 1_555   6_555
	O1        Ti1       O1         180.000   1_555 1_555   5_556
	O1        Ti1       O1         101.922   1_555 1_555   6_565
	O1        Ti1       O1         78.078    1_555 1_555   4_455
	O1        Ti1       O1         78.078    1_555 1_555   4_555
	O1        Ti1       O1         101.922   1_555 1_555   6_555
	Ti1       Ti1       O1         141.476   6_555 1_555   1_555
	Ti1       Ti1       O1         38.524    6_555 1_555   5_556
	Ti1       Ti1       O1         116.602   6_555 1_555   6_565
	Ti1       Ti1       O1         99.301    6_555 1_555   4_455
	Ti1       Ti1       O1         99.301    6_555 1_555   4_555
	Ti1       Ti1       O1         39.555    6_555 1_555   6_555
	Ti1       Ti1       Ti1        127.740   4_555 1_555   6_555
	Ti1       Ti1       O1         38.524    4_555 1_555   1_555
	Ti1       Ti1       O1         141.476   4_555 1_555   5_556
	Ti1       Ti1       O1         99.301    4_555 1_555   6_565
	Ti1       Ti1       O1         116.602   4_555 1_555   4_455
	Ti1       Ti1       O1         39.555    4_555 1_555   4_555
	Ti1       Ti1       O1         99.301    4_555 1_555   6_555
	Ti1       Ti1       Ti1        127.740   6_565 1_555   4_555
	Ti1       Ti1       Ti1        77.047    6_565 1_555   6_555
	Ti1       Ti1       O1         141.476   6_565 1_555   1_555
	Ti1       Ti1       O1         38.524    6_565 1_555   5_556
	Ti1       Ti1       O1         39.555    6_565 1_555   6_565
	Ti1       Ti1       O1         99.301    6_565 1_555   4_455
	Ti1       Ti1       O1         99.301    6_565 1_555   4_555
	Ti1       Ti1       O1         116.602   6_565 1_555   6_555
	Ti1       Ti1       Ti1        127.740   4_455 1_555   6_565
	Ti1       Ti1       Ti1        77.047    4_455 1_555   4_555
	Ti1       Ti1       Ti1        127.740   4_455 1_555   6_555
	Ti1       Ti1       O1         38.524    4_455 1_555   1_555
	Ti1       Ti1       O1         141.476   4_455 1_555   5_556
	Ti1       Ti1       O1         99.301    4_455 1_555   6_565
	Ti1       Ti1       O1         39.555    4_455 1_555   4_455
	Ti1       Ti1       O1         116.602   4_455 1_555   4_555
	Ti1       Ti1       O1         99.301    4_455 1_555   6_555
	Ti1       O1        Ti1        156.157   4_455 1_555   4_555
	Ti1       O1        Ti1        101.922   1_555 1_555   4_455
	Ti1       O1        Ti1        101.922   1_555 1_555   4_555
	O1        O1        Ti1        50.177    4_455 1_555   1_555
	O1        O1        Ti1        51.745    4_455 1_555   4_455
	O1        O1        Ti1        152.098   4_455 1_555   4_555
	O1        O1        O1         100.353   4_555 1_555   4_455
	O1        O1        Ti1        50.177    4_555 1_555   1_555
	O1        O1        Ti1        152.098   4_555 1_555   4_455
	O1        O1        Ti1        51.745    4_555 1_555   4_555
	O1        O1        O1         134.716   8_565 1_555   4_555
	O1        O1        O1         70.297    8_565 1_555   4_455
	O1        O1        Ti1        106.625   8_565 1_555   1_555
	O1        O1        Ti1        43.777    8_565 1_555   4_455
	O1        O1        Ti1        127.145   8_565 1_555   4_555
	O1        O1        O1         146.751   8_655 1_555   8_565
	O1        O1        O1         70.297    8_655 1_555   4_555
	O1        O1        O1         134.716   8_655 1_555   4_455
	O1        O1        Ti1        106.625   8_655 1_555   1_555
	O1        O1        Ti1        127.145   8_655 1_555   4_455
	O1        O1        Ti1        43.777    8_655 1_555   4_555
	O1        O1        O1         85.305    8_665 1_555   8_655
	O1        O1        O1         85.305    8_665 1_555   8_565
	O1        O1        O1         70.297    8_665 1_555   4_555
	O1        O1        O1         134.716   8_665 1_555   4_455
	O1        O1        Ti1        106.625   8_665 1_555   1_555
	O1        O1        Ti1        127.145   8_665 1_555   4_455
	O1        O1        Ti1        43.777    8_665 1_555   4_555
	O1        O1        O1         146.751   8_555 1_555   8_665
	O1        O1        O1         85.305    8_555 1_555   8_655
	O1        O1        O1         85.305    8_555 1_555   8_565
	O1        O1        O1         134.716   8_555 1_555   4_555
	O1        O1        O1         70.297    8_555 1_555   4_455
	O1        O1        Ti1        106.625   8_555 1_555   1_555
	O1        O1        Ti1        43.777    8_555 1_555   4_455
	O1        O1        Ti1        127.145   8_555 1_555   4_555
	O1        O1        O1         78.570    6_555 1_555   8_555
	O1        O1        O1         130.228   6_555 1_555   8_665
	O1        O1        O1         78.570    6_555 1_555   8_655
	O1        O1        O1         130.228   6_555 1_555   8_565
	O1        O1        O1         59.931    6_555 1_555   4_555
	O1        O1        O1         59.931    6_555 1_555   4_455
	O1        O1        Ti1        38.524    6_555 1_555   1_555
	O1        O1        Ti1        99.301    6_555 1_555   4_455
	O1        O1        Ti1        99.301    6_555 1_555   4_555
	O1        O1        O1         127.740   7_655 1_555   6_555
	O1        O1        O1         101.430   7_655 1_555   8_555
	O1        O1        O1         49.772    7_655 1_555   8_665
	O1        O1        O1         49.772    7_655 1_555   8_655
	O1        O1        O1         101.430   7_655 1_555   8_565
	O1        O1        O1         91.300    7_655 1_555   4_555
	O1        O1        O1         168.347   7_655 1_555   4_455
	O1        O1        Ti1        141.476   7_655 1_555   1_555
	O1        O1        Ti1        116.602   7_655 1_555   4_455
	O1        O1        Ti1        39.555    7_655 1_555   4_555
	O1        O1        O1         127.740   6_565 1_555   7_655
	O1        O1        O1         77.047    6_565 1_555   6_555
	O1        O1        O1         130.228   6_565 1_555   8_555
	O1        O1        O1         78.570    6_565 1_555   8_665
	O1        O1        O1         130.228   6_565 1_555   8_655
	O1        O1        O1         78.570    6_565 1_555   8_565
	O1        O1        O1         59.931    6_565 1_555   4_555
	O1        O1        O1         59.931    6_565 1_555   4_455
	O1        O1        Ti1        38.524    6_565 1_555   1_555
	O1        O1        Ti1        99.301    6_565 1_555   4_455
	O1        O1        Ti1        99.301    6_565 1_555   4_555
	O1        O1        O1         127.740   7_555 1_555   6_565
	O1        O1        O1         77.047    7_555 1_555   7_655
	O1        O1        O1         127.740   7_555 1_555   6_555
	O1        O1        O1         49.772    7_555 1_555   8_555
	O1        O1        O1         101.430   7_555 1_555   8_665
	O1        O1        O1         101.430   7_555 1_555   8_655
	O1        O1        O1         49.772    7_555 1_555   8_565
	O1        O1        O1         168.347   7_555 1_555   4_555
	O1        O1        O1         91.300    7_555 1_555   4_455
	O1        O1        Ti1        141.476   7_555 1_555   1_555
	O1        O1        Ti1        39.555    7_555 1_555   4_455
	O1        O1        Ti1        116.602   7_555 1_555   4_555
#######	End powder crystal structure	#######


#######	Begin powder crystal structure	#######
data_Rutile
_pd_block_id	Rutile
_pd_block_diffractogram_id	BL21Robot_0927-2022-07-10-0418_scan2
_diffrn_measurement_device_type
;SSRL beam line 2-1
;
_pd_phase_name
;Rutile
;
_cell_length_a    4.595115
_cell_length_b    4.595115
_cell_length_c    2.958297
_cell_angle_alpha 90
_cell_angle_beta  90
_cell_angle_gamma 90
_cell_volume 62.46468
_cell_measurement_temperature	300
_diffrn_ambient_temperature	300
_exptl_crystal_density_diffrn	4.246251
_exptl_absorpt_coefficient_mu	7.062831
_diffrn_radiation_wavelength	0.729809500
_cell_measurement_theta_min	2.5
_cell_measurement_theta_max	58.1675
_space_group_name_H-M_alt
;P42/mnm
;
loop_
	_space_group_symop_id
	_space_group_symop_operation_xyz
	  1 'x, y, z '
	  2 '-x, -y, z '
	  3 '-x+1/2, y+1/2, -z+1/2 '
	  4 '-x+1/2, y+1/2, z+1/2 '
	  5 '-y, -x, -z '
	  6 '-y, -x, z '
	  7 '-y+1/2, x+1/2, -z+1/2 '
	  8 '-y+1/2, x+1/2, z+1/2 '
	  9 'y, x, -z '
	 10 'y, x, z '
	 11 'y+1/2, -x+1/2, -z+1/2 '
	 12 'y+1/2, -x+1/2, z+1/2 '
	 13 'x, y, -z '
	 14 '-x, -y, -z '
	 15 'x+1/2, -y+1/2, -z+1/2 '
	 16 'x+1/2, -y+1/2, z+1/2 '
loop_
	_atom_site_label
	_atom_site_type_symbol
	_atom_site_site_symmetry_multiplicity
	_atom_site_fract_x
	_atom_site_fract_y
	_atom_site_fract_z
	_atom_site_occupancy
	_atom_site_B_iso_or_equiv
Ti1 Ti   2 0 0 0 1 0.72002
O1 O   4 0.30279 0.30279 0 1 0.44851
loop_
	_geom_bond_atom_site_label_1
	_geom_bond_atom_site_label_2
	_geom_bond_distance
	_geom_bond_site_symmetry_1
	_geom_bond_site_symmetry_2
	Ti1       O1        1.95711 1_555   3_544
	Ti1       O1        1.95711 1_555   3_545
	Ti1       O1        1.95711 1_555  11_454
	Ti1       O1        1.95711 1_555  11_455
	Ti1       O1        1.96767 1_555   1_555
	Ti1       O1        1.96767 1_555   2_555
	Ti1       Ti1       2.95830 1_555   1_554
	Ti1       Ti1       2.95830 1_555   1_556
	O1        Ti1       1.95711 1_555   3_554
	O1        Ti1       1.95711 1_555   3_555
	O1        Ti1       1.96767 1_555   1_555
	O1        O1        2.56313 1_555   2_665
	O1        O1        2.77525 1_555  11_554
	O1        O1        2.77525 1_555   3_554
	O1        O1        2.77525 1_555   3_545
	O1        O1        2.77525 1_555  11_455
	O1        O1        2.77525 1_555  11_555
	O1        O1        2.77525 1_555   3_555
	O1        O1        2.77525 1_555   3_544
	O1        O1        2.77525 1_555  11_454
	O1        O1        2.95830 1_555   1_556
	O1        O1        2.95830 1_555   1_554
	loop_
		_geom_angle_atom_site_label_1
		_geom_angle_atom_site_label_2
		_geom_angle_atom_site_label_3
		_geom_angle
		_geom_angle_site_symmetry_1
		_geom_angle_site_symmetry_2
		_geom_angle_site_symmetry_3
	O1        Ti1       O1         98.187    3_545 1_555   3_544
	O1        Ti1       O1         180.000  11_454 1_555   3_545
	O1        Ti1       O1         81.813   11_454 1_555   3_544
	O1        Ti1       O1         98.187   11_455 1_555  11_454
	O1        Ti1       O1         81.813   11_455 1_555   3_545
	O1        Ti1       O1         180.000  11_455 1_555   3_544
	O1        Ti1       O1         90.000    1_555 1_555  11_455
	O1        Ti1       O1         90.000    1_555 1_555  11_454
	O1        Ti1       O1         90.000    1_555 1_555   3_545
	O1        Ti1       O1         90.000    1_555 1_555   3_544
	O1        Ti1       O1         180.000   2_555 1_555   1_555
	O1        Ti1       O1         90.000    2_555 1_555  11_455
	O1        Ti1       O1         90.000    2_555 1_555  11_454
	O1        Ti1       O1         90.000    2_555 1_555   3_545
	O1        Ti1       O1         90.000    2_555 1_555   3_544
	Ti1       Ti1       O1         90.000    1_554 1_555   2_555
	Ti1       Ti1       O1         90.000    1_554 1_555   1_555
	Ti1       Ti1       O1         139.094   1_554 1_555  11_455
	Ti1       Ti1       O1         40.906    1_554 1_555  11_454
	Ti1       Ti1       O1         139.094   1_554 1_555   3_545
	Ti1       Ti1       O1         40.906    1_554 1_555   3_544
	Ti1       Ti1       Ti1        180.000   1_556 1_555   1_554
	Ti1       Ti1       O1         90.000    1_556 1_555   2_555
	Ti1       Ti1       O1         90.000    1_556 1_555   1_555
	Ti1       Ti1       O1         40.906    1_556 1_555  11_455
	Ti1       Ti1       O1         139.094   1_556 1_555  11_454
	Ti1       Ti1       O1         40.906    1_556 1_555   3_545
	Ti1       Ti1       O1         139.094   1_556 1_555   3_544
	Ti1       O1        Ti1        98.187    3_555 1_555   3_554
	Ti1       O1        Ti1        130.906   1_555 1_555   3_555
	Ti1       O1        Ti1        130.906   1_555 1_555   3_554
	O1        O1        Ti1        180.000   2_665 1_555   1_555
	O1        O1        Ti1        49.094    2_665 1_555   3_555
	O1        O1        Ti1        49.094    2_665 1_555   3_554
	O1        O1        O1         62.498   11_554 1_555   2_665
	O1        O1        Ti1        117.502  11_554 1_555   1_555
	O1        O1        Ti1        95.764   11_554 1_555   3_555
	O1        O1        Ti1        45.154   11_554 1_555   3_554
	O1        O1        O1         90.308    3_554 1_555  11_554
	O1        O1        O1         62.498    3_554 1_555   2_665
	O1        O1        Ti1        117.502   3_554 1_555   1_555
	O1        O1        Ti1        95.764    3_554 1_555   3_555
	O1        O1        Ti1        45.154    3_554 1_555   3_554
	O1        O1        O1         159.864   3_545 1_555   3_554
	O1        O1        O1         106.503   3_545 1_555  11_554
	O1        O1        O1         135.154   3_545 1_555   2_665
	O1        O1        Ti1        44.846    3_545 1_555   1_555
	O1        O1        Ti1        93.524    3_545 1_555   3_555
	O1        O1        Ti1        150.122   3_545 1_555   3_554
	O1        O1        O1         55.004   11_455 1_555   3_545
	O1        O1        O1         106.503  11_455 1_555   3_554
	O1        O1        O1         159.864  11_455 1_555  11_554
	O1        O1        O1         135.154  11_455 1_555   2_665
	O1        O1        Ti1        44.846   11_455 1_555   1_555
	O1        O1        Ti1        93.524   11_455 1_555   3_555
	O1        O1        Ti1        150.122  11_455 1_555   3_554
	O1        O1        O1         111.762  11_555 1_555  11_455
	O1        O1        O1         73.497   11_555 1_555   3_545
	O1        O1        O1         124.996  11_555 1_555   3_554
	O1        O1        O1         64.414   11_555 1_555  11_554
	O1        O1        O1         62.498   11_555 1_555   2_665
	O1        O1        Ti1        117.502  11_555 1_555   1_555
	O1        O1        Ti1        45.154   11_555 1_555   3_555
	O1        O1        Ti1        95.764   11_555 1_555   3_554
	O1        O1        O1         90.308    3_555 1_555  11_555
	O1        O1        O1         73.497    3_555 1_555  11_455
	O1        O1        O1         111.762   3_555 1_555   3_545
	O1        O1        O1         64.414    3_555 1_555   3_554
	O1        O1        O1         124.996   3_555 1_555  11_554
	O1        O1        O1         62.498    3_555 1_555   2_665
	O1        O1        Ti1        117.502   3_555 1_555   1_555
	O1        O1        Ti1        45.154    3_555 1_555   3_555
	O1        O1        Ti1        95.764    3_555 1_555   3_554
	O1        O1        O1         159.864   3_544 1_555   3_555
	O1        O1        O1         106.503   3_544 1_555  11_555
	O1        O1        O1         89.692    3_544 1_555  11_455
	O1        O1        O1         64.414    3_544 1_555   3_545
	O1        O1        O1         111.762   3_544 1_555   3_554
	O1        O1        O1         73.497    3_544 1_555  11_554
	O1        O1        O1         135.154   3_544 1_555   2_665
	O1        O1        Ti1        44.846    3_544 1_555   1_555
	O1        O1        Ti1        150.122   3_544 1_555   3_555
	O1        O1        Ti1        93.524    3_544 1_555   3_554
	O1        O1        O1         55.004   11_454 1_555   3_544
	O1        O1        O1         106.503  11_454 1_555   3_555
	O1        O1        O1         159.864  11_454 1_555  11_555
	O1        O1        O1         64.414   11_454 1_555  11_455
	O1        O1        O1         89.692   11_454 1_555   3_545
	O1        O1        O1         73.497   11_454 1_555   3_554
	O1        O1        O1         111.762  11_454 1_555  11_554
	O1        O1        O1         135.154  11_454 1_555   2_665
	O1        O1        Ti1        44.846   11_454 1_555   1_555
	O1        O1        Ti1        150.122  11_454 1_555   3_555
	O1        O1        Ti1        93.524   11_454 1_555   3_554
	O1        O1        O1         122.207   1_556 1_555  11_454
	O1        O1        O1         122.207   1_556 1_555   3_544
	O1        O1        O1         57.793    1_556 1_555   3_555
	O1        O1        O1         57.793    1_556 1_555  11_555
	O1        O1        O1         57.793    1_556 1_555  11_455
	O1        O1        O1         57.793    1_556 1_555   3_545
	O1        O1        O1         122.207   1_556 1_555   3_554
	O1        O1        O1         122.207   1_556 1_555  11_554
	O1        O1        O1         90.000    1_556 1_555   2_665
	O1        O1        Ti1        90.000    1_556 1_555   1_555
	O1        O1        Ti1        40.906    1_556 1_555   3_555
	O1        O1        Ti1        139.094   1_556 1_555   3_554
	O1        O1        O1         180.000   1_554 1_555   1_556
	O1        O1        O1         57.793    1_554 1_555  11_454
	O1        O1        O1         57.793    1_554 1_555   3_544
	O1        O1        O1         122.207   1_554 1_555   3_555
	O1        O1        O1         122.207   1_554 1_555  11_555
	O1        O1        O1         122.207   1_554 1_555  11_455
	O1        O1        O1         122.207   1_554 1_555   3_545
	O1        O1        O1         57.793    1_554 1_555   3_554
	O1        O1        O1         57.793    1_554 1_555  11_554
	O1        O1        O1         90.000    1_554 1_555   2_665
	O1        O1        Ti1        90.000    1_554 1_555   1_555
	O1        O1        Ti1        139.094   1_554 1_555   3_555
	O1        O1        Ti1        40.906    1_554 1_555   3_554
#######	End powder crystal structure	#######


#######	Begin powder diffraction data	#######
data_BL21Robot_0927-2022-07-10-0418_scan2
_pd_block_id	BL21Robot_0927-2022-07-10-0418_scan2
_pd_calc_method	Rietveld
_diffrn_radiation_probe	x-ray
_pd_instr_special_details
;SSRL beam line 2-1
;
_pd_meas_scan_method	step
_diffrn_radiation_wavelength	0.729809500
_diffrn_ambient_temperature	300
_refine_ls_goodness_of_fit_all	0.19907
_pd_proc_ls_prof_R_factor	0.02612
_pd_proc_ls_prof_wR_factor	0.03529
_pd_proc_ls_prof_wR_expected	0.17728
loop_
	_pd_phase_id
	_pd_phase_block_id
	_pd_phase_mass_%
1	Anatase	80.85665
2	Rutile	19.14335
loop_
	_refln_index_h
	_refln_index_k
	_refln_index_l
	_pd_refln_phase_id
	_refln_d_spacing
	_refln_F_squared_calc
	_refln_F_squared_meas
   0    0    4 1    2.377933     1.183833     1.163912
   0    0    8 1    1.188966     0.132127     0.136185
   0    0   12 1    0.792644     0.028613     0.027850
   0    0   16 1    0.594483     0.031967     0.032464
   0    0   20 1    0.475587     0.041197     0.041056
   1    0    1 1    3.517732     2.485711     2.511825
   1    0    3 1    2.430825     0.351431     0.328570
   1    0    5 1    1.699844     2.336776     2.335165
   1    0    7 1    1.278947     0.125978     0.132297
   1    0    9 1    1.017945     0.689057     0.685859
   1    0   11 1    0.842997     0.196044     0.192961
   1    0   13 1    0.718381     0.130303     0.132653
   1    0   15 1    0.625405     0.230408     0.226458
   1    0   17 1    0.553502     0.022603     0.022319
   1    0   19 1    0.496298     0.133236     0.133540
   1    0   21 1    0.449733     0.015272     0.015274
   1    1    2 1    2.332977     0.440755     0.409270
   1    1    6 1    1.364082     1.325180     1.302461
   1    1   10 1    0.896286     1.185479     1.177894
   1    1   14 1    0.658535     0.571578     0.566831
   1    1   18 1    0.518427     0.133581     0.133198
   2    0    0 1    1.893088     2.821971     2.937673
   2    0    2 1    1.758866     0.000000     0.000000
   2    0    4 1    1.481062     2.484390     2.481610
   2    0    6 1    1.215413     0.000000     0.000000
   2    0    8 1    1.006856     0.394558     0.402938
   2    0   10 1    0.849922     0.000000     0.000000
   2    0   12 1    0.731142     0.096744     0.100745
   2    0   14 1    0.639474     0.000000     0.000000
   2    0   16 1    0.567175     0.110307     0.110241
   2    0   18 1    0.508973     0.000000     0.000000
   2    0   20 1    0.461254     0.145188     0.144652
   2    1    1 1    1.667022     2.394760     2.407413
   2    1    3 1    1.493584     0.509423     0.511095
   2    1    5 1    1.264791     2.699981     2.612538
   2    1    7 1    1.059765     0.201241     0.202217
   2    1    9 1    0.896550     1.039153     1.031947
   2    1   11 1    0.770095     0.322750     0.315375
   2    1   13 1    0.671647     0.221913     0.223279
   2    1   15 1    0.593838     0.400944     0.407155
   2    1   17 1    0.531260     0.038366     0.038716
   2    1   19 1    0.480074     0.235343     0.235658
   2    1   21 1    0.437555     0.026260     0.026325
   2    2    0 1    1.338615     1.550345     1.517034
   2    2    4 1    1.166489     1.571359     1.575047
   2    2    8 1    0.888946     0.310287     0.322165
   2    2   12 1    0.682041     0.082222     0.083008
   2    2   16 1    0.543314     0.095266     0.094860
   2    2   20 1    0.448143     0.128017     0.127942
   3    0    1 1    1.251094     0.732975     0.750418
   3    0    3 1    1.172577     0.188016     0.191820
   3    0    5 1    1.051668     0.905061     0.901810
   3    0    7 1    0.924727     0.081420     0.081328
   3    0    9 1    0.810275     0.414246     0.406224
   3    0   11 1    0.713332     0.135755     0.137977
   3    0   13 1    0.632989     0.095247     0.092594
   3    0   15 1    0.566615     0.175230     0.174991
   3    0   17 1    0.511501     0.016262     0.016279
   3    0   19 1    0.465344     0.104026     0.104753
   3    1    2 1    1.161066     0.557936     0.567628
   3    1    4 1    1.069390     0.000000     0.000000
   3    1    6 1    0.955421     1.328108     1.301649
   3    1    8 1    0.843655     0.000000     0.000000
   3    1   10 1    0.744759     1.558639     1.566536
   3    1   12 1    0.660931     0.000000     0.000000
   3    1   14 1    0.590901     0.861458     0.879887
   3    1   16 1    0.532461     0.000000     0.000000
   3    1   18 1    0.483438     0.203577     0.204057
   3    1   20 1    0.441994     0.000000     0.000000
   3    2    1 1    1.043755     1.014872     1.006604
   3    2    3 1    0.996845     0.288426     0.290260
   3    2    5 1    0.919333     1.337068     1.322118
   3    2    7 1    0.830896     0.134606     0.134101
   3    2    9 1    0.744910     0.684656     0.687781
   3    2   11 1    0.667516     0.231449     0.232908
   3    2   13 1    0.600319     0.164308     0.167236
   3    2   15 1    0.542822     0.307292     0.306268
   3    2   17 1    0.493793     0.027543     0.027562
   3    2   19 1    0.451892     0.184080     0.183773
   3    3    2 1    0.877102     0.177646     0.181638
   3    3    6 1    0.777659     0.426570     0.417905
   3    3   10 1    0.650812     0.565428     0.554529
   3    3   14 1    0.540576     0.330838     0.331111
   3    3   18 1    0.454694     0.077792     0.077826
   4    0    0 1    0.946544     0.729367     0.733436
   4    0    2 1    0.928336     0.000000     0.000000
   4    0    4 1    0.879433     0.852856     0.881918
   4    0    6 1    0.812700     0.000000     0.000000
   4    0    8 1    0.740531     0.211652     0.218250
   4    0   10 1    0.670938     0.000000     0.000000
   4    0   12 1    0.607706     0.059582     0.060107
   4    0   14 1    0.551945     0.000000     0.000000
   4    0   16 1    0.503428     0.071193     0.071513
   4    0   18 1    0.461397     0.000000     0.000000
   4    1    1 1    0.914033     0.763624     0.781913
   4    1    3 1    0.882033     0.230323     0.239828
   4    1    5 1    0.826976     1.052313     1.041847
   4    1    7 1    0.760837     0.113057     0.113647
   4    1    9 1    0.693176     0.578875     0.586646
   4    1   11 1    0.629527     0.198872     0.194280
   4    1   13 1    0.572236     0.142130     0.143176
   4    1   15 1    0.521795     0.270032     0.268067
   4    1   17 1    0.477806     0.023306     0.023269
   4    1   19 1    0.439543     0.162990     0.163418
   4    2    0 1    0.846614     1.133068     1.113142
   4    2    2 1    0.833511     0.000000     0.000000
   4    2    4 1    0.797573     1.372700     1.340047
   4    2    6 1    0.746792     0.000000     0.000000
   4    2    8 1    0.689644     0.358920     0.363700
   4    2   10 1    0.632395     0.000000     0.000000
   4    2   12 1    0.578624     0.101303     0.103568
   4    2   14 1    0.529882     0.000000     0.000000
   4    2   16 1    0.486519     0.123170     0.123297
   4    2   18 1    0.448275     0.000000     0.000000
   4    3    1 1    0.754847     0.500815     0.510313
   4    3    3 1    0.736520     0.159125     0.168701
   4    3    5 1    0.703546     0.726176     0.724958
   4    3    7 1    0.661459     0.081563     0.081239
   4    3    9 1    0.615543     0.430058     0.424780
   4    3   11 1    0.569675     0.148665     0.149347
   4    3   13 1    0.526175     0.106856     0.106652
   4    3   15 1    0.486165     0.209450     0.209786
   4    3   17 1    0.449999     0.016655     0.016657
   4    4    0 1    0.669308     0.328947     0.330773
   4    4    4 1    0.644273     0.415631     0.406299
   4    4    8 1    0.583244     0.113472     0.116217
   4    4   12 1    0.511383     0.030847     0.030875
   4    4   16 1    0.444473     0.039958     0.040000
   5    0    1 1    0.754847     0.250408     0.255157
   5    0    3 1    0.736520     0.079562     0.084351
   5    0    5 1    0.703546     0.363088     0.362479
   5    0    7 1    0.661459     0.040782     0.040619
   5    0    9 1    0.615543     0.215029     0.212390
   5    0   11 1    0.569675     0.074332     0.074674
   5    0   13 1    0.526175     0.053428     0.053326
   5    0   15 1    0.486165     0.104725     0.104893
   5    0   17 1    0.449999     0.008328     0.008329
   5    1    2 1    0.733642     0.248199     0.262154
   5    1    4 1    0.708779     0.000000     0.000000
   5    1    6 1    0.672424     0.609117     0.612739
   5    1    8 1    0.629801     0.000000     0.000000
   5    1   10 1    0.585303     0.854633     0.876239
   5    1   12 1    0.541899     0.000000     0.000000
   5    1   14 1    0.501247     0.512875     0.515408
   5    1   16 1    0.464073     0.000000     0.000000
   5    1   18 1    0.430535     0.119206     0.119437
   5    2    1 1    0.701162     0.422406     0.424379
   5    2    3 1    0.686401     0.135076     0.137038
   5    2    5 1    0.659477     0.621552     0.617209
   5    2    7 1    0.624439     0.069500     0.068539
   5    2    9 1    0.585376     0.374690     0.384133
   5    2   11 1    0.545511     0.128959     0.127999
   5    2   13 1    0.506957     0.092784     0.093365
   5    2   15 1    0.470885     0.184765     0.184845
   5    2   17 1    0.437800     0.014070     0.014109
   5    3    2 1    0.643355     0.179814     0.175632
   5    3    4 1    0.626391     0.000000     0.000000
   5    3    6 1    0.600874     0.453045     0.459901
   5    3    8 1    0.569878     0.000000     0.000000
   5    3   10 1    0.536280     0.657444     0.662785
   5    3   12 1    0.502301     0.000000     0.000000
   5    3   14 1    0.469417     0.399574     0.400762
   5    3   16 1    0.438471     0.000000     0.000000
   5    4    1 1    0.590162     0.270825     0.276594
   5    4    3 1    0.581279     0.084746     0.087024
   5    4    5 1    0.564653     0.410326     0.409554
   5    4    7 1    0.542190     0.042804     0.042719
   5    4    9 1    0.516026     0.252723     0.251735
   5    4   11 1    0.488094     0.084697     0.084490
   5    4   13 1    0.459894     0.060970     0.060699
   5    4   15 1    0.432457     0.127441     0.127411
   5    5    2 1    0.532084     0.047778     0.048272
   5    5    6 1    0.507291     0.130293     0.131029
   5    5   10 1    0.466595     0.198873     0.200216
   6    0    0 1    0.631029     0.284022     0.277316
   6    0    2 1    0.625547     0.000000     0.000000
   6    0    4 1    0.609919     0.360045     0.363269
   6    0    6 1    0.586289     0.000000     0.000000
   6    0    8 1    0.557390     0.097844     0.096632
   6    0   10 1    0.525834     0.000000     0.000000
   6    0   12 1    0.493687     0.026082     0.026097
   6    0   14 1    0.462363     0.000000     0.000000
   6    0   16 1    0.432706     0.034622     0.034603
   6    1    1 1    0.621115     0.311955     0.310819
   6    1    3 1    0.610784     0.098810     0.099282
   6    1    5 1    0.591581     0.468652     0.478165
   6    1    7 1    0.565896     0.050369     0.050278
   6    1    9 1    0.536336     0.287530     0.289828
   6    1   11 1    0.505174     0.097363     0.097958
   6    1   13 1    0.474097     0.070091     0.069963
   6    1   15 1    0.444203     0.144134     0.144308
   6    2    0 1    0.598647     0.494351     0.505573
   6    2    2 1    0.593960     0.000000     0.000000
   6    2    4 1    0.580533     0.627123     0.644449
   6    2    6 1    0.560045     0.000000     0.000000
   6    2    8 1    0.534695     0.168869     0.170435
   6    2   10 1    0.506652     0.000000     0.000000
   6    2   12 1    0.477710     0.044064     0.043988
   6    2   14 1    0.449161     0.000000     0.000000
   6    3    1 1    0.563419     0.235989     0.235237
   6    3    3 1    0.555674     0.072717     0.071914
   6    3    5 1    0.541097     0.360419     0.360491
   6    3    7 1    0.521234     0.036333     0.036101
   6    3    9 1    0.497861     0.222457     0.222863
   6    3   11 1    0.472637     0.073724     0.073626
   6    3   13 1    0.446896     0.053065     0.053027
   6    4    0 1    0.525048     0.334173     0.332998
   6    4    2 1    0.521877     0.000000     0.000000
   6    4    4 1    0.512699     0.421436     0.421818
   6    4    6 1    0.498422     0.000000     0.000000
   6    4    8 1    0.480301     0.108799     0.108957
   6    4   10 1    0.459667     0.000000     0.000000
   6    4   12 1    0.437726     0.026451     0.026522
   6    5    1 1    0.484142     0.138635     0.138989
   6    5    3 1    0.479201     0.039417     0.039438
   6    5    5 1    0.469758     0.218377     0.218935
   6    5    7 1    0.456584     0.018698     0.018704
   6    5    9 1    0.440628     0.134866     0.135072
   6    6    0 1    0.446205     0.090053     0.090019
   6    6    4 1    0.438551     0.111450     0.111800
   7    0    1 1    0.540010     0.103073     0.103185
   7    0    3 1    0.533179     0.031200     0.031510
   7    0    5 1    0.520262     0.158652     0.157936
   7    0    7 1    0.502533     0.015404     0.015478
   7    0    9 1    0.481489     0.098020     0.098181
   7    0   11 1    0.458562     0.032105     0.031983
   7    0   13 1    0.434941     0.023104     0.023059
   7    1    2 1    0.532084     0.095556     0.096544
   7    1    4 1    0.522367     0.000000     0.000000
   7    1    6 1    0.507291     0.260586     0.262058
   7    1    8 1    0.488222     0.000000     0.000000
   7    1   10 1    0.466595     0.397747     0.400432
   7    1   12 1    0.443697     0.000000     0.000000
   7    2    1 1    0.519295     0.180391     0.179815
   7    2    3 1    0.513213     0.053543     0.053539
   7    2    5 1    0.501662     0.279811     0.281248
   7    2    7 1    0.485711     0.026101     0.026156
   7    2    9 1    0.466633     0.172923     0.174081
   7    2   11 1    0.445673     0.055955     0.055956
   7    3    2 1    0.494455     0.069437     0.069516
   7    3    4 1    0.486628     0.000000     0.000000
   7    3    6 1    0.474370     0.199105     0.198687
   7    3    8 1    0.458667     0.000000     0.000000
   7    3   10 1    0.440597     0.311185     0.311671
   7    4    1 1    0.469046     0.121702     0.122102
   7    4    3 1    0.464549     0.033821     0.034009
   7    4    5 1    0.455930     0.193188     0.193455
   7    4    7 1    0.443857     0.015815     0.015835
   7    4    9 1    0.429156     0.119229     0.119537
   7    5    2 1    0.438261     0.036510     0.036623
   7    5    4 1    0.432783     0.000000     0.000000
   8    0    0 1    0.473272     0.114969     0.114809
   8    0    2 1    0.470946     0.000000     0.000000
   8    0    4 1    0.464168     0.143434     0.144091
   8    0    6 1    0.453494     0.000000     0.000000
   8    0    8 1    0.439716     0.035158     0.035245
   8    1    1 1    0.469046     0.121702     0.122102
   8    1    3 1    0.464549     0.033821     0.034009
   8    1    5 1    0.455930     0.193188     0.193455
   8    1    7 1    0.443857     0.015815     0.015835
   8    1    9 1    0.429156     0.119229     0.119537
   8    2    0 1    0.459141     0.203422     0.202556
   8    2    2 1    0.457016     0.000000     0.000000
   8    2    4 1    0.450815     0.252779     0.252723
   8    2    6 1    0.441017     0.000000     0.000000
   8    3    1 1    0.442658     0.093996     0.094089
   8    3    3 1    0.438872     0.024908     0.024984
   8    3    5 1    0.431584     0.151529     0.151648
   0    0    2 2    1.479149     0.238695     0.239866
   0    0    4 2    0.739574     0.049947     0.052078
   0    0    6 2    0.493050     0.014792     0.014796
   1    0    1 2    2.487398     0.421420     0.416543
   1    0    3 2    0.964148     0.110567     0.111304
   1    0    5 2    0.586815     0.030316     0.030887
   1    1    0 2    3.249237     0.498369     0.496666
   1    1    1 2    2.187472     0.227644     0.243743
   1    1    2 2    1.346220     0.358682     0.361654
   1    1    3 2    0.943601     0.034027     0.034148
   1    1    4 2    0.721130     0.090452     0.092333
   1    1    5 2    0.582088     0.010603     0.010824
   1    1    6 2    0.487469     0.024683     0.024643
   2    0    0 2    2.297557     0.069856     0.067605
   2    0    2 2    1.243699     0.085057     0.086903
   2    0    4 2    0.704000     0.026573     0.026500
   2    0    6 2    0.482074     0.005501     0.005504
   2    1    0 2    2.054998     0.087398     0.091280
   2    1    1 2    1.687746     1.230884     1.250523
   2    1    2 2    1.200504     0.054074     0.054348
   2    1    3 2    0.889042     0.345082     0.361190
   2    1    4 2    0.695880     0.013732     0.013930
   2    1    5 2    0.568563     0.105309     0.105724
   2    1    6 2    0.479443     0.005261     0.005269
   2    2    0 2    1.624618     0.413850     0.404079
   2    2    1 2    1.424013     0.017568     0.017168
   2    2    2 2    1.093736     0.378878     0.375730
   2    2    3 2    0.842969     0.004606     0.004497
   2    2    4 2    0.673110     0.119118     0.119825
   2    2    5 2    0.555940     0.001699     0.001684
   2    2    6 2    0.471801     0.036003     0.035889
   3    0    1 2    1.360196     0.717032     0.697608
   3    0    3 2    0.829133     0.235086     0.231990
   3    0    5 2    0.551915     0.078740     0.077730
   3    1    0 2    1.453103     0.255174     0.250963
   3    1    1 2    1.304256     0.052220     0.051287
   3    1    2 2    1.036585     0.275501     0.280203
   3    1    3 2    0.815956     0.015673     0.015344
   3    1    4 2    0.659116     0.093655     0.093387
   3    1    5 2    0.547977     0.006032     0.005958
   3    1    6 2    0.466904     0.024259     0.024471
   3    2    0 2    1.274456     0.010448     0.010682
   3    2    1 2    1.170460     0.196376     0.196789
   3    2    2 2    0.965502     0.010155     0.010238
   3    2    3 2    0.779903     0.085532     0.083305
   3    2    4 2    0.639670     0.003740     0.003622
   3    2    5 2    0.536649     0.025237     0.025558
   3    2    6 2    0.459837     0.001521     0.001514
   3    3    0 2    1.083079     0.197974     0.195695
   3    3    1 2    1.017058     0.004544     0.004528
   3    3    2 2    0.873859     0.240838     0.243153
   3    3    3 2    0.729157     0.001985     0.002049
   3    3    4 2    0.610765     0.097172     0.098199
   3    3    5 2    0.519236     0.000864     0.000863
   3    3    6 2    0.448740     0.030796     0.030781
   4    0    0 2    1.148779     0.150599     0.152310
   4    0    2 2    0.907287     0.178352     0.186912
   4    0    4 2    0.621849     0.068829     0.068727
   4    0    6 2    0.453082     0.020327     0.020231
   4    1    0 2    1.114479     0.055315     0.053881
   4    1    1 2    1.042925     0.351370     0.349776
   4    1    2 2    0.890103     0.061782     0.064019
   4    1    3 2    0.738514     0.158799     0.167022
   4    1    4 2    0.616232     0.025643     0.025347
   4    1    5 2    0.522583     0.053504     0.052957
   4    1    6 2    0.450895     0.010643     0.010662
   4    2    0 2    1.027499     0.149611     0.153279
   4    2    1 2    0.970619     0.032702     0.032390
   4    2    2 2    0.843873     0.193290     0.189005
   4    2    3 2    0.711463     0.015232     0.015458
   4    2    4 2    0.600252     0.077720     0.079330
   4    2    5 2    0.512730     0.006779     0.006820
   4    2    6 2    0.444521     0.020978     0.021009
   4    3    0 2    0.919023     0.011108     0.010979
   4    3    1 2    0.877648     0.318522     0.326543
   4    3    2 2    0.780619     0.014831     0.014421
   4    3    3 2    0.672311     0.165315     0.166972
   4    3    4 2    0.576176     0.007221     0.007314
   4    3    5 2    0.497480     0.060075     0.060342
   4    3    6 2    0.434472     0.003083     0.003069
   4    4    0 2    0.812309     0.057733     0.056104
   4    4    1 2    0.783316     0.023752     0.023235
   4    4    2 2    0.712007     0.083486     0.084801
   4    4    3 2    0.626975     0.014071     0.013717
   4    4    4 2    0.546868     0.037410     0.037039
   4    4    5 2    0.478247     0.006826     0.006819
   5    0    1 2    0.877648     0.030287     0.031050
   5    0    3 2    0.672311     0.015423     0.015578
   5    0    5 2    0.497480     0.003872     0.003889
   5    1    0 2    0.901176     0.189336     0.189154
   5    1    1 2    0.862065     0.000464     0.000461
   5    1    2 2    0.769593     0.260674     0.254543
   5    1    3 2    0.665228     0.000250     0.000252
   5    1    4 2    0.571699     0.114449     0.115193
   5    1    5 2    0.494590     0.000117     0.000117
   5    1    6 2    0.432543     0.035031     0.035053
   5    2    0 2    0.853291     0.000096     0.000095
   5    2    1 2    0.819867     0.440085     0.421217
   5    2    2 2    0.739122     0.000136     0.000142
   5    2    3 2    0.645253     0.241400     0.235507
   5    2    4 2    0.558870     0.000070     0.000068
   5    2    5 2    0.486212     0.094361     0.094759
   5    3    0 2    0.788056     0.032665     0.032177
   5    3    1 2    0.761500     0.000114     0.000115
   5    3    2 2    0.695504     0.047126     0.047791
   5    3    3 2    0.615619     0.000069     0.000069
   5    3    4 2    0.539283     0.018233     0.018232
   5    3    5 2    0.473149     0.000034     0.000034
   5    4    0 2    0.717636     0.000157     0.000160
   5    4    1 2    0.697409     0.113930     0.115624
   5    4    2 2    0.645658     0.000245     0.000239
   5    4    3 2    0.580246     0.065092     0.067432
   5    4    4 2    0.515027     0.000139     0.000138
   5    4    5 2    0.456512     0.022567     0.022602
   5    5    0 2    0.649847     0.071447     0.070082
   5    5    1 2    0.634714     0.000001     0.000001
   5    5    2 2    0.594960     0.111539     0.113200
   5    5    3 2    0.542616     0.000001     0.000001
   5    5    4 2    0.488169     0.056541     0.056323
   5    5    5 2    0.437494     0.000000     0.000000
   6    0    0 2    0.765853     0.069214     0.068232
   6    0    2 2    0.680098     0.102576     0.103109
   6    0    4 2    0.532006     0.048089     0.048806
   6    1    0 2    0.755432     0.018321     0.018668
   6    1    1 2    0.731944     0.146339     0.152691
   6    1    2 2    0.672769     0.027922     0.028149
   6    1    3 2    0.599685     0.082994     0.084898
   6    1    4 2    0.528475     0.015407     0.015365
   6    1    5 2    0.465800     0.029383     0.029658
   6    2    0 2    0.726551     0.057530     0.058973
   6    2    1 2    0.705583     0.013235     0.013056
   6    2    2 2    0.652128     0.085536     0.083834
   6    2    3 2    0.584928     0.008495     0.008780
   6    2    4 2    0.518292     0.037496     0.037400
   6    2    5 2    0.458782     0.004247     0.004229
   6    3    0 2    0.684999     0.004828     0.004887
   6    3    1 2    0.667343     0.184126     0.185252
   6    3    2 2    0.621581     0.007689     0.007700
   6    3    3 2    0.562582     0.110207     0.109750
   6    3    4 2    0.502555     0.004430     0.004441
   6    3    5 2    0.447759     0.042742     0.042702
   6    4    0 2    0.637228     0.064250     0.062355
   6    4    1 2    0.622940     0.024553     0.024268
   6    4    2 2    0.585230     0.098863     0.102267
   6    4    3 2    0.535204     0.016796     0.016960
   6    4    4 2    0.482751     0.046815     0.046908
   6    4    5 2    0.433582     0.008609     0.008593
   6    5    0 2    0.588344     0.000087     0.000088
   6    5    1 2    0.577043     0.051153     0.051858
   6    5    2 2    0.546685     0.000145     0.000143
   6    5    3 2    0.505249     0.029389     0.029587
   6    5    4 2    0.460425     0.000087     0.000086
   6    6    0 2    0.541539     0.020236     0.020226
   6    6    1 2    0.532688     0.007346     0.007432
   6    6    2 2    0.508529     0.031656     0.031653
   6    6    3 2    0.474671     0.005230     0.005223
   6    6    4 2    0.436930     0.015395     0.015416
   7    0    1 2    0.640857     0.113723     0.109724
   7    0    3 2    0.546439     0.069966     0.069326
   7    0    5 2    0.439491     0.028518     0.028592
   7    1    0 2    0.649847     0.046909     0.046013
   7    1    1 2    0.634714     0.013600     0.013172
   7    1    2 2    0.594960     0.071170     0.072231
   7    1    3 2    0.542616     0.009234     0.009194
   7    1    4 2    0.488169     0.032023     0.031900
   7    1    5 2    0.437494     0.004719     0.004736
   7    2    0 2    0.631188     0.002847     0.002790
   7    2    1 2    0.617293     0.050348     0.049265
   7    2    2 2    0.580541     0.004655     0.004822
   7    2    3 2    0.531611     0.028117     0.028531
   7    2    4 2    0.480109     0.002752     0.002760
   7    2    5 2    0.431664     0.008671     0.008664
   7    3    0 2    0.603368     0.087218     0.087344
   7    3    1 2    0.591197     0.003805     0.003911
   7    3    2 2    0.558675     0.136910     0.134626
   7    3    3 2    0.514668     0.002649     0.002630
   7    3    4 2    0.467519     0.068656     0.068764
   7    4    0 2    0.569954     0.005520     0.005554
   7    4    1 2    0.559661     0.092126     0.090452
   7    4    2 2    0.531837     0.009217     0.009355
   7    4    3 2    0.493458     0.056395     0.056446
   7    4    4 2    0.451449     0.005568     0.005565
   7    5    0 2    0.534171     0.010870     0.010931
   7    5    1 2    0.525670     0.000073     0.000073
   7    5    2 2    0.502413     0.015943     0.015996
   7    5    3 2    0.469686     0.000052     0.000052
   7    5    4 2    0.433032     0.006151     0.006157
   7    6    0 2    0.498410     0.003396     0.003396
   7    6    1 2    0.491484     0.063021     0.062886
   7    6    2 2    0.472317     0.005746     0.005732
   7    6    3 2    0.444820     0.039405     0.039433
   7    7    0 2    0.464177     0.015438     0.015538
   7    7    1 2    0.458566     0.001453     0.001447
   7    7    2 2    0.442881     0.024643     0.024676
   8    0    0 2    0.574389     0.005488     0.005544
   8    0    2 2    0.535436     0.007910     0.008003
   8    0    4 2    0.453644     0.002831     0.002821
   8    1    0 2    0.569954     0.002475     0.002490
   8    1    1 2    0.559661     0.102850     0.100981
   8    1    2 2    0.531837     0.004132     0.004194
   8    1    3 2    0.493458     0.063455     0.063512
   8    1    4 2    0.451449     0.002496     0.002495
   8    2    0 2    0.557240     0.072647     0.071886
   8    2    1 2    0.547609     0.001895     0.001873
   8    2    2 2    0.521462     0.115182     0.114304
   8    2    3 2    0.485137     0.001343     0.001345
   8    2    4 2    0.445051     0.058779     0.058789
   8    3    0 2    0.537818     0.000706     0.000704
   8    3    1 2    0.529144     0.020260     0.020244
   8    3    2 2    0.505443     0.001188     0.001195
   8    3    3 2    0.472159     0.010803     0.010774
   8    3    4 2    0.434968     0.000723     0.000721
   8    4    0 2    0.513749     0.020946     0.020874
   8    4    1 2    0.506173     0.003788     0.003816
   8    4    2 2    0.485310     0.032230     0.032296
   8    4    3 2    0.455622     0.002715     0.002730
   8    5    0 2    0.487081     0.000014     0.000014
   8    5    1 2    0.480610     0.097167     0.097424
   8    5    2 2    0.462643     0.000023     0.000023
   8    5    3 2    0.436711     0.062927     0.062969
   8    6    0 2    0.459512     0.009686     0.009644
   8    6    1 2    0.454066     0.002377     0.002371
   8    6    2 2    0.438824     0.014765     0.014816
   8    7    0 2    0.432272     0.000555     0.000554
   9    0    1 2    0.503130     0.020623     0.020649
   9    0    3 2    0.453399     0.012325     0.012271
   9    1    0 2    0.507446     0.027596     0.027844
   9    1    1 2    0.500141     0.015407     0.015439
   9    1    2 2    0.479985     0.043092     0.043209
   9    1    3 2    0.451208     0.011055     0.011063
   9    2    0 2    0.498410     0.003234     0.003234
   9    2    1 2    0.491484     0.052187     0.052075
   9    2    2 2    0.472317     0.005473     0.005460
   9    2    3 2    0.444820     0.032170     0.032193
   9    3    0 2    0.484368     0.017883     0.017930
   9    3    1 2    0.478003     0.004446     0.004441
   9    3    2 2    0.460316     0.027701     0.027571
   9    3    3 2    0.434752     0.003202     0.003191
   9    4    0 2    0.466563     0.006527     0.006600
   9    4    1 2    0.460867     0.031607     0.031464
   9    4    2 2    0.444953     0.011080     0.011084
   9    5    0 2    0.446317     0.017026     0.017019
   9    5    1 2    0.441323     0.000088     0.000088
  10    0    0 2    0.459512     0.021754     0.021659
  10    0    2 2    0.438824     0.035126     0.035247
  10    1    0 2    0.457231     0.000180     0.000180
  10    1    1 2    0.451866     0.018777     0.018735
  10    1    2 2    0.436836     0.000307     0.000307
  10    2    0 2    0.450588     0.003631     0.003639
  10    2    1 2    0.445451     0.000140     0.000140
  10    2    2 2    0.431032     0.005213     0.005226
  10    3    0 2    0.440132     0.000052     0.000052
  10    3    1 2    0.435340     0.059163     0.059056
loop_
	_pd_meas_2theta_scan
	_pd_proc_intensity_total
	_pd_proc_ls_weight
	_pd_calc_intensity_total
	_pd_proc_intensity_bkg_calc
   5.000000    77.615390     0.012884    71.593861     0.000000 
   5.005000    77.108504     0.012969    71.610846     0.000000 
   5.010000    77.438445     0.012913    71.627729     0.000000 
   5.015000    76.505157     0.013071    71.644511     0.000000 
   5.020000    75.141538     0.013308    71.661191     0.000000 
   5.025000    76.150417     0.013132    71.677771     0.000000 
   5.030000    76.767347     0.013026    71.694249     0.000000 
   5.035000    76.342845     0.013099    71.710627     0.000000 
   5.040000    74.948550     0.013342    71.726904     0.000000 
   5.045000    76.955549     0.012995    71.743080     0.000000 
   5.050000    75.115149     0.013313    71.759156     0.000000 
   5.055000    78.141317     0.012797    71.775133     0.000000 
   5.060000    75.523661     0.013241    71.791009     0.000000 
   5.065000    76.623057     0.013051    71.806785     0.000000 
   5.070000    75.576528     0.013232    71.822462     0.000000 
   5.075000    76.508646     0.013070    71.838040     0.000000 
   5.080000    76.929222     0.012999    71.853518     0.000000 
   5.085000    74.649718     0.013396    71.868897     0.000000 
   5.090000    74.146403     0.013487    71.884177     0.000000 
   5.095000    76.154170     0.013131    71.899359     0.000000 
   5.100000    76.031833     0.013152    71.914441     0.000000 
   5.105000    75.468296     0.013251    71.929426     0.000000 
   5.110000    76.582399     0.013058    71.944312     0.000000 
   5.115000    74.609521     0.013403    71.959100     0.000000 
   5.120000    77.306811     0.012935    71.973791     0.000000 
   5.125000    76.362852     0.013095    71.988383     0.000000 
   5.130000    74.647626     0.013396    72.002878     0.000000 
   5.135000    76.707818     0.013036    72.017275     0.000000 
   5.140000    76.944161     0.012996    72.031576     0.000000 
   5.145000    75.641802     0.013220    72.045779     0.000000 
   5.150000    76.461937     0.013078    72.059885     0.000000 
   5.155000    74.285916     0.013462    72.073895     0.000000 
   5.160000    75.697352     0.013211    72.087808     0.000000 
   5.165000    75.613867     0.013225    72.101625     0.000000 
   5.170000    77.138402     0.012964    72.115345     0.000000 
   5.175000    76.393949     0.013090    72.128969     0.000000 
   5.180000    76.660126     0.013045    72.142498     0.000000 
   5.185000    77.480042     0.012907    72.155931     0.000000 
   5.190000    75.877679     0.013179    72.169268     0.000000 
   5.195000    76.769121     0.013026    72.182510     0.000000 
   5.200000    76.701489     0.013038    72.195656     0.000000 
   5.205000    75.256982     0.013288    72.208708     0.000000 
   5.210000    75.548440     0.013237    72.221664     0.000000 
   5.215000    75.334635     0.013274    72.234526     0.000000 
   5.220000    75.496057     0.013246    72.247293     0.000000 
   5.225000    77.789734     0.012855    72.259966     0.000000 
   5.230000    75.276966     0.013284    72.272545     0.000000 
   5.235000    76.400765     0.013089    72.285029     0.000000 
   5.240000    74.413335     0.013438    72.297420     0.000000 
   5.245000    75.123770     0.013311    72.309717     0.000000 
   5.250000    75.363178     0.013269    72.321920     0.000000 
   5.255000    75.273067     0.013285    72.334030     0.000000 
   5.260000    75.807016     0.013191    72.346046     0.000000 
   5.265000    74.306841     0.013458    72.357970     0.000000 
   5.270000    75.338109     0.013273    72.369800     0.000000 
   5.275000    76.060433     0.013147    72.381538     0.000000 
   5.280000    75.394432     0.013264    72.393183     0.000000 
   5.285000    76.703624     0.013037    72.404736     0.000000 
   5.290000    75.604991     0.013227    72.416196     0.000000 
   5.295000    75.614487     0.013225    72.427565     0.000000 
   5.300000    74.311297     0.013457    72.438841     0.000000 
   5.305000    74.501335     0.013423    72.450025     0.000000 
   5.310000    73.953777     0.013522    72.461118     0.000000 
   5.315000    75.887585     0.013177    72.472120     0.000000 
   5.320000    74.791123     0.013371    72.483030     0.000000 
   5.325000    74.113364     0.013493    72.493849     0.000000 
   5.330000    76.984767     0.012990    72.504577     0.000000 
   5.335000    75.192716     0.013299    72.515214     0.000000 
   5.340000    74.009136     0.013512    72.525761     0.000000 
   5.345000    75.014109     0.013331    72.536217     0.000000 
   5.350000    74.980014     0.013337    72.546582     0.000000 
   5.355000    72.388690     0.013814    72.556858     0.000000 
   5.360000    74.678760     0.013391    72.567043     0.000000 
   5.365000    75.708659     0.013209    72.577138     0.000000 
   5.370000    74.372332     0.013446    72.587144     0.000000 
   5.375000    75.696599     0.013211    72.597061     0.000000 
   5.380000    74.822921     0.013365    72.606887     0.000000 
   5.385000    73.780233     0.013554    72.616625     0.000000 
   5.390000    75.154031     0.013306    72.626274     0.000000 
   5.395000    74.026275     0.013509    72.635833     0.000000 
   5.400000    76.463708     0.013078    72.645304     0.000000 
   5.405000    76.445710     0.013081    72.654687     0.000000 
   5.410000    75.770766     0.013198    72.663980     0.000000 
   5.415000    74.170638     0.013482    72.673186     0.000000 
   5.420000    74.402940     0.013440    72.682304     0.000000 
   5.425000    75.514201     0.013243    72.691333     0.000000 
   5.430000    74.642330     0.013397    72.700275     0.000000 
   5.435000    74.664364     0.013393    72.709129     0.000000 
   5.440000    75.294432     0.013281    72.717895     0.000000 
   5.445000    74.569426     0.013410    72.726575     0.000000 
   5.450000    74.008484     0.013512    72.735167     0.000000 
   5.455000    74.938466     0.013344    72.743672     0.000000 
   5.460000    75.107161     0.013314    72.752090     0.000000 
   5.465000    76.155127     0.013131    72.760421     0.000000 
   5.470000    74.472841     0.013428    72.768666     0.000000 
   5.475000    74.936783     0.013345    72.776825     0.000000 
   5.480000    72.629196     0.013769    72.784897     0.000000 
   5.485000    74.341643     0.013451    72.792883     0.000000 
   5.490000    74.493434     0.013424    72.800783     0.000000 
   5.495000    76.661633     0.013044    72.808598     0.000000 
   5.500000    72.701927     0.013755    72.816327     0.000000 
   5.505000    74.020973     0.013510    72.823970     0.000000 
   5.510000    74.752449     0.013377    72.831528     0.000000 
   5.515000    74.223238     0.013473    72.839001     0.000000 
   5.520000    73.010678     0.013697    72.846389     0.000000 
   5.525000    73.182016     0.013665    72.853692     0.000000 
   5.530000    74.899509     0.013351    72.860911     0.000000 
   5.535000    73.209394     0.013659    72.868044     0.000000 
   5.540000    74.279053     0.013463    72.875094     0.000000 
   5.545000    72.972020     0.013704    72.882059     0.000000 
   5.550000    73.277643     0.013647    72.888940     0.000000 
   5.555000    73.902584     0.013531    72.895738     0.000000 
   5.560000    73.971395     0.013519    72.902451     0.000000 
   5.565000    73.874198     0.013537    72.909081     0.000000 
   5.570000    74.423402     0.013437    72.915627     0.000000 
   5.575000    72.585376     0.013777    72.922090     0.000000 
   5.580000    72.671120     0.013761    72.928470     0.000000 
   5.585000    74.299517     0.013459    72.934767     0.000000 
   5.590000    72.653352     0.013764    72.940981     0.000000 
   5.595000    72.175044     0.013855    72.947113     0.000000 
   5.600000    74.616101     0.013402    72.953162     0.000000 
   5.605000    72.374611     0.013817    72.959128     0.000000 
   5.610000    72.531130     0.013787    72.965012     0.000000 
   5.615000    72.554823     0.013783    72.970814     0.000000 
   5.620000    73.663881     0.013575    72.976534     0.000000 
   5.625000    74.133880     0.013489    72.982173     0.000000 
   5.630000    74.045370     0.013505    72.987730     0.000000 
   5.635000    74.394104     0.013442    72.993205     0.000000 
   5.640000    74.855400     0.013359    72.998599     0.000000 
   5.645000    72.976222     0.013703    73.003911     0.000000 
   5.650000    73.217151     0.013658    73.009143     0.000000 
   5.655000    73.301778     0.013642    73.014294     0.000000 
   5.660000    72.520657     0.013789    73.019364     0.000000 
   5.665000    73.107482     0.013678    73.024353     0.000000 
   5.670000    73.170146     0.013667    73.029262     0.000000 
   5.675000    72.503155     0.013793    73.034091     0.000000 
   5.680000    72.979685     0.013702    73.038840     0.000000 
   5.685000    73.541669     0.013598    73.043508     0.000000 
   5.690000    72.697758     0.013756    73.048097     0.000000 
   5.695000    72.637643     0.013767    73.052606     0.000000 
   5.700000    72.300469     0.013831    73.057035     0.000000 
   5.705000    73.571418     0.013592    73.061386     0.000000 
   5.710000    73.012568     0.013696    73.065656     0.000000 
   5.715000    72.586886     0.013777    73.069848     0.000000 
   5.720000    73.079721     0.013684    73.073961     0.000000 
   5.725000    72.358058     0.013820    73.077995     0.000000 
   5.730000    72.411857     0.013810    73.081950     0.000000 
   5.735000    71.832943     0.013921    73.085827     0.000000 
   5.740000    72.136804     0.013863    73.089626     0.000000 
   5.745000    71.595298     0.013967    73.093346     0.000000 
   5.750000    71.371269     0.014011    73.096988     0.000000 
   5.755000    72.411723     0.013810    73.100552     0.000000 
   5.760000    71.910192     0.013906    73.104039     0.000000 
   5.765000    73.346413     0.013634    73.107448     0.000000 
   5.770000    72.387298     0.013815    73.110779     0.000000 
   5.775000    72.815549     0.013733    73.114033     0.000000 
   5.780000    73.062337     0.013687    73.117210     0.000000 
   5.785000    72.317724     0.013828    73.120310     0.000000 
   5.790000    70.811700     0.014122    73.123333     0.000000 
   5.795000    71.528925     0.013980    73.126279     0.000000 
   5.800000    71.759614     0.013935    73.129149     0.000000 
   5.805000    71.628528     0.013961    73.131942     0.000000 
   5.810000    72.008138     0.013887    73.134659     0.000000 
   5.815000    72.687800     0.013757    73.137299     0.000000 
   5.820000    72.269377     0.013837    73.139864     0.000000 
   5.825000    72.211749     0.013848    73.142353     0.000000 
   5.830000    71.981393     0.013892    73.144766     0.000000 
   5.835000    72.553419     0.013783    73.147103     0.000000 
   5.840000    71.763508     0.013935    73.149365     0.000000 
   5.845000    72.449364     0.013803    73.151552     0.000000 
   5.850000    71.673881     0.013952    73.153663     0.000000 
   5.855000    72.893850     0.013719    73.155700     0.000000 
   5.860000    71.877742     0.013913    73.157661     0.000000 
   5.865000    71.634452     0.013960    73.159548     0.000000 
   5.870000    71.406973     0.014004    73.161360     0.000000 
   5.875000    71.970112     0.013895    73.163098     0.000000 
   5.880000    73.706766     0.013567    73.164762     0.000000 
   5.885000    72.464084     0.013800    73.166351     0.000000 
   5.890000    73.024136     0.013694    73.167867     0.000000 
   5.895000    74.355530     0.013449    73.169308     0.000000 
   5.900000    71.493868     0.013987    73.170676     0.000000 
   5.905000    72.389987     0.013814    73.171970     0.000000 
   5.910000    70.131067     0.014259    73.173191     0.000000 
   5.915000    72.143013     0.013861    73.174338     0.000000 
   5.920000    71.145767     0.014056    73.175413     0.000000 
   5.925000    72.308594     0.013830    73.176414     0.000000 
   5.930000    72.716598     0.013752    73.177342     0.000000 
   5.935000    72.819800     0.013733    73.178198     0.000000 
   5.940000    72.175615     0.013855    73.178981     0.000000 
   5.945000    70.843143     0.014116    73.179692     0.000000 
   5.950000    72.023913     0.013884    73.180330     0.000000 
   5.955000    71.958611     0.013897    73.180896     0.000000 
   5.960000    72.288979     0.013833    73.181390     0.000000 
   5.965000    71.684443     0.013950    73.181812     0.000000 
   5.970000    70.060718     0.014273    73.182163     0.000000 
   5.975000    71.137411     0.014057    73.182442     0.000000 
   5.980000    71.536173     0.013979    73.182649     0.000000 
   5.985000    71.157332     0.014053    73.182785     0.000000 
   5.990000    71.878195     0.013912    73.182850     0.000000 
   5.995000    72.109978     0.013868    73.182843     0.000000 
   6.000000    70.487041     0.014187    73.182766     0.000000 
   6.005000    69.746542     0.014338    73.182618     0.000000 
   6.010000    69.546792     0.014379    73.182400     0.000000 
   6.015000    72.028687     0.013883    73.182111     0.000000 
   6.020000    71.846603     0.013919    73.181751     0.000000 
   6.025000    71.394785     0.014007    73.181322     0.000000 
   6.030000    70.718156     0.014141    73.180822     0.000000 
   6.035000    71.857518     0.013916    73.180252     0.000000 
   6.040000    70.877497     0.014109    73.179613     0.000000 
   6.045000    69.857134     0.014315    73.178904     0.000000 
   6.050000    71.515521     0.013983    73.178125     0.000000 
   6.055000    71.509269     0.013984    73.177277     0.000000 
   6.060000    71.142049     0.014056    73.176360     0.000000 
   6.065000    72.121536     0.013865    73.175373     0.000000 
   6.070000    70.499628     0.014184    73.174318     0.000000 
   6.075000    71.759266     0.013935    73.173194     0.000000 
   6.080000    71.408536     0.014004    73.172001     0.000000 
   6.085000    71.410062     0.014004    73.170739     0.000000 
   6.090000    70.410084     0.014203    73.169409     0.000000 
   6.095000    69.045440     0.014483    73.168011     0.000000 
   6.100000    69.569040     0.014374    73.166544     0.000000 
   6.105000    70.533620     0.014178    73.165010     0.000000 
   6.110000    71.129304     0.014059    73.163408     0.000000 
   6.115000    71.376209     0.014010    73.161737     0.000000 
   6.120000    70.501540     0.014184    73.160000     0.000000 
   6.125000    71.257824     0.014034    73.158195     0.000000 
   6.130000    71.061954     0.014072    73.156322     0.000000 
   6.135000    70.151732     0.014255    73.154382     0.000000 
   6.140000    69.916194     0.014303    73.152375     0.000000 
   6.145000    70.421937     0.014200    73.150302     0.000000 
   6.150000    68.784137     0.014538    73.148161     0.000000 
   6.155000    70.917784     0.014101    73.145954     0.000000 
   6.160000    71.163810     0.014052    73.143680     0.000000 
   6.165000    70.508576     0.014183    73.141340     0.000000 
   6.170000    70.363492     0.014212    73.138933     0.000000 
   6.175000    71.285459     0.014028    73.136461     0.000000 
   6.180000    70.743413     0.014136    73.133922     0.000000 
   6.185000    70.590822     0.014166    73.131318     0.000000 
   6.190000    71.316007     0.014022    73.128648     0.000000 
   6.195000    70.485197     0.014187    73.125912     0.000000 
   6.200000    70.062202     0.014273    73.123110     0.000000 
   6.205000    69.992265     0.014287    73.120244     0.000000 
   6.210000    72.073535     0.013875    73.117312     0.000000 
   6.215000    71.101332     0.014064    73.114315     0.000000 
   6.220000    71.504990     0.013985    73.111253     0.000000 
   6.225000    71.463147     0.013993    73.108127     0.000000 
   6.230000    70.895957     0.014105    73.104936     0.000000 
   6.235000    71.366952     0.014012    73.101680     0.000000 
   6.240000    71.690300     0.013949    73.098360     0.000000 
   6.245000    71.081506     0.014068    73.094975     0.000000 
   6.250000    70.551464     0.014174    73.091526     0.000000 
   6.255000    71.531340     0.013980    73.088014     0.000000 
   6.260000    71.383656     0.014009    73.084437     0.000000 
   6.265000    70.589731     0.014166    73.080797     0.000000 
   6.270000    70.497612     0.014185    73.077093     0.000000 
   6.275000    70.069748     0.014271    73.073326     0.000000 
   6.280000    70.242556     0.014236    73.069495     0.000000 
   6.285000    70.538712     0.014177    73.065601     0.000000 
   6.290000    69.783932     0.014330    73.061644     0.000000 
   6.295000    70.052082     0.014275    73.057624     0.000000 
   6.300000    70.127729     0.014260    73.053541     0.000000 
   6.305000    70.856925     0.014113    73.049396     0.000000 
   6.310000    69.645936     0.014358    73.045188     0.000000 
   6.315000    70.038155     0.014278    73.040917     0.000000 
   6.320000    70.386790     0.014207    73.036584     0.000000 
   6.325000    68.865866     0.014521    73.032189     0.000000 
   6.330000    71.339784     0.014017    73.027732     0.000000 
   6.335000    69.772787     0.014332    73.023213     0.000000 
   6.340000    70.382473     0.014208    73.018632     0.000000 
   6.345000    68.493265     0.014600    73.013990     0.000000 
   6.350000    70.302340     0.014224    73.009286     0.000000 
   6.355000    69.377413     0.014414    73.004521     0.000000 
   6.360000    69.735431     0.014340    72.999694     0.000000 
   6.365000    69.798784     0.014327    72.994806     0.000000 
   6.370000    69.397244     0.014410    72.989857     0.000000 
   6.375000    71.130951     0.014059    72.984848     0.000000 
   6.380000    70.118004     0.014262    72.979777     0.000000 
   6.385000    69.312100     0.014427    72.974646     0.000000 
   6.390000    69.719224     0.014343    72.969455     0.000000 
   6.395000    71.681382     0.013951    72.964203     0.000000 
   6.400000    69.477805     0.014393    72.958890     0.000000 
   6.405000    72.220500     0.013846    72.953518     0.000000 
   6.410000    70.689442     0.014146    72.948086     0.000000 
   6.415000    71.165694     0.014052    72.942594     0.000000 
   6.420000    69.130759     0.014465    72.937042     0.000000 
   6.425000    70.854213     0.014113    72.931430     0.000000 
   6.430000    69.669341     0.014354    72.925759     0.000000 
   6.435000    69.872485     0.014312    72.920029     0.000000 
   6.440000    69.199618     0.014451    72.914239     0.000000 
   6.445000    71.252252     0.014035    72.908390     0.000000 
   6.450000    70.007409     0.014284    72.902482     0.000000 
   6.455000    70.014839     0.014283    72.896516     0.000000 
   6.460000    69.047792     0.014483    72.890491     0.000000 
   6.465000    69.823243     0.014322    72.884407     0.000000 
   6.470000    72.120099     0.013866    72.878264     0.000000 
   6.475000    68.803751     0.014534    72.872064     0.000000 
   6.480000    69.757629     0.014335    72.865805     0.000000 
   6.485000    69.834848     0.014319    72.859488     0.000000 
   6.490000    69.847140     0.014317    72.853113     0.000000 
   6.495000    70.030565     0.014279    72.846680     0.000000 
   6.500000    68.962674     0.014501    72.840189     0.000000 
   6.505000    71.118913     0.014061    72.833641     0.000000 
   6.510000    68.612118     0.014575    72.827035     0.000000 
   6.515000    70.389809     0.014207    72.820372     0.000000 
   6.520000    69.786458     0.014329    72.813652     0.000000 
   6.525000    69.053350     0.014482    72.806875     0.000000 
   6.530000    69.842887     0.014318    72.800040     0.000000 
   6.535000    70.449773     0.014195    72.793149     0.000000 
   6.540000    70.086294     0.014268    72.786201     0.000000 
   6.545000    69.928904     0.014300    72.779197     0.000000 
   6.550000    69.932896     0.014299    72.772136     0.000000 
   6.555000    71.409218     0.014004    72.765019     0.000000 
   6.560000    70.497980     0.014185    72.757845     0.000000 
   6.565000    70.763185     0.014132    72.750615     0.000000 
   6.570000    68.796493     0.014536    72.743330     0.000000 
   6.575000    69.965380     0.014293    72.735988     0.000000 
   6.580000    69.415738     0.014406    72.728591     0.000000 
   6.585000    70.045734     0.014276    72.721138     0.000000 
   6.590000    70.875888     0.014109    72.713630     0.000000 
   6.595000    67.518598     0.014811    72.706066     0.000000 
   6.600000    70.302236     0.014224    72.698447     0.000000 
   6.605000    70.389489     0.014207    72.690773     0.000000 
   6.610000    69.708510     0.014345    72.683044     0.000000 
   6.615000    69.518165     0.014385    72.675260     0.000000 
   6.620000    68.722939     0.014551    72.667421     0.000000 
   6.625000    70.748372     0.014135    72.659527     0.000000 
   6.630000    69.717063     0.014344    72.651579     0.000000 
   6.635000    69.139611     0.014463    72.643577     0.000000 
   6.640000    70.761052     0.014132    72.635521     0.000000 
   6.645000    70.639236     0.014156    72.627410     0.000000 
   6.650000    71.227762     0.014039    72.619245     0.000000 
   6.655000    69.747981     0.014337    72.611026     0.000000 
   6.660000    70.398137     0.014205    72.602754     0.000000 
   6.665000    69.078238     0.014476    72.594428     0.000000 
   6.670000    70.088671     0.014268    72.586048     0.000000 
   6.675000    69.014341     0.014490    72.577615     0.000000 
   6.680000    68.100591     0.014684    72.569128     0.000000 
   6.685000    69.227326     0.014445    72.560589     0.000000 
   6.690000    69.020424     0.014488    72.551996     0.000000 
   6.695000    69.325216     0.014425    72.543350     0.000000 
   6.700000    71.001979     0.014084    72.534652     0.000000 
   6.705000    69.251672     0.014440    72.525901     0.000000 
   6.710000    69.200049     0.014451    72.517097     0.000000 
   6.715000    70.731314     0.014138    72.508241     0.000000 
   6.720000    69.816700     0.014323    72.499332     0.000000 
   6.725000    68.622550     0.014572    72.490371     0.000000 
   6.730000    69.200210     0.014451    72.481358     0.000000 
   6.735000    70.845215     0.014115    72.472293     0.000000 
   6.740000    69.917075     0.014303    72.463177     0.000000 
   6.745000    69.737305     0.014340    72.454008     0.000000 
   6.750000    69.425616     0.014404    72.444788     0.000000 
   6.755000    69.470112     0.014395    72.435516     0.000000 
   6.760000    69.238922     0.014443    72.426193     0.000000 
   6.765000    68.867312     0.014521    72.416819     0.000000 
   6.770000    69.594150     0.014369    72.407393     0.000000 
   6.775000    69.436789     0.014402    72.397916     0.000000 
   6.780000    67.674944     0.014777    72.388389     0.000000 
   6.785000    69.181718     0.014455    72.378811     0.000000 
   6.790000    70.285726     0.014228    72.369182     0.000000 
   6.795000    69.422690     0.014405    72.359502     0.000000 
   6.800000    69.009330     0.014491    72.349772     0.000000 
   6.805000    69.545032     0.014379    72.339992     0.000000 
   6.810000    69.760865     0.014335    72.330161     0.000000 
   6.815000    70.669943     0.014150    72.320280     0.000000 
   6.820000    70.317200     0.014221    72.310350     0.000000 
   6.825000    69.601428     0.014368    72.300369     0.000000 
   6.830000    68.733171     0.014549    72.290339     0.000000 
   6.835000    69.962258     0.014293    72.280259     0.000000 
   6.840000    69.636866     0.014360    72.270129     0.000000 
   6.845000    68.253717     0.014651    72.259951     0.000000 
   6.850000    68.874380     0.014519    72.249722     0.000000 
   6.855000    68.999242     0.014493    72.239445     0.000000 
   6.860000    68.507913     0.014597    72.229119     0.000000 
   6.865000    69.017960     0.014489    72.218743     0.000000 
   6.870000    68.551317     0.014588    72.208319     0.000000 
   6.875000    69.661363     0.014355    72.197846     0.000000 
   6.880000    69.090111     0.014474    72.187325     0.000000 
   6.885000    70.240700     0.014237    72.176755     0.000000 
   6.890000    69.857406     0.014315    72.166137     0.000000 
   6.895000    69.260562     0.014438    72.155470     0.000000 
   6.900000    69.391144     0.014411    72.144756     0.000000 
   6.905000    68.928293     0.014508    72.133993     0.000000 
   6.910000    69.377525     0.014414    72.123182     0.000000 
   6.915000    69.630560     0.014362    72.112324     0.000000 
   6.920000    69.577878     0.014372    72.101418     0.000000 
   6.925000    69.967957     0.014292    72.090464     0.000000 
   6.930000    69.498237     0.014389    72.079463     0.000000 
   6.935000    69.007637     0.014491    72.068415     0.000000 
   6.940000    69.360210     0.014417    72.057320     0.000000 
   6.945000    70.276537     0.014230    72.046177     0.000000 
   6.950000    70.569865     0.014170    72.034987     0.000000 
   6.955000    69.208681     0.014449    72.023751     0.000000 
   6.960000    69.905777     0.014305    72.012468     0.000000 
   6.965000    69.695411     0.014348    72.001138     0.000000 
   6.970000    69.619332     0.014364    71.989761     0.000000 
   6.975000    69.174339     0.014456    71.978338     0.000000 
   6.980000    68.194097     0.014664    71.966869     0.000000 
   6.985000    69.261786     0.014438    71.955354     0.000000 
   6.990000    68.269378     0.014648    71.943793     0.000000 
   6.995000    70.112864     0.014263    71.932185     0.000000 
   7.000000    68.191515     0.014665    71.920532     0.000000 
   7.005000    69.189314     0.014453    71.908833     0.000000 
   7.010000    71.083924     0.014068    71.897088     0.000000 
   7.015000    68.972892     0.014498    71.885298     0.000000 
   7.020000    69.778416     0.014331    71.873463     0.000000 
   7.025000    69.276350     0.014435    71.861582     0.000000 
   7.030000    67.447733     0.014826    71.849656     0.000000 
   7.035000    70.461733     0.014192    71.837685     0.000000 
   7.040000    68.918834     0.014510    71.825669     0.000000 
   7.045000    68.456571     0.014608    71.813609     0.000000 
   7.050000    69.853530     0.014316    71.801503     0.000000 
   7.055000    68.585096     0.014580    71.789353     0.000000 
   7.060000    71.165524     0.014052    71.777158     0.000000 
   7.065000    69.455678     0.014398    71.764919     0.000000 
   7.070000    69.228548     0.014445    71.752636     0.000000 
   7.075000    69.981533     0.014289    71.740309     0.000000 
   7.080000    69.702709     0.014347    71.727937     0.000000 
   7.085000    69.425989     0.014404    71.715522     0.000000 
   7.090000    70.203075     0.014244    71.703062     0.000000 
   7.095000    68.817978     0.014531    71.690559     0.000000 
   7.100000    68.600789     0.014577    71.678013     0.000000 
   7.105000    70.130515     0.014259    71.665423     0.000000 
   7.110000    68.698662     0.014556    71.652789     0.000000 
   7.115000    69.837656     0.014319    71.640112     0.000000 
   7.120000    69.804598     0.014326    71.627392     0.000000 
   7.125000    69.277895     0.014435    71.614629     0.000000 
   7.130000    68.769915     0.014541    71.601823     0.000000 
   7.135000    69.182243     0.014455    71.588974     0.000000 
   7.140000    70.076175     0.014270    71.576083     0.000000 
   7.145000    69.139079     0.014464    71.563149     0.000000 
   7.150000    68.701843     0.014556    71.550172     0.000000 
   7.155000    69.512695     0.014386    71.537153     0.000000 
   7.160000    68.052947     0.014694    71.524092     0.000000 
   7.165000    69.336924     0.014422    71.510988     0.000000 
   7.170000    69.509311     0.014387    71.497843     0.000000 
   7.175000    70.327195     0.014219    71.484655     0.000000 
   7.180000    70.232307     0.014238    71.471426     0.000000 
   7.185000    69.550064     0.014378    71.458155     0.000000 
   7.190000    69.494249     0.014390    71.444842     0.000000 
   7.195000    68.701206     0.014556    71.431488     0.000000 
   7.200000    66.756572     0.014980    71.418092     0.000000 
   7.205000    68.495841     0.014599    71.404655     0.000000 
   7.210000    68.816646     0.014531    71.391177     0.000000 
   7.215000    68.585593     0.014580    71.377657     0.000000 
   7.220000    69.221459     0.014446    71.364097     0.000000 
   7.225000    66.902387     0.014947    71.350496     0.000000 
   7.230000    69.783626     0.014330    71.336854     0.000000 
   7.235000    69.848279     0.014317    71.323171     0.000000 
   7.240000    68.167856     0.014670    71.309448     0.000000 
   7.245000    69.781290     0.014330    71.295685     0.000000 
   7.250000    68.856789     0.014523    71.281881     0.000000 
   7.255000    69.451852     0.014398    71.268037     0.000000 
   7.260000    69.747646     0.014337    71.254153     0.000000 
   7.265000    69.861131     0.014314    71.240228     0.000000 
   7.270000    68.403301     0.014619    71.226264     0.000000 
   7.275000    70.696751     0.014145    71.212260     0.000000 
   7.280000    67.966923     0.014713    71.198217     0.000000 
   7.285000    67.959386     0.014715    71.184134     0.000000 
   7.290000    69.787056     0.014329    71.170011     0.000000 
   7.295000    67.175471     0.014886    71.155849     0.000000 
   7.300000    70.788065     0.014127    71.141648     0.000000 
   7.305000    69.025076     0.014487    71.127408     0.000000 
   7.310000    67.287141     0.014862    71.113128     0.000000 
   7.315000    67.342125     0.014850    71.098810     0.000000 
   7.320000    68.031979     0.014699    71.084453     0.000000 
   7.325000    68.279370     0.014646    71.070057     0.000000 
   7.330000    68.761159     0.014543    71.055622     0.000000 
   7.335000    68.762137     0.014543    71.041149     0.000000 
   7.340000    67.563758     0.014801    71.026638     0.000000 
   7.345000    67.088862     0.014906    71.012088     0.000000 
   7.350000    69.176908     0.014456    70.997500     0.000000 
   7.355000    68.506215     0.014597    70.982874     0.000000 
   7.360000    69.482539     0.014392    70.968210     0.000000 
   7.365000    68.700893     0.014556    70.953508     0.000000 
   7.370000    69.221066     0.014446    70.938769     0.000000 
   7.375000    69.922833     0.014301    70.923992     0.000000 
   7.380000    68.799527     0.014535    70.909177     0.000000 
   7.385000    70.832701     0.014118    70.894325     0.000000 
   7.390000    68.318514     0.014637    70.879435     0.000000 
   7.395000    68.264786     0.014649    70.864508     0.000000 
   7.400000    69.622345     0.014363    70.849544     0.000000 
   7.405000    68.552741     0.014587    70.834543     0.000000 
   7.410000    69.302854     0.014429    70.819506     0.000000 
   7.415000    69.472196     0.014394    70.804431     0.000000 
   7.420000    68.175898     0.014668    70.789319     0.000000 
   7.425000    68.745453     0.014546    70.774171     0.000000 
   7.430000    68.583205     0.014581    70.758987     0.000000 
   7.435000    69.706976     0.014346    70.743766     0.000000 
   7.440000    67.610422     0.014791    70.728509     0.000000 
   7.445000    67.708025     0.014769    70.713216     0.000000 
   7.450000    68.492803     0.014600    70.697886     0.000000 
   7.455000    67.161618     0.014889    70.682521     0.000000 
   7.460000    68.149924     0.014674    70.667120     0.000000 
   7.465000    69.172514     0.014457    70.651683     0.000000 
   7.470000    70.287013     0.014227    70.636210     0.000000 
   7.475000    68.398726     0.014620    70.620702     0.000000 
   7.480000    69.887780     0.014309    70.605158     0.000000 
   7.485000    68.133558     0.014677    70.589579     0.000000 
   7.490000    69.516706     0.014385    70.573965     0.000000 
   7.495000    67.265869     0.014866    70.558315     0.000000 
   7.500000    68.960753     0.014501    70.542631     0.000000 
   7.505000    68.528671     0.014592    70.526911     0.000000 
   7.510000    68.944701     0.014504    70.511157     0.000000 
   7.515000    69.047466     0.014483    70.495368     0.000000 
   7.520000    69.300004     0.014430    70.479545     0.000000 
   7.525000    68.330632     0.014635    70.463687     0.000000 
   7.530000    68.227631     0.014657    70.447794     0.000000 
   7.535000    68.883443     0.014517    70.431868     0.000000 
   7.540000    67.992204     0.014708    70.415907     0.000000 
   7.545000    68.670125     0.014562    70.399911     0.000000 
   7.550000    68.671007     0.014562    70.383882     0.000000 
   7.555000    70.261273     0.014233    70.367819     0.000000 
   7.560000    68.488884     0.014601    70.351723     0.000000 
   7.565000    67.978406     0.014711    70.335592     0.000000 
   7.570000    70.815352     0.014121    70.319428     0.000000 
   7.575000    68.979056     0.014497    70.303231     0.000000 
   7.580000    67.780875     0.014753    70.287000     0.000000 
   7.585000    67.313895     0.014856    70.270736     0.000000 
   7.590000    69.641883     0.014359    70.254438     0.000000 
   7.595000    69.205914     0.014450    70.238108     0.000000 
   7.600000    67.313230     0.014856    70.221745     0.000000 
   7.605000    68.091719     0.014686    70.205348     0.000000 
   7.610000    68.599200     0.014577    70.188920     0.000000 
   7.615000    68.569397     0.014584    70.172458     0.000000 
   7.620000    69.044724     0.014483    70.155964     0.000000 
   7.625000    68.728666     0.014550    70.139437     0.000000 
   7.630000    68.039429     0.014697    70.122878     0.000000 
   7.635000    68.271973     0.014647    70.106287     0.000000 
   7.640000    68.167544     0.014670    70.089663     0.000000 
   7.645000    70.182064     0.014249    70.073008     0.000000 
   7.650000    69.352382     0.014419    70.056321     0.000000 
   7.655000    68.387185     0.014623    70.039601     0.000000 
   7.660000    68.725255     0.014551    70.022850     0.000000 
   7.665000    69.238712     0.014443    70.006068     0.000000 
   7.670000    68.549446     0.014588    69.989254     0.000000 
   7.675000    67.999351     0.014706    69.972408     0.000000 
   7.680000    67.819683     0.014745    69.955531     0.000000 
   7.685000    69.386275     0.014412    69.938623     0.000000 
   7.690000    67.614207     0.014790    69.921684     0.000000 
   7.695000    68.805876     0.014534    69.904714     0.000000 
   7.700000    67.186406     0.014884    69.887713     0.000000 
   7.705000    67.778279     0.014754    69.870681     0.000000 
   7.710000    70.744886     0.014135    69.853618     0.000000 
   7.715000    68.534472     0.014591    69.836525     0.000000 
   7.720000    68.498603     0.014599    69.819401     0.000000 
   7.725000    69.111381     0.014469    69.802247     0.000000 
   7.730000    69.275031     0.014435    69.785062     0.000000 
   7.735000    69.288693     0.014432    69.767847     0.000000 
   7.740000    68.314956     0.014638    69.750602     0.000000 
   7.745000    68.296025     0.014642    69.733328     0.000000 
   7.750000    69.419556     0.014405    69.716023     0.000000 
   7.755000    67.752039     0.014760    69.698688     0.000000 
   7.760000    67.405862     0.014836    69.681324     0.000000 
   7.765000    68.216258     0.014659    69.663930     0.000000 
   7.770000    68.131870     0.014677    69.646507     0.000000 
   7.775000    67.743747     0.014762    69.629054     0.000000 
   7.780000    70.444019     0.014196    69.611572     0.000000 
   7.785000    68.075101     0.014690    69.594060     0.000000 
   7.790000    70.206624     0.014244    69.576520     0.000000 
   7.795000    68.116323     0.014681    69.558951     0.000000 
   7.800000    69.200757     0.014451    69.541352     0.000000 
   7.805000    70.852522     0.014114    69.523725     0.000000 
   7.810000    68.491418     0.014600    69.506070     0.000000 
   7.815000    70.360873     0.014212    69.488385     0.000000 
   7.820000    69.310240     0.014428    69.470672     0.000000 
   7.825000    68.266599     0.014648    69.452931     0.000000 
   7.830000    67.863725     0.014735    69.435162     0.000000 
   7.835000    68.689953     0.014558    69.417364     0.000000 
   7.840000    67.707924     0.014769    69.399538     0.000000 
   7.845000    68.877071     0.014519    69.381684     0.000000 
   7.850000    69.073670     0.014477    69.363803     0.000000 
   7.855000    69.183444     0.014454    69.345893     0.000000 
   7.860000    68.757181     0.014544    69.327956     0.000000 
   7.865000    68.631931     0.014570    69.309991     0.000000 
   7.870000    68.471919     0.014605    69.291999     0.000000 
   7.875000    69.471640     0.014394    69.273979     0.000000 
   7.880000    68.591571     0.014579    69.255932     0.000000 
   7.885000    68.192700     0.014664    69.237858     0.000000 
   7.890000    69.789501     0.014329    69.219757     0.000000 
   7.895000    67.791431     0.014751    69.201629     0.000000 
   7.900000    68.914536     0.014511    69.183474     0.000000 
   7.905000    68.783381     0.014538    69.165292     0.000000 
   7.910000    68.372609     0.014626    69.147084     0.000000 
   7.915000    68.478638     0.014603    69.128849     0.000000 
   7.920000    68.507454     0.014597    69.110587     0.000000 
   7.925000    69.341720     0.014421    69.092299     0.000000 
   7.930000    66.830048     0.014963    69.073985     0.000000 
   7.935000    69.654934     0.014356    69.055645     0.000000 
   7.940000    68.801915     0.014534    69.037278     0.000000 
   7.945000    70.807591     0.014123    69.018886     0.000000 
   7.950000    68.929037     0.014508    69.000468     0.000000 
   7.955000    69.324719     0.014425    68.982024     0.000000 
   7.960000    69.419427     0.014405    68.963554     0.000000 
   7.965000    69.028208     0.014487    68.945059     0.000000 
   7.970000    69.429051     0.014403    68.926538     0.000000 
   7.975000    68.705803     0.014555    68.907992     0.000000 
   7.980000    69.534839     0.014381    68.889420     0.000000 
   7.985000    69.517946     0.014385    68.870824     0.000000 
   7.990000    67.536326     0.014807    68.852202     0.000000 
   7.995000    69.792277     0.014328    68.833555     0.000000 
   8.000000    68.679463     0.014560    68.814884     0.000000 
   8.005000    67.842152     0.014740    68.796187     0.000000 
   8.010000    68.563719     0.014585    68.777466     0.000000 
   8.015000    69.687332     0.014350    68.758721     0.000000 
   8.020000    68.663269     0.014564    68.739951     0.000000 
   8.025000    69.002283     0.014492    68.721156     0.000000 
   8.030000    69.709150     0.014345    68.702338     0.000000 
   8.035000    69.472192     0.014394    68.683495     0.000000 
   8.040000    68.017770     0.014702    68.664628     0.000000 
   8.045000    68.926131     0.014508    68.645737     0.000000 
   8.050000    69.829195     0.014321    68.626822     0.000000 
   8.055000    68.044412     0.014696    68.607884     0.000000 
   8.060000    69.076927     0.014477    68.588922     0.000000 
   8.065000    69.059004     0.014480    68.569936     0.000000 
   8.070000    68.653931     0.014566    68.550927     0.000000 
   8.075000    66.983066     0.014929    68.531894     0.000000 
   8.080000    69.532346     0.014382    68.512838     0.000000 
   8.085000    68.125560     0.014679    68.493759     0.000000 
   8.090000    68.024554     0.014701    68.474657     0.000000 
   8.095000    67.919066     0.014723    68.455532     0.000000 
   8.100000    67.448025     0.014826    68.436384     0.000000 
   8.105000    68.237822     0.014655    68.417214     0.000000 
   8.110000    67.879475     0.014732    68.398020     0.000000 
   8.115000    67.870698     0.014734    68.378804     0.000000 
   8.120000    67.622339     0.014788    68.359566     0.000000 
   8.125000    67.947757     0.014717    68.340305     0.000000 
   8.130000    67.975754     0.014711    68.321022     0.000000 
   8.135000    67.560043     0.014802    68.301717     0.000000 
   8.140000    68.663494     0.014564    68.282390     0.000000 
   8.145000    68.962834     0.014501    68.263041     0.000000 
   8.150000    68.536051     0.014591    68.243670     0.000000 
   8.155000    67.359506     0.014846    68.224277     0.000000 
   8.160000    69.821286     0.014322    68.204863     0.000000 
   8.165000    71.621074     0.013962    68.185427     0.000000 
   8.170000    68.961740     0.014501    68.165969     0.000000 
   8.175000    68.978284     0.014497    68.146491     0.000000 
   8.180000    68.801718     0.014535    68.126991     0.000000 
   8.185000    68.387403     0.014623    68.107470     0.000000 
   8.190000    68.993329     0.014494    68.087927     0.000000 
   8.195000    69.091582     0.014474    68.068364     0.000000 
   8.200000    68.713377     0.014553    68.048780     0.000000 
   8.205000    69.173556     0.014456    68.029175     0.000000 
   8.210000    68.167306     0.014670    68.009550     0.000000 
   8.215000    68.534852     0.014591    67.989904     0.000000 
   8.220000    68.391885     0.014622    67.970238     0.000000 
   8.225000    69.210079     0.014449    67.950551     0.000000 
   8.230000    68.808402     0.014533    67.930844     0.000000 
   8.235000    67.839039     0.014741    67.911117     0.000000 
   8.240000    69.200948     0.014451    67.891370     0.000000 
   8.245000    69.753574     0.014336    67.871603     0.000000 
   8.250000    69.206372     0.014450    67.851816     0.000000 
   8.255000    68.981617     0.014497    67.832010     0.000000 
   8.260000    69.695735     0.014348    67.812183     0.000000 
   8.265000    68.799701     0.014535    67.792338     0.000000 
   8.270000    69.382693     0.014413    67.772473     0.000000 
   8.275000    68.318772     0.014637    67.752588     0.000000 
   8.280000    69.162917     0.014459    67.732685     0.000000 
   8.285000    68.544963     0.014589    67.712762     0.000000 
   8.290000    68.964093     0.014500    67.692820     0.000000 
   8.295000    68.893744     0.014515    67.672859     0.000000 
   8.300000    68.397210     0.014620    67.652880     0.000000 
   8.305000    69.384002     0.014413    67.632882     0.000000 
   8.310000    68.949678     0.014503    67.612865     0.000000 
   8.315000    68.248670     0.014652    67.592829     0.000000 
   8.320000    67.951601     0.014716    67.572776     0.000000 
   8.325000    68.174508     0.014668    67.552704     0.000000 
   8.330000    67.745431     0.014761    67.532614     0.000000 
   8.335000    68.333557     0.014634    67.512505     0.000000 
   8.340000    69.422694     0.014405    67.492379     0.000000 
   8.345000    68.793791     0.014536    67.472235     0.000000 
   8.350000    68.922367     0.014509    67.452073     0.000000 
   8.355000    69.155790     0.014460    67.431894     0.000000 
   8.360000    68.725353     0.014551    67.411697     0.000000 
   8.365000    68.378444     0.014624    67.391482     0.000000 
   8.370000    66.553920     0.015025    67.371250     0.000000 
   8.375000    70.257672     0.014233    67.351001     0.000000 
   8.380000    68.920964     0.014509    67.330735     0.000000 
   8.385000    66.684350     0.014996    67.310451     0.000000 
   8.390000    68.468684     0.014605    67.290151     0.000000 
   8.395000    69.302273     0.014430    67.269834     0.000000 
   8.400000    68.981455     0.014497    67.249500     0.000000 
   8.405000    68.092336     0.014686    67.229149     0.000000 
   8.410000    68.687012     0.014559    67.208782     0.000000 
   8.415000    69.318411     0.014426    67.188399     0.000000 
   8.420000    68.648455     0.014567    67.167999     0.000000 
   8.425000    68.636029     0.014570    67.147583     0.000000 
   8.430000    68.475718     0.014604    67.127151     0.000000 
   8.435000    69.710174     0.014345    67.106703     0.000000 
   8.440000    67.845884     0.014739    67.086239     0.000000 
   8.445000    68.569981     0.014584    67.065759     0.000000 
   8.450000    67.182913     0.014885    67.045264     0.000000 
   8.455000    69.197564     0.014451    67.024753     0.000000 
   8.460000    68.230882     0.014656    67.004226     0.000000 
   8.465000    68.502474     0.014598    66.983685     0.000000 
   8.470000    67.887164     0.014730    66.963128     0.000000 
   8.475000    69.271635     0.014436    66.942555     0.000000 
   8.480000    69.299319     0.014430    66.921968     0.000000 
   8.485000    70.012702     0.014283    66.901366     0.000000 
   8.490000    70.106558     0.014264    66.880749     0.000000 
   8.495000    67.498676     0.014815    66.860117     0.000000 
   8.500000    69.504967     0.014387    66.839471     0.000000 
   8.505000    68.092821     0.014686    66.818810     0.000000 
   8.510000    68.151209     0.014673    66.798135     0.000000 
   8.515000    69.738518     0.014339    66.777445     0.000000 
   8.520000    68.839625     0.014527    66.756741     0.000000 
   8.525000    67.769420     0.014756    66.736024     0.000000 
   8.530000    69.482255     0.014392    66.715292     0.000000 
   8.535000    70.781759     0.014128    66.694546     0.000000 
   8.540000    68.877184     0.014519    66.673787     0.000000 
   8.545000    69.323333     0.014425    66.653014     0.000000 
   8.550000    68.610039     0.014575    66.632227     0.000000 
   8.555000    70.395835     0.014205    66.611427     0.000000 
   8.560000    68.316863     0.014638    66.590614     0.000000 
   8.565000    67.857370     0.014737    66.569788     0.000000 
   8.570000    70.185453     0.014248    66.548948     0.000000 
   8.575000    68.660941     0.014564    66.535420     0.000000 
   8.580000    70.671407     0.014150    66.514563     0.000000 
   8.585000    69.527503     0.014383    66.493694     0.000000 
   8.590000    69.389263     0.014411    66.472812     0.000000 
   8.595000    68.625438     0.014572    66.451917     0.000000 
   8.600000    68.686067     0.014559    66.431010     0.000000 
   8.605000    68.642629     0.014568    66.410091     0.000000 
   8.610000    68.562093     0.014585    66.389160     0.000000 
   8.615000    70.382172     0.014208    66.368216     0.000000 
   8.620000    68.844619     0.014525    66.347261     0.000000 
   8.625000    70.983493     0.014088    66.326294     0.000000 
   8.630000    69.087552     0.014474    66.305315     0.000000 
   8.635000    68.780517     0.014539    66.284324     0.000000 
   8.640000    70.058791     0.014274    66.263322     0.000000 
   8.645000    68.942191     0.014505    66.242308     0.000000 
   8.650000    68.803421     0.014534    66.221283     0.000000 
   8.655000    71.461713     0.013994    66.200247     0.000000 
   8.660000    68.404284     0.014619    66.179200     0.000000 
   8.665000    68.462418     0.014607    66.158142     0.000000 
   8.670000    69.432507     0.014402    66.137073     0.000000 
   8.675000    70.737405     0.014137    66.121220     0.000000 
   8.680000    70.492939     0.014186    66.100136     0.000000 
   8.685000    70.755925     0.014133    66.079042     0.000000 
   8.690000    69.251645     0.014440    66.057937     0.000000 
   8.695000    70.622480     0.014160    66.036821     0.000000 
   8.700000    71.824469     0.013923    66.015696     0.000000 
   8.705000    68.445684     0.014610    65.994561     0.000000 
   8.710000    70.815129     0.014121    65.973416     0.000000 
   8.715000    69.369464     0.014416    65.952261     0.000000 
   8.720000    68.764890     0.014542    65.931096     0.000000 
   8.725000    69.835948     0.014319    65.909922     0.000000 
   8.730000    69.012526     0.014490    65.888738     0.000000 
   8.735000    70.100327     0.014265    65.867545     0.000000 
   8.740000    69.401353     0.014409    65.846343     0.000000 
   8.745000    70.648175     0.014155    65.825132     0.000000 
   8.750000    71.090354     0.014067    65.803912     0.000000 
   8.755000    70.162050     0.014253    65.782683     0.000000 
   8.760000    70.339100     0.014217    65.761445     0.000000 
   8.765000    70.447948     0.014195    65.740198     0.000000 
   8.770000    70.843124     0.014116    65.718944     0.000000 
   8.775000    70.124525     0.014260    65.697681     0.000000 
   8.780000    69.868128     0.014313    65.676409     0.000000 
   8.785000    70.785155     0.014127    65.655130     0.000000 
   8.790000    69.476586     0.014393    65.633842     0.000000 
   8.795000    71.431032     0.014000    65.612547     0.000000 
   8.800000    69.776057     0.014332    65.591244     0.000000 
   8.805000    70.203624     0.014244    65.569933     0.000000 
   8.810000    69.895445     0.014307    65.548615     0.000000 
   8.815000    69.027946     0.014487    65.527289     0.000000 
   8.820000    70.294665     0.014226    65.505956     0.000000 
   8.825000    70.563835     0.014172    65.484616     0.000000 
   8.830000    70.835806     0.014117    65.463270     0.000000 
   8.835000    70.954986     0.014093    65.441916     0.000000 
   8.840000    71.578940     0.013971    65.420555     0.000000 
   8.845000    69.407769     0.014408    65.399188     0.000000 
   8.850000    70.225462     0.014240    65.377814     0.000000 
   8.855000    70.744750     0.014135    65.356434     0.000000 
   8.860000    71.966110     0.013895    65.335048     0.000000 
   8.865000    71.392730     0.014007    65.313655     0.000000 
   8.870000    70.521219     0.014180    65.292257     0.000000 
   8.875000    70.200941     0.014245    65.270852     0.000000 
   8.880000    71.315118     0.014022    65.249442     0.000000 
   8.885000    69.344263     0.014421    65.228027     0.000000 
   8.890000    70.126334     0.014260    65.206606     0.000000 
   8.895000    70.475326     0.014189    65.185179     0.000000 
   8.900000    69.772606     0.014332    65.163747     0.000000 
   8.905000    69.768043     0.014333    65.142311     0.000000 
   8.910000    70.375107     0.014210    65.120869     0.000000 
   8.915000    69.585635     0.014371    65.099422     0.000000 
   8.920000    70.208160     0.014243    65.077971     0.000000 
   8.925000    69.446027     0.014400    65.056515     0.000000 
   8.930000    69.990260     0.014288    65.035055     0.000000 
   8.935000    71.108294     0.014063    65.013590     0.000000 
   8.940000    68.771327     0.014541    64.992122     0.000000 
   8.945000    70.146979     0.014256    64.970649     0.000000 
   8.950000    70.558312     0.014173    64.949172     0.000000 
   8.955000    70.379304     0.014209    64.927692     0.000000 
   8.960000    68.482409     0.014602    64.906208     0.000000 
   8.965000    69.966415     0.014293    64.884721     0.000000 
   8.970000    70.226624     0.014240    64.863230     0.000000 
   8.975000    69.722272     0.014343    64.841736     0.000000 
   8.980000    68.918815     0.014510    64.820239     0.000000 
   8.985000    70.690336     0.014146    64.798739     0.000000 
   8.990000    70.204622     0.014244    64.777236     0.000000 
   8.995000    69.928963     0.014300    64.755731     0.000000 
   9.000000    70.871409     0.014110    64.734223     0.000000 
   9.005000    70.201726     0.014245    64.712713     0.000000 
   9.010000    69.848266     0.014317    64.691200     0.000000 
   9.015000    69.320224     0.014426    64.669686     0.000000 
   9.020000    70.785184     0.014127    64.648169     0.000000 
   9.025000    69.266245     0.014437    64.643398     0.000000 
   9.030000    70.242033     0.014236    64.621898     0.000000 
   9.035000    70.280119     0.014229    64.600396     0.000000 
   9.040000    69.110906     0.014469    64.578893     0.000000 
   9.045000    69.516999     0.014385    64.557388     0.000000 
   9.050000    70.955228     0.014093    64.535883     0.000000 
   9.055000    68.992887     0.014494    64.514376     0.000000 
   9.060000    69.337919     0.014422    64.492869     0.000000 
   9.065000    69.587761     0.014370    64.471362     0.000000 
   9.070000    69.363890     0.014417    64.449853     0.000000 
   9.075000    68.186775     0.014666    64.428345     0.000000 
   9.080000    70.430680     0.014198    64.406836     0.000000 
   9.085000    70.154813     0.014254    64.385328     0.000000 
   9.090000    68.181785     0.014667    64.363820     0.000000 
   9.095000    68.550179     0.014588    64.342312     0.000000 
   9.100000    68.901488     0.014513    64.320804     0.000000 
   9.105000    68.963053     0.014501    64.299297     0.000000 
   9.110000    69.449735     0.014399    64.277791     0.000000 
   9.115000    68.139448     0.014676    64.256286     0.000000 
   9.120000    67.880477     0.014732    64.234782     0.000000 
   9.125000    68.825545     0.014529    64.213279     0.000000 
   9.130000    69.858988     0.014315    64.191778     0.000000 
   9.135000    68.586788     0.014580    64.170278     0.000000 
   9.140000    69.526717     0.014383    64.148780     0.000000 
   9.145000    69.213058     0.014448    64.127284     0.000000 
   9.150000    68.511828     0.014596    64.105790     0.000000 
   9.155000    68.466507     0.014606    64.084298     0.000000 
   9.160000    68.958316     0.014502    64.062808     0.000000 
   9.165000    67.042012     0.014916    64.041321     0.000000 
   9.170000    69.617081     0.014364    64.019837     0.000000 
   9.175000    67.555142     0.014803    63.998356     0.000000 
   9.180000    68.735925     0.014548    63.976877     0.000000 
   9.185000    68.815102     0.014532    63.955402     0.000000 
   9.190000    68.084675     0.014688    63.933931     0.000000 
   9.195000    66.706901     0.014991    63.912463     0.000000 
   9.200000    68.388160     0.014622    63.890998     0.000000 
   9.205000    66.897656     0.014948    63.869538     0.000000 
   9.210000    69.399372     0.014409    63.848081     0.000000 
   9.215000    69.022446     0.014488    63.826629     0.000000 
   9.220000    68.425757     0.014614    63.805182     0.000000 
   9.225000    68.452867     0.014609    63.783738     0.000000 
   9.230000    66.512542     0.015035    63.762300     0.000000 
   9.235000    67.431497     0.014830    63.740867     0.000000 
   9.240000    67.181916     0.014885    63.719438     0.000000 
   9.245000    66.527864     0.015031    63.698015     0.000000 
   9.250000    65.936899     0.015166    63.676598     0.000000 
   9.255000    68.413086     0.014617    63.655186     0.000000 
   9.260000    68.927700     0.014508    63.633780     0.000000 
   9.265000    67.121941     0.014898    63.612380     0.000000 
   9.270000    67.455230     0.014825    63.590987     0.000000 
   9.275000    68.351768     0.014630    63.569599     0.000000 
   9.280000    67.407549     0.014835    63.548219     0.000000 
   9.285000    67.296348     0.014860    63.526845     0.000000 
   9.290000    68.036655     0.014698    63.505478     0.000000 
   9.295000    67.621904     0.014788    63.484118     0.000000 
   9.300000    68.509110     0.014597    63.462766     0.000000 
   9.305000    67.943061     0.014718    63.441421     0.000000 
   9.310000    67.663490     0.014779    63.420084     0.000000 
   9.315000    68.703472     0.014555    63.398755     0.000000 
   9.320000    66.840162     0.014961    63.377434     0.000000 
   9.325000    68.454490     0.014608    63.356121     0.000000 
   9.330000    66.174895     0.015111    63.340780     0.000000 
   9.335000    66.390650     0.015062    63.319492     0.000000 
   9.340000    66.356934     0.015070    63.298212     0.000000 
   9.345000    66.964584     0.014933    63.276942     0.000000 
   9.350000    65.270994     0.015321    63.255681     0.000000 
   9.355000    66.560404     0.015024    63.234429     0.000000 
   9.360000    66.166455     0.015113    63.213187     0.000000 
   9.365000    68.360287     0.014628    63.191955     0.000000 
   9.370000    66.514351     0.015034    63.170734     0.000000 
   9.375000    65.265921     0.015322    63.149523     0.000000 
   9.380000    66.939719     0.014939    63.128322     0.000000 
   9.385000    64.866853     0.015416    63.107132     0.000000 
   9.390000    65.958194     0.015161    63.085954     0.000000 
   9.395000    67.912125     0.014725    63.064786     0.000000 
   9.400000    64.139647     0.015591    63.043630     0.000000 
   9.405000    66.487823     0.015040    63.022486     0.000000 
   9.410000    65.197123     0.015338    63.001354     0.000000 
   9.415000    65.951257     0.015163    62.980234     0.000000 
   9.420000    66.377778     0.015065    62.959126     0.000000 
   9.425000    66.522349     0.015033    62.938031     0.000000 
   9.430000    65.257899     0.015324    62.916948     0.000000 
   9.435000    66.593792     0.015016    62.895879     0.000000 
   9.440000    66.247089     0.015095    62.874823     0.000000 
   9.445000    65.806549     0.015196    62.853780     0.000000 
   9.450000    64.431825     0.015520    62.832752     0.000000 
   9.455000    65.375296     0.015296    62.811737     0.000000 
   9.460000    65.013233     0.015381    62.790736     0.000000 
   9.465000    65.677224     0.015226    62.769750     0.000000 
   9.470000    63.184961     0.015827    62.748779     0.000000 
   9.475000    64.193606     0.015578    62.727823     0.000000 
   9.480000    64.239808     0.015567    62.706882     0.000000 
   9.485000    64.239555     0.015567    62.685956     0.000000 
   9.490000    65.770870     0.015204    62.665046     0.000000 
   9.495000    65.427311     0.015284    62.644152     0.000000 
   9.500000    63.463265     0.015757    62.623274     0.000000 
   9.505000    64.352394     0.015539    62.602413     0.000000 
   9.510000    65.138119     0.015352    62.581568     0.000000 
   9.515000    63.686944     0.015702    62.560741     0.000000 
   9.520000    66.787529     0.014973    62.539930     0.000000 
   9.525000    65.119617     0.015356    62.519137     0.000000 
   9.530000    65.771815     0.015204    62.498362     0.000000 
   9.535000    64.546723     0.015493    62.477605     0.000000 
   9.540000    63.382037     0.015777    62.456867     0.000000 
   9.545000    63.151763     0.015835    62.436146     0.000000 
   9.550000    64.798006     0.015433    62.415445     0.000000 
   9.555000    66.244979     0.015095    62.394763     0.000000 
   9.560000    63.851226     0.015661    62.374100     0.000000 
   9.565000    66.150018     0.015117    62.353457     0.000000 
   9.570000    64.147839     0.015589    62.332834     0.000000 
   9.575000    64.146896     0.015589    62.312232     0.000000 
   9.580000    64.323328     0.015546    62.291649     0.000000 
   9.585000    65.752301     0.015209    62.271088     0.000000 
   9.590000    65.366456     0.015298    62.250548     0.000000 
   9.595000    63.992072     0.015627    62.230029     0.000000 
   9.600000    65.162592     0.015346    62.209532     0.000000 
   9.605000    64.480397     0.015509    62.189057     0.000000 
   9.610000    63.000297     0.015873    62.168605     0.000000 
   9.615000    64.284010     0.015556    62.148175     0.000000 
   9.620000    65.882662     0.015179    62.127768     0.000000 
   9.625000    65.181109     0.015342    62.107384     0.000000 
   9.630000    63.634174     0.015715    62.087024     0.000000 
   9.635000    64.893612     0.015410    62.066688     0.000000 
   9.640000    64.145869     0.015589    62.046376     0.000000 
   9.645000    65.030006     0.015378    62.026089     0.000000 
   9.650000    64.476797     0.015509    62.005826     0.000000 
   9.655000    63.856179     0.015660    61.985589     0.000000 
   9.660000    65.041491     0.015375    61.965377     0.000000 
   9.665000    62.632007     0.015966    61.945191     0.000000 
   9.670000    63.075969     0.015854    61.925031     0.000000 
   9.675000    63.901587     0.015649    61.904898     0.000000 
   9.680000    64.854611     0.015419    61.884792     0.000000 
   9.685000    65.008851     0.015383    61.864713     0.000000 
   9.690000    64.517493     0.015500    61.844661     0.000000 
   9.695000    65.539040     0.015258    61.824638     0.000000 
   9.700000    63.459989     0.015758    61.804643     0.000000 
   9.705000    63.826833     0.015667    61.784676     0.000000 
   9.710000    63.492742     0.015750    61.764739     0.000000 
   9.715000    65.504818     0.015266    61.744831     0.000000 
   9.720000    63.127661     0.015841    61.724953     0.000000 
   9.725000    64.563544     0.015489    61.705105     0.000000 
   9.730000    63.527677     0.015741    61.685287     0.000000 
   9.735000    62.465610     0.016009    61.665500     0.000000 
   9.740000    63.361264     0.015783    61.645745     0.000000 
   9.745000    63.715275     0.015695    61.626021     0.000000 
   9.750000    63.355589     0.015784    61.606329     0.000000 
   9.755000    62.655604     0.015960    61.586670     0.000000 
   9.760000    63.296083     0.015799    61.567044     0.000000 
   9.765000    62.954838     0.015884    61.547451     0.000000 
   9.770000    63.842703     0.015663    61.527892     0.000000 
   9.775000    63.602834     0.015723    61.508366     0.000000 
   9.780000    64.026275     0.015619    61.488876     0.000000 
   9.785000    63.651851     0.015710    61.469420     0.000000 
   9.790000    64.176470     0.015582    61.450000     0.000000 
   9.795000    62.800040     0.015924    61.430615     0.000000 
   9.800000    64.520635     0.015499    61.411267     0.000000 
   9.805000    62.463731     0.016009    61.391955     0.000000 
   9.810000    63.019545     0.015868    61.372680     0.000000 
   9.815000    64.315153     0.015548    61.353443     0.000000 
   9.820000    62.579306     0.015980    61.334244     0.000000 
   9.825000    62.773612     0.015930    61.315084     0.000000 
   9.830000    63.012406     0.015870    61.295962     0.000000 
   9.835000    63.131240     0.015840    61.276880     0.000000 
   9.840000    62.028132     0.016122    61.257837     0.000000 
   9.845000    62.072067     0.016110    61.238835     0.000000 
   9.850000    63.216552     0.015819    61.219874     0.000000 
   9.855000    64.088758     0.015603    61.200954     0.000000 
   9.860000    62.759017     0.015934    61.182076     0.000000 
   9.865000    63.423203     0.015767    61.163240     0.000000 
   9.870000    62.768178     0.015932    61.144447     0.000000 
   9.875000    62.795257     0.015925    61.125698     0.000000 
   9.880000    63.696820     0.015699    61.106992     0.000000 
   9.885000    63.489472     0.015751    61.088331     0.000000 
   9.890000    63.862516     0.015659    61.069714     0.000000 
   9.895000    63.022433     0.015867    61.051143     0.000000 
   9.900000    61.507700     0.016258    61.032618     0.000000 
   9.905000    62.107437     0.016101    61.014139     0.000000 
   9.910000    61.871738     0.016162    60.995707     0.000000 
   9.915000    63.294862     0.015799    60.977323     0.000000 
   9.920000    62.167913     0.016085    60.958987     0.000000 
   9.925000    61.854028     0.016167    60.940700     0.000000 
   9.930000    62.191242     0.016079    60.922462     0.000000 
   9.935000    61.751104     0.016194    60.904274     0.000000 
   9.940000    62.423463     0.016020    60.886136     0.000000 
   9.945000    62.153647     0.016089    60.869082     0.000000 
   9.950000    61.912426     0.016152    60.851048     0.000000 
   9.955000    63.318588     0.015793    60.833067     0.000000 
   9.960000    61.787650     0.016184    60.815138     0.000000 
   9.965000    61.342294     0.016302    60.797263     0.000000 
   9.970000    62.210894     0.016074    60.779442     0.000000 
   9.975000    62.491916     0.016002    60.761676     0.000000 
   9.980000    60.356268     0.016568    60.743966     0.000000 
   9.985000    62.837511     0.015914    60.726311     0.000000 
   9.990000    60.007731     0.016665    60.708713     0.000000 
   9.995000    61.935569     0.016146    60.691173     0.000000 
  10.000000    61.552820     0.016246    60.673690     0.000000 
  10.005000    61.700579     0.016207    60.656266     0.000000 
  10.010000    61.993150     0.016131    60.638902     0.000000 
  10.015000    61.165771     0.016349    60.621598     0.000000 
  10.020000    61.801125     0.016181    60.604355     0.000000 
  10.025000    62.320621     0.016046    60.587173     0.000000 
  10.030000    60.940783     0.016409    60.570054     0.000000 
  10.035000    61.290564     0.016316    60.552997     0.000000 
  10.040000    62.844487     0.015912    60.536004     0.000000 
  10.045000    61.980156     0.016134    60.519076     0.000000 
  10.050000    61.218747     0.016335    60.502213     0.000000 
  10.055000    61.194375     0.016341    60.485417     0.000000 
  10.060000    61.350574     0.016300    60.468687     0.000000 
  10.065000    60.591531     0.016504    60.452024     0.000000 
  10.070000    61.477236     0.016266    60.435430     0.000000 
  10.075000    60.353633     0.016569    60.418906     0.000000 
  10.080000    62.032534     0.016121    60.402451     0.000000 
  10.085000    61.065361     0.016376    60.386067     0.000000 
  10.090000    61.037140     0.016383    60.369755     0.000000 
  10.095000    61.771544     0.016189    60.353515     0.000000 
  10.100000    61.853195     0.016167    60.337349     0.000000 
  10.105000    61.203527     0.016339    60.321258     0.000000 
  10.110000    60.977475     0.016399    60.305241     0.000000 
  10.115000    60.671630     0.016482    60.289301     0.000000 
  10.120000    61.452272     0.016273    60.273437     0.000000 
  10.125000    61.461458     0.016270    60.257652     0.000000 
  10.130000    61.196239     0.016341    60.241945     0.000000 
  10.135000    60.585120     0.016506    60.226318     0.000000 
  10.140000    61.338610     0.016303    60.210772     0.000000 
  10.145000    58.917880     0.016973    60.195307     0.000000 
  10.150000    61.277122     0.016319    60.179926     0.000000 
  10.155000    60.878420     0.016426    60.164628     0.000000 
  10.160000    59.890853     0.016697    60.149415     0.000000 
  10.165000    60.333448     0.016575    60.134287     0.000000 
  10.170000    61.833485     0.016172    60.119246     0.000000 
  10.175000    59.882864     0.016699    60.104293     0.000000 
  10.180000    59.911370     0.016691    60.089429     0.000000 
  10.185000    60.468394     0.016538    60.074655     0.000000 
  10.190000    58.973716     0.016957    60.059972     0.000000 
  10.195000    59.884517     0.016699    60.045381     0.000000 
  10.200000    59.452350     0.016820    60.030884     0.000000 
  10.205000    61.256013     0.016325    60.016481     0.000000 
  10.210000    60.063072     0.016649    60.002173     0.000000 
  10.215000    60.197520     0.016612    59.987963     0.000000 
  10.220000    60.114250     0.016635    59.973850     0.000000 
  10.225000    58.575549     0.017072    59.959836     0.000000 
  10.230000    61.287939     0.016316    59.945923     0.000000 
  10.235000    60.841848     0.016436    59.932111     0.000000 
  10.240000    60.663256     0.016484    59.918403     0.000000 
  10.245000    59.432711     0.016826    59.904798     0.000000 
  10.250000    60.244675     0.016599    59.891299     0.000000 
  10.255000    59.482365     0.016812    59.877906     0.000000 
  10.260000    59.588571     0.016782    59.864622     0.000000 
  10.265000    59.444539     0.016822    59.851447     0.000000 
  10.270000    60.010430     0.016664    59.838383     0.000000 
  10.275000    61.423082     0.016281    59.825431     0.000000 
  10.280000    58.964117     0.016959    59.812593     0.000000 
  10.285000    60.198242     0.016612    59.799870     0.000000 
  10.290000    60.804166     0.016446    59.787263     0.000000 
  10.295000    60.044822     0.016654    59.774774     0.000000 
  10.300000    59.915112     0.016690    59.762405     0.000000 
  10.305000    59.499863     0.016807    59.750157     0.000000 
  10.310000    60.240845     0.016600    59.738031     0.000000 
  10.315000    58.086554     0.017216    59.726029     0.000000 
  10.320000    59.294030     0.016865    59.714153     0.000000 
  10.325000    58.884435     0.016982    59.702404     0.000000 
  10.330000    58.594923     0.017066    59.690784     0.000000 
  10.335000    59.838155     0.016712    59.679294     0.000000 
  10.340000    60.253608     0.016597    59.667937     0.000000 
  10.345000    60.650630     0.016488    59.656714     0.000000 
  10.350000    59.261371     0.016874    59.645626     0.000000 
  10.355000    59.979464     0.016672    59.634676     0.000000 
  10.360000    59.020262     0.016943    59.623865     0.000000 
  10.365000    58.305900     0.017151    59.613195     0.000000 
  10.370000    59.409270     0.016832    59.602668     0.000000 
  10.375000    58.644432     0.017052    59.592286     0.000000 
  10.380000    60.500946     0.016529    59.582050     0.000000 
  10.385000    59.763780     0.016733    59.571963     0.000000 
  10.390000    57.869121     0.017280    59.562027     0.000000 
  10.395000    58.702356     0.017035    59.552243     0.000000 
  10.400000    59.378269     0.016841    59.542614     0.000000 
  10.405000    59.579454     0.016784    59.533141     0.000000 
  10.410000    58.481012     0.017100    59.523827     0.000000 
  10.415000    59.448690     0.016821    59.514674     0.000000 
  10.420000    59.531173     0.016798    59.505684     0.000000 
  10.425000    60.314218     0.016580    59.496860     0.000000 
  10.430000    58.181530     0.017188    59.488202     0.000000 
  10.435000    58.442899     0.017111    59.479715     0.000000 
  10.440000    59.404471     0.016834    59.471399     0.000000 
  10.445000    59.077601     0.016927    59.463258     0.000000 
  10.450000    59.914366     0.016690    59.455293     0.000000 
  10.455000    59.112886     0.016917    59.447508     0.000000 
  10.460000    58.615058     0.017060    59.439904     0.000000 
  10.465000    59.586838     0.016782    59.432485     0.000000 
  10.470000    58.887968     0.016981    59.425252     0.000000 
  10.475000    58.421661     0.017117    59.418208     0.000000 
  10.480000    59.227475     0.016884    59.411356     0.000000 
  10.485000    59.686980     0.016754    59.404699     0.000000 
  10.490000    58.800489     0.017007    59.398239     0.000000 
  10.495000    59.149651     0.016906    59.391979     0.000000 
  10.500000    58.582850     0.017070    59.385922     0.000000 
  10.505000    57.617275     0.017356    59.380070     0.000000 
  10.510000    57.981412     0.017247    59.374428     0.000000 
  10.515000    59.428710     0.016827    59.368996     0.000000 
  10.520000    58.749584     0.017021    59.363780     0.000000 
  10.525000    59.692108     0.016753    59.358781     0.000000 
  10.530000    57.899054     0.017271    59.354003     0.000000 
  10.535000    59.120312     0.016915    59.349449     0.000000 
  10.540000    58.665951     0.017046    59.345122     0.000000 
  10.545000    58.604805     0.017063    59.341025     0.000000 
  10.550000    59.486819     0.016810    59.337162     0.000000 
  10.555000    59.322307     0.016857    59.333537     0.000000 
  10.560000    58.809231     0.017004    59.330152     0.000000 
  10.565000    58.256392     0.017165    59.327012     0.000000 
  10.570000    59.477498     0.016813    59.324119     0.000000 
  10.575000    58.926076     0.016970    59.321477     0.000000 
  10.580000    58.645147     0.017052    59.319091     0.000000 
  10.585000    60.656402     0.016486    59.316964     0.000000 
  10.590000    58.737089     0.017025    59.315100     0.000000 
  10.595000    57.465806     0.017402    59.313503     0.000000 
  10.600000    58.356371     0.017136    59.312176     0.000000 
  10.605000    58.611277     0.017062    59.311124     0.000000 
  10.610000    59.559792     0.016790    59.310351     0.000000 
  10.615000    58.556442     0.017078    59.309862     0.000000 
  10.620000    58.919330     0.016972    59.309660     0.000000 
  10.625000    58.605624     0.017063    59.309750     0.000000 
  10.630000    57.648984     0.017346    59.310136     0.000000 
  10.635000    57.671629     0.017340    59.310824     0.000000 
  10.640000    58.869424     0.016987    59.311817     0.000000 
  10.645000    56.142247     0.017812    59.313120     0.000000 
  10.650000    58.550732     0.017079    59.314739     0.000000 
  10.655000    57.743767     0.017318    59.316678     0.000000 
  10.660000    59.494608     0.016808    59.318942     0.000000 
  10.665000    59.382479     0.016840    59.321537     0.000000 
  10.670000    58.736234     0.017025    59.324467     0.000000 
  10.675000    57.878967     0.017277    59.327737     0.000000 
  10.680000    58.623795     0.017058    59.331354     0.000000 
  10.685000    58.527580     0.017086    59.335323     0.000000 
  10.690000    57.334954     0.017441    59.339649     0.000000 
  10.695000    58.631506     0.017056    59.344339     0.000000 
  10.700000    57.076891     0.017520    59.349397     0.000000 
  10.705000    57.687050     0.017335    59.354831     0.000000 
  10.710000    57.836361     0.017290    59.360646     0.000000 
  10.715000    56.847392     0.017591    59.366848     0.000000 
  10.720000    57.089071     0.017516    59.373444     0.000000 
  10.725000    58.166213     0.017192    59.380440     0.000000 
  10.730000    58.663555     0.017046    59.387843     0.000000 
  10.735000    58.158359     0.017194    59.395660     0.000000 
  10.740000    58.000361     0.017241    59.403897     0.000000 
  10.745000    58.556007     0.017078    59.412562     0.000000 
  10.750000    58.141272     0.017199    59.421662     0.000000 
  10.755000    58.651678     0.017050    59.431204     0.000000 
  10.760000    58.301965     0.017152    59.441195     0.000000 
  10.765000    58.381110     0.017129    59.451644     0.000000 
  10.770000    59.388916     0.016838    59.462558     0.000000 
  10.775000    58.063428     0.017223    59.473945     0.000000 
  10.780000    57.201164     0.017482    59.485813     0.000000 
  10.785000    57.677672     0.017338    59.498171     0.000000 
  10.790000    58.140239     0.017200    59.511028     0.000000 
  10.795000    58.254120     0.017166    59.524391     0.000000 
  10.800000    57.314310     0.017448    59.538269     0.000000 
  10.805000    58.423069     0.017117    59.552673     0.000000 
  10.810000    57.714593     0.017327    59.567611     0.000000 
  10.815000    58.889224     0.016981    59.583092     0.000000 
  10.820000    57.349638     0.017437    59.599127     0.000000 
  10.825000    59.023477     0.016942    59.615725     0.000000 
  10.830000    58.662888     0.017047    59.632896     0.000000 
  10.835000    58.228298     0.017174    59.650651     0.000000 
  10.840000    57.707531     0.017329    59.669001     0.000000 
  10.845000    57.462221     0.017403    59.687955     0.000000 
  10.850000    58.071120     0.017220    59.710569     0.000000 
  10.855000    58.280808     0.017158    59.730772     0.000000 
  10.860000    57.640305     0.017349    59.751614     0.000000 
  10.865000    57.704719     0.017330    59.773107     0.000000 
  10.870000    58.806595     0.017005    59.795263     0.000000 
  10.875000    58.536311     0.017083    59.818096     0.000000 
  10.880000    58.265021     0.017163    59.841617     0.000000 
  10.885000    58.963336     0.016960    59.865840     0.000000 
  10.890000    58.525233     0.017087    59.890778     0.000000 
  10.895000    58.702220     0.017035    59.916444     0.000000 
  10.900000    58.720618     0.017030    59.942854     0.000000 
  10.905000    59.139858     0.016909    59.970020     0.000000 
  10.910000    58.444764     0.017110    59.997958     0.000000 
  10.915000    58.568303     0.017074    60.026683     0.000000 
  10.920000    58.361618     0.017135    60.056210     0.000000 
  10.925000    58.679691     0.017042    60.086555     0.000000 
  10.930000    58.189885     0.017185    60.117735     0.000000 
  10.935000    59.047015     0.016936    60.149765     0.000000 
  10.940000    59.114108     0.016916    60.182663     0.000000 
  10.945000    58.897330     0.016979    60.216446     0.000000 
  10.950000    59.001795     0.016949    60.251133     0.000000 
  10.955000    58.694304     0.017037    60.286741     0.000000 
  10.960000    59.145860     0.016907    60.323289     0.000000 
  10.965000    58.788915     0.017010    60.360796     0.000000 
  10.970000    57.794649     0.017303    60.399283     0.000000 
  10.975000    59.606548     0.016777    60.438770     0.000000 
  10.980000    58.306248     0.017151    60.479277     0.000000 
  10.985000    58.448641     0.017109    60.520825     0.000000 
  10.990000    59.029667     0.016941    60.563437     0.000000 
  10.995000    57.439054     0.017410    60.607136     0.000000 
  11.000000    58.773513     0.017014    60.651943     0.000000 
  11.005000    60.206196     0.016610    60.697884     0.000000 
  11.010000    59.869648     0.016703    60.744981     0.000000 
  11.015000    58.282285     0.017158    60.793261     0.000000 
  11.020000    58.052929     0.017226    60.842749     0.000000 
  11.025000    60.547395     0.016516    60.893471     0.000000 
  11.030000    61.199433     0.016340    60.945455     0.000000 
  11.035000    59.669656     0.016759    60.998727     0.000000 
  11.040000    60.269546     0.016592    61.053318     0.000000 
  11.045000    59.358246     0.016847    61.109256     0.000000 
  11.050000    60.543440     0.016517    61.166571     0.000000 
  11.055000    60.111725     0.016636    61.225295     0.000000 
  11.060000    59.194318     0.016894    61.285460     0.000000 
  11.065000    58.957221     0.016961    61.347098     0.000000 
  11.070000    59.871074     0.016703    61.410243     0.000000 
  11.075000    59.590143     0.016781    61.474931     0.000000 
  11.080000    60.322780     0.016577    61.541196     0.000000 
  11.085000    58.768462     0.017016    61.609076     0.000000 
  11.090000    59.333517     0.016854    61.678609     0.000000 
  11.095000    58.852892     0.016992    61.749834     0.000000 
  11.100000    59.904349     0.016693    61.822790     0.000000 
  11.105000    60.805604     0.016446    61.897520     0.000000 
  11.110000    60.150745     0.016625    61.974066     0.000000 
  11.115000    60.756175     0.016459    62.052472     0.000000 
  11.120000    59.842807     0.016710    62.132783     0.000000 
  11.125000    58.529989     0.017085    62.215046     0.000000 
  11.130000    62.315429     0.016047    62.299309     0.000000 
  11.135000    60.300723     0.016584    62.385622     0.000000 
  11.140000    58.791680     0.017009    62.474035     0.000000 
  11.145000    60.536446     0.016519    62.564602     0.000000 
  11.150000    61.424043     0.016280    62.657377     0.000000 
  11.155000    61.279709     0.016319    62.752416     0.000000 
  11.160000    61.377868     0.016293    62.849776     0.000000 
  11.165000    60.724608     0.016468    62.949519     0.000000 
  11.170000    60.966243     0.016403    63.051704     0.000000 
  11.175000    60.132954     0.016630    63.156397     0.000000 
  11.180000    61.356968     0.016298    63.263662     0.000000 
  11.185000    61.396632     0.016288    63.373568     0.000000 
  11.190000    61.824875     0.016175    63.486185     0.000000 
  11.195000    60.795752     0.016449    63.601586     0.000000 
  11.200000    61.629021     0.016226    63.719845     0.000000 
  11.205000    60.859415     0.016431    63.841040     0.000000 
  11.210000    61.865242     0.016164    63.965251     0.000000 
  11.215000    62.361557     0.016036    64.092561     0.000000 
  11.220000    62.330275     0.016044    64.223056     0.000000 
  11.225000    63.165651     0.015831    64.356824     0.000000 
  11.230000    62.524775     0.015994    64.493957     0.000000 
  11.235000    62.043297     0.016118    64.634551     0.000000 
  11.240000    62.139125     0.016093    64.778703     0.000000 
  11.245000    62.700889     0.015949    64.926516     0.000000 
  11.250000    62.387571     0.016029    65.078095     0.000000 
  11.255000    63.524127     0.015742    65.233550     0.000000 
  11.260000    63.250707     0.015810    65.392993     0.000000 
  11.265000    64.242860     0.015566    65.556543     0.000000 
  11.270000    63.289566     0.015800    65.724322     0.000000 
  11.275000    62.558085     0.015985    65.896454     0.000000 
  11.280000    64.446142     0.015517    66.073073     0.000000 
  11.285000    63.768546     0.015682    66.254313     0.000000 
  11.290000    63.514868     0.015744    66.440317     0.000000 
  11.295000    64.641747     0.015470    66.631230     0.000000 
  11.300000    64.388885     0.015531    66.827205     0.000000 
  11.305000    65.667847     0.015228    67.028400     0.000000 
  11.310000    63.979804     0.015630    67.234980     0.000000 
  11.315000    62.193810     0.016079    67.447115     0.000000 
  11.320000    65.784127     0.015201    67.664983     0.000000 
  11.325000    65.389478     0.015293    67.888769     0.000000 
  11.330000    64.650013     0.015468    68.118665     0.000000 
  11.335000    65.533781     0.015259    68.354871     0.000000 
  11.340000    65.297264     0.015315    68.597595     0.000000 
  11.345000    64.484031     0.015508    68.847054     0.000000 
  11.350000    67.644156     0.014783    69.103473     0.000000 
  11.355000    67.108561     0.014901    69.367089     0.000000 
  11.360000    66.878369     0.014953    69.638145     0.000000 
  11.365000    68.661979     0.014564    69.916899     0.000000 
  11.370000    68.953066     0.014503    70.203615     0.000000 
  11.375000    66.779038     0.014975    70.498574     0.000000 
  11.380000    66.653734     0.015003    70.802064     0.000000 
  11.385000    66.727460     0.014986    71.114389     0.000000 
  11.390000    68.630408     0.014571    71.435865     0.000000 
  11.395000    68.775233     0.014540    71.766823     0.000000 
  11.400000    70.118445     0.014262    72.107609     0.000000 
  11.405000    70.462509     0.014192    72.458583     0.000000 
  11.410000    71.615195     0.013964    72.820123     0.000000 
  11.415000    71.258984     0.014033    73.192626     0.000000 
  11.420000    70.371380     0.014210    73.576505     0.000000 
  11.425000    71.148608     0.014055    73.972192     0.000000 
  11.430000    71.293002     0.014027    74.380142     0.000000 
  11.435000    71.113750     0.014062    74.800830     0.000000 
  11.440000    71.851837     0.013918    75.234755     0.000000 
  11.445000    73.436301     0.013617    75.682439     0.000000 
  11.450000    73.620274     0.013583    76.144432     0.000000 
  11.455000    73.635930     0.013580    76.621309     0.000000 
  11.460000    74.305505     0.013458    77.113676     0.000000 
  11.465000    75.536483     0.013239    77.622169     0.000000 
  11.470000    75.153873     0.013306    78.147455     0.000000 
  11.475000    76.858189     0.013011    78.690239     0.000000 
  11.480000    76.539173     0.013065    79.251261     0.000000 
  11.485000    77.317778     0.012934    79.831300     0.000000 
  11.490000    78.476646     0.012743    80.431179     0.000000 
  11.495000    78.554823     0.012730    81.051765     0.000000 
  11.500000    78.686175     0.012709    81.693974     0.000000 
  11.505000    79.265401     0.012616    82.358773     0.000000 
  11.510000    80.526692     0.012418    83.047186     0.000000 
  11.515000    82.188513     0.012167    83.760296     0.000000 
  11.520000    81.235651     0.012310    84.499252     0.000000 
  11.525000    82.878026     0.012066    85.265274     0.000000 
  11.530000    83.243259     0.012013    86.059659     0.000000 
  11.535000    84.130559     0.011886    86.883787     0.000000 
  11.540000    84.196346     0.011877    87.739132     0.000000 
  11.545000    85.361644     0.011715    88.627267     0.000000 
  11.550000    86.653776     0.011540    89.549877     0.000000 
  11.555000    88.001546     0.011363    90.508773     0.000000 
  11.560000    88.046033     0.011358    91.505900     0.000000 
  11.565000    89.604120     0.011160    92.543357     0.000000 
  11.570000    91.359145     0.010946    93.623415     0.000000 
  11.575000    92.580959     0.010801    94.748535     0.000000 
  11.580000    92.894473     0.010765    95.921394     0.000000 
  11.585000    93.135966     0.010737    97.144908     0.000000 
  11.590000    96.197614     0.010395    98.422270     0.000000 
  11.595000    98.158091     0.010188    99.756977     0.000000 
  11.600000    99.550073     0.010045   101.152874     0.000000 
  11.605000   100.359812     0.009964   102.614195     0.000000 
  11.610000    99.718989     0.010028   104.145620     0.000000 
  11.615000   103.025802     0.009706   105.752320     0.000000 
  11.620000   105.050236     0.009519   107.440031     0.000000 
  11.625000   106.194481     0.009417   109.215112     0.000000 
  11.630000   107.622794     0.009292   111.084628     0.000000 
  11.635000   112.148502     0.008917   113.056426     0.000000 
  11.640000   113.297809     0.008826   115.139229     0.000000 
  11.645000   114.235902     0.008754   117.342724     0.000000 
  11.650000   115.453676     0.008661   119.677671     0.000000 
  11.655000   120.122188     0.008325   122.156000     0.000000 
  11.660000   121.830050     0.008208   124.790924     0.000000 
  11.665000   125.504262     0.007968   127.597053     0.000000 
  11.670000   129.036762     0.007750   130.590502     0.000000 
  11.675000   132.579720     0.007543   133.789004     0.000000 
  11.680000   136.229867     0.007341   137.212016     0.000000 
  11.685000   138.564827     0.007217   140.880819     0.000000 
  11.690000   144.289074     0.006931   144.818612     0.000000 
  11.695000   147.754359     0.006768   149.050579     0.000000 
  11.700000   152.802537     0.006544   153.603960     0.000000 
  11.705000   157.752260     0.006339   158.508078     0.000000 
  11.710000   163.930469     0.006100   163.794358     0.000000 
  11.715000   166.582555     0.006003   169.496306     0.000000 
  11.720000   174.348752     0.005736   175.649457     0.000000 
  11.725000   180.754000     0.005532   182.291287     0.000000 
  11.730000   189.040092     0.005290   189.461081     0.000000 
  11.735000   195.321960     0.005120   197.199757     0.000000 
  11.740000   201.419700     0.004965   205.549638     0.000000 
  11.745000   213.269809     0.004689   214.554185     0.000000 
  11.750000   223.262138     0.004479   224.257657     0.000000 
  11.755000   230.961549     0.004330   234.704742     0.000000 
  11.760000   247.630617     0.004038   245.940105     0.000000 
  11.765000   253.867288     0.003939   258.007905     0.000000 
  11.770000   269.671044     0.003708   270.951225     0.000000 
  11.775000   283.663594     0.003525   284.811463     0.000000 
  11.780000   295.403304     0.003385   299.627637     0.000000 
  11.785000   314.041434     0.003184   315.435619     0.000000 
  11.790000   334.063186     0.002993   332.267292     0.000000 
  11.795000   348.427724     0.002870   350.149593     0.000000 
  11.800000   370.562012     0.002699   369.103432     0.000000 
  11.805000   388.890742     0.002571   389.142474     0.000000 
  11.810000   407.920916     0.002451   410.271733     0.000000 
  11.815000   438.066725     0.002283   432.485942     0.000000 
  11.820000   460.669036     0.002171   455.767659     0.000000 
  11.825000   485.105580     0.002061   480.085059     0.000000 
  11.830000   521.320672     0.001918   505.389372     0.000000 
  11.835000   539.486256     0.001854   531.611944     0.000000 
  11.840000   570.413165     0.001753   558.660897     0.000000 
  11.845000   606.642997     0.001648   586.417441     0.000000 
  11.850000   629.556161     0.001588   614.731941     0.000000 
  11.855000   665.225052     0.001503   643.419921     0.000000 
  11.860000   695.717149     0.001437   672.258326     0.000000 
  11.865000   716.493847     0.001396   700.982469     0.000000 
  11.870000   751.066676     0.001331   729.284286     0.000000 
  11.875000   777.697586     0.001286   756.812606     0.000000 
  11.880000   799.292458     0.001251   783.176230     0.000000 
  11.885000   822.764214     0.001215   807.950610     0.000000 
  11.890000   841.950362     0.001188   830.688658     0.000000 
  11.895000   862.130511     0.001160   850.936006     0.000000 
  11.900000   872.682985     0.001146   868.250304     0.000000 
  11.905000   881.760270     0.001134   882.223454     0.000000 
  11.910000   897.252410     0.001115   892.505118     0.000000 
  11.915000   902.152749     0.001108   898.825077     0.000000 
  11.920000   903.324869     0.001107   901.011709     0.000000 
  11.925000   906.973133     0.001103   899.004470     0.000000 
  11.930000   897.219255     0.001115   892.858243     0.000000 
  11.935000   892.815867     0.001120   882.739401     0.000000 
  11.940000   883.183551     0.001132   868.913679     0.000000 
  11.945000   862.720076     0.001159   851.727953     0.000000 
  11.950000   852.426922     0.001173   831.588001     0.000000 
  11.955000   821.556086     0.001217   808.934998     0.000000 
  11.960000   806.168189     0.001240   784.223181     0.000000 
  11.965000   785.966761     0.001272   757.900376     0.000000 
  11.970000   750.111646     0.001333   730.392520     0.000000 
  11.975000   732.441182     0.001365   702.092649     0.000000 
  11.980000   702.974601     0.001423   673.354013     0.000000 
  11.985000   668.822743     0.001495   644.486844     0.000000 
  11.990000   641.821311     0.001558   615.757962     0.000000 
  11.995000   609.786326     0.001640   587.392434     0.000000 
  12.000000   575.463953     0.001738   559.576582     0.000000 
  12.005000   561.556943     0.001781   532.461693     0.000000 
  12.010000   521.426134     0.001918   506.168008     0.000000 
  12.015000   491.823153     0.002033   480.788669     0.000000 
  12.020000   474.278368     0.002108   456.393418     0.000000 
  12.025000   442.324384     0.002261   433.031951     0.000000 
  12.030000   424.178972     0.002357   410.736888     0.000000 
  12.035000   404.241419     0.002474   389.526342     0.000000 
  12.040000   373.334741     0.002679   369.406151     0.000000 
  12.045000   353.705608     0.002827   350.371782     0.000000 
  12.050000   340.348249     0.002938   332.409975     0.000000 
  12.055000   318.630374     0.003138   315.500162     0.000000 
  12.060000   307.313307     0.003254   299.615688     0.000000 
  12.065000   288.016035     0.003472   284.725930     0.000000 
  12.070000   272.188624     0.003674   270.793150     0.000000 
  12.075000   262.374309     0.003811   257.779501     0.000000 
  12.080000   246.044660     0.004064   245.643698     0.000000 
  12.085000   235.544794     0.004245   234.342735     0.000000 
  12.090000   224.791372     0.004449   223.832501     0.000000 
  12.095000   211.726746     0.004723   214.068356     0.000000 
  12.100000   202.602070     0.004936   205.005610     0.000000 
  12.105000   198.571152     0.005036   196.599983     0.000000 
  12.110000   184.871494     0.005409   188.807977     0.000000 
  12.115000   179.160692     0.005582   181.587213     0.000000 
  12.120000   171.221108     0.005840   174.896711     0.000000 
  12.125000   166.939698     0.005990   168.697108     0.000000 
  12.130000   161.348807     0.006198   162.950846     0.000000 
  12.135000   156.257405     0.006400   157.622303     0.000000 
  12.140000   151.588796     0.006597   152.677879     0.000000 
  12.145000   147.932144     0.006760   148.086059     0.000000 
  12.150000   140.438713     0.007121   143.817425     0.000000 
  12.155000   139.578236     0.007164   139.844649     0.000000 
  12.160000   136.966591     0.007301   136.142454     0.000000 
  12.165000   130.609560     0.007656   132.687561     0.000000 
  12.170000   126.692950     0.007893   129.458606     0.000000 
  12.175000   127.349713     0.007852   126.436058     0.000000 
  12.180000   122.026640     0.008195   123.602115     0.000000 
  12.185000   119.038987     0.008401   120.940596     0.000000 
  12.190000   114.727198     0.008716   118.436837     0.000000 
  12.195000   114.946597     0.008700   116.077572     0.000000 
  12.200000   113.009328     0.008849   113.850824     0.000000 
  12.205000   109.810618     0.009107   111.745795     0.000000 
  12.210000   109.531831     0.009130   109.752764     0.000000 
  12.215000   106.593720     0.009381   107.862979     0.000000 
  12.220000   103.189242     0.009691   106.068569     0.000000 
  12.225000   103.155142     0.009694   104.362452     0.000000 
  12.230000   102.191805     0.009786   102.738253     0.000000 
  12.235000    97.680783     0.010237   101.190229     0.000000 
  12.240000    97.598176     0.010246    99.713199     0.000000 
  12.245000    95.294231     0.010494    98.302486     0.000000 
  12.250000    94.379795     0.010595    96.953853     0.000000 
  12.255000    96.405894     0.010373    95.663461     0.000000 
  12.260000    93.626715     0.010681    94.427818     0.000000 
  12.265000    91.662886     0.010910    93.243746     0.000000 
  12.270000    90.718987     0.011023    92.108336     0.000000 
  12.275000    88.317482     0.011323    91.018929     0.000000 
  12.280000    88.854054     0.011254    89.973080     0.000000 
  12.285000    88.030134     0.011360    88.968538     0.000000 
  12.290000    86.390570     0.011575    88.003224     0.000000 
  12.295000    85.543647     0.011690    87.075216     0.000000 
  12.300000    86.519608     0.011558    86.182729     0.000000 
  12.305000    83.342531     0.011999    85.324105     0.000000 
  12.310000    85.143066     0.011745    84.497798     0.000000 
  12.315000    82.284132     0.012153    83.702366     0.000000 
  12.320000    80.618576     0.012404    82.936461     0.000000 
  12.325000    82.862251     0.012068    82.198820     0.000000 
  12.330000    79.371192     0.012599    81.488260     0.000000 
  12.335000    79.048862     0.012650    80.803670     0.000000 
  12.340000    78.734598     0.012701    80.144005     0.000000 
  12.345000    76.890852     0.013005    79.508284     0.000000 
  12.350000    77.520003     0.012900    78.895585     0.000000 
  12.355000    77.878108     0.012841    78.305038     0.000000 
  12.360000    76.729601     0.013033    77.735823     0.000000 
  12.365000    74.521495     0.013419    77.187170     0.000000 
  12.370000    76.899586     0.013004    76.658352     0.000000 
  12.375000    75.557363     0.013235    76.148685     0.000000 
  12.380000    74.359397     0.013448    75.657524     0.000000 
  12.385000    73.994507     0.013515    75.184261     0.000000 
  12.390000    74.245956     0.013469    74.728326     0.000000 
  12.395000    74.542362     0.013415    74.289180     0.000000 
  12.400000    73.257883     0.013650    73.866319     0.000000 
  12.405000    72.791885     0.013738    73.459267     0.000000 
  12.410000    72.249370     0.013841    73.067579     0.000000 
  12.415000    72.035864     0.013882    72.690839     0.000000 
  12.420000    71.125577     0.014060    72.328656     0.000000 
  12.425000    70.915487     0.014101    71.980666     0.000000 
  12.430000    69.820034     0.014323    71.646532     0.000000 
  12.435000    70.245529     0.014236    71.325937     0.000000 
  12.440000    71.463768     0.013993    71.018591     0.000000 
  12.445000    70.935760     0.014097    70.724226     0.000000 
  12.450000    69.181713     0.014455    70.442594     0.000000 
  12.455000    69.655393     0.014356    70.173471     0.000000 
  12.460000    69.341076     0.014421    69.916655     0.000000 
  12.465000    69.996559     0.014286    69.671963     0.000000 
  12.470000    68.588390     0.014580    69.439232     0.000000 
  12.475000    69.227664     0.014445    69.218322     0.000000 
  12.480000    69.409581     0.014407    69.009111     0.000000 
  12.485000    68.765668     0.014542    68.811498     0.000000 
  12.490000    67.196283     0.014882    68.625402     0.000000 
  12.495000    68.549436     0.014588    68.450762     0.000000 
  12.500000    67.121426     0.014898    68.287537     0.000000 
  12.505000    67.675215     0.014776    68.135709     0.000000 
  12.510000    68.201976     0.014662    67.995276     0.000000 
  12.515000    67.488316     0.014817    67.866263     0.000000 
  12.520000    66.814645     0.014967    67.748714     0.000000 
  12.525000    67.007019     0.014924    67.642694     0.000000 
  12.530000    67.471761     0.014821    67.548295     0.000000 
  12.535000    65.486997     0.015270    67.465629     0.000000 
  12.540000    67.059980     0.014912    67.394837     0.000000 
  12.545000    67.054546     0.014913    67.336085     0.000000 
  12.550000    66.757554     0.014980    67.289564     0.000000 
  12.555000    67.679188     0.014776    67.255498     0.000000 
  12.560000    67.256113     0.014869    67.234141     0.000000 
  12.565000    67.489178     0.014817    67.225779     0.000000 
  12.570000    67.881340     0.014732    67.230736     0.000000 
  12.575000    66.735354     0.014985    67.249370     0.000000 
  12.580000    67.298034     0.014859    67.282086     0.000000 
  12.585000    67.833857     0.014742    67.329329     0.000000 
  12.590000    68.195236     0.014664    67.391597     0.000000 
  12.595000    68.477366     0.014603    67.469438     0.000000 
  12.600000    66.770792     0.014977    67.563463     0.000000 
  12.605000    68.022194     0.014701    67.674344     0.000000 
  12.610000    66.627943     0.015009    67.802827     0.000000 
  12.615000    68.457890     0.014608    67.949738     0.000000 
  12.620000    68.225363     0.014657    68.115990     0.000000 
  12.625000    68.983582     0.014496    68.302594     0.000000 
  12.630000    67.910078     0.014725    68.510669     0.000000 
  12.635000    68.477002     0.014603    68.741455     0.000000 
  12.640000    69.733093     0.014340    68.996327     0.000000 
  12.645000    68.786575     0.014538    69.276807     0.000000 
  12.650000    69.856709     0.014315    69.584581     0.000000 
  12.655000    68.292791     0.014643    69.921516     0.000000 
  12.660000    69.575460     0.014373    70.289679     0.000000 
  12.665000    72.159164     0.013858    70.691355     0.000000 
  12.670000    72.149152     0.013860    71.129070     0.000000 
  12.675000    72.410921     0.013810    71.605606     0.000000 
  12.680000    72.584781     0.013777    72.124031     0.000000 
  12.685000    73.846698     0.013542    72.687715     0.000000 
  12.690000    74.067644     0.013501    73.300354     0.000000 
  12.695000    75.624562     0.013223    73.965988     0.000000 
  12.700000    75.706473     0.013209    74.689028     0.000000 
  12.705000    76.941425     0.012997    75.474267     0.000000 
  12.710000    78.685466     0.012709    76.326900     0.000000 
  12.715000    79.172849     0.012631    77.252536     0.000000 
  12.720000    80.703058     0.012391    78.257210     0.000000 
  12.725000    81.522447     0.012267    79.347385     0.000000 
  12.730000    84.392168     0.011849    80.529956     0.000000 
  12.735000    84.641190     0.011815    81.812243     0.000000 
  12.740000    86.456068     0.011567    83.201977     0.000000 
  12.745000    87.687421     0.011404    84.707285     0.000000 
  12.750000    89.447672     0.011180    86.336659     0.000000 
  12.755000    91.179315     0.010967    88.098917     0.000000 
  12.760000    93.224236     0.010727    90.003158     0.000000 
  12.765000    94.393562     0.010594    92.058697     0.000000 
  12.770000    96.969278     0.010313    94.274985     0.000000 
  12.775000    98.944707     0.010107    96.661518     0.000000 
  12.780000   103.567624     0.009656    99.227712     0.000000 
  12.785000   103.992132     0.009616   101.982757     0.000000 
  12.790000   108.560592     0.009211   104.935432     0.000000 
  12.795000   111.105394     0.009000   108.093873     0.000000 
  12.800000   112.489464     0.008890   111.465290     0.000000 
  12.805000   117.614433     0.008502   115.055604     0.000000 
  12.810000   120.412146     0.008305   118.869007     0.000000 
  12.815000   122.318623     0.008175   122.907410     0.000000 
  12.820000   126.112954     0.007929   127.169768     0.000000 
  12.825000   131.286072     0.007617   131.651266     0.000000 
  12.830000   136.862351     0.007307   136.342349     0.000000 
  12.835000   141.886687     0.007048   141.227601     0.000000 
  12.840000   145.579294     0.006869   146.284484     0.000000 
  12.845000   150.023213     0.006666   151.481978     0.000000 
  12.850000   154.769725     0.006461   156.779211     0.000000 
  12.855000   156.941968     0.006372   162.124200     0.000000 
  12.860000   163.685333     0.006109   167.452888     0.000000 
  12.865000   168.600309     0.005931   172.688720     0.000000 
  12.870000   174.142778     0.005742   177.743030     0.000000 
  12.875000   177.664216     0.005629   182.516521     0.000000 
  12.880000   182.251990     0.005487   186.902087     0.000000 
  12.885000   185.291118     0.005397   190.789069     0.000000 
  12.890000   188.866708     0.005295   194.068868     0.000000 
  12.895000   188.472900     0.005306   196.641574     0.000000 
  12.900000   192.039627     0.005207   198.422954     0.000000 
  12.905000   192.438181     0.005196   199.351005     0.000000 
  12.910000   192.482963     0.005195   199.391128     0.000000 
  12.915000   194.014274     0.005154   198.539152     0.000000 
  12.920000   192.311868     0.005200   196.821705     0.000000 
  12.925000   190.046603     0.005262   194.293869     0.000000 
  12.930000   186.233889     0.005370   191.034518     0.000000 
  12.935000   180.277702     0.005547   187.140045     0.000000 
  12.940000   178.955707     0.005588   182.717394     0.000000 
  12.945000   174.320346     0.005737   177.877266     0.000000 
  12.950000   167.161451     0.005982   172.728179     0.000000 
  12.955000   166.428116     0.006009   167.371831     0.000000 
  12.960000   157.990164     0.006330   161.899899     0.000000 
  12.965000   155.206217     0.006443   156.392214     0.000000 
  12.970000   147.823145     0.006765   150.916118     0.000000 
  12.975000   144.538926     0.006919   145.526695     0.000000 
  12.980000   139.070484     0.007191   140.267620     0.000000 
  12.985000   136.092347     0.007348   135.172361     0.000000 
  12.990000   132.493727     0.007548   130.265535     0.000000 
  12.995000   126.569915     0.007901   125.564281     0.000000 
  13.000000   122.072245     0.008192   121.079553     0.000000 
  13.005000   119.282512     0.008383   116.817281     0.000000 
  13.010000   116.250609     0.008602   112.779384     0.000000 
  13.015000   110.635157     0.009039   108.964623     0.000000 
  13.020000   108.263399     0.009237   105.369311     0.000000 
  13.025000   106.688413     0.009373   101.987896     0.000000 
  13.030000   100.226031     0.009977    98.813430     0.000000 
  13.035000    98.995778     0.010101    95.837950     0.000000 
  13.040000    97.212976     0.010287    93.052778     0.000000 
  13.045000    92.401184     0.010822    90.448773     0.000000 
  13.050000    91.798654     0.010893    88.016516     0.000000 
  13.055000    88.999478     0.011236    85.746477     0.000000 
  13.060000    87.502827     0.011428    83.629137     0.000000 
  13.065000    85.370699     0.011714    81.655089     0.000000 
  13.070000    82.433114     0.012131    79.815124     0.000000 
  13.075000    79.616296     0.012560    78.100295     0.000000 
  13.080000    80.099217     0.012485    76.501972     0.000000 
  13.085000    76.730088     0.013033    75.011877     0.000000 
  13.090000    77.275057     0.012941    73.645423     0.000000 
  13.095000    73.873961     0.013537    72.348546     0.000000 
  13.100000    72.117313     0.013866    71.137464     0.000000 
  13.105000    71.005359     0.014083    70.005543     0.000000 
  13.110000    69.880381     0.014310    68.946579     0.000000 
  13.115000    69.598294     0.014368    67.954792     0.000000 
  13.120000    69.849594     0.014316    67.024821     0.000000 
  13.125000    66.271735     0.015089    66.151706     0.000000 
  13.130000    65.805369     0.015196    65.330876     0.000000 
  13.135000    66.337193     0.015074    64.558130     0.000000 
  13.140000    65.366182     0.015298    63.829617     0.000000 
  13.145000    63.907977     0.015647    63.141816     0.000000 
  13.150000    64.348150     0.015540    62.491513     0.000000 
  13.155000    61.596092     0.016235    61.875780     0.000000 
  13.160000    62.568055     0.015983    61.291952     0.000000 
  13.165000    61.583947     0.016238    60.737608     0.000000 
  13.170000    60.799076     0.016448    60.210549     0.000000 
  13.175000    59.946101     0.016682    59.708775     0.000000 
  13.180000    59.607832     0.016776    59.230473     0.000000 
  13.185000    59.556464     0.016791    58.773994     0.000000 
  13.190000    58.267283     0.017162    58.337839     0.000000 
  13.195000    58.330871     0.017144    57.920644     0.000000 
  13.200000    58.783172     0.017012    57.521166     0.000000 
  13.205000    56.848498     0.017591    57.138271     0.000000 
  13.210000    57.337093     0.017441    56.770922     0.000000 
  13.215000    57.040536     0.017531    56.418169     0.000000 
  13.220000    56.805559     0.017604    56.079141     0.000000 
  13.225000    56.180639     0.017800    55.753037     0.000000 
  13.230000    54.754185     0.018263    55.439119     0.000000 
  13.235000    56.478519     0.017706    55.136705     0.000000 
  13.240000    54.389616     0.018386    54.845166     0.000000 
  13.245000    54.382065     0.018388    54.563916     0.000000 
  13.250000    54.080170     0.018491    54.292413     0.000000 
  13.255000    53.452970     0.018708    54.030151     0.000000 
  13.260000    54.204067     0.018449    53.776661     0.000000 
  13.265000    54.647962     0.018299    53.531502     0.000000 
  13.270000    53.286203     0.018767    53.294263     0.000000 
  13.275000    54.042580     0.018504    53.064560     0.000000 
  13.280000    52.142892     0.019178    52.842030     0.000000 
  13.285000    53.052791     0.018849    52.626336     0.000000 
  13.290000    53.257601     0.018777    52.417159     0.000000 
  13.295000    52.406138     0.019082    52.214198     0.000000 
  13.300000    52.192880     0.019160    52.017171     0.000000 
  13.305000    52.819332     0.018932    51.825812     0.000000 
  13.310000    51.346079     0.019476    51.639870     0.000000 
  13.315000    51.923668     0.019259    51.459107     0.000000 
  13.320000    52.504408     0.019046    51.283299     0.000000 
  13.325000    50.917299     0.019640    51.112234     0.000000 
  13.330000    51.858511     0.019283    50.945711     0.000000 
  13.335000    51.111524     0.019565    50.783540     0.000000 
  13.340000    50.771947     0.019696    50.625542     0.000000 
  13.345000    52.068840     0.019205    50.471544     0.000000 
  13.350000    50.628058     0.019752    50.321385     0.000000 
  13.355000    51.009769     0.019604    50.174912     0.000000 
  13.360000    50.812576     0.019680    50.031978     0.000000 
  13.365000    49.812369     0.020075    49.892444     0.000000 
  13.370000    50.244460     0.019903    49.756179     0.000000 
  13.375000    49.895998     0.020042    49.623057     0.000000 
  13.380000    50.065206     0.019974    49.492958     0.000000 
  13.385000    50.004590     0.019998    49.365768     0.000000 
  13.390000    48.342394     0.020686    49.241380     0.000000 
  13.395000    49.337403     0.020269    49.119691     0.000000 
  13.400000    50.656788     0.019741    49.000601     0.000000 
  13.405000    49.539324     0.020186    48.884016     0.000000 
  13.410000    49.866052     0.020054    48.769848     0.000000 
  13.415000    49.196426     0.020327    48.658011     0.000000 
  13.420000    48.825999     0.020481    48.548422     0.000000 
  13.425000    49.590134     0.020165    48.441005     0.000000 
  13.430000    48.567722     0.020590    48.335683     0.000000 
  13.435000    48.228789     0.020735    48.232387     0.000000 
  13.440000    48.784110     0.020498    48.131047     0.000000 
  13.445000    49.514790     0.020196    48.031599     0.000000 
  13.450000    48.148507     0.020769    47.933980     0.000000 
  13.455000    49.449885     0.020222    47.838129     0.000000 
  13.460000    48.600327     0.020576    47.743991     0.000000 
  13.465000    47.250808     0.021164    47.651508     0.000000 
  13.470000    48.105336     0.020788    47.560630     0.000000 
  13.475000    48.295513     0.020706    47.471305     0.000000 
  13.480000    48.382845     0.020668    47.383485     0.000000 
  13.485000    47.966207     0.020848    47.297122     0.000000 
  13.490000    48.664058     0.020549    47.212174     0.000000 
  13.495000    48.309772     0.020700    47.128595     0.000000 
  13.500000    46.799213     0.021368    47.046346     0.000000 
  13.505000    47.597957     0.021009    46.965387     0.000000 
  13.510000    47.819555     0.020912    46.885678     0.000000 
  13.515000    46.723579     0.021402    46.807185     0.000000 
  13.520000    46.942141     0.021303    46.729871     0.000000 
  13.525000    47.018285     0.021268    46.653702     0.000000 
  13.530000    47.412434     0.021092    46.578647     0.000000 
  13.535000    47.148276     0.021210    46.504672     0.000000 
  13.540000    46.527703     0.021493    46.431749     0.000000 
  13.545000    46.657458     0.021433    46.359847     0.000000 
  13.550000    46.335180     0.021582    46.288939     0.000000 
  13.555000    45.849850     0.021810    46.218998     0.000000 
  13.560000    46.505481     0.021503    46.149996     0.000000 
  13.565000    46.846572     0.021346    46.081910     0.000000 
  13.570000    45.467767     0.021994    46.014715     0.000000 
  13.575000    46.229961     0.021631    45.948386     0.000000 
  13.580000    46.923306     0.021311    45.882902     0.000000 
  13.585000    45.988119     0.021745    45.818241     0.000000 
  13.590000    46.315542     0.021591    45.754381     0.000000 
  13.595000    45.823120     0.021823    45.691302     0.000000 
  13.600000    45.755327     0.021855    45.628984     0.000000 
  13.605000    45.425515     0.022014    45.567408     0.000000 
  13.610000    46.653750     0.021435    45.506556     0.000000 
  13.615000    46.550229     0.021482    45.446410     0.000000 
  13.620000    46.467670     0.021520    45.386952     0.000000 
  13.625000    45.669842     0.021896    45.328165     0.000000 
  13.630000    46.562361     0.021477    45.270034     0.000000 
  13.635000    45.325357     0.022063    45.212543     0.000000 
  13.640000    44.680596     0.022381    45.155677     0.000000 
  13.645000    45.659687     0.021901    45.099420     0.000000 
  13.650000    45.492498     0.021982    45.043760     0.000000 
  13.655000    44.615885     0.022414    44.988681     0.000000 
  13.660000    45.294695     0.022078    44.934171     0.000000 
  13.665000    45.223274     0.022113    44.880217     0.000000 
  13.670000    44.629167     0.022407    44.826805     0.000000 
  13.675000    45.614366     0.021923    44.773925     0.000000 
  13.680000    44.768710     0.022337    44.721563     0.000000 
  13.685000    44.121109     0.022665    44.669709     0.000000 
  13.690000    44.601101     0.022421    44.618352     0.000000 
  13.695000    44.633311     0.022405    44.567480     0.000000 
  13.700000    44.621036     0.022411    44.517084     0.000000 
  13.705000    44.229940     0.022609    44.467153     0.000000 
  13.710000    44.179474     0.022635    44.417676     0.000000 
  13.715000    45.097946     0.022174    44.368646     0.000000 
  13.720000    44.406485     0.022519    44.320051     0.000000 
  13.725000    45.096137     0.022175    44.271884     0.000000 
  13.730000    44.913902     0.022265    44.224135     0.000000 
  13.735000    44.546811     0.022448    44.176796     0.000000 
  13.740000    44.368423     0.022539    44.129858     0.000000 
  13.745000    45.192090     0.022128    44.083314     0.000000 
  13.750000    45.167977     0.022140    44.037155     0.000000 
  13.755000    44.258380     0.022595    43.991375     0.000000 
  13.760000    44.244857     0.022601    43.945964     0.000000 
  13.765000    44.671460     0.022386    43.900917     0.000000 
  13.770000    44.692408     0.022375    43.856226     0.000000 
  13.775000    43.988008     0.022733    43.811884     0.000000 
  13.780000    44.256330     0.022596    43.767885     0.000000 
  13.785000    43.655759     0.022906    43.724222     0.000000 
  13.790000    44.648446     0.022397    43.680889     0.000000 
  13.795000    43.755851     0.022854    43.637879     0.000000 
  13.800000    43.872374     0.022793    43.595187     0.000000 
  13.805000    44.270873     0.022588    43.552806     0.000000 
  13.810000    44.222852     0.022613    43.510732     0.000000 
  13.815000    43.894143     0.022782    43.468958     0.000000 
  13.820000    44.209792     0.022619    43.427479     0.000000 
  13.825000    43.632584     0.022919    43.386289     0.000000 
  13.830000    44.299138     0.022574    43.345385     0.000000 
  13.835000    43.459546     0.023010    43.304759     0.000000 
  13.840000    42.920994     0.023299    43.264409     0.000000 
  13.845000    43.599199     0.022936    43.224328     0.000000 
  13.850000    43.354439     0.023066    43.184512     0.000000 
  13.855000    43.852321     0.022804    43.144957     0.000000 
  13.860000    43.499509     0.022989    43.105658     0.000000 
  13.865000    42.463547     0.023550    43.066611     0.000000 
  13.870000    43.551886     0.022961    43.027812     0.000000 
  13.875000    43.113313     0.023195    42.989256     0.000000 
  13.880000    42.860537     0.023331    42.950940     0.000000 
  13.885000    43.508330     0.022984    42.912859     0.000000 
  13.890000    42.899970     0.023310    42.875010     0.000000 
  13.895000    44.064209     0.022694    42.837388     0.000000 
  13.900000    43.075937     0.023215    42.799991     0.000000 
  13.905000    44.181576     0.022634    42.762815     0.000000 
  13.910000    43.163116     0.023168    42.725855     0.000000 
  13.915000    44.141177     0.022655    42.689109     0.000000 
  13.920000    43.502820     0.022987    42.652574     0.000000 
  13.925000    43.132385     0.023184    42.616246     0.000000 
  13.930000    42.574685     0.023488    42.580121     0.000000 
  13.935000    43.134383     0.023183    42.544198     0.000000 
  13.940000    42.687335     0.023426    42.508472     0.000000 
  13.945000    41.804023     0.023921    42.472940     0.000000 
  13.950000    41.849749     0.023895    42.437601     0.000000 
  13.955000    43.525168     0.022975    42.402450     0.000000 
  13.960000    42.903520     0.023308    42.367485     0.000000 
  13.965000    42.863091     0.023330    42.332704     0.000000 
  13.970000    42.059088     0.023776    42.298103     0.000000 
  13.975000    42.510009     0.023524    42.263681     0.000000 
  13.980000    40.890618     0.024455    42.229434     0.000000 
  13.985000    41.763254     0.023944    42.195360     0.000000 
  13.990000    42.018881     0.023799    42.161456     0.000000 
  13.995000    42.996632     0.023258    42.127721     0.000000 
  14.000000    42.898824     0.023311    42.094151     0.000000 
  14.005000    43.495678     0.022991    42.060745     0.000000 
  14.010000    42.775086     0.023378    42.027499     0.000000 
  14.015000    42.974731     0.023269    41.994413     0.000000 
  14.020000    42.085059     0.023761    41.961484     0.000000 
  14.025000    40.803123     0.024508    41.928709     0.000000 
  14.030000    42.587783     0.023481    41.896086     0.000000 
  14.035000    41.894949     0.023869    41.863615     0.000000 
  14.040000    42.716666     0.023410    41.831291     0.000000 
  14.045000    41.353573     0.024182    41.799115     0.000000 
  14.050000    42.058375     0.023776    41.767083     0.000000 
  14.055000    42.175621     0.023710    41.735193     0.000000 
  14.060000    41.775705     0.023937    41.703445     0.000000 
  14.065000    41.310845     0.024207    41.671836     0.000000 
  14.070000    42.390837     0.023590    41.640364     0.000000 
  14.075000    42.127516     0.023737    41.609027     0.000000 
  14.080000    41.107322     0.024327    41.577825     0.000000 
  14.085000    41.315537     0.024204    41.546755     0.000000 
  14.090000    42.309374     0.023635    41.515815     0.000000 
  14.095000    42.163281     0.023717    41.485004     0.000000 
  14.100000    42.446828     0.023559    41.454321     0.000000 
  14.105000    42.371166     0.023601    41.423763     0.000000 
  14.110000    40.648991     0.024601    41.393330     0.000000 
  14.115000    41.037031     0.024368    41.363020     0.000000 
  14.120000    40.622137     0.024617    41.332831     0.000000 
  14.125000    41.779826     0.023935    41.302762     0.000000 
  14.130000    41.511916     0.024089    41.272811     0.000000 
  14.135000    40.485272     0.024700    41.242978     0.000000 
  14.140000    41.694669     0.023984    41.213260     0.000000 
  14.145000    41.518388     0.024086    41.183657     0.000000 
  14.150000    41.031430     0.024372    41.154167     0.000000 
  14.155000    41.535201     0.024076    41.124789     0.000000 
  14.160000    39.785190     0.025135    41.095521     0.000000 
  14.165000    41.504815     0.024094    41.066363     0.000000 
  14.170000    41.288342     0.024220    41.037313     0.000000 
  14.175000    42.213053     0.023689    41.008370     0.000000 
  14.180000    41.470806     0.024113    40.979533     0.000000 
  14.185000    40.975569     0.024405    40.950800     0.000000 
  14.190000    41.369767     0.024172    40.922171     0.000000 
  14.195000    41.365383     0.024175    40.893644     0.000000 
  14.200000    40.363065     0.024775    40.865219     0.000000 
  14.205000    41.643288     0.024013    40.836894     0.000000 
  14.210000    41.849109     0.023895    40.808668     0.000000 
  14.215000    41.465274     0.024117    40.780540     0.000000 
  14.220000    40.129484     0.024919    40.752509     0.000000 
  14.225000    40.993974     0.024394    40.724575     0.000000 
  14.230000    40.592458     0.024635    40.696735     0.000000 
  14.235000    40.499589     0.024692    40.668990     0.000000 
  14.240000    40.588920     0.024637    40.641338     0.000000 
  14.245000    40.401868     0.024751    40.613779     0.000000 
  14.250000    39.651905     0.025219    40.586311     0.000000 
  14.255000    40.548872     0.024662    40.558933     0.000000 
  14.260000    41.254647     0.024240    40.531645     0.000000 
  14.265000    40.859496     0.024474    40.504446     0.000000 
  14.270000    40.629156     0.024613    40.477335     0.000000 
  14.275000    40.520236     0.024679    40.450311     0.000000 
  14.280000    40.997836     0.024392    40.423373     0.000000 
  14.285000    40.102278     0.024936    40.396520     0.000000 
  14.290000    39.832398     0.025105    40.369752     0.000000 
  14.295000    41.198995     0.024272    40.343068     0.000000 
  14.300000    39.705276     0.025186    40.316467     0.000000 
  14.305000    39.062630     0.025600    40.289949     0.000000 
  14.310000    40.336491     0.024791    40.263512     0.000000 
  14.315000    40.609943     0.024625    40.237156     0.000000 
  14.320000    40.421944     0.024739    40.210880     0.000000 
  14.325000    41.175070     0.024287    40.184683     0.000000 
  14.330000    40.082052     0.024949    40.158565     0.000000 
  14.335000    40.290362     0.024820    40.132525     0.000000 
  14.340000    39.850996     0.025093    40.106563     0.000000 
  14.345000    39.769492     0.025145    40.080677     0.000000 
  14.350000    40.414676     0.024743    40.054867     0.000000 
  14.355000    40.614636     0.024622    40.029133     0.000000 
  14.360000    40.115222     0.024928    40.003473     0.000000 
  14.365000    40.642810     0.024605    39.977888     0.000000 
  14.370000    40.735571     0.024549    39.952376     0.000000 
  14.375000    40.864350     0.024471    39.926937     0.000000 
  14.380000    39.990126     0.025006    39.901571     0.000000 
  14.385000    39.641623     0.025226    39.876276     0.000000 
  14.390000    40.324816     0.024799    39.851052     0.000000 
  14.395000    40.543557     0.024665    39.825899     0.000000 
  14.400000    39.120945     0.025562    39.800817     0.000000 
  14.405000    39.922190     0.025049    39.775803     0.000000 
  14.410000    39.770509     0.025144    39.750859     0.000000 
  14.415000    39.788751     0.025133    39.725983     0.000000 
  14.420000    39.838425     0.025101    39.701175     0.000000 
  14.425000    39.588310     0.025260    39.676435     0.000000 
  14.430000    40.282480     0.024825    39.651761     0.000000 
  14.435000    40.053884     0.024966    39.627154     0.000000 
  14.440000    40.279911     0.024826    39.602613     0.000000 
  14.445000    39.110665     0.025568    39.578137     0.000000 
  14.450000    39.600466     0.025252    39.553726     0.000000 
  14.455000    38.865006     0.025730    39.529380     0.000000 
  14.460000    39.979644     0.025013    39.505098     0.000000 
  14.465000    39.524049     0.025301    39.480879     0.000000 
  14.470000    39.724958     0.025173    39.456724     0.000000 
  14.475000    40.222625     0.024862    39.432632     0.000000 
  14.480000    38.986245     0.025650    39.408601     0.000000 
  14.485000    39.612882     0.025244    39.384633     0.000000 
  14.490000    40.093590     0.024942    39.360726     0.000000 
  14.495000    39.565945     0.025274    39.336880     0.000000 
  14.500000    39.350730     0.025412    39.313095     0.000000 
  14.505000    39.844971     0.025097    39.289371     0.000000 
  14.510000    40.107653     0.024933    39.265706     0.000000 
  14.515000    40.794156     0.024513    39.242100     0.000000 
  14.520000    39.006282     0.025637    39.218554     0.000000 
  14.525000    39.545225     0.025288    39.195066     0.000000 
  14.530000    39.234716     0.025488    39.171637     0.000000 
  14.535000    39.368347     0.025401    39.148266     0.000000 
  14.540000    39.304803     0.025442    39.124953     0.000000 
  14.545000    39.397087     0.025383    39.101696     0.000000 
  14.550000    40.049886     0.024969    39.078497     0.000000 
  14.555000    39.211472     0.025503    39.055355     0.000000 
  14.560000    39.761686     0.025150    39.032269     0.000000 
  14.565000    38.988733     0.025648    39.009238     0.000000 
  14.570000    40.206914     0.024871    38.986264     0.000000 
  14.575000    39.512151     0.025309    38.963345     0.000000 
  14.580000    38.656512     0.025869    38.940481     0.000000 
  14.585000    39.179353     0.025524    38.917671     0.000000 
  14.590000    38.755809     0.025803    38.894917     0.000000 
  14.595000    38.883868     0.025718    38.872216     0.000000 
  14.600000    39.233886     0.025488    38.849569     0.000000 
  14.605000    39.124682     0.025559    38.826975     0.000000 
  14.610000    38.194752     0.026182    38.804435     0.000000 
  14.615000    39.617393     0.025241    38.781948     0.000000 
  14.620000    38.114229     0.026237    38.759514     0.000000 
  14.625000    38.613014     0.025898    38.737132     0.000000 
  14.630000    38.690134     0.025846    38.714803     0.000000 
  14.635000    38.905572     0.025703    38.692525     0.000000 
  14.640000    37.570340     0.026617    38.670299     0.000000 
  14.645000    38.966147     0.025663    38.648125     0.000000 
  14.650000    38.855134     0.025737    38.626001     0.000000 
  14.655000    39.474309     0.025333    38.603929     0.000000 
  14.660000    38.836480     0.025749    38.581907     0.000000 
  14.665000    38.220672     0.026164    38.559936     0.000000 
  14.670000    38.746339     0.025809    38.538015     0.000000 
  14.675000    38.542677     0.025945    38.516145     0.000000 
  14.680000    39.307041     0.025441    38.494324     0.000000 
  14.685000    38.432750     0.026019    38.472552     0.000000 
  14.690000    37.877257     0.026401    38.450830     0.000000 
  14.695000    37.502596     0.026665    38.429157     0.000000 
  14.700000    37.889058     0.026393    38.407534     0.000000 
  14.705000    38.775384     0.025790    38.385958     0.000000 
  14.710000    38.597542     0.025908    38.364432     0.000000 
  14.715000    38.736922     0.025815    38.342954     0.000000 
  14.720000    37.823919     0.026438    38.321524     0.000000 
  14.725000    38.221086     0.026164    38.300142     0.000000 
  14.730000    38.638109     0.025881    38.278808     0.000000 
  14.735000    37.914163     0.026375    38.257522     0.000000 
  14.740000    38.526803     0.025956    38.236283     0.000000 
  14.745000    38.113590     0.026237    38.215091     0.000000 
  14.750000    38.315426     0.026099    38.193946     0.000000 
  14.755000    38.155744     0.026208    38.172849     0.000000 
  14.760000    38.334937     0.026086    38.151798     0.000000 
  14.765000    38.873905     0.025724    38.130794     0.000000 
  14.770000    37.195774     0.026885    38.109836     0.000000 
  14.775000    37.756803     0.026485    38.088925     0.000000 
  14.780000    37.655189     0.026557    38.068060     0.000000 
  14.785000    37.925513     0.026367    38.047241     0.000000 
  14.790000    38.037745     0.026290    38.026468     0.000000 
  14.795000    38.307993     0.026104    38.005740     0.000000 
  14.800000    38.098410     0.026248    37.985058     0.000000 
  14.805000    37.827610     0.026436    37.964422     0.000000 
  14.810000    37.811942     0.026447    37.943831     0.000000 
  14.815000    38.550688     0.025940    37.923285     0.000000 
  14.820000    38.830327     0.025753    37.902785     0.000000 
  14.825000    37.802654     0.026453    37.882329     0.000000 
  14.830000    37.915845     0.026374    37.861918     0.000000 
  14.835000    37.506892     0.026662    37.841552     0.000000 
  14.840000    37.643477     0.026565    37.821231     0.000000 
  14.845000    37.949542     0.026351    37.800954     0.000000 
  14.850000    36.575148     0.027341    37.780721     0.000000 
  14.855000    38.096871     0.026249    37.760533     0.000000 
  14.860000    38.191492     0.026184    37.740389     0.000000 
  14.865000    38.612817     0.025898    37.720290     0.000000 
  14.870000    38.107840     0.026241    37.700234     0.000000 
  14.875000    36.929560     0.027079    37.680222     0.000000 
  14.880000    37.811560     0.026447    37.660254     0.000000 
  14.885000    36.633848     0.027297    37.640330     0.000000 
  14.890000    37.096108     0.026957    37.620449     0.000000 
  14.895000    37.247880     0.026847    37.600613     0.000000 
  14.900000    37.140144     0.026925    37.580819     0.000000 
  14.905000    37.234971     0.026856    37.561069     0.000000 
  14.910000    37.712969     0.026516    37.541363     0.000000 
  14.915000    37.242882     0.026851    37.521699     0.000000 
  14.920000    37.444161     0.026706    37.502079     0.000000 
  14.925000    37.438437     0.026711    37.482503     0.000000 
  14.930000    37.003405     0.027025    37.462969     0.000000 
  14.935000    36.485639     0.027408    37.443478     0.000000 
  14.940000    38.423457     0.026026    37.424031     0.000000 
  14.945000    36.791426     0.027180    37.404626     0.000000 
  14.950000    37.644541     0.026564    37.385264     0.000000 
  14.955000    36.854980     0.027133    37.365945     0.000000 
  14.960000    37.489052     0.026674    37.346669     0.000000 
  14.965000    37.096457     0.026957    37.327436     0.000000 
  14.970000    37.013086     0.027017    37.308245     0.000000 
  14.975000    36.706346     0.027243    37.289097     0.000000 
  14.980000    38.120925     0.026232    37.269992     0.000000 
  14.985000    37.064642     0.026980    37.250930     0.000000 
  14.990000    38.124004     0.026230    37.231910     0.000000 
  14.995000    37.500353     0.026666    37.212932     0.000000 
  15.000000    36.010042     0.027770    37.193997     0.000000 
  15.005000    37.325093     0.026792    37.175105     0.000000 
  15.010000    36.399667     0.027473    37.156255     0.000000 
  15.015000    36.052503     0.027737    37.137448     0.000000 
  15.020000    36.672945     0.027268    37.118683     0.000000 
  15.025000    37.546024     0.026634    37.099961     0.000000 
  15.030000    37.715067     0.026515    37.081281     0.000000 
  15.035000    37.204827     0.026878    37.062644     0.000000 
  15.040000    37.120917     0.026939    37.044049     0.000000 
  15.045000    36.268244     0.027572    37.025496     0.000000 
  15.050000    37.643689     0.026565    37.006987     0.000000 
  15.055000    36.949991     0.027064    36.988519     0.000000 
  15.060000    36.600442     0.027322    36.970094     0.000000 
  15.065000    37.254709     0.026842    36.951712     0.000000 
  15.070000    36.239793     0.027594    36.933372     0.000000 
  15.075000    36.811514     0.027165    36.915074     0.000000 
  15.080000    36.800581     0.027173    36.896820     0.000000 
  15.085000    37.280107     0.026824    36.878608     0.000000 
  15.090000    36.751912     0.027209    36.860438     0.000000 
  15.095000    36.741716     0.027217    36.842311     0.000000 
  15.100000    36.616697     0.027310    36.824227     0.000000 
  15.105000    36.752493     0.027209    36.806185     0.000000 
  15.110000    36.853514     0.027134    36.788187     0.000000 
  15.115000    36.797880     0.027175    36.770231     0.000000 
  15.120000    36.718255     0.027234    36.752317     0.000000 
  15.125000    35.972456     0.027799    36.734447     0.000000 
  15.130000    36.550420     0.027359    36.716620     0.000000 
  15.135000    36.052152     0.027738    36.698836     0.000000 
  15.140000    35.922955     0.027837    36.681094     0.000000 
  15.145000    36.921337     0.027085    36.663396     0.000000 
  15.150000    36.414636     0.027461    36.645741     0.000000 
  15.155000    35.932383     0.027830    36.628129     0.000000 
  15.160000    36.334754     0.027522    36.610561     0.000000 
  15.165000    36.470657     0.027419    36.593036     0.000000 
  15.170000    35.879368     0.027871    36.575554     0.000000 
  15.175000    35.325425     0.028308    36.558116     0.000000 
  15.180000    36.310750     0.027540    36.540721     0.000000 
  15.185000    36.976881     0.027044    36.523371     0.000000 
  15.190000    36.593358     0.027327    36.506063     0.000000 
  15.195000    36.233809     0.027599    36.488800     0.000000 
  15.200000    36.312288     0.027539    36.471581     0.000000 
  15.205000    36.991575     0.027033    36.454406     0.000000 
  15.210000    35.973442     0.027798    36.437275     0.000000 
  15.215000    37.443996     0.026707    36.420188     0.000000 
  15.220000    37.709375     0.026519    36.403145     0.000000 
  15.225000    35.573406     0.028111    36.386147     0.000000 
  15.230000    36.076292     0.027719    36.369194     0.000000 
  15.235000    35.603086     0.028087    36.352285     0.000000 
  15.240000    35.596617     0.028093    36.335421     0.000000 
  15.245000    35.616323     0.028077    36.318602     0.000000 
  15.250000    35.754435     0.027969    36.301829     0.000000 
  15.255000    34.647542     0.028862    36.285100     0.000000 
  15.260000    36.106610     0.027696    36.268417     0.000000 
  15.265000    36.108587     0.027694    36.251779     0.000000 
  15.270000    35.711421     0.028002    36.235187     0.000000 
  15.275000    35.705185     0.028007    36.218640     0.000000 
  15.280000    35.484483     0.028181    36.202140     0.000000 
  15.285000    36.349445     0.027511    36.185685     0.000000 
  15.290000    35.230093     0.028385    36.169277     0.000000 
  15.295000    35.464549     0.028197    36.152915     0.000000 
  15.300000    36.448608     0.027436    36.136600     0.000000 
  15.305000    36.011728     0.027769    36.120331     0.000000 
  15.310000    35.903743     0.027852    36.104109     0.000000 
  15.315000    36.782340     0.027187    36.087935     0.000000 
  15.320000    35.968965     0.027802    36.071807     0.000000 
  15.325000    34.986706     0.028582    36.055727     0.000000 
  15.330000    36.421356     0.027456    36.039695     0.000000 
  15.335000    34.608424     0.028895    36.023710     0.000000 
  15.340000    36.378161     0.027489    36.007774     0.000000 
  15.345000    35.975077     0.027797    35.991886     0.000000 
  15.350000    36.070681     0.027723    35.976046     0.000000 
  15.355000    35.275921     0.028348    35.960255     0.000000 
  15.360000    36.067904     0.027725    35.959385     0.000000 
  15.365000    34.980543     0.028587    35.943708     0.000000 
  15.370000    36.231714     0.027600    35.928080     0.000000 
  15.375000    35.350382     0.028288    35.912501     0.000000 
  15.380000    35.553247     0.028127    35.896972     0.000000 
  15.385000    35.469200     0.028193    35.881494     0.000000 
  15.390000    36.011297     0.027769    35.866065     0.000000 
  15.395000    35.725122     0.027992    35.850688     0.000000 
  15.400000    34.832249     0.028709    35.835361     0.000000 
  15.405000    34.265784     0.029184    35.820085     0.000000 
  15.410000    35.557636     0.028123    35.804860     0.000000 
  15.415000    35.618680     0.028075    35.789687     0.000000 
  15.420000    34.214116     0.029228    35.774566     0.000000 
  15.425000    35.502402     0.028167    35.759497     0.000000 
  15.430000    35.085899     0.028501    35.744481     0.000000 
  15.435000    35.993850     0.027783    35.729517     0.000000 
  15.440000    35.606290     0.028085    35.714607     0.000000 
  15.445000    34.851191     0.028693    35.699750     0.000000 
  15.450000    35.567614     0.028115    35.684946     0.000000 
  15.455000    35.978039     0.027795    35.670197     0.000000 
  15.460000    35.146200     0.028453    35.655502     0.000000 
  15.465000    36.184329     0.027636    35.640862     0.000000 
  15.470000    35.454550     0.028205    35.626276     0.000000 
  15.475000    36.213206     0.027614    35.611746     0.000000 
  15.480000    35.078529     0.028507    35.597272     0.000000 
  15.485000    35.317976     0.028314    35.582854     0.000000 
  15.490000    35.815940     0.027921    35.568492     0.000000 
  15.495000    34.567887     0.028929    35.554187     0.000000 
  15.500000    35.470210     0.028193    35.539940     0.000000 
  15.505000    34.777021     0.028755    35.525750     0.000000 
  15.510000    35.167443     0.028435    35.511618     0.000000 
  15.515000    35.823658     0.027915    35.497544     0.000000 
  15.520000    36.205203     0.027620    35.483530     0.000000 
  15.525000    34.732004     0.028792    35.469574     0.000000 
  15.530000    34.060719     0.029359    35.455678     0.000000 
  15.535000    35.162996     0.028439    35.441843     0.000000 
  15.540000    34.890792     0.028661    35.428068     0.000000 
  15.545000    35.365444     0.028276    35.414354     0.000000 
  15.550000    36.679850     0.027263    35.400701     0.000000 
  15.555000    35.173213     0.028431    35.387110     0.000000 
  15.560000    35.411966     0.028239    35.373582     0.000000 
  15.565000    35.005927     0.028567    35.360117     0.000000 
  15.570000    35.004428     0.028568    35.346715     0.000000 
  15.575000    34.755956     0.028772    35.333378     0.000000 
  15.580000    35.693863     0.028016    35.320104     0.000000 
  15.585000    34.659409     0.028852    35.306896     0.000000 
  15.590000    35.182423     0.028423    35.293753     0.000000 
  15.595000    35.543164     0.028135    35.280677     0.000000 
  15.600000    35.459786     0.028201    35.267667     0.000000 
  15.605000    35.003485     0.028569    35.254724     0.000000 
  15.610000    35.450512     0.028208    35.241849     0.000000 
  15.615000    35.384975     0.028261    35.229043     0.000000 
  15.620000    34.743278     0.028783    35.216305     0.000000 
  15.625000    34.776383     0.028755    35.203637     0.000000 
  15.630000    35.531445     0.028144    35.191040     0.000000 
  15.635000    34.932127     0.028627    35.178513     0.000000 
  15.640000    34.662320     0.028850    35.166058     0.000000 
  15.645000    34.716780     0.028805    35.153676     0.000000 
  15.650000    35.018275     0.028557    35.141366     0.000000 
  15.655000    35.073070     0.028512    35.129130     0.000000 
  15.660000    34.829979     0.028711    35.116968     0.000000 
  15.665000    34.730427     0.028793    35.104881     0.000000 
  15.670000    34.403979     0.029066    35.092870     0.000000 
  15.675000    34.777115     0.028755    35.080936     0.000000 
  15.680000    34.345379     0.029116    35.069079     0.000000 
  15.685000    34.988885     0.028581    35.057300     0.000000 
  15.690000    34.702849     0.028816    35.045600     0.000000 
  15.695000    34.080481     0.029342    35.033980     0.000000 
  15.700000    33.818363     0.029570    35.022441     0.000000 
  15.705000    34.546818     0.028946    35.010982     0.000000 
  15.710000    34.667934     0.028845    34.999607     0.000000 
  15.715000    34.393678     0.029075    34.988314     0.000000 
  15.720000    33.994027     0.029417    34.977105     0.000000 
  15.725000    35.201011     0.028408    34.965982     0.000000 
  15.730000    34.402196     0.029068    34.954944     0.000000 
  15.735000    34.282610     0.029169    34.943993     0.000000 
  15.740000    34.736496     0.028788    34.933130     0.000000 
  15.745000    34.450415     0.029027    34.922356     0.000000 
  15.750000    34.406661     0.029064    34.911672     0.000000 
  15.755000    34.675833     0.028839    34.901079     0.000000 
  15.760000    34.634754     0.028873    34.890577     0.000000 
  15.765000    35.321728     0.028311    34.880169     0.000000 
  15.770000    34.884756     0.028666    34.869855     0.000000 
  15.775000    34.655935     0.028855    34.859637     0.000000 
  15.780000    34.715657     0.028805    34.849515     0.000000 
  15.785000    34.483892     0.028999    34.839490     0.000000 
  15.790000    34.803720     0.028733    34.829564     0.000000 
  15.795000    35.002753     0.028569    34.819739     0.000000 
  15.800000    34.024867     0.029390    34.810015     0.000000 
  15.805000    34.937087     0.028623    34.814946     0.000000 
  15.810000    34.463312     0.029016    34.805444     0.000000 
  15.815000    33.865221     0.029529    34.796047     0.000000 
  15.820000    33.461694     0.029885    34.786757     0.000000 
  15.825000    33.931264     0.029471    34.777574     0.000000 
  15.830000    34.087646     0.029336    34.768502     0.000000 
  15.835000    33.676012     0.029695    34.759540     0.000000 
  15.840000    35.686863     0.028022    34.750690     0.000000 
  15.845000    34.660633     0.028851    34.741955     0.000000 
  15.850000    34.536664     0.028955    34.733335     0.000000 
  15.855000    34.487688     0.028996    34.724832     0.000000 
  15.860000    34.655514     0.028855    34.716448     0.000000 
  15.865000    34.122653     0.029306    34.708185     0.000000 
  15.870000    34.853931     0.028691    34.700044     0.000000 
  15.875000    34.386495     0.029081    34.692026     0.000000 
  15.880000    33.953767     0.029452    34.684134     0.000000 
  15.885000    34.396644     0.029073    34.676370     0.000000 
  15.890000    35.114042     0.028479    34.668735     0.000000 
  15.895000    34.132148     0.029298    34.661231     0.000000 
  15.900000    34.903267     0.028651    34.653861     0.000000 
  15.905000    33.801933     0.029584    34.646626     0.000000 
  15.910000    34.540343     0.028952    34.639528     0.000000 
  15.915000    34.153835     0.029279    34.632569     0.000000 
  15.920000    33.718305     0.029657    34.625752     0.000000 
  15.925000    34.999386     0.028572    34.619079     0.000000 
  15.930000    35.102851     0.028488    34.612551     0.000000 
  15.935000    34.328130     0.029131    34.606172     0.000000 
  15.940000    33.888917     0.029508    34.599944     0.000000 
  15.945000    34.015305     0.029399    34.593869     0.000000 
  15.950000    34.494457     0.028990    34.587949     0.000000 
  15.955000    35.286999     0.028339    34.582187     0.000000 
  15.960000    33.592311     0.029769    34.576586     0.000000 
  15.965000    34.426361     0.029048    34.571149     0.000000 
  15.970000    34.070774     0.029351    34.565877     0.000000 
  15.975000    34.103232     0.029323    34.560774     0.000000 
  15.980000    33.514344     0.029838    34.555844     0.000000 
  15.985000    34.217484     0.029225    34.551088     0.000000 
  15.990000    33.618611     0.029745    34.546509     0.000000 
  15.995000    34.648120     0.028862    34.542112     0.000000 
  16.000000    35.277073     0.028347    34.537898     0.000000 
  16.005000    33.789871     0.029595    34.533872     0.000000 
  16.010000    34.491725     0.028992    34.530036     0.000000 
  16.015000    34.728440     0.028795    34.526395     0.000000 
  16.020000    34.166597     0.029268    34.522951     0.000000 
  16.025000    34.081758     0.029341    34.519708     0.000000 
  16.030000    34.255197     0.029193    34.516671     0.000000 
  16.035000    34.592547     0.028908    34.513842     0.000000 
  16.040000    34.647680     0.028862    34.511226     0.000000 
  16.045000    34.782713     0.028750    34.508826     0.000000 
  16.050000    34.289634     0.029163    34.506648     0.000000 
  16.055000    34.376681     0.029089    34.504694     0.000000 
  16.060000    34.537663     0.028954    34.502970     0.000000 
  16.065000    34.122945     0.029306    34.501480     0.000000 
  16.070000    34.447379     0.029030    34.500229     0.000000 
  16.075000    34.359009     0.029104    34.499221     0.000000 
  16.080000    34.262648     0.029186    34.498461     0.000000 
  16.085000    34.103580     0.029322    34.497955     0.000000 
  16.090000    32.685569     0.030595    34.497707     0.000000 
  16.095000    34.171643     0.029264    34.497723     0.000000 
  16.100000    34.643617     0.028865    34.498008     0.000000 
  16.105000    33.852664     0.029540    34.498568     0.000000 
  16.110000    33.863297     0.029530    34.499409     0.000000 
  16.115000    35.079762     0.028506    34.500536     0.000000 
  16.120000    34.488720     0.028995    34.501956     0.000000 
  16.125000    33.599591     0.029762    34.503676     0.000000 
  16.130000    34.025614     0.029390    34.505701     0.000000 
  16.135000    34.215861     0.029226    34.508038     0.000000 
  16.140000    34.030913     0.029385    34.510695     0.000000 
  16.145000    34.194309     0.029245    34.513679     0.000000 
  16.150000    34.080456     0.029342    34.516996     0.000000 
  16.155000    33.748676     0.029631    34.520655     0.000000 
  16.160000    33.100141     0.030211    34.524664     0.000000 
  16.165000    33.545131     0.029811    34.529030     0.000000 
  16.170000    34.781968     0.028751    34.533761     0.000000 
  16.175000    34.524935     0.028965    34.538868     0.000000 
  16.180000    33.872711     0.029522    34.544357     0.000000 
  16.185000    34.431027     0.029044    34.550240     0.000000 
  16.190000    35.375040     0.028269    34.556524     0.000000 
  16.195000    34.273523     0.029177    34.563221     0.000000 
  16.200000    34.172906     0.029263    34.570339     0.000000 
  16.205000    34.816815     0.028722    34.577890     0.000000 
  16.210000    34.530397     0.028960    34.585885     0.000000 
  16.215000    34.481719     0.029001    34.594334     0.000000 
  16.220000    34.196709     0.029243    34.603250     0.000000 
  16.225000    34.428591     0.029046    34.612643     0.000000 
  16.230000    33.994321     0.029417    34.622528     0.000000 
  16.235000    34.408036     0.029063    34.632916     0.000000 
  16.240000    34.224587     0.029219    34.643822     0.000000 
  16.245000    36.186591     0.027635    34.655258     0.000000 
  16.250000    34.534104     0.028957    34.667239     0.000000 
  16.255000    34.729084     0.028794    34.679780     0.000000 
  16.260000    34.871054     0.028677    34.692896     0.000000 
  16.265000    33.673835     0.029697    34.706603     0.000000 
  16.270000    34.729759     0.028794    34.720919     0.000000 
  16.275000    33.968348     0.029439    34.735859     0.000000 
  16.280000    33.762170     0.029619    34.751442     0.000000 
  16.285000    35.410229     0.028240    34.767686     0.000000 
  16.290000    33.750359     0.029629    34.784611     0.000000 
  16.295000    33.796796     0.029589    34.802236     0.000000 
  16.300000    34.382450     0.029085    34.820583     0.000000 
  16.305000    34.128246     0.029301    34.839672     0.000000 
  16.310000    34.242869     0.029203    34.859526     0.000000 
  16.315000    35.653790     0.028048    34.880169     0.000000 
  16.320000    34.837713     0.028705    34.901624     0.000000 
  16.325000    35.066745     0.028517    34.923917     0.000000 
  16.330000    35.315340     0.028316    34.947075     0.000000 
  16.335000    34.814417     0.028724    34.971124     0.000000 
  16.340000    33.716329     0.029659    34.996093     0.000000 
  16.345000    35.091025     0.028497    35.022012     0.000000 
  16.350000    34.714238     0.028807    35.048912     0.000000 
  16.355000    34.869892     0.028678    35.076825     0.000000 
  16.360000    35.144274     0.028454    35.105786     0.000000 
  16.365000    35.090750     0.028498    35.135828     0.000000 
  16.370000    33.989533     0.029421    35.166990     0.000000 
  16.375000    36.062840     0.027729    35.199309     0.000000 
  16.380000    34.969416     0.028596    35.232826     0.000000 
  16.385000    34.453873     0.029024    35.267582     0.000000 
  16.390000    34.418643     0.029054    35.303622     0.000000 
  16.395000    34.426692     0.029047    35.340992     0.000000 
  16.400000    35.035789     0.028542    35.379740     0.000000 
  16.405000    34.893617     0.028659    35.419915     0.000000 
  16.410000    34.576088     0.028922    35.461572     0.000000 
  16.415000    35.441283     0.028216    35.504765     0.000000 
  16.420000    34.924514     0.028633    35.549553     0.000000 
  16.425000    35.379019     0.028265    35.595996     0.000000 
  16.430000    36.142190     0.027668    35.644158     0.000000 
  16.435000    35.055730     0.028526    35.703723     0.000000 
  16.440000    35.375458     0.028268    35.755540     0.000000 
  16.445000    35.506896     0.028164    35.809289     0.000000 
  16.450000    35.724267     0.027992    35.865047     0.000000 
  16.455000    34.976224     0.028591    35.922896     0.000000 
  16.460000    35.874915     0.027875    35.982924     0.000000 
  16.465000    35.909169     0.027848    36.045221     0.000000 
  16.470000    36.442156     0.027441    36.109883     0.000000 
  16.475000    36.129141     0.027678    36.177012     0.000000 
  16.480000    35.992650     0.027783    36.246714     0.000000 
  16.485000    36.195731     0.027628    36.319103     0.000000 
  16.490000    35.741353     0.027979    36.394299     0.000000 
  16.495000    36.200105     0.027624    36.472427     0.000000 
  16.500000    36.333454     0.027523    36.553621     0.000000 
  16.505000    36.177723     0.027641    36.638024     0.000000 
  16.510000    36.629265     0.027301    36.725787     0.000000 
  16.515000    35.880663     0.027870    36.817068     0.000000 
  16.520000    36.142494     0.027668    36.912039     0.000000 
  16.525000    36.225747     0.027605    37.010879     0.000000 
  16.530000    36.734339     0.027222    37.113783     0.000000 
  16.535000    36.646642     0.027288    37.220957     0.000000 
  16.540000    36.345692     0.027514    37.332620     0.000000 
  16.545000    37.073182     0.026974    37.449009     0.000000 
  16.550000    37.453764     0.026700    37.570377     0.000000 
  16.555000    36.884747     0.027111    37.696997     0.000000 
  16.560000    36.355686     0.027506    37.829162     0.000000 
  16.565000    37.190918     0.026888    37.967189     0.000000 
  16.570000    37.413282     0.026728    38.111420     0.000000 
  16.575000    38.146446     0.026215    38.262227     0.000000 
  16.580000    37.289539     0.026817    38.420012     0.000000 
  16.585000    37.565151     0.026620    38.585215     0.000000 
  16.590000    37.406088     0.026734    38.758315     0.000000 
  16.595000    38.789917     0.025780    38.939835     0.000000 
  16.600000    38.465606     0.025997    39.130347     0.000000 
  16.605000    38.203818     0.026175    39.330478     0.000000 
  16.610000    39.428591     0.025362    39.540919     0.000000 
  16.615000    39.071545     0.025594    39.762426     0.000000 
  16.620000    38.093232     0.026251    39.995832     0.000000 
  16.625000    40.220197     0.024863    40.242052     0.000000 
  16.630000    39.116236     0.025565    40.502095     0.000000 
  16.635000    39.588313     0.025260    40.777069     0.000000 
  16.640000    39.661365     0.025213    41.068194     0.000000 
  16.645000    39.617876     0.025241    41.376809     0.000000 
  16.650000    40.852886     0.024478    41.704383     0.000000 
  16.655000    41.403999     0.024152    42.052527     0.000000 
  16.660000    40.501138     0.024691    42.423000     0.000000 
  16.665000    40.186521     0.024884    42.817722     0.000000 
  16.670000    42.893487     0.023314    43.238782     0.000000 
  16.675000    42.550283     0.023502    43.688448     0.000000 
  16.680000    42.555479     0.023499    44.169170     0.000000 
  16.685000    42.868370     0.023327    44.683592     0.000000 
  16.690000    43.369196     0.023058    45.234551     0.000000 
  16.695000    45.210508     0.022119    45.825085     0.000000 
  16.700000    45.826021     0.021822    46.458428     0.000000 
  16.705000    45.149975     0.022148    47.138008     0.000000 
  16.710000    46.888235     0.021327    47.867446     0.000000 
  16.715000    46.235830     0.021628    48.650542     0.000000 
  16.720000    47.463225     0.021069    49.491265     0.000000 
  16.725000    48.770731     0.020504    50.393734     0.000000 
  16.730000    50.384993     0.019847    51.362198     0.000000 
  16.735000    50.612887     0.019758    52.401007     0.000000 
  16.740000    51.652536     0.019360    53.514580     0.000000 
  16.745000    53.017058     0.018862    54.707363     0.000000 
  16.750000    52.690896     0.018979    55.983777     0.000000 
  16.755000    55.470490     0.018028    57.348159     0.000000 
  16.760000    56.462073     0.017711    58.804686     0.000000 
  16.765000    57.575440     0.017369    60.357281     0.000000 
  16.770000    60.525182     0.016522    62.009504     0.000000 
  16.775000    61.159508     0.016351    63.764408     0.000000 
  16.780000    62.844481     0.015912    65.624369     0.000000 
  16.785000    64.261841     0.015561    67.590872     0.000000 
  16.790000    67.133193     0.014896    69.664251     0.000000 
  16.795000    69.692314     0.014349    71.843374     0.000000 
  16.800000    72.249167     0.013841    74.125265     0.000000 
  16.805000    73.120599     0.013676    76.504656     0.000000 
  16.810000    77.023902     0.012983    78.973483     0.000000 
  16.815000    80.234447     0.012463    81.520313     0.000000 
  16.820000    82.056014     0.012187    84.129750     0.000000 
  16.825000    85.835398     0.011650    86.781829     0.000000 
  16.830000    90.494567     0.011050    89.451493     0.000000 
  16.835000    93.008083     0.010752    92.108193     0.000000 
  16.840000    97.085507     0.010300    94.715759     0.000000 
  16.845000    97.397112     0.010267    97.232631     0.000000 
  16.850000   104.199934     0.009597    99.612578     0.000000 
  16.855000   106.850837     0.009359   101.806018     0.000000 
  16.860000   109.360150     0.009144   103.761952     0.000000 
  16.865000   112.563031     0.008884   105.430490     0.000000 
  16.870000   114.061347     0.008767   106.765803     0.000000 
  16.875000   116.307756     0.008598   107.729228     0.000000 
  16.880000   116.960621     0.008550   108.292168     0.000000 
  16.885000   117.090207     0.008540   108.438406     0.000000 
  16.890000   116.378822     0.008593   108.165474     0.000000 
  16.895000   114.369803     0.008744   107.484877     0.000000 
  16.900000   111.186188     0.008994   106.421129     0.000000 
  16.905000   110.730771     0.009031   105.009763     0.000000 
  16.910000   106.294112     0.009408   103.294595     0.000000 
  16.915000   102.289882     0.009776   101.324657     0.000000 
  16.920000   100.635397     0.009937    99.151145     0.000000 
  16.925000    95.935055     0.010424    96.824721     0.000000 
  16.930000    95.625960     0.010457    94.393343     0.000000 
  16.935000    89.661259     0.011153    91.900726     0.000000 
  16.940000    85.128239     0.011747    89.385418     0.000000 
  16.945000    83.290899     0.012006    86.880396     0.000000 
  16.950000    79.068344     0.012647    84.413094     0.000000 
  16.955000    76.724743     0.013034    82.005712     0.000000 
  16.960000    74.443686     0.013433    79.675714     0.000000 
  16.965000    71.995329     0.013890    77.436414     0.000000 
  16.970000    68.584978     0.014580    75.297585     0.000000 
  16.975000    68.760734     0.014543    73.266047     0.000000 
  16.980000    66.437665     0.015052    71.346205     0.000000 
  16.985000    63.331766     0.015790    69.540519     0.000000 
  16.990000    62.970268     0.015881    67.849913     0.000000 
  16.995000    60.034642     0.016657    66.274117     0.000000 
  17.000000    58.965947     0.016959    64.811950     0.000000 
  17.005000    58.510943     0.017091    63.461555     0.000000 
  17.010000    56.773582     0.017614    62.220585     0.000000 
  17.015000    56.854672     0.017589    61.086360     0.000000 
  17.020000    55.930282     0.017879    60.055992     0.000000 
  17.025000    55.229728     0.018106    59.126485     0.000000 
  17.030000    55.199201     0.018116    58.294817     0.000000 
  17.035000    53.947487     0.018537    57.558006     0.000000 
  17.040000    53.427341     0.018717    56.913165     0.000000 
  17.045000    53.405718     0.018725    56.357542     0.000000 
  17.050000    51.208037     0.019528    55.888555     0.000000 
  17.055000    52.400391     0.019084    55.503817     0.000000 
  17.060000    52.904748     0.018902    55.201149     0.000000 
  17.065000    52.418919     0.019077    54.978598     0.000000 
  17.070000    51.484059     0.019423    54.834435     0.000000 
  17.075000    52.333326     0.019108    54.767158     0.000000 
  17.080000    50.865297     0.019660    54.775484     0.000000 
  17.085000    52.943620     0.018888    54.858337     0.000000 
  17.090000    52.432999     0.019072    55.014835     0.000000 
  17.095000    52.558281     0.019026    55.244264     0.000000 
  17.100000    53.553276     0.018673    55.546059     0.000000 
  17.105000    52.034113     0.019218    55.919772     0.000000 
  17.110000    53.198903     0.018797    56.365047     0.000000 
  17.115000    54.320969     0.018409    56.881579     0.000000 
  17.120000    54.365303     0.018394    57.469083     0.000000 
  17.125000    55.583625     0.017991    58.127252     0.000000 
  17.130000    56.512172     0.017695    58.855719     0.000000 
  17.135000    56.825461     0.017598    59.654011     0.000000 
  17.140000    56.593118     0.017670    60.521506     0.000000 
  17.145000    58.871666     0.016986    61.457382     0.000000 
  17.150000    58.919927     0.016972    62.460570     0.000000 
  17.155000    58.737652     0.017025    63.529697     0.000000 
  17.160000    60.700750     0.016474    64.663027     0.000000 
  17.165000    60.135075     0.016629    65.858400     0.000000 
  17.170000    63.045363     0.015862    67.113160     0.000000 
  17.175000    65.218035     0.015333    68.424080     0.000000 
  17.180000    65.146367     0.015350    69.787280     0.000000 
  17.185000    65.679066     0.015226    71.198136     0.000000 
  17.190000    67.014897     0.014922    72.651180     0.000000 
  17.195000    67.321172     0.014854    74.140005     0.000000 
  17.200000    69.937206     0.014299    75.657154     0.000000 
  17.205000    70.320971     0.014221    77.194024     0.000000 
  17.210000    71.990214     0.013891    78.740777     0.000000 
  17.215000    72.480021     0.013797    80.286264     0.000000 
  17.220000    73.248792     0.013652    81.818001     0.000000 
  17.225000    74.579340     0.013409    83.322170     0.000000 
  17.230000    77.629171     0.012882    84.783706     0.000000 
  17.235000    76.387809     0.013091    86.186457     0.000000 
  17.240000    77.348296     0.012929    87.513437     0.000000 
  17.245000    78.850414     0.012682    88.747191     0.000000 
  17.250000    79.454926     0.012586    89.870265     0.000000 
  17.255000    79.224880     0.012622    90.865769     0.000000 
  17.260000    79.195301     0.012627    91.718009     0.000000 
  17.265000    81.760995     0.012231    92.413155     0.000000 
  17.270000    82.474182     0.012125    92.939887     0.000000 
  17.275000    80.237323     0.012463    93.289971     0.000000 
  17.280000    83.518591     0.011973    93.458702     0.000000 
  17.285000    82.265586     0.012156    93.445182     0.000000 
  17.290000    82.790992     0.012079    93.252380     0.000000 
  17.295000    83.620128     0.011959    92.886997     0.000000 
  17.300000    81.437867     0.012279    92.359128     0.000000 
  17.305000    81.349341     0.012293    91.681767     0.000000 
  17.310000    81.752270     0.012232    90.870207     0.000000 
  17.315000    79.941974     0.012509    89.941386     0.000000 
  17.320000    80.156060     0.012476    88.913234     0.000000 
  17.325000    79.825170     0.012527    87.804074     0.000000 
  17.330000    78.923130     0.012671    86.632101     0.000000 
  17.335000    78.631992     0.012717    85.414959     0.000000 
  17.340000    78.101264     0.012804    84.169435     0.000000 
  17.345000    75.172878     0.013303    82.911245     0.000000 
  17.350000    75.591929     0.013229    81.654922     0.000000 
  17.355000    74.738951     0.013380    80.413768     0.000000 
  17.360000    73.247960     0.013652    79.199883     0.000000 
  17.365000    73.841096     0.013543    78.024214     0.000000 
  17.370000    73.354153     0.013632    76.896651     0.000000 
  17.375000    71.158520     0.014053    75.826128     0.000000 
  17.380000    71.621273     0.013962    74.820738     0.000000 
  17.385000    69.929206     0.014300    73.887842     0.000000 
  17.390000    70.565965     0.014171    73.037161     0.000000 
  17.395000    69.989596     0.014288    72.268934     0.000000 
  17.400000    68.495838     0.014599    71.591923     0.000000 
  17.405000    71.108892     0.014063    71.011549     0.000000 
  17.410000    71.433207     0.013999    70.532956     0.000000 
  17.415000    68.705287     0.014555    70.161064     0.000000 
  17.420000    69.363436     0.014417    69.900630     0.000000 
  17.425000    70.056993     0.014274    69.756288     0.000000 
  17.430000    69.261881     0.014438    69.732587     0.000000 
  17.435000    72.245988     0.013842    69.834022     0.000000 
  17.440000    70.827494     0.014119    70.065053     0.000000 
  17.445000    72.267006     0.013838    70.430120     0.000000 
  17.450000    71.323984     0.014021    70.933651     0.000000 
  17.455000    72.236181     0.013843    71.580062     0.000000 
  17.460000    75.324281     0.013276    72.373747     0.000000 
  17.465000    75.691423     0.013212    73.319067     0.000000 
  17.470000    76.919539     0.013001    74.420325     0.000000 
  17.475000    77.577010     0.012890    75.681740     0.000000 
  17.480000    79.253923     0.012618    77.107407     0.000000 
  17.485000    82.190842     0.012167    78.701255     0.000000 
  17.490000    81.254791     0.012307    80.466997     0.000000 
  17.495000    85.875279     0.011645    82.408069     0.000000 
  17.500000    88.015990     0.011362    84.527569     0.000000 
  17.505000    88.470727     0.011303    86.828181     0.000000 
  17.510000    91.434985     0.010937    89.312102     0.000000 
  17.515000    93.889933     0.010651    91.980951     0.000000 
  17.520000    96.424898     0.010371    94.835675     0.000000 
  17.525000   100.623284     0.009938    97.876454     0.000000 
  17.530000   104.279093     0.009590   101.102579     0.000000 
  17.535000   106.567023     0.009384   104.512344     0.000000 
  17.540000   109.538639     0.009129   108.102896     0.000000 
  17.545000   113.439372     0.008815   111.870100     0.000000 
  17.550000   118.149857     0.008464   115.808368     0.000000 
  17.555000   120.117851     0.008325   119.910471     0.000000 
  17.560000   124.549716     0.008029   124.167340     0.000000 
  17.565000   130.513414     0.007662   128.567834     0.000000 
  17.570000   133.923913     0.007467   133.098486     0.000000 
  17.575000   136.585133     0.007321   137.743230     0.000000 
  17.580000   142.994767     0.006993   142.483106     0.000000 
  17.585000   145.505339     0.006873   147.295962     0.000000 
  17.590000   150.054474     0.006664   152.156153     0.000000 
  17.595000   156.508448     0.006389   157.034266     0.000000 
  17.600000   159.204821     0.006281   161.896904     0.000000 
  17.605000   166.409924     0.006009   166.706549     0.000000 
  17.610000   168.048573     0.005951   171.421556     0.000000 
  17.615000   172.549318     0.005795   175.996345     0.000000 
  17.620000   176.268490     0.005673   180.381796     0.000000 
  17.625000   181.069323     0.005523   184.525941     0.000000 
  17.630000   183.611635     0.005446   188.374953     0.000000 
  17.635000   185.600928     0.005388   191.874462     0.000000 
  17.640000   188.986814     0.005291   194.971161     0.000000 
  17.645000   192.301802     0.005200   197.614662     0.000000 
  17.650000   194.050632     0.005153   199.759486     0.000000 
  17.655000   195.213313     0.005123   201.367048     0.000000 
  17.660000   195.711205     0.005110   202.407504     0.000000 
  17.665000   195.479490     0.005116   202.861258     0.000000 
  17.670000   195.967373     0.005103   202.720006     0.000000 
  17.675000   196.663727     0.005085   201.987186     0.000000 
  17.680000   193.370710     0.005171   200.677811     0.000000 
  17.685000   192.596584     0.005192   198.817689     0.000000 
  17.690000   192.619734     0.005192   196.442115     0.000000 
  17.695000   188.376461     0.005309   193.594158     0.000000 
  17.700000   184.944258     0.005407   190.322725     0.000000 
  17.705000   182.212682     0.005488   186.680562     0.000000 
  17.710000   179.455612     0.005572   182.722321     0.000000 
  17.715000   176.543954     0.005664   178.502839     0.000000 
  17.720000   171.627816     0.005827   174.075686     0.000000 
  17.725000   165.509457     0.006042   169.492033     0.000000 
  17.730000   162.941310     0.006137   164.799826     0.000000 
  17.735000   156.985319     0.006370   160.043266     0.000000 
  17.740000   155.386915     0.006436   155.262528     0.000000 
  17.745000   150.053027     0.006664   150.493682     0.000000 
  17.750000   143.837656     0.006952   145.768779     0.000000 
  17.755000   141.443596     0.007070   141.116025     0.000000 
  17.760000   135.981596     0.007354   136.560038     0.000000 
  17.765000   130.729533     0.007649   132.122129     0.000000 
  17.770000   130.265780     0.007677   127.820598     0.000000 
  17.775000   123.356645     0.008107   123.671026     0.000000 
  17.780000   120.970970     0.008266   119.686553     0.000000 
  17.785000   118.488122     0.008440   115.878121     0.000000 
  17.790000   111.645079     0.008957   112.254718     0.000000 
  17.795000   108.739597     0.009196   108.823568     0.000000 
  17.800000   106.271566     0.009410   105.590318     0.000000 
  17.805000   103.005656     0.009708   102.559198     0.000000 
  17.810000   102.410393     0.009765    99.733155     0.000000 
  17.815000    98.639994     0.010138    97.113985     0.000000 
  17.820000    93.496513     0.010696    94.702438     0.000000 
  17.825000    94.670404     0.010563    92.498314     0.000000 
  17.830000    90.567157     0.011042    90.500559     0.000000 
  17.835000    89.256219     0.011204    88.707334     0.000000 
  17.840000    88.287125     0.011327    87.116093     0.000000 
  17.845000    85.155573     0.011743    85.723643     0.000000 
  17.850000    84.734289     0.011802    84.526202     0.000000 
  17.855000    86.294726     0.011588    83.519448     0.000000 
  17.860000    83.464864     0.011981    82.698560     0.000000 
  17.865000    81.687899     0.012242    82.058257     0.000000 
  17.870000    81.826449     0.012221    81.592824     0.000000 
  17.875000    80.246484     0.012462    81.296130     0.000000 
  17.880000    79.033781     0.012653    81.161639     0.000000 
  17.885000    79.865181     0.012521    81.182413     0.000000 
  17.890000    78.367809     0.012760    81.351101     0.000000 
  17.895000    79.103147     0.012642    81.659915     0.000000 
  17.900000    79.495510     0.012579    82.100604     0.000000 
  17.905000    78.338851     0.012765    82.664399     0.000000 
  17.910000    79.348083     0.012603    83.341964     0.000000 
  17.915000    80.773818     0.012380    84.123319     0.000000 
  17.920000    80.163464     0.012475    84.997760     0.000000 
  17.925000    80.722047     0.012388    85.953770     0.000000 
  17.930000    80.847896     0.012369    86.978922     0.000000 
  17.935000    80.745746     0.012385    88.059785     0.000000 
  17.940000    82.772237     0.012081    89.181842     0.000000 
  17.945000    83.236110     0.012014    90.329428     0.000000 
  17.950000    82.807591     0.012076    91.485698     0.000000 
  17.955000    83.977368     0.011908    92.632655     0.000000 
  17.960000    84.846945     0.011786    93.751236     0.000000 
  17.965000    83.915323     0.011917    94.821486     0.000000 
  17.970000    83.990381     0.011906    95.822834     0.000000 
  17.975000    84.884442     0.011781    96.734462     0.000000 
  17.980000    86.890419     0.011509    97.535799     0.000000 
  17.985000    87.316504     0.011453    98.207087     0.000000 
  17.990000    85.671484     0.011672    98.730025     0.000000 
  17.995000    85.617868     0.011680    99.088440     0.000000 
  18.000000    87.313790     0.011453    99.268940     0.000000 
  18.005000    87.429593     0.011438    99.261476     0.000000 
  18.010000    84.852573     0.011785    99.059791     0.000000 
  18.015000    86.729955     0.011530    98.661684     0.000000 
  18.020000    86.387237     0.011576    98.069065     0.000000 
  18.025000    85.070220     0.011755    97.287814     0.000000 
  18.030000    82.833428     0.012072    96.327425     0.000000 
  18.035000    83.144497     0.012027    95.200504     0.000000 
  18.040000    80.357699     0.012444    93.922143     0.000000 
  18.045000    80.907179     0.012360    92.509245     0.000000 
  18.050000    80.145800     0.012477    90.979837     0.000000 
  18.055000    77.715101     0.012868    89.352435     0.000000 
  18.060000    77.366040     0.012926    87.645479     0.000000 
  18.065000    76.813462     0.013019    85.876875     0.000000 
  18.070000    73.930831     0.013526    84.063637     0.000000 
  18.075000    73.429022     0.013619    82.221639     0.000000 
  18.080000    72.315124     0.013828    80.365456     0.000000 
  18.085000    68.943221     0.014505    78.508295     0.000000 
  18.090000    69.246063     0.014441    76.661977     0.000000 
  18.095000    66.890299     0.014950    74.836975     0.000000 
  18.100000    64.389322     0.015531    73.042480     0.000000 
  18.105000    64.579402     0.015485    71.286489     0.000000 
  18.110000    63.830336     0.015667    69.575897     0.000000 
  18.115000    61.254675     0.016325    67.916597     0.000000 
  18.120000    60.967226     0.016402    66.313580     0.000000 
  18.125000    58.961950     0.016960    64.771017     0.000000 
  18.130000    57.921022     0.017265    63.292351     0.000000 
  18.135000    56.742712     0.017623    61.880362     0.000000 
  18.140000    56.073402     0.017834    60.537240     0.000000 
  18.145000    55.143283     0.018135    59.264639     0.000000 
  18.150000    54.678767     0.018289    58.063732     0.000000 
  18.155000    54.964354     0.018194    56.935252     0.000000 
  18.160000    53.226971     0.018787    55.879531     0.000000 
  18.165000    51.643510     0.019364    54.896535     0.000000 
  18.170000    50.430943     0.019829    53.985887     0.000000 
  18.175000    50.720435     0.019716    53.146895     0.000000 
  18.180000    50.011851     0.019995    52.378559     0.000000 
  18.185000    48.987694     0.020413    51.679590     0.000000 
  18.190000    49.914855     0.020034    51.048404     0.000000 
  18.195000    48.695451     0.020536    50.483122     0.000000 
  18.200000    47.685228     0.020971    49.981551     0.000000 
  18.205000    46.623585     0.021448    49.541160     0.000000 
  18.210000    46.941905     0.021303    49.159044     0.000000 
  18.215000    47.085027     0.021238    48.831881     0.000000 
  18.220000    47.705081     0.020962    48.555871     0.000000 
  18.225000    46.674143     0.021425    48.326675     0.000000 
  18.230000    46.844616     0.021347    48.139356     0.000000 
  18.235000    46.042562     0.021719    47.988317     0.000000 
  18.240000    46.911744     0.021317    47.867262     0.000000 
  18.245000    46.777843     0.021378    47.769191     0.000000 
  18.250000    46.013649     0.021733    47.686434     0.000000 
  18.255000    45.961164     0.021757    47.610758     0.000000 
  18.260000    46.581197     0.021468    47.533544     0.000000 
  18.265000    45.612243     0.021924    47.446051     0.000000 
  18.270000    45.995412     0.021741    47.339755     0.000000 
  18.275000    45.082388     0.022182    47.206749     0.000000 
  18.280000    45.361344     0.022045    47.040162     0.000000 
  18.285000    45.177805     0.022135    46.834559     0.000000 
  18.290000    44.619222     0.022412    46.586259     0.000000 
  18.295000    44.405339     0.022520    46.293537     0.000000 
  18.300000    44.006687     0.022724    45.956664     0.000000 
  18.305000    43.280181     0.023105    45.577790     0.000000 
  18.310000    43.792578     0.022835    45.160689     0.000000 
  18.315000    43.713158     0.022876    44.710390     0.000000 
  18.320000    42.556068     0.023498    44.232758     0.000000 
  18.325000    41.763969     0.023944    43.734078     0.000000 
  18.330000    42.403578     0.023583    43.220672     0.000000 
  18.335000    40.262574     0.024837    42.698589     0.000000 
  18.340000    40.108985     0.024932    42.173378     0.000000 
  18.345000    41.621969     0.024026    41.649945     0.000000 
  18.350000    39.621321     0.025239    41.132485     0.000000 
  18.355000    39.509235     0.025311    40.624469     0.000000 
  18.360000    39.799314     0.025126    40.128679     0.000000 
  18.365000    38.212853     0.026169    39.647263     0.000000 
  18.370000    38.150838     0.026212    39.181813     0.000000 
  18.375000    37.866611     0.026408    38.733441     0.000000 
  18.380000    36.946615     0.027066    38.302857     0.000000 
  18.385000    37.351008     0.026773    37.890442     0.000000 
  18.390000    36.908556     0.027094    37.496305     0.000000 
  18.395000    35.594485     0.028094    37.120345     0.000000 
  18.400000    36.539508     0.027368    36.762291     0.000000 
  18.405000    35.038741     0.028540    36.421742     0.000000 
  18.410000    35.650277     0.028050    36.098200     0.000000 
  18.415000    35.168236     0.028435    35.791090     0.000000 
  18.420000    35.271248     0.028352    35.499789     0.000000 
  18.425000    34.279488     0.029172    35.223632     0.000000 
  18.430000    34.852188     0.028693    34.961935     0.000000 
  18.435000    34.159499     0.029274    34.714000     0.000000 
  18.440000    35.586933     0.028100    34.481486     0.000000 
  18.445000    34.997875     0.028573    34.258980     0.000000 
  18.450000    34.422249     0.029051    34.048153     0.000000 
  18.455000    34.843393     0.028700    33.848332     0.000000 
  18.460000    32.622469     0.030654    33.658866     0.000000 
  18.465000    33.586513     0.029774    33.479125     0.000000 
  18.470000    32.545532     0.030726    33.308502     0.000000 
  18.475000    33.575621     0.029784    33.146418     0.000000 
  18.480000    32.877567     0.030416    32.992325     0.000000 
  18.485000    32.578640     0.030695    32.845699     0.000000 
  18.490000    32.651074     0.030627    32.706050     0.000000 
  18.495000    32.705398     0.030576    32.572915     0.000000 
  18.500000    32.748146     0.030536    32.445861     0.000000 
  18.505000    32.122008     0.031131    32.324486     0.000000 
  18.510000    32.776945     0.030509    32.208414     0.000000 
  18.515000    32.295019     0.030965    32.097298     0.000000 
  18.520000    33.422316     0.029920    31.990816     0.000000 
  18.525000    32.039293     0.031212    31.888671     0.000000 
  18.530000    32.109435     0.031143    31.790591     0.000000 
  18.535000    32.765165     0.030520    31.696324     0.000000 
  18.540000    32.007142     0.031243    31.605640     0.000000 
  18.545000    31.189901     0.032062    31.518329     0.000000 
  18.550000    30.972108     0.032287    31.434197     0.000000 
  18.555000    31.777686     0.031469    31.353067     0.000000 
  18.560000    31.492944     0.031753    31.274779     0.000000 
  18.565000    30.714263     0.032558    31.199184     0.000000 
  18.570000    30.581240     0.032700    31.126146     0.000000 
  18.575000    31.143773     0.032109    31.055543     0.000000 
  18.580000    31.491963     0.031754    30.987261     0.000000 
  18.585000    30.553389     0.032730    30.921196     0.000000 
  18.590000    30.853904     0.032411    30.857253     0.000000 
  18.595000    31.578354     0.031667    30.795345     0.000000 
  18.600000    30.677689     0.032597    30.735391     0.000000 
  18.605000    30.506994     0.032779    30.677316     0.000000 
  18.610000    31.118067     0.032136    30.621054     0.000000 
  18.615000    30.372294     0.032925    30.566541     0.000000 
  18.620000    30.704021     0.032569    30.513720     0.000000 
  18.625000    30.160124     0.033156    30.462536     0.000000 
  18.630000    30.052252     0.033275    30.412940     0.000000 
  18.635000    30.579650     0.032701    30.364887     0.000000 
  18.640000    31.108518     0.032146    30.318334     0.000000 
  18.645000    29.546714     0.033845    30.273243     0.000000 
  18.650000    30.997000     0.032261    30.229577     0.000000 
  18.655000    30.156876     0.033160    30.187304     0.000000 
  18.660000    30.643536     0.032633    30.146393     0.000000 
  18.665000    30.530579     0.032754    30.118116     0.000000 
  18.670000    29.625220     0.033755    30.079858     0.000000 
  18.675000    29.957317     0.033381    30.042885     0.000000 
  18.680000    29.900752     0.033444    30.007176     0.000000 
  18.685000    30.454829     0.032836    29.972713     0.000000 
  18.690000    30.469476     0.032820    29.939476     0.000000 
  18.695000    30.481106     0.032807    29.907453     0.000000 
  18.700000    29.495842     0.033903    29.876629     0.000000 
  18.705000    30.681789     0.032593    29.846992     0.000000 
  18.710000    30.157125     0.033160    29.818535     0.000000 
  18.715000    30.302520     0.033001    29.791248     0.000000 
  18.720000    29.957851     0.033380    29.765125     0.000000 
  18.725000    29.742642     0.033622    29.740163     0.000000 
  18.730000    28.977771     0.034509    29.716359     0.000000 
  18.735000    29.086795     0.034380    29.693712     0.000000 
  18.740000    29.119294     0.034341    29.672222     0.000000 
  18.745000    28.325487     0.035304    29.651894     0.000000 
  18.750000    29.355333     0.034065    29.632731     0.000000 
  18.755000    30.090334     0.033233    29.614739     0.000000 
  18.760000    29.567231     0.033821    29.597927     0.000000 
  18.765000    29.494673     0.033904    29.582305     0.000000 
  18.770000    29.213919     0.034230    29.567884     0.000000 
  18.775000    29.850363     0.033500    29.554679     0.000000 
  18.780000    30.219994     0.033091    29.542705     0.000000 
  18.785000    29.519599     0.033876    29.531981     0.000000 
  18.790000    29.628771     0.033751    29.522526     0.000000 
  18.795000    30.100130     0.033222    29.514364     0.000000 
  18.800000    29.352066     0.034069    29.507519     0.000000 
  18.805000    29.729503     0.033637    29.502018     0.000000 
  18.810000    29.344457     0.034078    29.497892     0.000000 
  18.815000    29.618512     0.033763    29.495173     0.000000 
  18.820000    28.980176     0.034506    29.493897     0.000000 
  18.825000    29.644721     0.033733    29.494103     0.000000 
  18.830000    29.437265     0.033971    29.495832     0.000000 
  18.835000    29.023240     0.034455    29.499130     0.000000 
  18.840000    29.019370     0.034460    29.504045     0.000000 
  18.845000    29.757465     0.033605    29.510632     0.000000 
  18.850000    28.760276     0.034770    29.518947     0.000000 
  18.855000    29.720583     0.033647    29.529052     0.000000 
  18.860000    30.337582     0.032962    29.541014     0.000000 
  18.865000    29.615427     0.033766    29.554905     0.000000 
  18.870000    28.784034     0.034741    29.570804     0.000000 
  18.875000    28.713610     0.034827    29.588794     0.000000 
  18.880000    29.410929     0.034001    29.608968     0.000000 
  18.885000    28.946624     0.034546    29.631425     0.000000 
  18.890000    30.468352     0.032821    29.656272     0.000000 
  18.895000    29.844277     0.033507    29.683627     0.000000 
  18.900000    29.957883     0.033380    29.713617     0.000000 
  18.905000    29.776320     0.033584    29.746382     0.000000 
  18.910000    28.982880     0.034503    29.782073     0.000000 
  18.915000    29.795392     0.033562    29.820856     0.000000 
  18.920000    29.852245     0.033498    29.862915     0.000000 
  18.925000    29.736206     0.033629    29.908450     0.000000 
  18.930000    30.047563     0.033281    29.957679     0.000000 
  18.935000    29.838649     0.033514    30.010845     0.000000 
  18.940000    30.899014     0.032363    30.068214     0.000000 
  18.945000    30.864915     0.032399    30.130079     0.000000 
  18.950000    29.981035     0.033354    30.196766     0.000000 
  18.955000    31.148402     0.032104    30.268629     0.000000 
  18.960000    30.708850     0.032564    30.346063     0.000000 
  18.965000    30.088832     0.033235    30.429501     0.000000 
  18.970000    29.894696     0.033451    30.519421     0.000000 
  18.975000    31.743510     0.031503    30.616349     0.000000 
  18.980000    31.335446     0.031913    30.720860     0.000000 
  18.985000    31.060174     0.032196    30.833588     0.000000 
  18.990000    30.434083     0.032858    30.955225     0.000000 
  18.995000    31.513952     0.031732    31.086528     0.000000 
  19.000000    32.131257     0.031122    31.228319     0.000000 
  19.005000    31.242825     0.032007    31.381491     0.000000 
  19.010000    32.383491     0.030880    31.547012     0.000000 
  19.015000    32.145131     0.031109    31.725924     0.000000 
  19.020000    33.249066     0.030076    31.919348     0.000000 
  19.025000    33.144332     0.030171    32.128481     0.000000 
  19.030000    32.430278     0.030835    32.354602     0.000000 
  19.035000    32.781651     0.030505    32.599065     0.000000 
  19.040000    33.130094     0.030184    32.863299     0.000000 
  19.045000    33.152960     0.030163    33.148806     0.000000 
  19.050000    34.365559     0.029099    33.457154     0.000000 
  19.055000    34.123330     0.029305    33.789972     0.000000 
  19.060000    34.995302     0.028575    34.148940     0.000000 
  19.065000    36.394939     0.027476    34.535779     0.000000 
  19.070000    35.743264     0.027977    34.952239     0.000000 
  19.075000    36.571261     0.027344    35.400081     0.000000 
  19.080000    37.006884     0.027022    35.881060     0.000000 
  19.085000    37.817185     0.026443    36.396904     0.000000 
  19.090000    37.676029     0.026542    36.949283     0.000000 
  19.095000    38.549680     0.025941    37.539777     0.000000 
  19.100000    38.498060     0.025975    38.169835     0.000000 
  19.105000    38.847914     0.025741    38.840728     0.000000 
  19.110000    41.440435     0.024131    39.553483     0.000000 
  19.115000    41.492784     0.024101    40.308815     0.000000 
  19.120000    42.260160     0.023663    41.107030     0.000000 
  19.125000    42.890491     0.023315    41.947914     0.000000 
  19.130000    46.015901     0.021732    42.830607     0.000000 
  19.135000    45.475421     0.021990    43.753438     0.000000 
  19.140000    46.858439     0.021341    44.713746     0.000000 
  19.145000    49.210400     0.020321    45.707671     0.000000 
  19.150000    49.299816     0.020284    46.729932     0.000000 
  19.155000    52.232919     0.019145    47.773594     0.000000 
  19.160000    53.751069     0.018604    48.829844     0.000000 
  19.165000    53.842504     0.018573    49.887806     0.000000 
  19.170000    56.617367     0.017662    50.934425     0.000000 
  19.175000    58.407970     0.017121    51.954463     0.000000 
  19.180000    60.404253     0.016555    52.930654     0.000000 
  19.185000    61.356188     0.016298    53.844060     0.000000 
  19.190000    63.460692     0.015758    54.674662     0.000000 
  19.195000    63.931617     0.015642    55.402188     0.000000 
  19.200000    65.632249     0.015236    56.007145     0.000000 
  19.205000    66.604103     0.015014    56.471992     0.000000 
  19.210000    66.729360     0.014986    56.782333     0.000000 
  19.215000    66.649490     0.015004    56.927987     0.000000 
  19.220000    65.216556     0.015334    56.903796     0.000000 
  19.225000    68.793390     0.014536    56.710048     0.000000 
  19.230000    65.956572     0.015161    56.352455     0.000000 
  19.235000    65.125664     0.015355    55.841685     0.000000 
  19.240000    64.052373     0.015612    55.192514     0.000000 
  19.245000    62.514194     0.015996    54.422742     0.000000 
  19.250000    61.150155     0.016353    53.551992     0.000000 
  19.255000    59.670751     0.016759    52.600553     0.000000 
  19.260000    57.748451     0.017316    51.588360     0.000000 
  19.265000    57.318224     0.017446    50.534195     0.000000 
  19.270000    53.781962     0.018594    49.455121     0.000000 
  19.275000    52.276038     0.019129    48.366147     0.000000 
  19.280000    50.789033     0.019689    47.280096     0.000000 
  19.285000    49.054923     0.020385    46.207616     0.000000 
  19.290000    46.915178     0.021315    45.157312     0.000000 
  19.295000    46.570573     0.021473    44.135933     0.000000 
  19.300000    44.813457     0.022315    43.148598     0.000000 
  19.305000    44.702525     0.022370    42.199028     0.000000 
  19.310000    42.432620     0.023567    41.289770     0.000000 
  19.315000    41.545168     0.024070    40.422398     0.000000 
  19.320000    40.501476     0.024690    39.597697     0.000000 
  19.325000    39.319824     0.025432    38.815818     0.000000 
  19.330000    39.000208     0.025641    38.076403     0.000000 
  19.335000    37.943768     0.026355    37.378701     0.000000 
  19.340000    37.792744     0.026460    36.721651     0.000000 
  19.345000    36.832212     0.027150    36.103961     0.000000 
  19.350000    36.453577     0.027432    35.524161     0.000000 
  19.355000    35.709345     0.028004    34.980657     0.000000 
  19.360000    35.238260     0.028378    34.471770     0.000000 
  19.365000    34.107369     0.029319    33.995765     0.000000 
  19.370000    33.738848     0.029639    33.550882     0.000000 
  19.375000    32.498247     0.030771    33.135357     0.000000 
  19.380000    32.713330     0.030569    32.747440     0.000000 
  19.385000    31.940802     0.031308    32.385411     0.000000 
  19.390000    32.592831     0.030682    32.047591     0.000000 
  19.395000    32.226695     0.031030    31.732355     0.000000 
  19.400000    32.406891     0.030858    31.438137     0.000000 
  19.405000    31.255405     0.031994    31.163441     0.000000 
  19.410000    30.745012     0.032526    30.906841     0.000000 
  19.415000    31.152140     0.032101    30.666987     0.000000 
  19.420000    29.760766     0.033601    30.442607     0.000000 
  19.425000    31.366839     0.031881    30.232506     0.000000 
  19.430000    30.058889     0.033268    30.035570     0.000000 
  19.435000    29.773144     0.033587    29.850760     0.000000 
  19.440000    29.389171     0.034026    29.677114     0.000000 
  19.445000    29.678076     0.033695    29.513740     0.000000 
  19.450000    29.207662     0.034238    29.359821     0.000000 
  19.455000    30.493112     0.032794    29.214603     0.000000 
  19.460000    29.084848     0.034382    29.077395     0.000000 
  19.465000    28.910088     0.034590    28.947568     0.000000 
  19.470000    29.138830     0.034318    28.824544     0.000000 
  19.475000    28.846674     0.034666    28.707801     0.000000 
  19.480000    28.405025     0.035205    28.596861     0.000000 
  19.485000    28.858974     0.034651    28.491290     0.000000 
  19.490000    27.636088     0.036185    28.390694     0.000000 
  19.495000    28.495176     0.035094    28.294716     0.000000 
  19.500000    27.667213     0.036144    28.203029     0.000000 
  19.505000    28.099648     0.035588    28.115339     0.000000 
  19.510000    28.601963     0.034963    28.031377     0.000000 
  19.515000    27.502072     0.036361    27.950899     0.000000 
  19.520000    27.905349     0.035835    27.873680     0.000000 
  19.525000    26.845217     0.037251    27.799518     0.000000 
  19.530000    28.878125     0.034628    27.728227     0.000000 
  19.535000    27.316343     0.036608    27.659636     0.000000 
  19.540000    27.613423     0.036214    27.593589     0.000000 
  19.545000    28.414286     0.035194    27.529941     0.000000 
  19.550000    27.844770     0.035913    27.468560     0.000000 
  19.555000    27.446043     0.036435    27.409324     0.000000 
  19.560000    27.051688     0.036966    27.352118     0.000000 
  19.565000    26.869996     0.037216    27.296838     0.000000 
  19.570000    26.982047     0.037062    27.243386     0.000000 
  19.575000    26.890298     0.037188    27.191671     0.000000 
  19.580000    27.322445     0.036600    27.141608     0.000000 
  19.585000    27.050573     0.036968    27.093118     0.000000 
  19.590000    26.847861     0.037247    27.046126     0.000000 
  19.595000    26.915218     0.037154    27.000564     0.000000 
  19.600000    27.044904     0.036976    26.956365     0.000000 
  19.605000    27.720311     0.036075    26.913468     0.000000 
  19.610000    26.700904     0.037452    26.871817     0.000000 
  19.615000    27.689634     0.036115    26.831356     0.000000 
  19.620000    27.021778     0.037007    26.792035     0.000000 
  19.625000    28.683917     0.034863    26.753805     0.000000 
  19.630000    27.019186     0.037011    26.716621     0.000000 
  19.635000    27.068708     0.036943    26.680439     0.000000 
  19.640000    26.636332     0.037543    26.645220     0.000000 
  19.645000    26.651395     0.037521    26.610925     0.000000 
  19.650000    27.449659     0.036430    26.577517     0.000000 
  19.655000    26.761418     0.037367    26.544962     0.000000 
  19.660000    26.520341     0.037707    26.513228     0.000000 
  19.665000    26.865090     0.037223    26.482283     0.000000 
  19.670000    27.014245     0.037018    26.452098     0.000000 
  19.675000    26.156141     0.038232    26.422646     0.000000 
  19.680000    26.995870     0.037043    26.393900     0.000000 
  19.685000    26.846460     0.037249    26.365835     0.000000 
  19.690000    26.184101     0.038191    26.338427     0.000000 
  19.695000    26.587012     0.037612    26.311653     0.000000 
  19.700000    26.887365     0.037192    26.285493     0.000000 
  19.705000    25.807499     0.038748    26.259926     0.000000 
  19.710000    26.388276     0.037896    26.234933     0.000000 
  19.715000    26.364875     0.037929    26.210494     0.000000 
  19.720000    26.736086     0.037403    26.186594     0.000000 
  19.725000    26.095976     0.038320    26.163214     0.000000 
  19.730000    25.730925     0.038864    26.140339     0.000000 
  19.735000    26.526369     0.037698    26.117955     0.000000 
  19.740000    25.937106     0.038555    26.096047     0.000000 
  19.745000    26.233259     0.038120    26.074600     0.000000 
  19.750000    26.190108     0.038182    26.053603     0.000000 
  19.755000    25.569904     0.039108    26.033044     0.000000 
  19.760000    25.913318     0.038590    26.012909     0.000000 
  19.765000    25.751017     0.038833    25.993189     0.000000 
  19.770000    26.958379     0.037094    25.973872     0.000000 
  19.775000    26.384951     0.037900    25.954949     0.000000 
  19.780000    25.143569     0.039772    25.936411     0.000000 
  19.785000    26.270433     0.038066    25.918247     0.000000 
  19.790000    25.428182     0.039326    25.900450     0.000000 
  19.795000    26.429554     0.037836    25.883011     0.000000 
  19.800000    26.520526     0.037707    25.865923     0.000000 
  19.805000    26.433549     0.037831    25.849179     0.000000 
  19.810000    26.069437     0.038359    25.832771     0.000000 
  19.815000    25.877750     0.038643    25.816694     0.000000 
  19.820000    25.632181     0.039013    25.800940     0.000000 
  19.825000    26.080451     0.038343    25.785505     0.000000 
  19.830000    26.057881     0.038376    25.770383     0.000000 
  19.835000    26.993555     0.037046    25.755568     0.000000 
  19.840000    25.832698     0.038711    25.741057     0.000000 
  19.845000    25.260824     0.039587    25.726844     0.000000 
  19.850000    26.149114     0.038242    25.712926     0.000000 
  19.855000    25.960262     0.038520    25.699299     0.000000 
  19.860000    26.118202     0.038287    25.685959     0.000000 
  19.865000    25.880332     0.038639    25.672904     0.000000 
  19.870000    25.594830     0.039070    25.660130     0.000000 
  19.875000    26.143564     0.038250    25.647634     0.000000 
  19.880000    26.473259     0.037774    25.635415     0.000000 
  19.885000    26.111702     0.038297    25.623470     0.000000 
  19.890000    25.830896     0.038713    25.611798     0.000000 
  19.895000    26.297322     0.038027    25.601812     0.000000 
  19.900000    25.178129     0.039717    25.590683     0.000000 
  19.905000    25.381548     0.039399    25.579822     0.000000 
  19.910000    25.933169     0.038561    25.569230     0.000000 
  19.915000    25.990413     0.038476    25.558905     0.000000 
  19.920000    25.502098     0.039212    25.548849     0.000000 
  19.925000    26.134267     0.038264    25.539061     0.000000 
  19.930000    25.174748     0.039722    25.529541     0.000000 
  19.935000    25.824714     0.038723    25.520290     0.000000 
  19.940000    25.171336     0.039728    25.511310     0.000000 
  19.945000    25.335960     0.039470    25.502601     0.000000 
  19.950000    25.583222     0.039088    25.494165     0.000000 
  19.955000    25.663060     0.038967    25.486005     0.000000 
  19.960000    25.692005     0.038923    25.478123     0.000000 
  19.965000    26.124186     0.038279    25.470520     0.000000 
  19.970000    26.307528     0.038012    25.463201     0.000000 
  19.975000    26.008287     0.038449    25.456168     0.000000 
  19.980000    25.124337     0.039802    25.449425     0.000000 
  19.985000    25.487216     0.039235    25.442977     0.000000 
  19.990000    24.765841     0.040378    25.436827     0.000000 
  19.995000    25.384404     0.039394    25.430980     0.000000 
  20.000000    26.702433     0.037450    25.340602     0.000000 
  20.005000    25.265097     0.039580    25.335483     0.000000 
  20.010000    25.578411     0.039095    25.330685     0.000000 
  20.015000    26.151460     0.038239    25.326214     0.000000 
  20.020000    25.880122     0.038640    25.322077     0.000000 
  20.025000    25.523577     0.039179    25.318282     0.000000 
  20.030000    25.575601     0.039100    25.314837     0.000000 
  20.035000    25.974250     0.038500    25.311750     0.000000 
  20.040000    25.739395     0.038851    25.309032     0.000000 
  20.045000    26.553135     0.037660    25.306693     0.000000 
  20.050000    26.030224     0.038417    25.304743     0.000000 
  20.055000    26.423912     0.037845    25.303193     0.000000 
  20.060000    24.643903     0.040578    25.302057     0.000000 
  20.065000    26.399878     0.037879    25.301347     0.000000 
  20.070000    25.993113     0.038472    25.301077     0.000000 
  20.075000    25.404165     0.039364    25.301263     0.000000 
  20.080000    25.870809     0.038654    25.301920     0.000000 
  20.085000    26.188647     0.038184    25.303065     0.000000 
  20.090000    25.995590     0.038468    25.304717     0.000000 
  20.095000    26.694004     0.037462    25.306896     0.000000 
  20.100000    26.035760     0.038409    25.309621     0.000000 
  20.105000    25.378853     0.039403    25.312917     0.000000 
  20.110000    25.908862     0.038597    25.316806     0.000000 
  20.115000    26.007795     0.038450    25.321314     0.000000 
  20.120000    26.015338     0.038439    25.326469     0.000000 
  20.125000    26.169246     0.038213    25.332302     0.000000 
  20.130000    26.310757     0.038007    25.338844     0.000000 
  20.135000    26.061270     0.038371    25.346130     0.000000 
  20.140000    26.292530     0.038034    25.354197     0.000000 
  20.145000    26.162225     0.038223    25.363087     0.000000 
  20.150000    26.483783     0.037759    25.372843     0.000000 
  20.155000    25.930611     0.038564    25.383514     0.000000 
  20.160000    26.320116     0.037994    25.395151     0.000000 
  20.165000    25.959159     0.038522    25.407813     0.000000 
  20.170000    26.460512     0.037792    25.421562     0.000000 
  20.175000    26.430227     0.037835    25.436467     0.000000 
  20.180000    27.280914     0.036656    25.452603     0.000000 
  20.185000    26.518183     0.037710    25.470052     0.000000 
  20.190000    26.451322     0.037805    25.488906     0.000000 
  20.195000    25.435200     0.039316    25.509264     0.000000 
  20.200000    26.128918     0.038272    25.531238     0.000000 
  20.205000    26.490268     0.037750    25.554949     0.000000 
  20.210000    27.579305     0.036259    25.580530     0.000000 
  20.215000    26.686976     0.037471    25.608129     0.000000 
  20.220000    26.008534     0.038449    25.637909     0.000000 
  20.225000    26.739561     0.037398    25.670047     0.000000 
  20.230000    27.775989     0.036002    25.704739     0.000000 
  20.235000    26.664537     0.037503    25.742199     0.000000 
  20.240000    27.668965     0.036142    25.782662     0.000000 
  20.245000    27.495521     0.036370    25.826382     0.000000 
  20.250000    27.228909     0.036726    25.873637     0.000000 
  20.255000    27.513567     0.036346    25.924730     0.000000 
  20.260000    27.101924     0.036898    25.979984     0.000000 
  20.265000    28.046732     0.035655    26.039751     0.000000 
  20.270000    27.258077     0.036686    26.104407     0.000000 
  20.275000    26.262870     0.038077    26.174355     0.000000 
  20.280000    27.849616     0.035907    26.250021     0.000000 
  20.285000    27.406263     0.036488    26.331859     0.000000 
  20.290000    27.764568     0.036017    26.420348     0.000000 
  20.295000    27.878901     0.035869    26.515987     0.000000 
  20.300000    28.390032     0.035224    26.619301     0.000000 
  20.305000    28.126677     0.035553    26.730829     0.000000 
  20.310000    28.902571     0.034599    26.851132     0.000000 
  20.315000    29.078087     0.034390    26.980779     0.000000 
  20.320000    28.666335     0.034884    27.120350     0.000000 
  20.325000    28.777971     0.034749    27.270428     0.000000 
  20.330000    29.520880     0.033874    27.431591     0.000000 
  20.335000    29.567367     0.033821    27.604409     0.000000 
  20.340000    29.665005     0.033710    27.789431     0.000000 
  20.345000    28.864238     0.034645    27.987175     0.000000 
  20.350000    30.820459     0.032446    28.198115     0.000000 
  20.355000    30.770229     0.032499    28.422666     0.000000 
  20.360000    29.943160     0.033397    28.661163     0.000000 
  20.365000    30.997681     0.032260    28.913836     0.000000 
  20.370000    30.708971     0.032564    29.180783     0.000000 
  20.375000    30.759941     0.032510    29.461933     0.000000 
  20.380000    31.682490     0.031563    29.757004     0.000000 
  20.385000    32.170268     0.031085    30.065450     0.000000 
  20.390000    32.079575     0.031172    30.386409     0.000000 
  20.395000    32.484575     0.030784    30.720085     0.000000 
  20.400000    33.179207     0.030139    31.061857     0.000000 
  20.405000    33.736481     0.029642    31.410938     0.000000 
  20.410000    34.180935     0.029256    31.764479     0.000000 
  20.415000    34.033496     0.029383    32.118962     0.000000 
  20.420000    34.293378     0.029160    32.470162     0.000000 
  20.425000    33.970483     0.029437    32.813142     0.000000 
  20.430000    33.972848     0.029435    33.142291     0.000000 
  20.435000    35.282607     0.028343    33.451435     0.000000 
  20.440000    35.599487     0.028090    33.734016     0.000000 
  20.445000    37.246528     0.026848    33.983351     0.000000 
  20.450000    36.183339     0.027637    34.192954     0.000000 
  20.455000    36.435268     0.027446    34.356916     0.000000 
  20.460000    35.536117     0.028140    34.470290     0.000000 
  20.465000    37.007506     0.027022    34.529452     0.000000 
  20.470000    35.913179     0.027845    34.532376     0.000000 
  20.475000    36.011848     0.027769    34.478806     0.000000 
  20.480000    35.463068     0.028198    34.370268     0.000000 
  20.485000    35.963743     0.027806    34.209955     0.000000 
  20.490000    36.182343     0.027638    34.002467     0.000000 
  20.495000    35.217590     0.028395    33.753480     0.000000 
  20.500000    34.636440     0.028871    33.469355     0.000000 
  20.505000    34.643000     0.028866    33.156755     0.000000 
  20.510000    33.910780     0.029489    32.822306     0.000000 
  20.515000    33.606367     0.029756    32.472315     0.000000 
  20.520000    33.217120     0.030105    32.112569     0.000000 
  20.525000    33.056040     0.030252    31.748205     0.000000 
  20.530000    32.439210     0.030827    31.383655     0.000000 
  20.535000    31.970724     0.031279    31.022635     0.000000 
  20.540000    30.976531     0.032283    30.668179     0.000000 
  20.545000    31.390029     0.031857    30.322697     0.000000 
  20.550000    31.567518     0.031678    29.988043     0.000000 
  20.555000    30.290022     0.033014    29.665590     0.000000 
  20.560000    30.661273     0.032614    29.356307     0.000000 
  20.565000    29.942672     0.033397    29.060822     0.000000 
  20.570000    30.508981     0.032777    28.779487     0.000000 
  20.575000    30.654967     0.032621    28.512429     0.000000 
  20.580000    29.271085     0.034163    28.259594     0.000000 
  20.585000    28.360980     0.035260    28.020786     0.000000 
  20.590000    29.051733     0.034421    27.795697     0.000000 
  20.595000    28.257808     0.035388    27.583934     0.000000 
  20.600000    28.023536     0.035684    27.385037     0.000000 
  20.605000    28.150211     0.035524    27.198500     0.000000 
  20.610000    28.727368     0.034810    27.023781     0.000000 
  20.615000    27.599404     0.036233    26.860315     0.000000 
  20.620000    27.472998     0.036399    26.707526     0.000000 
  20.625000    27.732057     0.036059    26.564831     0.000000 
  20.630000    27.593797     0.036240    26.431651     0.000000 
  20.635000    27.392643     0.036506    26.307410     0.000000 
  20.640000    28.067650     0.035628    26.191548     0.000000 
  20.645000    27.494557     0.036371    26.083517     0.000000 
  20.650000    26.782238     0.037338    25.982789     0.000000 
  20.655000    27.241877     0.036708    25.888856     0.000000 
  20.660000    26.605495     0.037586    25.801235     0.000000 
  20.665000    27.021355     0.037008    25.719465     0.000000 
  20.670000    27.029009     0.036997    25.643111     0.000000 
  20.675000    26.387412     0.037897    25.571764     0.000000 
  20.680000    26.284572     0.038045    25.505039     0.000000 
  20.685000    26.713061     0.037435    25.442580     0.000000 
  20.690000    26.508770     0.037723    25.384054     0.000000 
  20.695000    26.415409     0.037857    25.329152     0.000000 
  20.700000    26.203448     0.038163    25.277592     0.000000 
  20.705000    26.291908     0.038035    25.229110     0.000000 
  20.710000    25.808049     0.038748    25.183467     0.000000 
  20.715000    25.918415     0.038583    25.140444     0.000000 
  20.720000    26.419023     0.037852    25.099839     0.000000 
  20.725000    26.366706     0.037927    25.061471     0.000000 
  20.730000    25.729376     0.038866    25.025171     0.000000 
  20.735000    25.596221     0.039068    24.990789     0.000000 
  20.740000    25.708817     0.038897    24.958188     0.000000 
  20.745000    25.409755     0.039355    24.927241     0.000000 
  20.750000    25.080205     0.039872    24.897837     0.000000 
  20.755000    25.358537     0.039434    24.869872     0.000000 
  20.760000    24.983663     0.040026    24.843252     0.000000 
  20.765000    25.227598     0.039639    24.817893     0.000000 
  20.770000    25.294118     0.039535    24.793716     0.000000 
  20.775000    25.554426     0.039132    24.770653     0.000000 
  20.780000    25.657600     0.038975    24.748638     0.000000 
  20.785000    26.146694     0.038246    24.727612     0.000000 
  20.790000    25.192116     0.039695    24.707522     0.000000 
  20.795000    25.269331     0.039574    24.688319     0.000000 
  20.800000    25.366117     0.039423    24.669957     0.000000 
  20.805000    25.236004     0.039626    24.652395     0.000000 
  20.810000    25.828923     0.038716    24.635594     0.000000 
  20.815000    25.475567     0.039253    24.619517     0.000000 
  20.820000    25.534480     0.039163    24.604134     0.000000 
  20.825000    25.854629     0.038678    24.589412     0.000000 
  20.830000    25.794554     0.038768    24.575323     0.000000 
  20.835000    25.406431     0.039360    24.561842     0.000000 
  20.840000    25.537531     0.039158    24.548943     0.000000 
  20.845000    25.507153     0.039205    24.536603     0.000000 
  20.850000    25.422041     0.039336    24.524801     0.000000 
  20.855000    25.474849     0.039254    24.513516     0.000000 
  20.860000    25.216737     0.039656    24.502730     0.000000 
  20.865000    24.443982     0.040910    24.497324     0.000000 
  20.870000    25.663368     0.038966    24.487489     0.000000 
  20.875000    25.349891     0.039448    24.478103     0.000000 
  20.880000    24.840843     0.040256    24.469152     0.000000 
  20.885000    25.423283     0.039334    24.460621     0.000000 
  20.890000    25.614554     0.039040    24.452499     0.000000 
  20.895000    26.027617     0.038421    24.444772     0.000000 
  20.900000    25.662572     0.038967    24.437430     0.000000 
  20.905000    24.949613     0.040081    24.430461     0.000000 
  20.910000    25.160039     0.039746    24.423857     0.000000 
  20.915000    25.191625     0.039696    24.417607     0.000000 
  20.920000    24.427682     0.040937    24.411702     0.000000 
  20.925000    25.930143     0.038565    24.406134     0.000000 
  20.930000    25.222848     0.039647    24.400896     0.000000 
  20.935000    24.835740     0.040265    24.395979     0.000000 
  20.940000    25.813076     0.038740    24.391378     0.000000 
  20.945000    25.489652     0.039232    24.387085     0.000000 
  20.950000    24.773146     0.040366    24.383095     0.000000 
  20.955000    25.751908     0.038832    24.379402     0.000000 
  20.960000    24.420993     0.040948    24.376000     0.000000 
  20.965000    24.582390     0.040680    24.372885     0.000000 
  20.970000    25.346042     0.039454    24.370052     0.000000 
  20.975000    25.166248     0.039736    24.367496     0.000000 
  20.980000    25.358964     0.039434    24.365311     0.000000 
  20.985000    24.640604     0.040583    24.363299     0.000000 
  20.990000    25.211468     0.039664    24.361554     0.000000 
  20.995000    24.406158     0.040973    24.360073     0.000000 
  21.000000    24.359857     0.041051    24.358852     0.000000 
  21.005000    24.439947     0.040917    24.357889     0.000000 
  21.010000    25.584359     0.039086    24.357181     0.000000 
  21.015000    25.000256     0.040000    24.356726     0.000000 
  21.020000    24.883182     0.040188    24.356523     0.000000 
  21.025000    25.189906     0.039698    24.356569     0.000000 
  21.030000    25.089879     0.039857    24.356863     0.000000 
  21.035000    25.458195     0.039280    24.357403     0.000000 
  21.040000    24.804955     0.040315    24.358188     0.000000 
  21.045000    25.237634     0.039623    24.359218     0.000000 
  21.050000    25.761304     0.038818    24.360491     0.000000 
  21.055000    24.802641     0.040318    24.362006     0.000000 
  21.060000    24.765582     0.040379    24.363764     0.000000 
  21.065000    25.338574     0.039466    24.365764     0.000000 
  21.070000    25.789053     0.038776    24.368005     0.000000 
  21.075000    24.788653     0.040341    24.370488     0.000000 
  21.080000    25.451038     0.039291    24.373212     0.000000 
  21.085000    25.410659     0.039354    24.376179     0.000000 
  21.090000    24.881401     0.040191    24.379388     0.000000 
  21.095000    25.934950     0.038558    24.382839     0.000000 
  21.100000    25.183454     0.039709    24.386535     0.000000 
  21.105000    24.739649     0.040421    24.390474     0.000000 
  21.110000    25.624643     0.039025    24.394659     0.000000 
  21.115000    24.481462     0.040847    24.399091     0.000000 
  21.120000    25.670085     0.038956    24.403770     0.000000 
  21.125000    25.513823     0.039194    24.408699     0.000000 
  21.130000    24.447525     0.040904    24.398964     0.000000 
  21.135000    25.619213     0.039033    24.404413     0.000000 
  21.140000    25.303598     0.039520    24.410117     0.000000 
  21.145000    25.337179     0.039468    24.416076     0.000000 
  21.150000    25.381415     0.039399    24.422292     0.000000 
  21.155000    25.130939     0.039792    24.428769     0.000000 
  21.160000    25.292314     0.039538    24.435508     0.000000 
  21.165000    25.134756     0.039786    24.442511     0.000000 
  21.170000    24.655065     0.040560    24.449782     0.000000 
  21.175000    25.105824     0.039831    24.457322     0.000000 
  21.180000    25.372564     0.039413    24.465135     0.000000 
  21.185000    25.983584     0.038486    24.473224     0.000000 
  21.190000    25.742046     0.038847    24.481591     0.000000 
  21.195000    25.637633     0.039005    24.490239     0.000000 
  21.200000    25.377439     0.039405    24.499173     0.000000 
  21.205000    25.805617     0.038751    24.508395     0.000000 
  21.210000    25.531773     0.039167    24.517909     0.000000 
  21.215000    24.318069     0.041122    24.527718     0.000000 
  21.220000    25.602170     0.039059    24.537828     0.000000 
  21.225000    25.252899     0.039599    24.548241     0.000000 
  21.230000    25.250579     0.039603    24.558961     0.000000 
  21.235000    25.050703     0.039919    24.569994     0.000000 
  21.240000    24.683273     0.040513    24.581343     0.000000 
  21.245000    25.544730     0.039147    24.593014     0.000000 
  21.250000    25.837010     0.038704    24.605010     0.000000 
  21.255000    24.732794     0.040432    24.617337     0.000000 
  21.260000    25.835748     0.038706    24.630000     0.000000 
  21.265000    26.005981     0.038453    24.643005     0.000000 
  21.270000    25.013844     0.039978    24.656355     0.000000 
  21.275000    25.502861     0.039211    24.670058     0.000000 
  21.280000    24.998551     0.040002    24.684119     0.000000 
  21.285000    25.491289     0.039229    24.698544     0.000000 
  21.290000    25.405465     0.039362    24.713338     0.000000 
  21.295000    25.566520     0.039114    24.728509     0.000000 
  21.300000    25.650940     0.038985    24.744063     0.000000 
  21.305000    25.988941     0.038478    24.760006     0.000000 
  21.310000    25.506356     0.039206    24.776346     0.000000 
  21.315000    25.815286     0.038737    24.793089     0.000000 
  21.320000    26.338786     0.037967    24.810243     0.000000 
  21.325000    25.511650     0.039198    24.827816     0.000000 
  21.330000    26.084117     0.038338    24.845815     0.000000 
  21.335000    26.256905     0.038085    24.864249     0.000000 
  21.340000    25.581792     0.039090    24.883124     0.000000 
  21.345000    25.328429     0.039481    24.902451     0.000000 
  21.350000    25.748918     0.038837    24.922238     0.000000 
  21.355000    26.603361     0.037589    24.942494     0.000000 
  21.360000    25.672950     0.038952    24.963228     0.000000 
  21.365000    25.754434     0.038828    24.984450     0.000000 
  21.370000    26.063492     0.038368    25.006169     0.000000 
  21.375000    25.965768     0.038512    25.028396     0.000000 
  21.380000    26.173971     0.038206    25.051141     0.000000 
  21.385000    26.067489     0.038362    25.074416     0.000000 
  21.390000    25.442603     0.039304    25.098230     0.000000 
  21.395000    26.582411     0.037619    25.128060     0.000000 
  21.400000    26.220371     0.038138    25.152994     0.000000 
  21.405000    25.739214     0.038851    25.178505     0.000000 
  21.410000    26.238909     0.038111    25.204603     0.000000 
  21.415000    26.068669     0.038360    25.231302     0.000000 
  21.420000    26.458307     0.037795    25.258616     0.000000 
  21.425000    25.946971     0.038540    25.286557     0.000000 
  21.430000    26.131591     0.038268    25.315140     0.000000 
  21.435000    26.357667     0.037940    25.344380     0.000000 
  21.440000    25.786575     0.038780    25.374291     0.000000 
  21.445000    26.255915     0.038087    25.404889     0.000000 
  21.450000    25.839438     0.038701    25.436190     0.000000 
  21.455000    26.381522     0.037905    25.468210     0.000000 
  21.460000    26.692576     0.037464    25.500967     0.000000 
  21.465000    25.987354     0.038480    25.534478     0.000000 
  21.470000    26.383417     0.037903    25.568760     0.000000 
  21.475000    26.307658     0.038012    25.603832     0.000000 
  21.480000    26.333118     0.037975    25.639715     0.000000 
  21.485000    26.342784     0.037961    25.676427     0.000000 
  21.490000    26.184653     0.038190    25.713988     0.000000 
  21.495000    27.115861     0.036879    25.752421     0.000000 
  21.500000    26.798212     0.037316    25.791747     0.000000 
  21.505000    26.789926     0.037327    25.831988     0.000000 
  21.510000    26.482179     0.037761    25.873168     0.000000 
  21.515000    26.526238     0.037699    25.915310     0.000000 
  21.520000    26.649138     0.037525    25.958441     0.000000 
  21.525000    26.102135     0.038311    26.002584     0.000000 
  21.530000    26.418383     0.037852    26.047768     0.000000 
  21.535000    26.896546     0.037179    26.094018     0.000000 
  21.540000    28.001716     0.035712    26.141365     0.000000 
  21.545000    27.409328     0.036484    26.189836     0.000000 
  21.550000    26.552308     0.037662    26.239463     0.000000 
  21.555000    27.094122     0.036908    26.290277     0.000000 
  21.560000    26.770692     0.037354    26.342310     0.000000 
  21.565000    27.391738     0.036507    26.395596     0.000000 
  21.570000    27.827481     0.035936    26.450170     0.000000 
  21.575000    26.989846     0.037051    26.506068     0.000000 
  21.580000    27.469333     0.036404    26.563327     0.000000 
  21.585000    27.097433     0.036904    26.621986     0.000000 
  21.590000    27.709189     0.036089    26.682086     0.000000 
  21.595000    27.505201     0.036357    26.743667     0.000000 
  21.600000    27.553117     0.036294    26.806773     0.000000 
  21.605000    27.838218     0.035922    26.871448     0.000000 
  21.610000    27.335329     0.036583    26.937739     0.000000 
  21.615000    26.755799     0.037375    27.005694     0.000000 
  21.620000    27.761179     0.036022    27.075363     0.000000 
  21.625000    27.661503     0.036151    27.146798     0.000000 
  21.630000    27.422165     0.036467    27.220052     0.000000 
  21.635000    28.264984     0.035379    27.295181     0.000000 
  21.640000    28.383352     0.035232    27.372243     0.000000 
  21.645000    28.192425     0.035471    27.451299     0.000000 
  21.650000    28.453010     0.035146    27.532412     0.000000 
  21.655000    29.798585     0.033559    27.615646     0.000000 
  21.660000    28.982517     0.034504    27.701069     0.000000 
  21.665000    28.378049     0.035239    27.788752     0.000000 
  21.670000    28.956674     0.034534    27.878769     0.000000 
  21.675000    28.918839     0.034580    27.971197     0.000000 
  21.680000    28.447948     0.035152    28.066114     0.000000 
  21.685000    29.105200     0.034358    28.163606     0.000000 
  21.690000    28.576610     0.034994    28.263758     0.000000 
  21.695000    29.158012     0.034296    28.366661     0.000000 
  21.700000    29.501371     0.033897    28.472411     0.000000 
  21.705000    29.307595     0.034121    28.581107     0.000000 
  21.710000    30.180185     0.033134    28.692853     0.000000 
  21.715000    29.991270     0.033343    28.807758     0.000000 
  21.720000    30.661028     0.032615    28.925937     0.000000 
  21.725000    30.029629     0.033300    29.047510     0.000000 
  21.730000    30.619250     0.032659    29.172604     0.000000 
  21.735000    30.829181     0.032437    29.301352     0.000000 
  21.740000    30.229010     0.033081    29.433895     0.000000 
  21.745000    31.105748     0.032148    29.570382     0.000000 
  21.750000    30.561805     0.032721    29.710970     0.000000 
  21.755000    31.313167     0.031935    29.855827     0.000000 
  21.760000    32.120877     0.031132    30.005130     0.000000 
  21.765000    31.725310     0.031521    30.159069     0.000000 
  21.770000    30.914948     0.032347    30.317845     0.000000 
  21.775000    32.323225     0.030938    30.481674     0.000000 
  21.780000    32.644653     0.030633    30.650789     0.000000 
  21.785000    31.978484     0.031271    30.825439     0.000000 
  21.790000    33.617250     0.029747    31.005892     0.000000 
  21.795000    33.657750     0.029711    31.192438     0.000000 
  21.800000    34.056602     0.029363    31.385391     0.000000 
  21.805000    33.599413     0.029762    31.585091     0.000000 
  21.810000    34.358330     0.029105    31.791907     0.000000 
  21.815000    34.081659     0.029341    32.006243     0.000000 
  21.820000    35.287571     0.028339    32.228538     0.000000 
  21.825000    35.979093     0.027794    32.459272     0.000000 
  21.830000    35.532067     0.028144    32.698972     0.000000 
  21.835000    35.136051     0.028461    32.948212     0.000000 
  21.840000    36.610518     0.027315    33.207625     0.000000 
  21.845000    36.779604     0.027189    33.477904     0.000000 
  21.850000    36.691765     0.027254    33.759812     0.000000 
  21.855000    37.593989     0.026600    34.054186     0.000000 
  21.860000    37.062836     0.026981    34.361947     0.000000 
  21.865000    37.249584     0.026846    34.684106     0.000000 
  21.870000    38.216378     0.026167    35.021774     0.000000 
  21.875000    38.476797     0.025990    35.376172     0.000000 
  21.880000    38.532024     0.025952    35.748639     0.000000 
  21.885000    38.383270     0.026053    36.140641     0.000000 
  21.890000    39.743379     0.025161    36.553787     0.000000 
  21.895000    40.069129     0.024957    36.989832     0.000000 
  21.900000    40.182756     0.024886    37.450695     0.000000 
  21.905000    42.298464     0.023642    37.938465     0.000000 
  21.910000    42.688702     0.023425    38.455415     0.000000 
  21.915000    43.388760     0.023047    39.004013     0.000000 
  21.920000    43.675430     0.022896    39.586931     0.000000 
  21.925000    44.047131     0.022703    40.207056     0.000000 
  21.930000    44.663500     0.022390    40.867501     0.000000 
  21.935000    46.234666     0.021629    41.571610     0.000000 
  21.940000    46.225401     0.021633    42.322968     0.000000 
  21.945000    47.575363     0.021019    43.125406     0.000000 
  21.950000    48.604590     0.020574    43.983005     0.000000 
  21.955000    49.604135     0.020160    44.900099     0.000000 
  21.960000    49.785126     0.020086    45.881273     0.000000 
  21.965000    51.077743     0.019578    46.931360     0.000000 
  21.970000    52.795811     0.018941    48.055440     0.000000 
  21.975000    54.097767     0.018485    49.258822     0.000000 
  21.980000    54.769654     0.018258    50.547042     0.000000 
  21.985000    56.101894     0.017825    51.925838     0.000000 
  21.990000    57.289631     0.017455    53.401137     0.000000 
  21.995000    60.723888     0.016468    54.979025     0.000000 
  22.000000    60.217497     0.016606    56.665721     0.000000 
  22.005000    61.922407     0.016149    58.467545     0.000000 
  22.010000    63.049398     0.015861    60.390881     0.000000 
  22.015000    64.673984     0.015462    62.442130     0.000000 
  22.020000    67.707322     0.014769    64.627672     0.000000 
  22.025000    69.773068     0.014332    66.953805     0.000000 
  22.030000    71.349740     0.014015    69.426701     0.000000 
  22.035000    74.756862     0.013377    72.052338     0.000000 
  22.040000    76.276218     0.013110    74.836441     0.000000 
  22.045000    79.696141     0.012548    77.784414     0.000000 
  22.050000    83.147445     0.012027    80.901270     0.000000 
  22.055000    85.061256     0.011756    84.191559     0.000000 
  22.060000    87.261144     0.011460    87.659289     0.000000 
  22.065000    90.937115     0.010997    91.307850     0.000000 
  22.070000    92.472297     0.010814    95.139925     0.000000 
  22.075000   100.119049     0.009988    99.157413     0.000000 
  22.080000   104.634345     0.009557   103.361337     0.000000 
  22.085000   107.539560     0.009299   107.751752     0.000000 
  22.090000   112.782514     0.008867   112.327649     0.000000 
  22.095000   113.900738     0.008780   117.086856     0.000000 
  22.100000   121.351393     0.008241   122.025930     0.000000 
  22.105000   126.991187     0.007875   127.140043     0.000000 
  22.110000   130.412079     0.007668   132.422865     0.000000 
  22.115000   139.081433     0.007190   137.866429     0.000000 
  22.120000   143.971290     0.006946   143.460991     0.000000 
  22.125000   148.933979     0.006714   149.194876     0.000000 
  22.130000   157.656874     0.006343   155.054320     0.000000 
  22.135000   162.534593     0.006153   161.023283     0.000000 
  22.140000   170.642070     0.005860   167.083275     0.000000 
  22.145000   178.252695     0.005610   173.213162     0.000000 
  22.150000   184.712165     0.005414   179.388981     0.000000 
  22.155000   190.533297     0.005248   185.583760     0.000000 
  22.160000   200.669890     0.004983   191.767368     0.000000 
  22.165000   204.989373     0.004878   197.906397     0.000000 
  22.170000   215.492720     0.004641   203.964120     0.000000 
  22.175000   222.404296     0.004496   209.900523     0.000000 
  22.180000   227.614287     0.004393   215.672450     0.000000 
  22.185000   237.440738     0.004212   221.233905     0.000000 
  22.190000   242.367378     0.004126   226.536497     0.000000 
  22.195000   247.215155     0.004045   231.530104     0.000000 
  22.200000   256.160459     0.003904   236.163711     0.000000 
  22.205000   260.449121     0.003840   240.386463     0.000000 
  22.210000   264.618364     0.003779   244.148885     0.000000 
  22.215000   270.412349     0.003698   247.404255     0.000000 
  22.220000   270.793586     0.003693   250.110039     0.000000 
  22.225000   276.548164     0.003616   252.229335     0.000000 
  22.230000   276.332319     0.003619   253.732222     0.000000 
  22.235000   278.259034     0.003594   254.596909     0.000000 
  22.240000   281.155855     0.003557   254.810631     0.000000 
  22.245000   277.418061     0.003605   254.370164     0.000000 
  22.250000   280.535814     0.003565   253.281967     0.000000 
  22.255000   273.844124     0.003652   251.561908     0.000000 
  22.260000   272.971222     0.003663   249.234625     0.000000 
  22.265000   271.812940     0.003679   246.332519     0.000000 
  22.270000   262.806124     0.003805   242.894544     0.000000 
  22.275000   262.967726     0.003803   238.964805     0.000000 
  22.280000   256.909185     0.003892   234.591113     0.000000 
  22.285000   245.903916     0.004067   229.823557     0.000000 
  22.290000   243.843349     0.004101   224.713182     0.000000 
  22.295000   235.539615     0.004246   219.310815     0.000000 
  22.300000   226.015406     0.004424   213.666086     0.000000 
  22.305000   222.573913     0.004493   207.826650     0.000000 
  22.310000   212.432407     0.004707   201.837593     0.000000 
  22.315000   204.116758     0.004899   195.741045     0.000000 
  22.320000   201.609897     0.004960   189.575926     0.000000 
  22.325000   188.423137     0.005307   183.377849     0.000000 
  22.330000   182.256572     0.005487   177.179111     0.000000 
  22.335000   175.685624     0.005692   171.008765     0.000000 
  22.340000   164.840553     0.006066   164.892755     0.000000 
  22.345000   160.358930     0.006236   158.857627     0.000000 
  22.350000   155.599057     0.006427   152.916494     0.000000 
  22.355000   145.719000     0.006863   147.090551     0.000000 
  22.360000   141.658193     0.007059   141.395056     0.000000 
  22.365000   133.565747     0.007487   135.843046     0.000000 
  22.370000   125.353484     0.007977   130.445529     0.000000 
  22.375000   123.949989     0.008068   125.211635     0.000000 
  22.380000   114.192892     0.008757   120.148765     0.000000 
  22.385000   110.360650     0.009061   115.262727     0.000000 
  22.390000   108.254364     0.009238   110.557871     0.000000 
  22.395000   100.213133     0.009979   106.037198     0.000000 
  22.400000    95.723443     0.010447   101.702478     0.000000 
  22.405000    94.505401     0.010581    97.554350     0.000000 
  22.410000    88.127559     0.011347    93.592425     0.000000 
  22.415000    88.401258     0.011312    89.815372     0.000000 
  22.420000    84.671339     0.011810    86.221019     0.000000 
  22.425000    80.279941     0.012456    82.806436     0.000000 
  22.430000    77.090812     0.012972    79.568017     0.000000 
  22.435000    72.528619     0.013788    76.501560     0.000000 
  22.440000    71.196747     0.014046    73.602353     0.000000 
  22.445000    68.719786     0.014552    70.865243     0.000000 
  22.450000    66.569122     0.015022    68.284709     0.000000 
  22.455000    64.206383     0.015575    65.854935     0.000000 
  22.460000    62.106557     0.016101    63.569869     0.000000 
  22.465000    59.043784     0.016937    61.423292     0.000000 
  22.470000    58.654884     0.017049    59.408871     0.000000 
  22.475000    57.462037     0.017403    57.520215     0.000000 
  22.480000    54.532636     0.018338    55.750921     0.000000 
  22.485000    54.981597     0.018188    54.094625     0.000000 
  22.490000    52.321080     0.019113    52.545035     0.000000 
  22.495000    51.626438     0.019370    51.095974     0.000000 
  22.500000    50.600434     0.019763    49.741405     0.000000 
  22.505000    49.017457     0.020401    48.475465     0.000000 
  22.510000    47.871754     0.020889    47.292480     0.000000 
  22.515000    47.539600     0.021035    46.186989     0.000000 
  22.520000    46.308585     0.021594    45.153758     0.000000 
  22.525000    45.518361     0.021969    44.187791     0.000000 
  22.530000    44.034252     0.022710    43.284337     0.000000 
  22.535000    43.280088     0.023105    42.438896     0.000000 
  22.540000    41.400115     0.024155    41.647218     0.000000 
  22.545000    41.471264     0.024113    40.905308     0.000000 
  22.550000    40.459238     0.024716    40.209418     0.000000 
  22.555000    41.062412     0.024353    39.556044     0.000000 
  22.560000    39.461779     0.025341    38.941921     0.000000 
  22.565000    39.324099     0.025430    38.364014     0.000000 
  22.570000    40.285186     0.024823    37.819509     0.000000 
  22.575000    38.615094     0.025897    37.305804     0.000000 
  22.580000    37.055243     0.026987    36.820499     0.000000 
  22.585000    37.184658     0.026893    36.361382     0.000000 
  22.590000    36.346079     0.027513    35.926424     0.000000 
  22.595000    37.452640     0.026700    35.513762     0.000000 
  22.600000    35.408654     0.028242    35.121692     0.000000 
  22.605000    34.832811     0.028709    34.748655     0.000000 
  22.610000    34.927352     0.028631    34.393227     0.000000 
  22.615000    34.673926     0.028840    34.054112     0.000000 
  22.620000    33.211506     0.030110    33.730127     0.000000 
  22.625000    33.590205     0.029771    33.420195     0.000000 
  22.630000    33.602473     0.029760    33.123337     0.000000 
  22.635000    32.808625     0.030480    32.838660     0.000000 
  22.640000    32.473988     0.030794    32.565354     0.000000 
  22.645000    32.841106     0.030450    32.302680     0.000000 
  22.650000    32.087041     0.031165    32.049967     0.000000 
  22.655000    32.520364     0.030750    31.806601     0.000000 
  22.660000    31.042718     0.032214    31.572026     0.000000 
  22.665000    31.090000     0.032165    31.347473     0.000000 
  22.670000    31.942549     0.031306    31.128994     0.000000 
  22.675000    30.833707     0.032432    30.917902     0.000000 
  22.680000    32.057286     0.031194    30.713807     0.000000 
  22.685000    31.023843     0.032233    30.516350     0.000000 
  22.690000    29.721337     0.033646    30.325198     0.000000 
  22.695000    29.203838     0.034242    30.140047     0.000000 
  22.700000    28.853220     0.034658    29.960615     0.000000 
  22.705000    29.553569     0.033837    29.786640     0.000000 
  22.710000    28.866169     0.034643    29.617879     0.000000 
  22.715000    29.551695     0.033839    29.454106     0.000000 
  22.720000    29.449361     0.033957    29.295109     0.000000 
  22.725000    28.410859     0.035198    29.140691     0.000000 
  22.730000    28.901652     0.034600    28.991064     0.000000 
  22.735000    28.462087     0.035134    28.845261     0.000000 
  22.740000    28.600419     0.034965    28.703514     0.000000 
  22.745000    28.002024     0.035712    28.565669     0.000000 
  22.750000    27.600962     0.036231    28.431581     0.000000 
  22.755000    27.753062     0.036032    28.301110     0.000000 
  22.760000    27.682058     0.036124    28.174126     0.000000 
  22.765000    27.669873     0.036140    28.050505     0.000000 
  22.770000    27.992241     0.035724    27.930129     0.000000 
  22.775000    27.481987     0.036387    27.812884     0.000000 
  22.780000    27.061131     0.036953    27.698663     0.000000 
  22.785000    27.851845     0.035904    27.587365     0.000000 
  22.790000    26.596743     0.037599    27.478891     0.000000 
  22.795000    26.995168     0.037044    27.373148     0.000000 
  22.800000    27.240808     0.036710    27.270047     0.000000 
  22.805000    26.386322     0.037898    27.169501     0.000000 
  22.810000    26.754275     0.037377    27.071429     0.000000 
  22.815000    26.199997     0.038168    26.975751     0.000000 
  22.820000    26.248590     0.038097    26.882394     0.000000 
  22.825000    26.207722     0.038157    26.791283     0.000000 
  22.830000    25.830846     0.038713    26.702350     0.000000 
  22.835000    25.388288     0.039388    26.615528     0.000000 
  22.840000    26.240101     0.038110    26.530752     0.000000 
  22.845000    26.173779     0.038206    26.447960     0.000000 
  22.850000    25.866577     0.038660    26.367094     0.000000 
  22.855000    25.396178     0.039376    26.288096     0.000000 
  22.860000    25.142028     0.039774    26.210911     0.000000 
  22.865000    25.813265     0.038740    26.135486     0.000000 
  22.870000    25.342943     0.039459    26.061769     0.000000 
  22.875000    25.039538     0.039937    25.989713     0.000000 
  22.880000    25.074484     0.039881    25.919269     0.000000 
  22.885000    24.292543     0.041165    25.850392     0.000000 
  22.890000    24.990890     0.040015    25.783038     0.000000 
  22.895000    25.184260     0.039707    25.717164     0.000000 
  22.900000    25.098285     0.039843    25.652730     0.000000 
  22.905000    24.967226     0.040053    25.589695     0.000000 
  22.910000    25.074269     0.039882    25.528023     0.000000 
  22.915000    24.143921     0.041418    25.467675     0.000000 
  22.920000    24.962618     0.040060    25.408616     0.000000 
  22.925000    25.411618     0.039352    25.350813     0.000000 
  22.930000    23.961694     0.041733    25.294232     0.000000 
  22.935000    24.704796     0.040478    25.238840     0.000000 
  22.940000    24.082363     0.041524    25.184608     0.000000 
  22.945000    24.674568     0.040528    25.131505     0.000000 
  22.950000    24.900081     0.040161    25.079502     0.000000 
  22.955000    24.542700     0.040745    25.028571     0.000000 
  22.960000    24.205980     0.041312    24.978686     0.000000 
  22.965000    24.192662     0.041335    24.929819     0.000000 
  22.970000    23.984804     0.041693    24.881947     0.000000 
  22.975000    23.946458     0.041760    24.835044     0.000000 
  22.980000    24.355880     0.041058    24.789087     0.000000 
  22.985000    25.004182     0.039993    24.744052     0.000000 
  22.990000    24.841573     0.040255    24.699918     0.000000 
  22.995000    23.906319     0.041830    24.656664     0.000000 
  23.000000    24.808508     0.040309    24.614267     0.000000 
  23.005000    24.130858     0.041441    24.572709     0.000000 
  23.010000    23.498155     0.042557    24.531970     0.000000 
  23.015000    23.946084     0.041760    24.492031     0.000000 
  23.020000    24.116654     0.041465    24.452873     0.000000 
  23.025000    24.385833     0.041007    24.414479     0.000000 
  23.030000    24.080667     0.041527    24.376832     0.000000 
  23.035000    23.850256     0.041928    24.339914     0.000000 
  23.040000    23.944139     0.041764    24.303711     0.000000 
  23.045000    22.770148     0.043917    24.268206     0.000000 
  23.050000    23.768221     0.042073    24.233383     0.000000 
  23.055000    23.337993     0.042849    24.199229     0.000000 
  23.060000    23.419410     0.042700    24.173970     0.000000 
  23.065000    23.337375     0.042850    24.141118     0.000000 
  23.070000    23.818264     0.041985    24.108892     0.000000 
  23.075000    22.976691     0.043522    24.077280     0.000000 
  23.080000    23.098469     0.043293    24.046269     0.000000 
  23.085000    22.900750     0.043667    24.015847     0.000000 
  23.090000    23.407368     0.042722    23.986001     0.000000 
  23.095000    22.971836     0.043532    23.956721     0.000000 
  23.100000    23.445549     0.042652    23.927995     0.000000 
  23.105000    23.773520     0.042064    23.899811     0.000000 
  23.110000    23.164867     0.043169    23.872160     0.000000 
  23.115000    23.715788     0.042166    23.845032     0.000000 
  23.120000    23.400442     0.042734    23.818415     0.000000 
  23.125000    23.598806     0.042375    23.792301     0.000000 
  23.130000    23.670902     0.042246    23.766680     0.000000 
  23.135000    22.839579     0.043784    23.741543     0.000000 
  23.140000    23.141152     0.043213    23.716881     0.000000 
  23.145000    23.208474     0.043088    23.692685     0.000000 
  23.150000    22.470784     0.044502    23.668947     0.000000 
  23.155000    23.556912     0.042450    23.645659     0.000000 
  23.160000    22.572238     0.044302    23.622813     0.000000 
  23.165000    23.364608     0.042800    23.600402     0.000000 
  23.170000    22.551172     0.044344    23.578417     0.000000 
  23.175000    23.188258     0.043125    23.556852     0.000000 
  23.180000    23.328242     0.042866    23.535699     0.000000 
  23.185000    23.491606     0.042568    23.514952     0.000000 
  23.190000    22.418979     0.044605    23.494604     0.000000 
  23.195000    23.298149     0.042922    23.474648     0.000000 
  23.200000    22.999006     0.043480    23.455079     0.000000 
  23.205000    23.043679     0.043396    23.435890     0.000000 
  23.210000    23.045875     0.043392    23.417075     0.000000 
  23.215000    22.968625     0.043538    23.398629     0.000000 
  23.220000    22.798004     0.043863    23.380545     0.000000 
  23.225000    22.794785     0.043870    23.362819     0.000000 
  23.230000    22.820308     0.043821    23.345445     0.000000 
  23.235000    22.430297     0.044583    23.328418     0.000000 
  23.240000    22.840105     0.043783    23.311734     0.000000 
  23.245000    23.130996     0.043232    23.295386     0.000000 
  23.250000    23.051382     0.043381    23.279371     0.000000 
  23.255000    23.326181     0.042870    23.263684     0.000000 
  23.260000    22.689545     0.044073    23.248321     0.000000 
  23.265000    23.025850     0.043429    23.233277     0.000000 
  23.270000    23.240663     0.043028    23.218548     0.000000 
  23.275000    22.375951     0.044691    23.204130     0.000000 
  23.280000    21.896540     0.045669    23.190019     0.000000 
  23.285000    22.921066     0.043628    23.176211     0.000000 
  23.290000    22.772088     0.043913    23.162704     0.000000 
  23.295000    22.277233     0.044889    23.149492     0.000000 
  23.300000    23.011047     0.043457    23.136573     0.000000 
  23.305000    22.638673     0.044172    23.123943     0.000000 
  23.310000    22.764616     0.043928    23.111600     0.000000 
  23.315000    22.563255     0.044320    23.099539     0.000000 
  23.320000    23.148137     0.043200    23.087758     0.000000 
  23.325000    22.994045     0.043490    23.076254     0.000000 
  23.330000    22.693678     0.044065    23.065024     0.000000 
  23.335000    23.086827     0.043315    23.054065     0.000000 
  23.340000    22.458129     0.044527    23.043375     0.000000 
  23.345000    22.423031     0.044597    23.032951     0.000000 
  23.350000    22.824738     0.043812    23.022791     0.000000 
  23.355000    22.438737     0.044566    23.012891     0.000000 
  23.360000    22.265597     0.044912    23.003251     0.000000 
  23.365000    22.588951     0.044269    22.993867     0.000000 
  23.370000    22.667729     0.044116    22.984738     0.000000 
  23.375000    21.645372     0.046199    22.975861     0.000000 
  23.380000    22.784506     0.043889    22.967235     0.000000 
  23.385000    21.998164     0.045458    22.958857     0.000000 
  23.390000    23.054355     0.043376    22.950726     0.000000 
  23.395000    22.383848     0.044675    22.945017     0.000000 
  23.400000    22.455660     0.044532    22.937377     0.000000 
  23.405000    22.934385     0.043603    22.929978     0.000000 
  23.410000    22.114486     0.045219    22.922819     0.000000 
  23.415000    22.131073     0.045185    22.915899     0.000000 
  23.420000    22.636072     0.044177    22.909216     0.000000 
  23.425000    22.342207     0.044758    22.902770     0.000000 
  23.430000    22.382446     0.044678    22.896558     0.000000 
  23.435000    22.734571     0.043986    22.890579     0.000000 
  23.440000    23.242373     0.043025    22.884834     0.000000 
  23.445000    22.815378     0.043830    22.879319     0.000000 
  23.450000    21.954325     0.045549    22.874035     0.000000 
  23.455000    22.468034     0.044508    22.868981     0.000000 
  23.460000    22.436857     0.044570    22.864156     0.000000 
  23.465000    22.548553     0.044349    22.859558     0.000000 
  23.470000    22.280879     0.044882    22.855188     0.000000 
  23.475000    22.260582     0.044922    22.851044     0.000000 
  23.480000    22.946654     0.043579    22.847126     0.000000 
  23.485000    22.582713     0.044282    22.843433     0.000000 
  23.490000    23.069204     0.043348    22.839966     0.000000 
  23.495000    22.801956     0.043856    22.836723     0.000000 
  23.500000    22.924015     0.043622    22.833704     0.000000 
  23.505000    22.432147     0.044579    22.830910     0.000000 
  23.510000    21.862852     0.045740    22.828338     0.000000 
  23.515000    22.764170     0.043929    22.825991     0.000000 
  23.520000    22.270903     0.044902    22.823867     0.000000 
  23.525000    22.872801     0.043720    22.821966     0.000000 
  23.530000    22.440466     0.044562    22.820289     0.000000 
  23.535000    21.997740     0.045459    22.818835     0.000000 
  23.540000    22.232757     0.044979    22.817605     0.000000 
  23.545000    22.464914     0.044514    22.816598     0.000000 
  23.550000    23.066512     0.043353    22.815816     0.000000 
  23.555000    22.292636     0.044858    22.815258     0.000000 
  23.560000    22.426029     0.044591    22.814924     0.000000 
  23.565000    22.296922     0.044849    22.814816     0.000000 
  23.570000    22.647754     0.044154    22.814934     0.000000 
  23.575000    22.561947     0.044322    22.815277     0.000000 
  23.580000    22.805982     0.043848    22.815848     0.000000 
  23.585000    23.105280     0.043280    22.816646     0.000000 
  23.590000    22.500818     0.044443    22.817672     0.000000 
  23.595000    22.429475     0.044584    22.818928     0.000000 
  23.600000    22.770088     0.043917    22.820413     0.000000 
  23.605000    22.317186     0.044809    22.822129     0.000000 
  23.610000    22.322446     0.044798    22.824077     0.000000 
  23.615000    22.808559     0.043843    22.826258     0.000000 
  23.620000    22.764759     0.043928    22.828673     0.000000 
  23.625000    21.945520     0.045567    22.831323     0.000000 
  23.630000    21.649160     0.046191    22.834209     0.000000 
  23.635000    22.730008     0.043995    22.837333     0.000000 
  23.640000    21.968080     0.045521    22.840696     0.000000 
  23.645000    22.667933     0.044115    22.844300     0.000000 
  23.650000    22.535918     0.044374    22.848146     0.000000 
  23.655000    22.443427     0.044556    22.852236     0.000000 
  23.660000    22.940268     0.043591    22.856808     0.000000 
  23.665000    22.836693     0.043789    22.861390     0.000000 
  23.670000    22.161000     0.045124    22.866221     0.000000 
  23.675000    22.623795     0.044201    22.871302     0.000000 
  23.680000    22.747007     0.043962    22.876637     0.000000 
  23.685000    23.173646     0.043152    22.882225     0.000000 
  23.690000    22.762561     0.043932    22.888071     0.000000 
  23.695000    22.295690     0.044852    22.894176     0.000000 
  23.700000    22.798211     0.043863    22.900541     0.000000 
  23.705000    23.064960     0.043356    22.907171     0.000000 
  23.710000    23.043210     0.043397    22.914066     0.000000 
  23.715000    22.813279     0.043834    22.921229     0.000000 
  23.720000    22.562368     0.044322    22.928663     0.000000 
  23.725000    22.970459     0.043534    22.936371     0.000000 
  23.730000    23.104138     0.043282    22.944356     0.000000 
  23.735000    22.618674     0.044211    22.952619     0.000000 
  23.740000    22.671487     0.044108    22.961165     0.000000 
  23.745000    23.059230     0.043367    22.969996     0.000000 
  23.750000    22.884810     0.043697    22.979115     0.000000 
  23.755000    22.761649     0.043934    22.988526     0.000000 
  23.760000    22.311503     0.044820    22.998231     0.000000 
  23.765000    22.740277     0.043975    23.008235     0.000000 
  23.770000    23.115149     0.043262    23.018540     0.000000 
  23.775000    22.803620     0.043853    23.029150     0.000000 
  23.780000    23.144051     0.043208    23.040070     0.000000 
  23.785000    23.407756     0.042721    23.051302     0.000000 
  23.790000    22.639216     0.044171    23.062852     0.000000 
  23.795000    23.409675     0.042717    23.074722     0.000000 
  23.800000    23.312101     0.042896    23.086917     0.000000 
  23.805000    22.729178     0.043996    23.099441     0.000000 
  23.810000    22.790789     0.043877    23.112299     0.000000 
  23.815000    23.095449     0.043299    23.125496     0.000000 
  23.820000    22.884039     0.043699    23.139035     0.000000 
  23.825000    22.905561     0.043658    23.152922     0.000000 
  23.830000    23.295382     0.042927    23.167162     0.000000 
  23.835000    22.932758     0.043606    23.181760     0.000000 
  23.840000    23.176098     0.043148    23.196720     0.000000 
  23.845000    23.143589     0.043209    23.212049     0.000000 
  23.850000    23.119234     0.043254    23.227752     0.000000 
  23.855000    23.451285     0.042642    23.243834     0.000000 
  23.860000    23.806515     0.042005    23.260301     0.000000 
  23.865000    22.662935     0.044125    23.277160     0.000000 
  23.870000    23.428017     0.042684    23.294416     0.000000 
  23.875000    23.365947     0.042797    23.312076     0.000000 
  23.880000    23.369906     0.042790    23.330146     0.000000 
  23.885000    22.730097     0.043995    23.348633     0.000000 
  23.890000    23.438973     0.042664    23.367544     0.000000 
  23.895000    22.506213     0.044432    23.386886     0.000000 
  23.900000    22.590682     0.044266    23.406666     0.000000 
  23.905000    23.711012     0.042174    23.426891     0.000000 
  23.910000    23.943266     0.041765    23.447570     0.000000 
  23.915000    23.803239     0.042011    23.468709     0.000000 
  23.920000    23.352294     0.042822    23.490318     0.000000 
  23.925000    23.503826     0.042546    23.512404     0.000000 
  23.930000    23.384350     0.042764    23.534977     0.000000 
  23.935000    23.882244     0.041872    23.558043     0.000000 
  23.940000    23.899583     0.041842    23.581614     0.000000 
  23.945000    22.841281     0.043780    23.605698     0.000000 
  23.950000    23.266817     0.042980    23.630304     0.000000 
  23.955000    23.793893     0.042028    23.655443     0.000000 
  23.960000    24.282463     0.041182    23.681125     0.000000 
  23.965000    23.969747     0.041719    23.707359     0.000000 
  23.970000    24.262534     0.041216    23.734157     0.000000 
  23.975000    24.035760     0.041605    23.761529     0.000000 
  23.980000    24.017283     0.041637    23.789488     0.000000 
  23.985000    23.731105     0.042139    23.818044     0.000000 
  23.990000    23.893724     0.041852    23.847209     0.000000 
  23.995000    23.428819     0.042682    23.876996     0.000000 
  24.000000    23.403381     0.042729    23.907418     0.000000 
  24.005000    24.256425     0.041226    23.938487     0.000000 
  24.010000    24.393492     0.040995    23.970217     0.000000 
  24.015000    24.332888     0.041097    24.002622     0.000000 
  24.020000    23.863373     0.041905    24.035716     0.000000 
  24.025000    24.391355     0.040998    24.069514     0.000000 
  24.030000    24.648739     0.040570    24.104030     0.000000 
  24.035000    24.057338     0.041567    24.139281     0.000000 
  24.040000    23.458411     0.042629    24.175282     0.000000 
  24.045000    24.707797     0.040473    24.212050     0.000000 
  24.050000    23.924676     0.041798    24.249602     0.000000 
  24.055000    24.476884     0.040855    24.287955     0.000000 
  24.060000    23.773608     0.042063    24.327127     0.000000 
  24.065000    23.765359     0.042078    24.367138     0.000000 
  24.070000    24.504704     0.040808    24.408006     0.000000 
  24.075000    24.441895     0.040913    24.449751     0.000000 
  24.080000    25.072562     0.039884    24.492394     0.000000 
  24.085000    24.861072     0.040224    24.535955     0.000000 
  24.090000    25.208204     0.039670    24.580457     0.000000 
  24.095000    24.848640     0.040244    24.625921     0.000000 
  24.100000    24.999096     0.040001    24.672371     0.000000 
  24.105000    24.482969     0.040845    24.719832     0.000000 
  24.110000    24.675922     0.040525    24.768326     0.000000 
  24.115000    25.710202     0.038895    24.817881     0.000000 
  24.120000    25.552452     0.039135    24.868523     0.000000 
  24.125000    25.274464     0.039566    24.920278     0.000000 
  24.130000    25.606621     0.039052    24.973174     0.000000 
  24.135000    25.359000     0.039434    25.027242     0.000000 
  24.140000    25.091289     0.039854    25.082510     0.000000 
  24.145000    25.706990     0.038900    25.139010     0.000000 
  24.150000    25.727535     0.038869    25.196774     0.000000 
  24.155000    25.701841     0.038908    25.255835     0.000000 
  24.160000    25.594726     0.039071    25.316227     0.000000 
  24.165000    26.207841     0.038157    25.377987     0.000000 
  24.170000    26.771805     0.037353    25.441151     0.000000 
  24.175000    25.912279     0.038592    25.505757     0.000000 
  24.180000    26.311640     0.038006    25.571844     0.000000 
  24.185000    26.452819     0.037803    25.639454     0.000000 
  24.190000    26.138677     0.038257    25.708629     0.000000 
  24.195000    25.952544     0.038532    25.779413     0.000000 
  24.200000    25.287512     0.039545    25.851852     0.000000 
  24.205000    25.995105     0.038469    25.925993     0.000000 
  24.210000    26.384449     0.037901    26.001885     0.000000 
  24.215000    26.460485     0.037792    26.079580     0.000000 
  24.220000    26.326802     0.037984    26.159131     0.000000 
  24.225000    26.793155     0.037323    26.240592     0.000000 
  24.230000    26.830373     0.037271    26.324021     0.000000 
  24.235000    27.068584     0.036943    26.409479     0.000000 
  24.240000    28.157072     0.035515    26.497028     0.000000 
  24.245000    27.213956     0.036746    26.586733     0.000000 
  24.250000    27.770425     0.036010    26.678662     0.000000 
  24.255000    27.910519     0.035829    26.772886     0.000000 
  24.260000    27.881336     0.035866    26.869480     0.000000 
  24.265000    27.973626     0.035748    26.968521     0.000000 
  24.270000    28.340562     0.035285    27.070092     0.000000 
  24.275000    28.226438     0.035428    27.174279     0.000000 
  24.280000    28.155128     0.035518    27.281171     0.000000 
  24.285000    28.379448     0.035237    27.390864     0.000000 
  24.290000    28.967512     0.034521    27.503460     0.000000 
  24.295000    28.417008     0.035190    27.619063     0.000000 
  24.300000    29.158120     0.034296    27.737787     0.000000 
  24.305000    28.658277     0.034894    27.859752     0.000000 
  24.310000    29.168058     0.034284    27.985084     0.000000 
  24.315000    29.738118     0.033627    28.113920     0.000000 
  24.320000    29.903115     0.033441    28.246403     0.000000 
  24.325000    29.761153     0.033601    28.382689     0.000000 
  24.330000    29.611051     0.033771    28.522944     0.000000 
  24.335000    31.162268     0.032090    28.667347     0.000000 
  24.340000    31.463954     0.031782    28.816089     0.000000 
  24.345000    31.434466     0.031812    28.969377     0.000000 
  24.350000    31.167638     0.032085    29.127437     0.000000 
  24.355000    30.957214     0.032303    29.290510     0.000000 
  24.360000    32.189377     0.031066    29.458859     0.000000 
  24.365000    32.069814     0.031182    29.632770     0.000000 
  24.370000    31.034393     0.032222    29.812554     0.000000 
  24.375000    31.527425     0.031718    29.998549     0.000000 
  24.380000    32.796583     0.030491    30.191123     0.000000 
  24.385000    33.332977     0.030000    30.390679     0.000000 
  24.390000    32.254454     0.031003    30.597655     0.000000 
  24.395000    33.265810     0.030061    30.812529     0.000000 
  24.400000    33.714470     0.029661    31.035825     0.000000 
  24.405000    33.275378     0.030052    31.268158     0.000000 
  24.410000    33.871163     0.029524    31.510062     0.000000 
  24.415000    34.574828     0.028923    31.762261     0.000000 
  24.420000    35.543174     0.028135    32.025497     0.000000 
  24.425000    35.962379     0.027807    32.300579     0.000000 
  24.430000    35.968767     0.027802    32.588385     0.000000 
  24.435000    36.664085     0.027275    32.889873     0.000000 
  24.440000    36.777214     0.027191    33.206082     0.000000 
  24.445000    36.613569     0.027312    33.538140     0.000000 
  24.450000    36.961379     0.027055    33.887268     0.000000 
  24.455000    37.905850     0.026381    34.254787     0.000000 
  24.460000    38.586052     0.025916    34.642120     0.000000 
  24.465000    40.486227     0.024700    35.050803     0.000000 
  24.470000    40.219477     0.024864    35.482486     0.000000 
  24.475000    39.819446     0.025113    35.938936     0.000000 
  24.480000    41.468025     0.024115    36.422048     0.000000 
  24.485000    41.418652     0.024144    36.933840     0.000000 
  24.490000    41.128942     0.024314    37.476462     0.000000 
  24.495000    43.131664     0.023185    38.052197     0.000000 
  24.500000    43.157295     0.023171    38.663460     0.000000 
  24.505000    44.551361     0.022446    39.312801     0.000000 
  24.510000    44.800430     0.022321    40.002901     0.000000 
  24.515000    45.357325     0.022047    40.736572     0.000000 
  24.520000    46.353238     0.021573    41.516752     0.000000 
  24.525000    47.231552     0.021172    42.346501     0.000000 
  24.530000    48.552872     0.020596    43.228991     0.000000 
  24.535000    49.039502     0.020392    44.167500     0.000000 
  24.540000    50.216151     0.019914    45.165401     0.000000 
  24.545000    50.051537     0.019979    46.226146     0.000000 
  24.550000    51.430578     0.019444    47.353257     0.000000 
  24.555000    53.359848     0.018741    48.550303     0.000000 
  24.560000    55.392711     0.018053    49.820885     0.000000 
  24.565000    55.398576     0.018051    51.168617     0.000000 
  24.570000    57.082058     0.017519    52.597096     0.000000 
  24.575000    58.816321     0.017002    54.109883     0.000000 
  24.580000    58.833082     0.016997    55.710475     0.000000 
  24.585000    61.337291     0.016303    57.402274     0.000000 
  24.590000    61.994704     0.016130    59.188559     0.000000 
  24.595000    64.852780     0.015420    61.072454     0.000000 
  24.600000    66.536761     0.015029    63.056892     0.000000 
  24.605000    68.217610     0.014659    65.144580     0.000000 
  24.610000    69.660188     0.014355    67.337968     0.000000 
  24.615000    73.022977     0.013694    69.639207     0.000000 
  24.620000    74.073414     0.013500    72.050111     0.000000 
  24.625000    76.545015     0.013064    74.572122     0.000000 
  24.630000    79.505056     0.012578    77.206267     0.000000 
  24.635000    80.266824     0.012458    79.953118     0.000000 
  24.640000    83.411330     0.011989    82.812751     0.000000 
  24.645000    86.589976     0.011549    85.784705     0.000000 
  24.650000    87.969762     0.011368    88.867937     0.000000 
  24.655000    90.122014     0.011096    92.060775     0.000000 
  24.660000    95.124893     0.010512    95.360874     0.000000 
  24.665000    95.625653     0.010457    98.765166     0.000000 
  24.670000   100.636188     0.009937   102.269807     0.000000 
  24.675000   102.759718     0.009731   105.870123     0.000000 
  24.680000   105.565346     0.009473   109.560549     0.000000 
  24.685000   108.506589     0.009216   113.334571     0.000000 
  24.690000   112.094958     0.008921   117.184656     0.000000 
  24.695000   118.125149     0.008466   121.102187     0.000000 
  24.700000   121.630935     0.008222   125.077393     0.000000 
  24.705000   124.482656     0.008033   129.099272     0.000000 
  24.710000   129.424965     0.007726   133.155536     0.000000 
  24.715000   133.452843     0.007493   137.232541     0.000000 
  24.720000   135.942689     0.007356   141.315238     0.000000 
  24.725000   140.285678     0.007128   145.387155     0.000000 
  24.730000   146.039102     0.006847   149.430382     0.000000 
  24.735000   149.483039     0.006690   153.425621     0.000000 
  24.740000   153.754983     0.006504   157.352247     0.000000 
  24.745000   157.784344     0.006338   161.188470     0.000000 
  24.750000   160.055721     0.006248   164.911531     0.000000 
  24.755000   164.852401     0.006066   168.497987     0.000000 
  24.760000   167.005314     0.005988   171.924081     0.000000 
  24.765000   172.276665     0.005805   175.166189     0.000000 
  24.770000   176.934786     0.005652   178.201343     0.000000 
  24.775000   175.595028     0.005695   181.007827     0.000000 
  24.780000   182.965970     0.005465   183.565802     0.000000 
  24.785000   182.129388     0.005491   185.857963     0.000000 
  24.790000   184.886964     0.005409   187.870171     0.000000 
  24.795000   189.439640     0.005279   189.592024     0.000000 
  24.800000   189.140214     0.005287   191.017348     0.000000 
  24.805000   189.088554     0.005289   192.144555     0.000000 
  24.810000   192.219728     0.005202   192.976847     0.000000 
  24.815000   189.305199     0.005282   193.522242     0.000000 
  24.820000   191.533709     0.005221   193.793442     0.000000 
  24.825000   189.826970     0.005268   193.807524     0.000000 
  24.830000   189.827675     0.005268   193.585482     0.000000 
  24.835000   190.634717     0.005246   193.151654     0.000000 
  24.840000   187.115365     0.005344   192.533071     0.000000 
  24.845000   188.445752     0.005307   191.758752     0.000000 
  24.850000   187.924478     0.005321   190.858986     0.000000 
  24.855000   187.141815     0.005344   189.864645     0.000000 
  24.860000   187.209694     0.005342   188.806512     0.000000 
  24.865000   185.081290     0.005403   187.714687     0.000000 
  24.870000   182.528205     0.005479   186.618033     0.000000 
  24.875000   182.554452     0.005478   185.543676     0.000000 
  24.880000   181.405956     0.005512   184.516570     0.000000 
  24.885000   179.400854     0.005574   183.559073     0.000000 
  24.890000   179.393785     0.005574   182.690542     0.000000 
  24.895000   176.595429     0.005663   181.926945     0.000000 
  24.900000   178.526797     0.005601   181.280432     0.000000 
  24.905000   179.671663     0.005566   180.758894     0.000000 
  24.910000   176.225882     0.005675   180.365480     0.000000 
  24.915000   175.698790     0.005692   180.098093     0.000000 
  24.920000   177.063692     0.005648   179.948881     0.000000 
  24.925000   177.010707     0.005649   179.903751     0.000000 
  24.930000   179.542286     0.005570   179.941982     0.000000 
  24.935000   179.518671     0.005570   180.036002     0.000000 
  24.940000   176.555993     0.005664   180.151439     0.000000 
  24.945000   180.392130     0.005543   180.247539     0.000000 
  24.950000   181.311158     0.005515   180.278081     0.000000 
  24.955000   180.826537     0.005530   180.192853     0.000000 
  24.960000   183.699129     0.005444   179.939725     0.000000 
  24.965000   181.574535     0.005507   179.467263     0.000000 
  24.970000   181.932638     0.005497   178.727752     0.000000 
  24.975000   183.401307     0.005453   177.680367     0.000000 
  24.980000   180.355197     0.005545   176.294169     0.000000 
  24.985000   181.207874     0.005519   174.550569     0.000000 
  24.990000   180.566653     0.005538   172.444949     0.000000 
  24.995000   177.125491     0.005646   169.987183     0.000000 
  25.000000   175.586209     0.005695   167.201377     0.000000 
  25.005000   170.745841     0.005857   164.122821     0.000000 
  25.010000   166.502869     0.006006   160.797564     0.000000 
  25.015000   166.290638     0.006014   157.278088     0.000000 
  25.020000   158.337074     0.006316   153.620562     0.000000 
  25.025000   156.851116     0.006375   149.881952     0.000000 
  25.030000   152.310801     0.006566   146.117566     0.000000 
  25.035000   149.367218     0.006695   142.379146     0.000000 
  25.040000   144.563726     0.006917   138.713572     0.000000 
  25.045000   139.186080     0.007185   135.162114     0.000000 
  25.050000   136.460576     0.007328   131.760159     0.000000 
  25.055000   135.402915     0.007385   128.537297     0.000000 
  25.060000   133.661377     0.007482   125.517661     0.000000 
  25.065000   127.771982     0.007826   122.720418     0.000000 
  25.070000   125.983753     0.007938   120.160340     0.000000 
  25.075000   123.466964     0.008099   117.848379     0.000000 
  25.080000   121.046048     0.008261   115.792229     0.000000 
  25.085000   119.939460     0.008338   113.996833     0.000000 
  25.090000   118.087607     0.008468   112.464827     0.000000 
  25.095000   116.698210     0.008569   111.196924     0.000000 
  25.100000   115.583414     0.008652   110.192233     0.000000 
  25.105000   116.456662     0.008587   109.448523     0.000000 
  25.110000   112.904124     0.008857   108.962430     0.000000 
  25.115000   113.643154     0.008799   108.729628     0.000000 
  25.120000   112.781904     0.008867   108.744960     0.000000 
  25.125000   112.747722     0.008869   109.002538     0.000000 
  25.130000   112.528911     0.008887   109.495818     0.000000 
  25.135000   112.806267     0.008865   110.217658     0.000000 
  25.140000   113.519561     0.008809   111.160354     0.000000 
  25.145000   114.176743     0.008758   112.315663     0.000000 
  25.150000   114.550994     0.008730   113.674815     0.000000 
  25.155000   116.837591     0.008559   115.228514     0.000000 
  25.160000   118.215337     0.008459   116.966924     0.000000 
  25.165000   120.071915     0.008328   118.879651     0.000000 
  25.170000   121.007611     0.008264   120.955713     0.000000 
  25.175000   122.703087     0.008150   123.183501     0.000000 
  25.180000   125.344019     0.007978   125.550732     0.000000 
  25.185000   126.350548     0.007914   128.044397     0.000000 
  25.190000   130.079573     0.007688   130.650692     0.000000 
  25.195000   133.277854     0.007503   133.347642     0.000000 
  25.200000   134.257875     0.007448   136.134300     0.000000 
  25.205000   136.276389     0.007338   138.986752     0.000000 
  25.210000   140.196304     0.007133   141.887335     0.000000 
  25.215000   145.122046     0.006891   144.817605     0.000000 
  25.220000   147.646684     0.006773   147.756904     0.000000 
  25.225000   149.581451     0.006685   150.684412     0.000000 
  25.230000   153.018813     0.006535   153.577777     0.000000 
  25.235000   155.169764     0.006445   156.413507     0.000000 
  25.240000   160.756025     0.006221   159.167075     0.000000 
  25.245000   162.303894     0.006161   161.813071     0.000000 
  25.250000   164.633842     0.006074   164.325449     0.000000 
  25.255000   167.849894     0.005958   166.677822     0.000000 
  25.260000   169.197621     0.005910   168.843838     0.000000 
  25.265000   172.220335     0.005807   170.797651     0.000000 
  25.270000   171.552433     0.005829   172.514418     0.000000 
  25.275000   176.291551     0.005672   173.970874     0.000000 
  25.280000   176.920502     0.005652   175.145903     0.000000 
  25.285000   179.204973     0.005580   176.021124     0.000000 
  25.290000   178.944522     0.005588   176.581409     0.000000 
  25.295000   180.746045     0.005533   176.815361     0.000000 
  25.300000   180.912715     0.005528   176.715657     0.000000 
  25.305000   180.247564     0.005548   176.279283     0.000000 
  25.310000   179.896040     0.005559   175.507598     0.000000 
  25.315000   177.792730     0.005625   174.406265     0.000000 
  25.320000   177.024301     0.005649   172.985028     0.000000 
  25.325000   174.705783     0.005724   171.257352     0.000000 
  25.330000   170.812987     0.005854   169.239953     0.000000 
  25.335000   171.789210     0.005821   166.952262     0.000000 
  25.340000   166.279213     0.006014   164.415835     0.000000 
  25.345000   163.366282     0.006121   161.653764     0.000000 
  25.350000   162.600070     0.006150   158.690084     0.000000 
  25.355000   155.616406     0.006426   155.549262     0.000000 
  25.360000   154.475737     0.006474   152.255705     0.000000 
  25.365000   149.956916     0.006669   148.833357     0.000000 
  25.370000   145.118925     0.006891   145.305391     0.000000 
  25.375000   143.214999     0.006983   141.693933     0.000000 
  25.380000   138.064845     0.007243   138.019898     0.000000 
  25.385000   131.909568     0.007581   134.302858     0.000000 
  25.390000   127.964395     0.007815   130.560982     0.000000 
  25.395000   123.669222     0.008086   126.811001     0.000000 
  25.400000   118.350213     0.008449   123.068226     0.000000 
  25.405000   116.439918     0.008588   119.346576     0.000000 
  25.410000   112.345163     0.008901   115.658624     0.000000 
  25.415000   107.851705     0.009272   112.015669     0.000000 
  25.420000   104.534251     0.009566   108.427790     0.000000 
  25.425000    99.565484     0.010044   104.903927     0.000000 
  25.430000    97.362327     0.010271   101.451943     0.000000 
  25.435000    94.690246     0.010561    98.078698     0.000000 
  25.440000    90.101029     0.011099    94.790107     0.000000 
  25.445000    86.839097     0.011516    91.591683     0.000000 
  25.450000    85.210565     0.011736    88.486694     0.000000 
  25.455000    81.380496     0.012288    85.479064     0.000000 
  25.460000    80.116617     0.012482    82.571521     0.000000 
  25.465000    76.091480     0.013142    79.766132     0.000000 
  25.470000    74.966355     0.013339    77.064341     0.000000 
  25.475000    72.003040     0.013888    74.467012     0.000000 
  25.480000    68.520409     0.014594    71.974476     0.000000 
  25.485000    68.571349     0.014583    69.586571     0.000000 
  25.490000    66.463289     0.015046    67.302682     0.000000 
  25.495000    63.003565     0.015872    65.121777     0.000000 
  25.500000    62.807691     0.015922    63.042451     0.000000 
  25.505000    60.286673     0.016587    61.062958     0.000000 
  25.510000    58.675342     0.017043    59.181251     0.000000 
  25.515000    57.544365     0.017378    57.395016     0.000000 
  25.520000    55.653299     0.017968    55.701709     0.000000 
  25.525000    54.659726     0.018295    54.098584     0.000000 
  25.530000    54.230528     0.018440    52.582735     0.000000 
  25.535000    51.811743     0.019301    51.151116     0.000000 
  25.540000    50.184789     0.019926    49.800580     0.000000 
  25.545000    49.936626     0.020025    48.527900     0.000000 
  25.550000    47.591845     0.021012    47.329801     0.000000 
  25.555000    48.642835     0.020558    46.202981     0.000000 
  25.560000    47.357816     0.021116    45.144135     0.000000 
  25.565000    45.401233     0.022026    44.149974     0.000000 
  25.570000    45.844913     0.021813    43.217249     0.000000 
  25.575000    45.180591     0.022133    42.342761     0.000000 
  25.580000    43.783618     0.022840    41.523382     0.000000 
  25.585000    42.918699     0.023300    40.756066     0.000000 
  25.590000    42.987547     0.023263    40.037860     0.000000 
  25.595000    41.748597     0.023953    39.365915     0.000000 
  25.600000    41.665768     0.024001    38.737492     0.000000 
  25.605000    39.776952     0.025140    38.149969     0.000000 
  25.610000    39.424394     0.025365    37.600849     0.000000 
  25.615000    39.189552     0.025517    37.091658     0.000000 
  25.620000    39.488671     0.025324    36.612360     0.000000 
  25.625000    39.115997     0.025565    36.164736     0.000000 
  25.630000    37.882070     0.026398    35.746801     0.000000 
  25.635000    37.512040     0.026658    35.356702     0.000000 
  25.640000    37.664686     0.026550    34.992713     0.000000 
  25.645000    36.638288     0.027294    34.653235     0.000000 
  25.650000    36.126697     0.027680    34.336793     0.000000 
  25.655000    36.843716     0.027142    34.042031     0.000000 
  25.660000    36.186961     0.027634    33.767714     0.000000 
  25.665000    35.722864     0.027993    33.512722     0.000000 
  25.670000    36.096016     0.027704    33.276046     0.000000 
  25.675000    34.326097     0.029132    33.056786     0.000000 
  25.680000    35.441338     0.028216    32.854147     0.000000 
  25.685000    34.746739     0.028780    32.667440     0.000000 
  25.690000    35.070288     0.028514    32.496073     0.000000 
  25.695000    33.780448     0.029603    32.339553     0.000000 
  25.700000    34.140077     0.029291    32.197483     0.000000 
  25.705000    33.277971     0.030050    32.069561     0.000000 
  25.710000    33.518813     0.029834    31.955575     0.000000 
  25.715000    33.465653     0.029881    31.855408     0.000000 
  25.720000    33.031550     0.030274    31.769030     0.000000 
  25.725000    33.065193     0.030243    31.696504     0.000000 
  25.730000    33.570454     0.029788    31.637981     0.000000 
  25.735000    33.390217     0.029949    31.593703     0.000000 
  25.740000    33.022439     0.030282    31.563999     0.000000 
  25.745000    32.428544     0.030837    31.549289     0.000000 
  25.750000    32.232587     0.031025    31.550083     0.000000 
  25.755000    32.453032     0.030814    31.566977     0.000000 
  25.760000    32.963203     0.030337    31.600657     0.000000 
  25.765000    33.353653     0.029982    31.651895     0.000000 
  25.770000    33.259787     0.030066    31.721547     0.000000 
  25.775000    33.887246     0.029510    31.811926     0.000000 
  25.780000    33.256190     0.030070    31.921310     0.000000 
  25.785000    33.557227     0.029800    32.052165     0.000000 
  25.790000    33.089994     0.030221    32.205657     0.000000 
  25.795000    33.824158     0.029565    32.383017     0.000000 
  25.800000    34.282348     0.029170    32.585535     0.000000 
  25.805000    33.999252     0.029412    32.814547     0.000000 
  25.810000    33.423295     0.029919    33.071431     0.000000 
  25.815000    35.155093     0.028445    33.357590     0.000000 
  25.820000    34.144838     0.029287    33.674439     0.000000 
  25.825000    35.457427     0.028203    34.023394     0.000000 
  25.830000    35.589461     0.028098    34.405846     0.000000 
  25.835000    35.799895     0.027933    34.823146     0.000000 
  25.840000    36.057817     0.027733    35.276578     0.000000 
  25.845000    35.397712     0.028250    35.767326     0.000000 
  25.850000    37.425469     0.026720    36.296447     0.000000 
  25.855000    37.795010     0.026459    36.864821     0.000000 
  25.860000    38.770516     0.025793    37.473108     0.000000 
  25.865000    38.122877     0.026231    38.121686     0.000000 
  25.870000    39.400198     0.025381    38.810577     0.000000 
  25.875000    39.126841     0.025558    39.539367     0.000000 
  25.880000    40.527707     0.024674    40.307101     0.000000 
  25.885000    40.820523     0.024497    41.106941     0.000000 
  25.890000    40.556432     0.024657    41.946934     0.000000 
  25.895000    42.005157     0.023807    42.818491     0.000000 
  25.900000    42.692954     0.023423    43.717140     0.000000 
  25.905000    43.543670     0.022965    44.637118     0.000000 
  25.910000    44.860581     0.022291    45.571202     0.000000 
  25.915000    45.416798     0.022018    46.510558     0.000000 
  25.920000    47.417364     0.021089    47.444637     0.000000 
  25.925000    47.716969     0.020957    48.361136     0.000000 
  25.930000    46.998254     0.021277    49.246067     0.000000 
  25.935000    48.871629     0.020462    50.083959     0.000000 
  25.940000    49.470916     0.020214    50.858222     0.000000 
  25.945000    49.747844     0.020101    51.551684     0.000000 
  25.950000    50.997676     0.019609    52.147301     0.000000 
  25.955000    50.829062     0.019674    52.629002     0.000000 
  25.960000    51.072668     0.019580    52.982607     0.000000 
  25.965000    51.745344     0.019325    53.196730     0.000000 
  25.970000    51.094487     0.019572    53.263566     0.000000 
  25.975000    51.639854     0.019365    53.179458     0.000000 
  25.980000    50.151483     0.019940    52.945173     0.000000 
  25.985000    51.238165     0.019517    52.565841     0.000000 
  25.990000    51.148513     0.019551    52.050564     0.000000 
  25.995000    48.662419     0.020550    51.411766     0.000000 
  26.000000    47.438795     0.021080    50.664349     0.000000 
  26.005000    47.993777     0.020836    49.824775     0.000000 
  26.010000    45.974933     0.021751    48.910163     0.000000 
  26.015000    45.344243     0.022054    47.937489     0.000000 
  26.020000    44.279779     0.022584    46.922936     0.000000 
  26.025000    42.188085     0.023703    45.881421     0.000000 
  26.030000    42.131248     0.023735    44.826286     0.000000 
  26.035000    41.495833     0.024099    43.769149     0.000000 
  26.040000    39.835530     0.025103    42.719881     0.000000 
  26.045000    38.864682     0.025730    41.686666     0.000000 
  26.050000    38.058591     0.026275    40.676127     0.000000 
  26.055000    36.191218     0.027631    39.693483     0.000000 
  26.060000    36.070689     0.027723    38.742727     0.000000 
  26.065000    35.055713     0.028526    37.826794     0.000000 
  26.070000    34.555622     0.028939    36.947724     0.000000 
  26.075000    34.255404     0.029192    36.106812     0.000000 
  26.080000    33.824538     0.029564    35.304737     0.000000 
  26.085000    33.369881     0.029967    34.541672     0.000000 
  26.090000    32.441037     0.030825    33.817382     0.000000 
  26.095000    31.252704     0.031997    33.131302     0.000000 
  26.100000    30.881329     0.032382    32.482605     0.000000 
  26.105000    30.715430     0.032557    31.870257     0.000000 
  26.110000    29.795161     0.033562    31.293063     0.000000 
  26.115000    28.894514     0.034609    30.749705     0.000000 
  26.120000    29.098215     0.034366    30.238776     0.000000 
  26.125000    28.399863     0.035211    29.758806     0.000000 
  26.130000    28.646845     0.034908    29.308284     0.000000 
  26.135000    28.351899     0.035271    28.885683     0.000000 
  26.140000    27.080247     0.036927    28.489469     0.000000 
  26.145000    27.486799     0.036381    28.118122     0.000000 
  26.150000    26.811895     0.037297    27.770145     0.000000 
  26.155000    26.678791     0.037483    27.444074     0.000000 
  26.160000    26.380835     0.037906    27.138491     0.000000 
  26.165000    26.118293     0.038287    26.852024     0.000000 
  26.170000    26.202075     0.038165    26.583360     0.000000 
  26.175000    25.519059     0.039186    26.331245     0.000000 
  26.180000    25.448922     0.039294    26.094487     0.000000 
  26.185000    24.673801     0.040529    25.871961     0.000000 
  26.190000    25.300182     0.039525    25.662608     0.000000 
  26.195000    24.384914     0.041009    25.465435     0.000000 
  26.200000    24.718329     0.040456    25.279518     0.000000 
  26.205000    24.310532     0.041134    25.103994     0.000000 
  26.210000    24.646453     0.040574    24.938065     0.000000 
  26.215000    23.622818     0.042332    24.780994     0.000000 
  26.220000    23.763528     0.042081    24.632101     0.000000 
  26.225000    23.492902     0.042566    24.490763     0.000000 
  26.230000    23.680995     0.042228    24.356406     0.000000 
  26.235000    23.517296     0.042522    24.228508     0.000000 
  26.240000    23.397848     0.042739    24.106589     0.000000 
  26.245000    23.223051     0.043061    23.990214     0.000000 
  26.250000    23.191174     0.043120    23.878985     0.000000 
  26.255000    23.591036     0.042389    23.772540     0.000000 
  26.260000    23.265124     0.042983    23.670550     0.000000 
  26.265000    23.172403     0.043155    23.572714     0.000000 
  26.270000    23.045803     0.043392    23.478759     0.000000 
  26.275000    22.031328     0.045390    23.388437     0.000000 
  26.280000    22.863237     0.043738    23.301521     0.000000 
  26.285000    22.714730     0.044024    23.217804     0.000000 
  26.290000    20.993979     0.047633    23.137096     0.000000 
  26.295000    21.828994     0.045811    23.059225     0.000000 
  26.300000    21.594871     0.046307    22.984031     0.000000 
  26.305000    21.858535     0.045749    22.911368     0.000000 
  26.310000    21.460236     0.046598    22.841102     0.000000 
  26.315000    21.412232     0.046702    22.756391     0.000000 
  26.320000    21.991411     0.045472    22.690575     0.000000 
  26.325000    21.642215     0.046206    22.626810     0.000000 
  26.330000    21.181878     0.047210    22.564998     0.000000 
  26.335000    21.147405     0.047287    22.505047     0.000000 
  26.340000    21.462112     0.046594    22.446870     0.000000 
  26.345000    21.235955     0.047090    22.390389     0.000000 
  26.350000    21.498342     0.046515    22.335527     0.000000 
  26.355000    21.542493     0.046420    22.282214     0.000000 
  26.360000    21.354854     0.046828    22.230385     0.000000 
  26.365000    21.579455     0.046340    22.179976     0.000000 
  26.370000    21.022391     0.047568    22.130930     0.000000 
  26.375000    20.440074     0.048924    22.083190     0.000000 
  26.380000    21.287577     0.046976    22.036706     0.000000 
  26.385000    20.789073     0.048102    21.991426     0.000000 
  26.390000    20.904878     0.047836    21.947306     0.000000 
  26.395000    21.246140     0.047067    21.904299     0.000000 
  26.400000    21.065043     0.047472    21.862365     0.000000 
  26.405000    20.075951     0.049811    21.821463     0.000000 
  26.410000    21.142752     0.047298    21.781555     0.000000 
  26.415000    20.758232     0.048174    21.742606     0.000000 
  26.420000    20.239822     0.049408    21.704786     0.000000 
  26.425000    20.237374     0.049414    21.667652     0.000000 
  26.430000    21.181338     0.047211    21.631379     0.000000 
  26.435000    20.971822     0.047683    21.595937     0.000000 
  26.440000    20.695572     0.048320    21.561298     0.000000 
  26.445000    20.362009     0.049111    21.527434     0.000000 
  26.450000    19.680618     0.050811    21.494320     0.000000 
  26.455000    21.302693     0.046942    21.461932     0.000000 
  26.460000    21.247245     0.047065    21.430246     0.000000 
  26.465000    20.402096     0.049015    21.399239     0.000000 
  26.470000    20.101914     0.049747    21.368891     0.000000 
  26.475000    20.324158     0.049203    21.339180     0.000000 
  26.480000    20.310267     0.049236    21.310088     0.000000 
  26.485000    20.647540     0.048432    21.281595     0.000000 
  26.490000    20.014170     0.049965    21.253683     0.000000 
  26.495000    20.588069     0.048572    21.226335     0.000000 
  26.500000    20.270110     0.049334    21.199535     0.000000 
  26.505000    19.553098     0.051143    21.173267     0.000000 
  26.510000    20.080525     0.049799    21.147515     0.000000 
  26.515000    20.207780     0.049486    21.122266     0.000000 
  26.520000    20.134278     0.049667    21.097504     0.000000 
  26.525000    19.960987     0.050098    21.073217     0.000000 
  26.530000    20.539991     0.048686    21.049391     0.000000 
  26.535000    19.928254     0.050180    21.026014     0.000000 
  26.540000    19.692040     0.050782    21.003075     0.000000 
  26.545000    19.973656     0.050066    20.980561     0.000000 
  26.550000    20.272445     0.049328    20.958462     0.000000 
  26.555000    20.345318     0.049151    20.936768     0.000000 
  26.560000    20.438088     0.048928    20.915467     0.000000 
  26.565000    20.049517     0.049877    20.894549     0.000000 
  26.570000    20.481648     0.048824    20.874007     0.000000 
  26.575000    19.855101     0.050365    20.853829     0.000000 
  26.580000    19.656449     0.050874    20.834008     0.000000 
  26.585000    19.532125     0.051198    20.814536     0.000000 
  26.590000    20.482997     0.048821    20.795402     0.000000 
  26.595000    19.817030     0.050462    20.776601     0.000000 
  26.600000    19.999193     0.050002    20.758124     0.000000 
  26.605000    19.799854     0.050505    20.739964     0.000000 
  26.610000    19.860236     0.050352    20.722114     0.000000 
  26.615000    19.689632     0.050788    20.704567     0.000000 
  26.620000    19.562784     0.051117    20.687315     0.000000 
  26.625000    19.431911     0.051462    20.670354     0.000000 
  26.630000    19.177113     0.052145    20.653677     0.000000 
  26.635000    19.785524     0.050542    20.636245     0.000000 
  26.640000    19.380398     0.051599    20.620119     0.000000 
  26.645000    19.458158     0.051392    20.604258     0.000000 
  26.650000    19.610212     0.050994    20.588659     0.000000 
  26.655000    19.091476     0.052379    20.573316     0.000000 
  26.660000    19.614851     0.050982    20.558223     0.000000 
  26.665000    19.423840     0.051483    20.543375     0.000000 
  26.670000    20.436884     0.048931    20.528769     0.000000 
  26.675000    19.332479     0.051726    20.514399     0.000000 
  26.680000    19.455914     0.051398    20.500262     0.000000 
  26.685000    20.064816     0.049838    20.486352     0.000000 
  26.690000    19.717329     0.050717    20.466704     0.000000 
  26.695000    19.630127     0.050942    20.453244     0.000000 
  26.700000    19.170032     0.052165    20.440000     0.000000 
  26.705000    19.723702     0.050700    20.426967     0.000000 
  26.710000    19.660120     0.050864    20.414142     0.000000 
  26.715000    19.288782     0.051844    20.401522     0.000000 
  26.720000    19.496312     0.051292    20.389104     0.000000 
  26.725000    19.565074     0.051111    20.376883     0.000000 
  26.730000    19.653028     0.050883    20.364856     0.000000 
  26.735000    19.525550     0.051215    20.353021     0.000000 
  26.740000    19.172062     0.052159    20.341375     0.000000 
  26.745000    18.595572     0.053776    20.329914     0.000000 
  26.750000    19.595693     0.051032    20.318635     0.000000 
  26.755000    18.956663     0.052752    20.307537     0.000000 
  26.760000    19.362821     0.051645    20.296615     0.000000 
  26.765000    18.716241     0.053430    20.285869     0.000000 
  26.770000    19.469251     0.051363    20.275294     0.000000 
  26.775000    19.342165     0.051701    20.264889     0.000000 
  26.780000    19.543782     0.051167    20.254651     0.000000 
  26.785000    19.335925     0.051717    20.244578     0.000000 
  26.790000    19.691305     0.050784    20.234667     0.000000 
  26.795000    19.418687     0.051497    20.224917     0.000000 
  26.800000    19.093020     0.052375    20.215326     0.000000 
  26.805000    19.522318     0.051223    20.205891     0.000000 
  26.810000    18.932598     0.052819    20.196611     0.000000 
  26.815000    19.175800     0.052149    20.187482     0.000000 
  26.820000    18.673744     0.053551    20.178505     0.000000 
  26.825000    18.785611     0.053232    20.169677     0.000000 
  26.830000    19.384606     0.051587    20.160995     0.000000 
  26.835000    18.922435     0.052847    20.152459     0.000000 
  26.840000    19.320334     0.051759    20.144067     0.000000 
  26.845000    19.276247     0.051877    20.135818     0.000000 
  26.850000    19.578803     0.051076    20.127708     0.000000 
  26.855000    18.678059     0.053539    20.119739     0.000000 
  26.860000    19.629075     0.050945    20.111907     0.000000 
  26.865000    19.305242     0.051799    20.104211     0.000000 
  26.870000    18.871945     0.052989    20.096650     0.000000 
  26.875000    19.213549     0.052047    20.089224     0.000000 
  26.880000    18.704447     0.053463    20.081929     0.000000 
  26.885000    19.788295     0.050535    20.074767     0.000000 
  26.890000    19.640296     0.050916    20.067734     0.000000 
  26.895000    18.618643     0.053710    20.060830     0.000000 
  26.900000    19.455752     0.051399    20.054055     0.000000 
  26.905000    19.228862     0.052005    20.047406     0.000000 
  26.910000    19.738517     0.050662    20.040883     0.000000 
  26.915000    18.888450     0.052942    20.034485     0.000000 
  26.920000    18.270669     0.054733    20.028211     0.000000 
  26.925000    19.744639     0.050647    20.022061     0.000000 
  26.930000    19.329831     0.051734    20.016032     0.000000 
  26.935000    19.004185     0.052620    20.010125     0.000000 
  26.940000    18.345129     0.054510    20.004338     0.000000 
  26.945000    18.439363     0.054232    19.998672     0.000000 
  26.950000    18.604405     0.053751    19.993124     0.000000 
  26.955000    18.698164     0.053481    19.987695     0.000000 
  26.960000    18.577175     0.053829    19.982384     0.000000 
  26.965000    18.678303     0.053538    19.977190     0.000000 
  26.970000    19.351292     0.051676    19.972113     0.000000 
  26.975000    19.392267     0.051567    19.967151     0.000000 
  26.980000    19.070124     0.052438    19.962305     0.000000 
  26.985000    19.467049     0.051369    19.957574     0.000000 
  26.990000    18.800677     0.053190    19.952958     0.000000 
  26.995000    19.035320     0.052534    19.948455     0.000000 
  27.000000    19.208026     0.052062    19.944067     0.000000 
  27.005000    18.791308     0.053216    19.939791     0.000000 
  27.010000    20.077212     0.049808    19.935629     0.000000 
  27.015000    18.859512     0.053024    19.931579     0.000000 
  27.020000    19.037249     0.052529    19.927641     0.000000 
  27.025000    18.954728     0.052757    19.923815     0.000000 
  27.030000    19.007108     0.052612    19.920101     0.000000 
  27.035000    18.992478     0.052652    19.916498     0.000000 
  27.040000    18.778912     0.053251    19.913007     0.000000 
  27.045000    18.860562     0.053021    19.909627     0.000000 
  27.050000    20.052984     0.049868    19.906358     0.000000 
  27.055000    19.073946     0.052428    19.903200     0.000000 
  27.060000    18.386989     0.054386    19.900152     0.000000 
  27.065000    18.965482     0.052727    19.897216     0.000000 
  27.070000    19.007534     0.052611    19.894390     0.000000 
  27.075000    19.107270     0.052336    19.891675     0.000000 
  27.080000    18.619970     0.053706    19.889071     0.000000 
  27.085000    18.924742     0.052841    19.886577     0.000000 
  27.090000    19.003158     0.052623    19.884194     0.000000 
  27.095000    18.984047     0.052676    19.881922     0.000000 
  27.100000    19.032684     0.052541    19.879762     0.000000 
  27.105000    18.589388     0.053794    19.877712     0.000000 
  27.110000    18.901179     0.052907    19.875774     0.000000 
  27.115000    19.197057     0.052091    19.873948     0.000000 
  27.120000    19.563958     0.051114    19.872234     0.000000 
  27.125000    19.279607     0.051868    19.870631     0.000000 
  27.130000    19.152979     0.052211    19.869141     0.000000 
  27.135000    18.681443     0.053529    19.867764     0.000000 
  27.140000    18.985988     0.052670    19.866500     0.000000 
  27.145000    19.017094     0.052584    19.865349     0.000000 
  27.150000    18.389958     0.054378    19.864313     0.000000 
  27.155000    18.651416     0.053615    19.863390     0.000000 
  27.160000    19.145042     0.052233    19.862582     0.000000 
  27.165000    18.786462     0.053230    19.861890     0.000000 
  27.170000    19.315314     0.051772    19.861313     0.000000 
  27.175000    18.362841     0.054458    19.860852     0.000000 
  27.180000    18.839890     0.053079    19.860508     0.000000 
  27.185000    19.408943     0.051523    19.860282     0.000000 
  27.190000    18.784541     0.053235    19.860174     0.000000 
  27.195000    19.106164     0.052339    19.860184     0.000000 
  27.200000    18.890931     0.052935    19.860314     0.000000 
  27.205000    19.418486     0.051497    19.860564     0.000000 
  27.210000    19.274808     0.051881    19.860934     0.000000 
  27.215000    18.531660     0.053962    19.861427     0.000000 
  27.220000    19.175525     0.052150    19.862041     0.000000 
  27.225000    19.276167     0.051878    19.862779     0.000000 
  27.230000    19.047834     0.052499    19.863642     0.000000 
  27.235000    19.064404     0.052454    19.864629     0.000000 
  27.240000    18.991233     0.052656    19.865742     0.000000 
  27.245000    18.778763     0.053252    19.866983     0.000000 
  27.250000    18.240934     0.054822    19.868351     0.000000 
  27.255000    18.899404     0.052912    19.869848     0.000000 
  27.260000    19.423047     0.051485    19.871476     0.000000 
  27.265000    19.359374     0.051655    19.873235     0.000000 
  27.270000    18.718594     0.053423    19.875126     0.000000 
  27.275000    19.072187     0.052432    19.877151     0.000000 
  27.280000    18.431700     0.054254    19.879311     0.000000 
  27.285000    19.204153     0.052072    19.881606     0.000000 
  27.290000    19.145008     0.052233    19.884040     0.000000 
  27.295000    18.765972     0.053288    19.886612     0.000000 
  27.300000    19.647805     0.050896    19.889324     0.000000 
  27.305000    19.178765     0.052141    19.892178     0.000000 
  27.310000    19.257230     0.051929    19.895175     0.000000 
  27.315000    18.679471     0.053535    19.899024     0.000000 
  27.320000    18.868003     0.053000    19.902313     0.000000 
  27.325000    19.373248     0.051618    19.905749     0.000000 
  27.330000    19.560003     0.051125    19.909335     0.000000 
  27.335000    19.343021     0.051698    19.913073     0.000000 
  27.340000    19.156038     0.052203    19.916963     0.000000 
  27.345000    19.098620     0.052360    19.921008     0.000000 
  27.350000    19.547504     0.051157    19.925210     0.000000 
  27.355000    18.495738     0.054067    19.929571     0.000000 
  27.360000    19.155294     0.052205    19.934092     0.000000 
  27.365000    18.972003     0.052709    19.938775     0.000000 
  27.370000    19.144637     0.052234    19.943624     0.000000 
  27.375000    18.954849     0.052757    19.948639     0.000000 
  27.380000    18.370465     0.054435    19.953823     0.000000 
  27.385000    18.651262     0.053616    19.959179     0.000000 
  27.390000    19.197115     0.052091    19.964708     0.000000 
  27.395000    18.372939     0.054428    19.970413     0.000000 
  27.400000    19.929551     0.050177    19.976296     0.000000 
  27.405000    18.948728     0.052774    19.982361     0.000000 
  27.410000    18.357188     0.054475    19.988609     0.000000 
  27.415000    19.408489     0.051524    19.995043     0.000000 
  27.420000    19.109201     0.052331    20.001667     0.000000 
  27.425000    18.712614     0.053440    20.008482     0.000000 
  27.430000    19.260693     0.051919    20.015491     0.000000 
  27.435000    19.392646     0.051566    20.022699     0.000000 
  27.440000    19.018194     0.052581    20.030107     0.000000 
  27.445000    18.951442     0.052766    20.037719     0.000000 
  27.450000    18.877511     0.052973    20.045537     0.000000 
  27.455000    19.273278     0.051885    20.053567     0.000000 
  27.460000    19.352807     0.051672    20.061809     0.000000 
  27.465000    18.528388     0.053971    20.070270     0.000000 
  27.470000    18.883525     0.052956    20.078950     0.000000 
  27.475000    19.123010     0.052293    20.087856     0.000000 
  27.480000    18.448794     0.054204    20.096989     0.000000 
  27.485000    19.419106     0.051496    20.106355     0.000000 
  27.490000    19.134244     0.052262    20.115956     0.000000 
  27.495000    19.318542     0.051764    20.125798     0.000000 
  27.500000    19.457139     0.051395    20.135884     0.000000 
  27.505000    19.469056     0.051364    20.146219     0.000000 
  27.510000    19.212078     0.052051    20.156807     0.000000 
  27.515000    19.517759     0.051235    20.167653     0.000000 
  27.520000    19.199985     0.052083    20.178761     0.000000 
  27.525000    19.074746     0.052425    20.190137     0.000000 
  27.530000    19.344694     0.051694    20.201784     0.000000 
  27.535000    18.739678     0.053363    20.213709     0.000000 
  27.540000    19.759047     0.050610    20.225917     0.000000 
  27.545000    19.441404     0.051437    20.238412     0.000000 
  27.550000    18.905361     0.052895    20.251202     0.000000 
  27.555000    19.580267     0.051072    20.264290     0.000000 
  27.560000    19.150762     0.052217    20.277684     0.000000 
  27.565000    19.170946     0.052162    20.291388     0.000000 
  27.570000    19.260558     0.051920    20.305410     0.000000 
  27.575000    19.292225     0.051834    20.319756     0.000000 
  27.580000    19.378738     0.051603    20.334433     0.000000 
  27.585000    20.043717     0.049891    20.349446     0.000000 
  27.590000    18.941614     0.052794    20.361765     0.000000 
  27.595000    19.864303     0.050342    20.377478     0.000000 
  27.600000    19.417078     0.051501    20.393549     0.000000 
  27.605000    19.446085     0.051424    20.409987     0.000000 
  27.610000    19.585518     0.051058    20.426799     0.000000 
  27.615000    19.784097     0.050546    20.443993     0.000000 
  27.620000    19.356487     0.051662    20.461578     0.000000 
  27.625000    19.597924     0.051026    20.479562     0.000000 
  27.630000    19.538482     0.051181    20.497955     0.000000 
  27.635000    20.274793     0.049322    20.516765     0.000000 
  27.640000    19.201247     0.052080    20.536001     0.000000 
  27.645000    19.123725     0.052291    20.555674     0.000000 
  27.650000    19.682558     0.050806    20.575794     0.000000 
  27.655000    20.152347     0.049622    20.596370     0.000000 
  27.660000    19.873728     0.050318    20.617414     0.000000 
  27.665000    19.469080     0.051363    20.638937     0.000000 
  27.670000    19.794501     0.050519    20.660950     0.000000 
  27.675000    19.880530     0.050300    20.683465     0.000000 
  27.680000    20.084319     0.049790    20.706494     0.000000 
  27.685000    19.818457     0.050458    20.730050     0.000000 
  27.690000    19.976996     0.050058    20.754146     0.000000 
  27.695000    20.503347     0.048773    20.778796     0.000000 
  27.700000    19.538656     0.051181    20.804014     0.000000 
  27.705000    19.478052     0.051340    20.829814     0.000000 
  27.710000    20.321310     0.049209    20.856212     0.000000 
  27.715000    19.654262     0.050880    20.883224     0.000000 
  27.720000    19.926224     0.050185    20.910865     0.000000 
  27.725000    19.704702     0.050749    20.939154     0.000000 
  27.730000    20.620464     0.048496    20.968108     0.000000 
  27.735000    19.651653     0.050886    20.997745     0.000000 
  27.740000    19.962336     0.050094    21.028086     0.000000 
  27.745000    20.512038     0.048752    21.059150     0.000000 
  27.750000    20.485986     0.048814    21.090959     0.000000 
  27.755000    20.979918     0.047665    21.123536     0.000000 
  27.760000    20.760526     0.048168    21.156904     0.000000 
  27.765000    20.837716     0.047990    21.191088     0.000000 
  27.770000    20.908985     0.047826    21.226113     0.000000 
  27.775000    20.537727     0.048691    21.262009     0.000000 
  27.780000    21.183113     0.047207    21.298803     0.000000 
  27.785000    21.272574     0.047009    21.336527     0.000000 
  27.790000    20.584414     0.048580    21.375213     0.000000 
  27.795000    21.344742     0.046850    21.414897     0.000000 
  27.800000    21.150971     0.047279    21.455616     0.000000 
  27.805000    21.052233     0.047501    21.497408     0.000000 
  27.810000    21.335734     0.046870    21.540316     0.000000 
  27.815000    21.256794     0.047044    21.584386     0.000000 
  27.820000    21.575854     0.046348    21.629665     0.000000 
  27.825000    21.258941     0.047039    21.676205     0.000000 
  27.830000    21.014761     0.047586    21.724062     0.000000 
  27.835000    21.354819     0.046828    21.773295     0.000000 
  27.840000    20.882141     0.047888    21.823968     0.000000 
  27.845000    21.737261     0.046004    21.876150     0.000000 
  27.850000    21.880596     0.045703    21.929915     0.000000 
  27.855000    21.856347     0.045753    21.985344     0.000000 
  27.860000    22.166013     0.045114    22.042521     0.000000 
  27.865000    22.125492     0.045197    22.101540     0.000000 
  27.870000    22.270178     0.044903    22.162500     0.000000 
  27.875000    22.527909     0.044389    22.225510     0.000000 
  27.880000    21.904580     0.045653    22.290685     0.000000 
  27.885000    22.301809     0.044839    22.358149     0.000000 
  27.890000    22.514826     0.044415    22.428038     0.000000 
  27.895000    22.889891     0.043687    22.500496     0.000000 
  27.900000    22.892049     0.043683    22.575678     0.000000 
  27.905000    22.991992     0.043493    22.653750     0.000000 
  27.910000    22.757221     0.043942    22.734893     0.000000 
  27.915000    23.521963     0.042513    22.819297     0.000000 
  27.920000    23.123155     0.043247    22.907168     0.000000 
  27.925000    23.344937     0.042836    22.998725     0.000000 
  27.930000    23.402259     0.042731    23.094202     0.000000 
  27.935000    23.971952     0.041715    23.193848     0.000000 
  27.940000    24.034934     0.041606    23.297929     0.000000 
  27.945000    23.381959     0.042768    23.406726     0.000000 
  27.950000    23.869420     0.041895    23.520538     0.000000 
  27.955000    23.943020     0.041766    23.639680     0.000000 
  27.960000    24.439789     0.040917    23.764486     0.000000 
  27.965000    24.791355     0.040337    23.895307     0.000000 
  27.970000    25.123505     0.039803    24.032511     0.000000 
  27.975000    25.402381     0.039366    24.176485     0.000000 
  27.980000    25.255846     0.039595    24.327634     0.000000 
  27.985000    25.569651     0.039109    24.486381     0.000000 
  27.990000    24.900221     0.040160    24.653684     0.000000 
  27.995000    25.564183     0.039117    24.828960     0.000000 
  28.000000    26.291414     0.038035    25.013201     0.000000 
  28.005000    25.787486     0.038778    25.206895     0.000000 
  28.010000    25.977992     0.038494    25.410542     0.000000 
  28.015000    26.358956     0.037938    25.624657     0.000000 
  28.020000    26.347126     0.037955    25.849767     0.000000 
  28.025000    25.835871     0.038706    26.086409     0.000000 
  28.030000    26.778784     0.037343    26.335127     0.000000 
  28.035000    27.475976     0.036395    26.596475     0.000000 
  28.040000    27.538018     0.036313    26.871008     0.000000 
  28.045000    27.419117     0.036471    27.159286     0.000000 
  28.050000    27.499571     0.036364    27.461871     0.000000 
  28.055000    28.949468     0.034543    27.779321     0.000000 
  28.060000    29.032862     0.034444    28.112191     0.000000 
  28.065000    28.670160     0.034879    28.461029     0.000000 
  28.070000    28.816272     0.034703    28.826374     0.000000 
  28.075000    29.298746     0.034131    29.208754     0.000000 
  28.080000    30.897600     0.032365    29.608684     0.000000 
  28.085000    30.126107     0.033194    30.026660     0.000000 
  28.090000    30.644377     0.032632    30.463161     0.000000 
  28.095000    30.823743     0.032443    30.918642     0.000000 
  28.100000    31.688421     0.031557    31.393539     0.000000 
  28.105000    32.818325     0.030471    31.888256     0.000000 
  28.110000    32.885077     0.030409    32.403173     0.000000 
  28.115000    34.369081     0.029096    32.938637     0.000000 
  28.120000    33.896666     0.029501    33.494963     0.000000 
  28.125000    34.298354     0.029156    34.072431     0.000000 
  28.130000    35.423755     0.028230    34.671285     0.000000 
  28.135000    35.871008     0.027878    35.291729     0.000000 
  28.140000    36.570087     0.027345    35.933925     0.000000 
  28.145000    37.342854     0.026779    36.597993     0.000000 
  28.150000    38.429185     0.026022    37.284006     0.000000 
  28.155000    38.214434     0.026168    37.991988     0.000000 
  28.160000    39.736227     0.025166    38.721910     0.000000 
  28.165000    40.094768     0.024941    39.473689     0.000000 
  28.170000    40.431147     0.024733    40.247181     0.000000 
  28.175000    42.454632     0.023555    41.042180     0.000000 
  28.180000    42.137395     0.023732    41.858411     0.000000 
  28.185000    43.840516     0.022810    42.695526     0.000000 
  28.190000    45.608332     0.021926    43.553100     0.000000 
  28.195000    45.411299     0.022021    44.430626     0.000000 
  28.200000    46.486162     0.021512    45.327509     0.000000 
  28.205000    47.210481     0.021182    46.243068     0.000000 
  28.210000    49.575722     0.020171    47.176529     0.000000 
  28.215000    49.670821     0.020133    48.127028     0.000000 
  28.220000    50.950316     0.019627    49.093615     0.000000 
  28.225000    50.761097     0.019700    50.075262     0.000000 
  28.230000    51.472630     0.019428    51.070875     0.000000 
  28.235000    54.887720     0.018219    52.079310     0.000000 
  28.240000    54.500887     0.018348    53.099399     0.000000 
  28.245000    56.927930     0.017566    54.129981     0.000000 
  28.250000    56.487382     0.017703    55.169936     0.000000 
  28.255000    58.533893     0.017084    56.218232     0.000000 
  28.260000    60.960472     0.016404    57.273972     0.000000 
  28.265000    59.625515     0.016771    58.336446     0.000000 
  28.270000    61.530945     0.016252    59.405187     0.000000 
  28.275000    62.981844     0.015878    60.480026     0.000000 
  28.280000    63.692529     0.015700    61.561140     0.000000 
  28.285000    64.244071     0.015566    62.649098     0.000000 
  28.290000    64.613455     0.015477    63.744891     0.000000 
  28.295000    67.491248     0.014817    64.849960     0.000000 
  28.300000    67.041997     0.014916    65.966197     0.000000 
  28.305000    68.326402     0.014636    67.095934     0.000000 
  28.310000    69.516832     0.014385    68.241926     0.000000 
  28.315000    70.301350     0.014224    69.407301     0.000000 
  28.320000    70.683330     0.014148    70.595509     0.000000 
  28.325000    71.717112     0.013944    71.810255     0.000000 
  28.330000    72.254294     0.013840    73.055421     0.000000 
  28.335000    74.345565     0.013451    74.334986     0.000000 
  28.340000    75.943633     0.013168    75.652945     0.000000 
  28.345000    76.223623     0.013119    77.013220     0.000000 
  28.350000    78.290421     0.012773    78.419582     0.000000 
  28.355000    78.535131     0.012733    79.875578     0.000000 
  28.360000    79.465496     0.012584    81.384460     0.000000 
  28.365000    79.793614     0.012532    82.949119     0.000000 
  28.370000    82.525027     0.012118    84.572033     0.000000 
  28.375000    82.208772     0.012164    86.255218     0.000000 
  28.380000    83.764598     0.011938    88.000180     0.000000 
  28.385000    85.415270     0.011708    89.807880     0.000000 
  28.390000    85.804190     0.011654    91.678701     0.000000 
  28.395000    88.714913     0.011272    93.612409     0.000000 
  28.400000    91.278568     0.010955    95.608130     0.000000 
  28.405000    92.505034     0.010810    97.664313     0.000000 
  28.410000    93.512559     0.010694    99.778707     0.000000 
  28.415000    95.619833     0.010458   101.948326     0.000000 
  28.420000    98.368443     0.010166   104.169419     0.000000 
  28.425000   100.884319     0.009912   106.437435     0.000000 
  28.430000   102.553276     0.009751   108.746994     0.000000 
  28.435000   104.761553     0.009545   111.091850     0.000000 
  28.440000   108.629546     0.009206   113.464863     0.000000 
  28.445000   109.958099     0.009094   115.857965     0.000000 
  28.450000   112.918878     0.008856   118.262142     0.000000 
  28.455000   115.162090     0.008683   120.667411     0.000000 
  28.460000   116.477204     0.008585   123.062822     0.000000 
  28.465000   120.421704     0.008304   125.436460     0.000000 
  28.470000   123.315327     0.008109   127.775474     0.000000 
  28.475000   125.098442     0.007994   130.066122     0.000000 
  28.480000   129.628044     0.007714   132.293841     0.000000 
  28.485000   132.780051     0.007531   134.443345     0.000000 
  28.490000   133.380749     0.007497   136.498748     0.000000 
  28.495000   136.390344     0.007332   138.443718     0.000000 
  28.500000   138.193899     0.007236   140.261653     0.000000 
  28.505000   142.238910     0.007030   141.935890     0.000000 
  28.510000   144.415326     0.006924   143.449920     0.000000 
  28.515000   145.865707     0.006856   144.787630     0.000000 
  28.520000   147.218870     0.006793   145.933553     0.000000 
  28.525000   148.534136     0.006732   146.873120     0.000000 
  28.530000   150.945415     0.006625   147.592917     0.000000 
  28.535000   151.535213     0.006599   148.080944     0.000000 
  28.540000   154.984452     0.006452   148.326877     0.000000 
  28.545000   151.952852     0.006581   148.322338     0.000000 
  28.550000   151.593108     0.006597   148.061148     0.000000 
  28.555000   152.739895     0.006547   147.539601     0.000000 
  28.560000   151.974313     0.006580   146.756702     0.000000 
  28.565000   151.202426     0.006614   145.714376     0.000000 
  28.570000   150.530123     0.006643   144.417616     0.000000 
  28.575000   148.330069     0.006742   142.874534     0.000000 
  28.580000   147.180533     0.006794   141.096305     0.000000 
  28.585000   147.114790     0.006797   139.096964     0.000000 
  28.590000   143.036547     0.006991   136.893078     0.000000 
  28.595000   139.982694     0.007144   134.503302     0.000000 
  28.600000   136.851570     0.007307   131.947837     0.000000 
  28.605000   132.835390     0.007528   129.247858     0.000000 
  28.610000   131.170015     0.007624   126.424921     0.000000 
  28.615000   126.017861     0.007935   123.500440     0.000000 
  28.620000   121.041524     0.008262   120.495213     0.000000 
  28.625000   117.653151     0.008500   117.429060     0.000000 
  28.630000   115.806584     0.008635   114.320548     0.000000 
  28.635000   109.544235     0.009129   111.186822     0.000000 
  28.640000   105.916345     0.009441   108.043514     0.000000 
  28.645000   103.669823     0.009646   104.904726     0.000000 
  28.650000    99.105014     0.010090   101.783061     0.000000 
  28.655000    96.367321     0.010377    98.689690     0.000000 
  28.660000    93.526327     0.010692    95.634447     0.000000 
  28.665000    89.835130     0.011132    92.625930     0.000000 
  28.670000    88.986583     0.011238    89.671601     0.000000 
  28.675000    83.565436     0.011967    86.777898     0.000000 
  28.680000    81.097852     0.012331    83.950318     0.000000 
  28.685000    78.989574     0.012660    81.193519     0.000000 
  28.690000    75.649345     0.013219    78.511391     0.000000 
  28.695000    74.135676     0.013489    75.907132     0.000000 
  28.700000    71.288039     0.014028    73.383308     0.000000 
  28.705000    67.162918     0.014889    70.941912     0.000000 
  28.710000    65.980214     0.015156    68.584416     0.000000 
  28.715000    64.791900     0.015434    66.311811     0.000000 
  28.720000    61.916238     0.016151    64.124656     0.000000 
  28.725000    61.528081     0.016253    62.023109     0.000000 
  28.730000    57.499378     0.017391    60.006968     0.000000 
  28.735000    56.587649     0.017672    58.075698     0.000000 
  28.740000    55.972637     0.017866    56.228468     0.000000 
  28.745000    54.163575     0.018463    54.464178     0.000000 
  28.750000    52.430839     0.019073    52.781485     0.000000 
  28.755000    52.186979     0.019162    51.178833     0.000000 
  28.760000    50.266595     0.019894    49.654481     0.000000 
  28.765000    49.568410     0.020174    48.206522     0.000000 
  28.770000    48.208963     0.020743    46.832914     0.000000 
  28.775000    47.140028     0.021213    45.531496     0.000000 
  28.780000    45.296110     0.022077    44.300017     0.000000 
  28.785000    45.183277     0.022132    43.136151     0.000000 
  28.790000    43.755139     0.022854    42.037519     0.000000 
  28.795000    43.370655     0.023057    41.001711     0.000000 
  28.800000    42.376640     0.023598    40.026297     0.000000 
  28.805000    40.839357     0.024486    39.108849     0.000000 
  28.810000    40.413838     0.024744    38.246953     0.000000 
  28.815000    40.066321     0.024959    37.438224     0.000000 
  28.820000    39.066127     0.025598    36.680321     0.000000 
  28.825000    39.069201     0.025596    35.970955     0.000000 
  28.830000    38.867315     0.025729    35.307901     0.000000 
  28.835000    37.836688     0.026429    34.689009     0.000000 
  28.840000    36.353900     0.027507    34.112212     0.000000 
  28.845000    36.752638     0.027209    33.575532     0.000000 
  28.850000    36.158313     0.027656    33.077086     0.000000 
  28.855000    35.971927     0.027799    32.615095     0.000000 
  28.860000    35.003196     0.028569    32.187885     0.000000 
  28.865000    35.633454     0.028064    31.793891     0.000000 
  28.870000    34.776041     0.028755    31.431660     0.000000 
  28.875000    33.878072     0.029518    31.098830     0.000000 
  28.880000    33.926412     0.029476    30.796230     0.000000 
  28.885000    33.181150     0.030138    30.521725     0.000000 
  28.890000    33.425903     0.029917    30.274321     0.000000 
  28.895000    32.357466     0.030905    30.053138     0.000000 
  28.900000    33.197834     0.030122    29.857404     0.000000 
  28.905000    32.336513     0.030925    29.686458     0.000000 
  28.910000    32.522047     0.030748    29.539740     0.000000 
  28.915000    31.507381     0.031739    29.416788     0.000000 
  28.920000    31.450846     0.031796    29.317236     0.000000 
  28.925000    31.362740     0.031885    29.240804     0.000000 
  28.930000    31.940120     0.031309    29.187292     0.000000 
  28.935000    31.208300     0.032043    29.156573     0.000000 
  28.940000    31.480189     0.031766    29.148583     0.000000 
  28.945000    31.037056     0.032220    29.163315     0.000000 
  28.950000    31.023978     0.032233    29.200804     0.000000 
  28.955000    30.670682     0.032604    29.261509     0.000000 
  28.960000    30.784548     0.032484    29.344738     0.000000 
  28.965000    31.209177     0.032042    29.450976     0.000000 
  28.970000    30.706211     0.032567    29.580307     0.000000 
  28.975000    30.907267     0.032355    29.732790     0.000000 
  28.980000    30.706568     0.032566    29.908432     0.000000 
  28.985000    30.574969     0.032706    30.107171     0.000000 
  28.990000    31.682031     0.031564    30.328842     0.000000 
  28.995000    30.470683     0.032818    30.573152     0.000000 
  29.000000    30.540423     0.032743    30.839632     0.000000 
  29.005000    31.194761     0.032057    31.127602     0.000000 
  29.010000    31.440970     0.031806    31.436116     0.000000 
  29.015000    30.649980     0.032626    31.763903     0.000000 
  29.020000    32.389773     0.030874    32.109300     0.000000 
  29.025000    31.855465     0.031392    32.470184     0.000000 
  29.030000    31.513461     0.031732    32.843898     0.000000 
  29.035000    32.167730     0.031087    33.227170     0.000000 
  29.040000    32.463194     0.030804    33.616051     0.000000 
  29.045000    33.159143     0.030158    34.005862     0.000000 
  29.050000    32.687917     0.030592    34.391165     0.000000 
  29.055000    32.771198     0.030515    34.765778     0.000000 
  29.060000    32.758019     0.030527    35.122840     0.000000 
  29.065000    33.236882     0.030087    35.454935     0.000000 
  29.070000    33.656933     0.029712    35.754298     0.000000 
  29.075000    34.084337     0.029339    36.013088     0.000000 
  29.080000    33.878599     0.029517    36.223727     0.000000 
  29.085000    34.156573     0.029277    36.379285     0.000000 
  29.090000    34.149338     0.029283    36.473879     0.000000 
  29.095000    34.392274     0.029076    36.503038     0.000000 
  29.100000    35.253280     0.028366    36.464009     0.000000 
  29.105000    34.252709     0.029195    36.355944     0.000000 
  29.110000    33.988501     0.029422    36.179955     0.000000 
  29.115000    34.705583     0.028814    35.939217     0.000000 
  29.120000    34.076759     0.029346    35.638027     0.000000 
  29.125000    33.168526     0.030149    35.282561     0.000000 
  29.130000    32.992410     0.030310    34.879784     0.000000 
  29.135000    32.812710     0.030476    34.437228     0.000000 
  29.140000    32.046698     0.031204    33.962613     0.000000 
  29.145000    33.023089     0.030282    33.463519     0.000000 
  29.150000    31.167706     0.032084    32.947122     0.000000 
  29.155000    30.425472     0.032867    32.420011     0.000000 
  29.160000    30.608878     0.032670    31.888068     0.000000 
  29.165000    30.030775     0.033299    31.356415     0.000000 
  29.170000    30.185370     0.033129    30.829413     0.000000 
  29.175000    29.732399     0.033633    30.310688     0.000000 
  29.180000    29.246022     0.034193    29.803188     0.000000 
  29.185000    28.692157     0.034853    29.309253     0.000000 
  29.190000    27.601181     0.036230    28.830690     0.000000 
  29.195000    27.311751     0.036614    28.368838     0.000000 
  29.200000    27.440195     0.036443    27.924649     0.000000 
  29.205000    27.293508     0.036639    27.498738     0.000000 
  29.210000    26.904907     0.037168    27.091449     0.000000 
  29.215000    26.403242     0.037874    26.702894     0.000000 
  29.220000    26.247379     0.038099    26.333003     0.000000 
  29.225000    25.297116     0.039530    25.981549     0.000000 
  29.230000    25.417260     0.039343    25.648183     0.000000 
  29.235000    25.433886     0.039318    25.332459     0.000000 
  29.240000    24.854223     0.040235    25.035574     0.000000 
  29.245000    25.759253     0.038821    24.753496     0.000000 
  29.250000    24.214750     0.041297    24.487314     0.000000 
  29.255000    24.366490     0.041040    24.236361     0.000000 
  29.260000    23.608423     0.042358    23.999946     0.000000 
  29.265000    24.392179     0.040997    23.777365     0.000000 
  29.270000    23.495571     0.042561    23.567910     0.000000 
  29.275000    23.387950     0.042757    23.370870     0.000000 
  29.280000    23.538838     0.042483    23.185545     0.000000 
  29.285000    23.661500     0.042263    23.011246     0.000000 
  29.290000    22.898414     0.043671    22.847299     0.000000 
  29.295000    22.955372     0.043563    22.693053     0.000000 
  29.300000    23.063522     0.043359    22.547880     0.000000 
  29.305000    22.310686     0.044822    22.411176     0.000000 
  29.310000    22.097041     0.045255    22.282368     0.000000 
  29.315000    21.811935     0.045846    22.160908     0.000000 
  29.320000    22.121364     0.045205    22.046283     0.000000 
  29.325000    22.811725     0.043837    21.938005     0.000000 
  29.330000    21.878381     0.045707    21.835621     0.000000 
  29.335000    22.089578     0.045270    21.738707     0.000000 
  29.340000    20.642294     0.048444    21.646867     0.000000 
  29.345000    21.284087     0.046983    21.559736     0.000000 
  29.350000    21.824848     0.045819    21.476975     0.000000 
  29.355000    21.594426     0.046308    21.398272     0.000000 
  29.360000    21.606885     0.046282    21.323341     0.000000 
  29.365000    20.972229     0.047682    21.251921     0.000000 
  29.370000    21.230013     0.047103    21.183769     0.000000 
  29.375000    20.811161     0.048051    21.118668     0.000000 
  29.380000    21.435774     0.046651    21.056417     0.000000 
  29.385000    21.002029     0.047614    20.996836     0.000000 
  29.390000    20.431657     0.048944    20.939758     0.000000 
  29.395000    21.188104     0.047196    20.885034     0.000000 
  29.400000    20.343998     0.049155    20.832529     0.000000 
  29.405000    20.526887     0.048717    20.782120     0.000000 
  29.410000    20.582372     0.048585    20.733696     0.000000 
  29.415000    20.852534     0.047956    20.687156     0.000000 
  29.420000    20.336211     0.049173    20.642412     0.000000 
  29.425000    20.798261     0.048081    20.599382     0.000000 
  29.430000    20.392833     0.049037    20.557993     0.000000 
  29.435000    20.225122     0.049443    20.518180     0.000000 
  29.440000    20.536036     0.048695    20.479885     0.000000 
  29.445000    20.476570     0.048836    20.443057     0.000000 
  29.450000    19.994432     0.050014    20.407652     0.000000 
  29.455000    20.159745     0.049604    20.373629     0.000000 
  29.460000    20.148702     0.049631    20.340955     0.000000 
  29.465000    20.015444     0.049961    20.309601     0.000000 
  29.470000    20.049892     0.049876    20.279543     0.000000 
  29.475000    19.346341     0.051689    20.250763     0.000000 
  29.480000    19.946464     0.050134    20.223245     0.000000 
  29.485000    20.348535     0.049144    20.196980     0.000000 
  29.490000    19.723666     0.050701    20.171961     0.000000 
  29.495000    20.177723     0.049560    20.148186     0.000000 
  29.500000    20.232381     0.049426    20.125657     0.000000 
  29.505000    20.132411     0.049671    20.104378     0.000000 
  29.510000    19.394276     0.051562    20.084359     0.000000 
  29.515000    19.710967     0.050733    20.067505     0.000000 
  29.520000    19.451221     0.051411    20.050046     0.000000 
  29.525000    19.880259     0.050301    20.033891     0.000000 
  29.530000    19.848855     0.050381    20.019061     0.000000 
  29.535000    20.036584     0.049909    20.005578     0.000000 
  29.540000    19.616067     0.050979    19.993466     0.000000 
  29.545000    18.999938     0.052632    19.982751     0.000000 
  29.550000    19.632485     0.050936    19.973460     0.000000 
  29.555000    20.363984     0.049106    19.965619     0.000000 
  29.560000    18.937522     0.052805    19.959257     0.000000 
  29.565000    19.771034     0.050579    19.954399     0.000000 
  29.570000    19.429883     0.051467    19.951070     0.000000 
  29.575000    19.500622     0.051280    19.949294     0.000000 
  29.580000    19.566651     0.051107    19.949089     0.000000 
  29.585000    19.812265     0.050474    19.950472     0.000000 
  29.590000    19.601004     0.051018    19.953451     0.000000 
  29.595000    19.223261     0.052020    19.958029     0.000000 
  29.600000    19.411379     0.051516    19.964200     0.000000 
  29.605000    19.522573     0.051223    19.971946     0.000000 
  29.610000    19.784062     0.050546    19.981235     0.000000 
  29.615000    19.947119     0.050133    19.992020     0.000000 
  29.620000    19.989243     0.050027    20.004232     0.000000 
  29.625000    19.151304     0.052216    20.017779     0.000000 
  29.630000    19.255178     0.051934    20.032540     0.000000 
  29.635000    20.163265     0.049595    20.048362     0.000000 
  29.640000    19.518454     0.051234    20.065052     0.000000 
  29.645000    19.345271     0.051692    20.082378     0.000000 
  29.650000    19.769622     0.050583    20.100060     0.000000 
  29.655000    19.208465     0.052060    20.117769     0.000000 
  29.660000    18.958205     0.052748    20.135127     0.000000 
  29.665000    20.196015     0.049515    20.151713     0.000000 
  29.670000    20.228680     0.049435    20.167060     0.000000 
  29.675000    19.533393     0.051194    20.180677     0.000000 
  29.680000    19.813884     0.050470    20.192056     0.000000 
  29.685000    19.442788     0.051433    20.200694     0.000000 
  29.690000    19.850929     0.050375    20.206117     0.000000 
  29.695000    19.471324     0.051358    20.207908     0.000000 
  29.700000    19.699359     0.050763    20.205724     0.000000 
  29.705000    19.538864     0.051180    20.199328     0.000000 
  29.710000    19.875901     0.050312    20.188595     0.000000 
  29.715000    19.400088     0.051546    20.173527     0.000000 
  29.720000    19.595369     0.051032    20.154253     0.000000 
  29.725000    19.296468     0.051823    20.131015     0.000000 
  29.730000    19.284840     0.051854    20.104152     0.000000 
  29.735000    19.301605     0.051809    20.074083     0.000000 
  29.740000    19.099707     0.052357    20.041275     0.000000 
  29.745000    19.754173     0.050622    20.006222     0.000000 
  29.750000    19.288853     0.051843    19.969423     0.000000 
  29.755000    19.284157     0.051856    19.931358     0.000000 
  29.760000    19.083023     0.052403    19.892477     0.000000 
  29.765000    18.776628     0.053258    19.853189     0.000000 
  29.770000    18.591214     0.053789    19.813855     0.000000 
  29.775000    19.367926     0.051632    19.774788     0.000000 
  29.780000    19.413988     0.051509    19.736252     0.000000 
  29.785000    19.457641     0.051394    19.698465     0.000000 
  29.790000    19.441651     0.051436    19.661604     0.000000 
  29.795000    18.981396     0.052683    19.625806     0.000000 
  29.800000    19.193115     0.052102    19.591178     0.000000 
  29.805000    19.600249     0.051020    19.557798     0.000000 
  29.810000    18.261994     0.054759    19.525718     0.000000 
  29.815000    19.405098     0.051533    19.494974     0.000000 
  29.820000    19.015312     0.052589    19.465581     0.000000 
  29.825000    18.577821     0.053828    19.437544     0.000000 
  29.830000    19.101789     0.052351    19.412031     0.000000 
  29.835000    19.078123     0.052416    19.386672     0.000000 
  29.840000    19.003435     0.052622    19.362617     0.000000 
  29.845000    18.717615     0.053426    19.339835     0.000000 
  29.850000    18.520966     0.053993    19.318293     0.000000 
  29.855000    18.371285     0.054433    19.297950     0.000000 
  29.860000    18.395014     0.054363    19.278764     0.000000 
  29.865000    18.736162     0.053373    19.260692     0.000000 
  29.870000    18.780032     0.053248    19.243687     0.000000 
  29.875000    18.703230     0.053467    19.227706     0.000000 
  29.880000    18.680943     0.053530    19.212700     0.000000 
  29.885000    18.583392     0.053811    19.198625     0.000000 
  29.890000    18.506990     0.054034    19.185434     0.000000 
  29.895000    18.779927     0.053248    19.173084     0.000000 
  29.900000    18.867622     0.053001    19.161531     0.000000 
  29.905000    18.529980     0.053967    19.150732     0.000000 
  29.910000    18.160272     0.055065    19.140648     0.000000 
  29.915000    18.754900     0.053319    19.131240     0.000000 
  29.920000    18.098032     0.055255    19.122471     0.000000 
  29.925000    18.317578     0.054592    19.114306     0.000000 
  29.930000    18.607524     0.053742    19.106713     0.000000 
  29.935000    18.874715     0.052981    19.099660     0.000000 
  29.940000    18.491171     0.054080    19.093119     0.000000 
  29.945000    18.842498     0.053072    19.087063     0.000000 
  29.950000    18.303308     0.054635    19.081467     0.000000 
  29.955000    17.994024     0.055574    19.076308     0.000000 
  29.960000    18.823699     0.053125    19.071565     0.000000 
  29.965000    18.746279     0.053344    19.067219     0.000000 
  29.970000    18.966213     0.052725    19.063251     0.000000 
  29.975000    18.811011     0.053160    19.059645     0.000000 
  29.980000    18.244943     0.054810    19.056387     0.000000 
  29.985000    18.391670     0.054372    19.053463     0.000000 
  29.990000    18.083206     0.055300    19.050861     0.000000 
  29.995000    18.808910     0.053166    19.048570     0.000000 
  30.000000    18.681121     0.053530    19.046581     0.000000 
  30.005000    18.399288     0.054350    19.044884     0.000000 
  30.010000    19.366300     0.051636    19.043471     0.000000 
  30.015000    18.461007     0.054168    19.042336     0.000000 
  30.020000    18.217521     0.054892    19.041471     0.000000 
  30.025000    18.695749     0.053488    19.040872     0.000000 
  30.030000    18.487085     0.054092    19.040533     0.000000 
  30.035000    18.185278     0.054990    19.040450     0.000000 
  30.040000    18.822218     0.053129    19.040619     0.000000 
  30.045000    18.336343     0.054537    19.041036     0.000000 
  30.050000    18.281050     0.054701    19.041699     0.000000 
  30.055000    18.437245     0.054238    19.042605     0.000000 
  30.060000    18.190244     0.054975    19.043751     0.000000 
  30.065000    18.509868     0.054025    19.045136     0.000000 
  30.070000    18.631938     0.053671    19.046759     0.000000 
  30.075000    17.622390     0.056746    19.048617     0.000000 
  30.080000    18.601823     0.053758    19.050710     0.000000 
  30.085000    18.493884     0.054072    19.053038     0.000000 
  30.090000    18.879517     0.052967    19.055599     0.000000 
  30.095000    18.309763     0.054616    19.058393     0.000000 
  30.100000    18.473803     0.054131    19.061421     0.000000 
  30.105000    18.421515     0.054284    19.064681     0.000000 
  30.110000    18.403260     0.054338    19.068176     0.000000 
  30.115000    18.773928     0.053265    19.071904     0.000000 
  30.120000    18.415706     0.054301    19.075868     0.000000 
  30.125000    18.741477     0.053358    19.080067     0.000000 
  30.130000    18.205526     0.054928    19.084502     0.000000 
  30.135000    18.380753     0.054405    19.089175     0.000000 
  30.140000    18.378077     0.054413    19.094087     0.000000 
  30.145000    18.796524     0.053201    19.099240     0.000000 
  30.150000    18.959959     0.052743    19.104635     0.000000 
  30.155000    18.672883     0.053554    19.110273     0.000000 
  30.160000    18.987444     0.052666    19.116158     0.000000 
  30.165000    18.729533     0.053392    19.122291     0.000000 
  30.170000    18.455363     0.054185    19.128673     0.000000 
  30.175000    18.367621     0.054444    19.135308     0.000000 
  30.180000    18.765751     0.053289    19.142199     0.000000 
  30.185000    18.613226     0.053725    19.149347     0.000000 
  30.190000    19.057865     0.052472    19.156756     0.000000 
  30.195000    18.638879     0.053651    19.164428     0.000000 
  30.200000    18.278348     0.054710    19.172367     0.000000 
  30.205000    19.195779     0.052095    19.181178     0.000000 
  30.210000    18.514413     0.054012    19.189662     0.000000 
  30.215000    18.172989     0.055027    19.198422     0.000000 
  30.220000    18.966544     0.052724    19.207463     0.000000 
  30.225000    18.331107     0.054552    19.216789     0.000000 
  30.230000    19.146487     0.052229    19.226404     0.000000 
  30.235000    18.530154     0.053966    19.236313     0.000000 
  30.240000    19.234362     0.051990    19.246519     0.000000 
  30.245000    19.090876     0.052381    19.257027     0.000000 
  30.250000    19.238740     0.051978    19.267842     0.000000 
  30.255000    18.969433     0.052716    19.278970     0.000000 
  30.260000    18.753508     0.053323    19.290415     0.000000 
  30.265000    19.003488     0.052622    19.302182     0.000000 
  30.270000    18.484312     0.054100    19.314278     0.000000 
  30.275000    18.760101     0.053305    19.326708     0.000000 
  30.280000    19.244858     0.051962    19.339478     0.000000 
  30.285000    19.124900     0.052288    19.352594     0.000000 
  30.290000    19.159076     0.052195    19.366063     0.000000 
  30.295000    19.723276     0.050702    19.379892     0.000000 
  30.300000    19.120366     0.052300    19.394086     0.000000 
  30.305000    18.906091     0.052893    19.408655     0.000000 
  30.310000    19.213333     0.052047    19.423604     0.000000 
  30.315000    19.188672     0.052114    19.438941     0.000000 
  30.320000    18.850591     0.053049    19.454675     0.000000 
  30.325000    19.380715     0.051598    19.470814     0.000000 
  30.330000    19.000349     0.052631    19.487366     0.000000 
  30.335000    19.873463     0.050318    19.504340     0.000000 
  30.340000    18.903590     0.052900    19.521745     0.000000 
  30.345000    19.993337     0.050017    19.539591     0.000000 
  30.350000    19.784739     0.050544    19.557887     0.000000 
  30.355000    19.485497     0.051320    19.576644     0.000000 
  30.360000    19.456317     0.051397    19.595872     0.000000 
  30.365000    19.387458     0.051580    19.615581     0.000000 
  30.370000    19.987656     0.050031    19.635784     0.000000 
  30.375000    19.492245     0.051302    19.656492     0.000000 
  30.380000    19.953498     0.050117    19.677717     0.000000 
  30.385000    19.473297     0.051352    19.699472     0.000000 
  30.390000    20.467269     0.048858    19.721770     0.000000 
  30.395000    20.081437     0.049797    19.744624     0.000000 
  30.400000    19.257869     0.051927    19.768048     0.000000 
  30.405000    19.570900     0.051096    19.792059     0.000000 
  30.410000    20.409731     0.048996    19.816670     0.000000 
  30.415000    19.185421     0.052123    19.841897     0.000000 
  30.420000    19.976179     0.050060    19.867759     0.000000 
  30.425000    19.724756     0.050698    19.894271     0.000000 
  30.430000    19.994728     0.050013    19.921453     0.000000 
  30.435000    20.001917     0.049995    19.949323     0.000000 
  30.440000    20.561167     0.048635    19.977902     0.000000 
  30.445000    20.263832     0.049349    20.007210     0.000000 
  30.450000    19.964048     0.050090    20.037269     0.000000 
  30.455000    20.215196     0.049468    20.068103     0.000000 
  30.460000    20.038759     0.049903    20.100941     0.000000 
  30.465000    20.435267     0.048935    20.133400     0.000000 
  30.470000    20.483401     0.048820    20.166711     0.000000 
  30.475000    20.113365     0.049718    20.200904     0.000000 
  30.480000    20.731930     0.048235    20.236008     0.000000 
  30.485000    21.000578     0.047618    20.272056     0.000000 
  30.490000    20.748708     0.048196    20.309082     0.000000 
  30.495000    20.518719     0.048736    20.347124     0.000000 
  30.500000    21.192909     0.047186    20.386220     0.000000 
  30.505000    21.274200     0.047005    20.426412     0.000000 
  30.510000    20.992735     0.047636    20.467746     0.000000 
  30.515000    20.936473     0.047764    20.510268     0.000000 
  30.520000    21.108415     0.047374    20.554031     0.000000 
  30.525000    21.603883     0.046288    20.599090     0.000000 
  30.530000    21.393011     0.046744    20.645504     0.000000 
  30.535000    20.684312     0.048346    20.693337     0.000000 
  30.540000    22.032169     0.045388    20.742659     0.000000 
  30.545000    21.616014     0.046262    20.793543     0.000000 
  30.550000    21.494247     0.046524    20.846070     0.000000 
  30.555000    21.734979     0.046009    20.900326     0.000000 
  30.560000    21.899385     0.045663    20.956406     0.000000 
  30.565000    21.892022     0.045679    21.014410     0.000000 
  30.570000    21.381599     0.046769    21.074448     0.000000 
  30.575000    22.112841     0.045223    21.136639     0.000000 
  30.580000    22.118213     0.045212    21.201110     0.000000 
  30.585000    22.410846     0.044621    21.267999     0.000000 
  30.590000    22.214676     0.045015    21.337456     0.000000 
  30.595000    23.096245     0.043297    21.409644     0.000000 
  30.600000    23.088601     0.043311    21.484735     0.000000 
  30.605000    22.554899     0.044336    21.562917     0.000000 
  30.610000    23.189293     0.043123    21.644395     0.000000 
  30.615000    23.255430     0.043001    21.729386     0.000000 
  30.620000    23.523444     0.042511    21.818126     0.000000 
  30.625000    22.970174     0.043535    21.910866     0.000000 
  30.630000    23.680338     0.042229    22.007879     0.000000 
  30.635000    22.984146     0.043508    22.109455     0.000000 
  30.640000    23.838693     0.041949    22.215906     0.000000 
  30.645000    24.183107     0.041351    22.327565     0.000000 
  30.650000    23.952936     0.041749    22.444789     0.000000 
  30.655000    24.488198     0.040836    22.567957     0.000000 
  30.660000    24.665913     0.040542    22.697472     0.000000 
  30.665000    24.845030     0.040249    22.833764     0.000000 
  30.670000    24.928500     0.040115    22.977287     0.000000 
  30.675000    25.044019     0.039930    23.128524     0.000000 
  30.680000    25.571386     0.039106    23.287982     0.000000 
  30.685000    25.882609     0.038636    23.456199     0.000000 
  30.690000    26.136862     0.038260    23.633739     0.000000 
  30.695000    26.120189     0.038285    23.821192     0.000000 
  30.700000    26.147793     0.038244    24.019180     0.000000 
  30.705000    26.484684     0.037758    24.228350     0.000000 
  30.710000    26.930117     0.037133    24.449376     0.000000 
  30.715000    26.965744     0.037084    24.682960     0.000000 
  30.720000    26.637673     0.037541    24.929828     0.000000 
  30.725000    27.464199     0.036411    25.190732     0.000000 
  30.730000    28.686583     0.034860    25.466445     0.000000 
  30.735000    27.748658     0.036038    25.757763     0.000000 
  30.740000    29.155039     0.034299    26.065500     0.000000 
  30.745000    28.243348     0.035407    26.390489     0.000000 
  30.750000    28.330637     0.035297    26.733575     0.000000 
  30.755000    29.628612     0.033751    27.095616     0.000000 
  30.760000    29.244420     0.034195    27.477478     0.000000 
  30.765000    30.026677     0.033304    27.880033     0.000000 
  30.770000    30.929693     0.032331    28.304154     0.000000 
  30.775000    29.687470     0.033684    28.750710     0.000000 
  30.780000    30.826514     0.032440    29.220566     0.000000 
  30.785000    32.116708     0.031136    29.714574     0.000000 
  30.790000    31.555394     0.031690    30.233573     0.000000 
  30.795000    32.738526     0.030545    30.778378     0.000000 
  30.800000    32.832127     0.030458    31.349783     0.000000 
  30.805000    33.590876     0.029770    31.948550     0.000000 
  30.810000    35.126736     0.028468    32.575408     0.000000 
  30.815000    35.026868     0.028550    33.231044     0.000000 
  30.820000    35.502666     0.028167    33.916103     0.000000 
  30.825000    36.124975     0.027682    34.631180     0.000000 
  30.830000    36.216996     0.027611    35.376816     0.000000 
  30.835000    37.492182     0.026672    36.153492     0.000000 
  30.840000    38.796482     0.025776    36.961629     0.000000 
  30.845000    39.202809     0.025508    37.801577     0.000000 
  30.850000    38.928036     0.025688    38.673618     0.000000 
  30.855000    39.720426     0.025176    39.577956     0.000000 
  30.860000    40.259569     0.024839    40.514717     0.000000 
  30.865000    41.640482     0.024015    41.483942     0.000000 
  30.870000    42.802114     0.023363    42.485588     0.000000 
  30.875000    43.873621     0.022793    43.519519     0.000000 
  30.880000    44.897188     0.022273    44.586173     0.000000 
  30.885000    46.025238     0.021727    45.683881     0.000000 
  30.890000    46.846372     0.021346    46.812881     0.000000 
  30.895000    47.179315     0.021196    47.972630     0.000000 
  30.900000    48.319219     0.020696    49.162473     0.000000 
  30.905000    48.616758     0.020569    50.381633     0.000000 
  30.910000    51.784457     0.019311    51.629206     0.000000 
  30.915000    52.053702     0.019211    52.904155     0.000000 
  30.920000    53.180309     0.018804    54.205299     0.000000 
  30.925000    54.471277     0.018358    55.531302     0.000000 
  30.930000    55.760775     0.017934    56.880667     0.000000 
  30.935000    56.932668     0.017565    58.251725     0.000000 
  30.940000    58.219220     0.017176    59.642621     0.000000 
  30.945000    59.115287     0.016916    61.051308     0.000000 
  30.950000    61.755321     0.016193    62.475537     0.000000 
  30.955000    63.535113     0.015739    63.912849     0.000000 
  30.960000    63.899035     0.015650    65.360572     0.000000 
  30.965000    66.681243     0.014997    66.815817     0.000000 
  30.970000    67.336224     0.014851    68.275487     0.000000 
  30.975000    69.634399     0.014361    69.736279     0.000000 
  30.980000    70.939776     0.014096    71.194709     0.000000 
  30.985000    72.280833     0.013835    72.647126     0.000000 
  30.990000    72.924257     0.013713    74.089748     0.000000 
  30.995000    74.439143     0.013434    75.518698     0.000000 
  31.000000    76.247325     0.013115    76.930046     0.000000 
  31.005000    78.464768     0.012745    78.319862     0.000000 
  31.010000    77.589844     0.012888    79.684262     0.000000 
  31.015000    80.231731     0.012464    81.019461     0.000000 
  31.020000    80.016328     0.012497    82.321814     0.000000 
  31.025000    81.049034     0.012338    83.587848     0.000000 
  31.030000    82.159424     0.012171    84.814282     0.000000 
  31.035000    83.464609     0.011981    85.998015     0.000000 
  31.040000    85.227033     0.011733    87.136096     0.000000 
  31.045000    84.051257     0.011898    88.225658     0.000000 
  31.050000    86.417607     0.011572    89.263814     0.000000 
  31.055000    86.395539     0.011575    90.247514     0.000000 
  31.060000    86.354932     0.011580    91.173384     0.000000 
  31.065000    88.078311     0.011354    92.037516     0.000000 
  31.070000    87.577365     0.011418    92.835262     0.000000 
  31.075000    89.366573     0.011190    93.561018     0.000000 
  31.080000    88.269815     0.011329    94.208033     0.000000 
  31.085000    89.468597     0.011177    94.768277     0.000000 
  31.090000    90.047533     0.011105    95.232384     0.000000 
  31.095000    90.076135     0.011102    95.589721     0.000000 
  31.100000    90.585605     0.011039    95.828594     0.000000 
  31.105000    91.407772     0.010940    95.936626     0.000000 
  31.110000    90.274712     0.011077    95.901304     0.000000 
  31.115000    90.054262     0.011104    95.710679     0.000000 
  31.120000    89.404903     0.011185    95.354170     0.000000 
  31.125000    88.821525     0.011259    94.823410     0.000000 
  31.130000    88.502411     0.011299    94.113046     0.000000 
  31.135000    87.135154     0.011476    93.221391     0.000000 
  31.140000    86.791909     0.011522    92.150852     0.000000 
  31.145000    84.059711     0.011896    90.908069     0.000000 
  31.150000    83.013793     0.012046    89.503747     0.000000 
  31.155000    82.204038     0.012165    87.952201     0.000000 
  31.160000    78.793419     0.012691    86.270670     0.000000 
  31.165000    76.679085     0.013041    84.478484     0.000000 
  31.170000    77.390444     0.012921    82.596183     0.000000 
  31.175000    73.324892     0.013638    80.644665     0.000000 
  31.180000    72.452587     0.013802    78.644436     0.000000 
  31.185000    71.098804     0.014065    76.615006     0.000000 
  31.190000    68.644664     0.014568    74.574443     0.000000 
  31.195000    67.903593     0.014727    72.539098     0.000000 
  31.200000    65.659729     0.015230    70.523453     0.000000 
  31.205000    63.586978     0.015726    68.540105     0.000000 
  31.210000    63.167789     0.015831    66.599823     0.000000 
  31.215000    60.720876     0.016469    64.711669     0.000000 
  31.220000    59.153280     0.016905    62.883154     0.000000 
  31.225000    59.636252     0.016768    61.120409     0.000000 
  31.230000    56.264680     0.017773    59.428358     0.000000 
  31.235000    54.481571     0.018355    57.810885     0.000000 
  31.240000    54.348540     0.018400    56.270988     0.000000 
  31.245000    53.281968     0.018768    54.810915     0.000000 
  31.250000    53.191557     0.018800    53.432288     0.000000 
  31.255000    52.776837     0.018948    52.136205     0.000000 
  31.260000    51.579010     0.019388    50.923333     0.000000 
  31.265000    50.748691     0.019705    49.793986     0.000000 
  31.270000    49.515251     0.020196    48.748664     0.000000 
  31.275000    50.341542     0.019864    47.786201     0.000000 
  31.280000    50.450550     0.019821    46.906677     0.000000 
  31.285000    49.008289     0.020405    46.109550     0.000000 
  31.290000    49.438951     0.020227    45.394164     0.000000 
  31.295000    47.881302     0.020885    44.759780     0.000000 
  31.300000    47.932567     0.020863    44.205598     0.000000 
  31.305000    48.067147     0.020804    43.730780     0.000000 
  31.310000    46.822671     0.021357    43.334461     0.000000 
  31.315000    46.750214     0.021390    43.015767     0.000000 
  31.320000    46.440140     0.021533    42.773817     0.000000 
  31.325000    46.603634     0.021458    42.607733     0.000000 
  31.330000    46.937985     0.021305    42.516636     0.000000 
  31.335000    46.977352     0.021287    42.499647     0.000000 
  31.340000    46.779137     0.021377    42.555874     0.000000 
  31.345000    46.089297     0.021697    42.684404     0.000000 
  31.350000    47.680843     0.020973    42.884282     0.000000 
  31.355000    48.230365     0.020734    43.154484     0.000000 
  31.360000    47.681270     0.020973    43.493891     0.000000 
  31.365000    47.445403     0.021077    43.901246     0.000000 
  31.370000    47.820473     0.020912    44.375108     0.000000 
  31.375000    48.545228     0.020599    44.913795     0.000000 
  31.380000    48.852076     0.020470    45.515321     0.000000 
  31.385000    49.234357     0.020311    46.177319     0.000000 
  31.390000    50.282849     0.019887    46.873669     0.000000 
  31.395000    50.574802     0.019773    47.647612     0.000000 
  31.400000    51.969753     0.019242    48.471825     0.000000 
  31.405000    50.791388     0.019688    49.341591     0.000000 
  31.410000    53.939316     0.018539    50.251414     0.000000 
  31.415000    52.993658     0.018870    51.194982     0.000000 
  31.420000    55.890923     0.017892    52.165160     0.000000 
  31.425000    55.845465     0.017907    53.154044     0.000000 
  31.430000    57.082959     0.017518    54.153077     0.000000 
  31.435000    58.296623     0.017154    55.153240     0.000000 
  31.440000    58.455255     0.017107    56.145317     0.000000 
  31.445000    58.799081     0.017007    57.120241     0.000000 
  31.450000    61.325508     0.016306    58.069479     0.000000 
  31.455000    61.721641     0.016202    58.985457     0.000000 
  31.460000    62.337305     0.016042    59.861950     0.000000 
  31.465000    62.648063     0.015962    60.694429     0.000000 
  31.470000    62.652791     0.015961    61.480294     0.000000 
  31.475000    63.736768     0.015690    62.218978     0.000000 
  31.480000    63.331200     0.015790    62.911900     0.000000 
  31.485000    63.533760     0.015740    63.562281     0.000000 
  31.490000    63.755685     0.015685    64.174828     0.000000 
  31.495000    64.122094     0.015595    64.755345     0.000000 
  31.500000    62.955160     0.015884    65.310299     0.000000 
  31.505000    64.172584     0.015583    65.846387     0.000000 
  31.510000    63.630086     0.015716    66.370150     0.000000 
  31.515000    64.679223     0.015461    66.887634     0.000000 
  31.520000    64.442106     0.015518    67.404149     0.000000 
  31.525000    63.780321     0.015679    67.924081     0.000000 
  31.530000    63.950495     0.015637    68.450792     0.000000 
  31.535000    65.011116     0.015382    68.986573     0.000000 
  31.540000    65.817592     0.015194    69.532651     0.000000 
  31.545000    65.876878     0.015180    70.089216     0.000000 
  31.550000    66.174222     0.015112    70.655487     0.000000 
  31.555000    67.065720     0.014911    71.229778     0.000000 
  31.560000    67.074269     0.014909    71.809580     0.000000 
  31.565000    69.536653     0.014381    72.391641     0.000000 
  31.570000    68.558866     0.014586    72.972045     0.000000 
  31.575000    70.539862     0.014176    73.546294     0.000000 
  31.580000    70.458127     0.014193    74.109392     0.000000 
  31.585000    71.478963     0.013990    74.655923     0.000000 
  31.590000    72.723384     0.013751    75.180135     0.000000 
  31.595000    72.200553     0.013850    75.676032     0.000000 
  31.600000    73.589682     0.013589    76.137467     0.000000 
  31.605000    74.190088     0.013479    76.558237     0.000000 
  31.610000    75.443916     0.013255    76.932194     0.000000 
  31.615000    76.943302     0.012997    77.253344     0.000000 
  31.620000    75.981171     0.013161    77.515964     0.000000 
  31.625000    75.952231     0.013166    77.714713     0.000000 
  31.630000    75.217911     0.013295    77.844739     0.000000 
  31.635000    77.698409     0.012870    77.901772     0.000000 
  31.640000    77.566468     0.012892    77.882226     0.000000 
  31.645000    75.934156     0.013169    77.783265     0.000000 
  31.650000    77.294491     0.012938    77.602861     0.000000 
  31.655000    77.423922     0.012916    77.339838     0.000000 
  31.660000    76.864109     0.013010    76.993876     0.000000 
  31.665000    75.329431     0.013275    76.565509     0.000000 
  31.670000    75.353211     0.013271    76.056098     0.000000 
  31.675000    74.715760     0.013384    75.467774     0.000000 
  31.680000    74.729715     0.013382    74.803380     0.000000 
  31.685000    73.839731     0.013543    74.066382     0.000000 
  31.690000    73.349257     0.013633    73.260784     0.000000 
  31.695000    72.242427     0.013842    72.391032     0.000000 
  31.700000    71.277382     0.014030    71.461918     0.000000 
  31.705000    69.878899     0.014310    70.479466     0.000000 
  31.710000    67.729827     0.014765    69.446909     0.000000 
  31.715000    67.396524     0.014838    68.370506     0.000000 
  31.720000    66.170170     0.015113    67.255542     0.000000 
  31.725000    65.140752     0.015351    66.107239     0.000000 
  31.730000    62.561567     0.015984    64.930708     0.000000 
  31.735000    60.874987     0.016427    63.730901     0.000000 
  31.740000    60.472945     0.016536    62.512588     0.000000 
  31.745000    58.368763     0.017132    61.280315     0.000000 
  31.750000    55.756069     0.017935    60.038405     0.000000 
  31.755000    55.519192     0.018012    58.790931     0.000000 
  31.760000    53.493049     0.018694    57.541720     0.000000 
  31.765000    52.916528     0.018898    56.294348     0.000000 
  31.770000    52.258505     0.019136    55.052142     0.000000 
  31.775000    50.398570     0.019842    53.818182     0.000000 
  31.780000    48.438742     0.020645    52.595311     0.000000 
  31.785000    47.930253     0.020864    51.386139     0.000000 
  31.790000    46.093568     0.021695    50.193053     0.000000 
  31.795000    44.479897     0.022482    49.018220     0.000000 
  31.800000    44.572705     0.022435    47.863605     0.000000 
  31.805000    41.545525     0.024070    46.730970     0.000000 
  31.810000    41.599110     0.024039    45.621886     0.000000 
  31.815000    40.527843     0.024674    44.537743     0.000000 
  31.820000    38.992018     0.025646    43.479753     0.000000 
  31.825000    39.517288     0.025305    42.448963     0.000000 
  31.830000    37.361555     0.026765    41.446261     0.000000 
  31.835000    37.068811     0.026977    40.472377     0.000000 
  31.840000    36.704334     0.027245    39.527902     0.000000 
  31.845000    35.153553     0.028447    38.613285     0.000000 
  31.850000    35.321814     0.028311    37.728846     0.000000 
  31.855000    34.568109     0.028928    36.874779     0.000000 
  31.860000    32.796250     0.030491    36.051164     0.000000 
  31.865000    32.602576     0.030672    35.257968     0.000000 
  31.870000    32.704609     0.030577    34.495059     0.000000 
  31.875000    31.359448     0.031888    33.762207     0.000000 
  31.880000    31.361489     0.031886    33.059094     0.000000
[truncated: 1,097,960 more chars]
