# Supplementary material for: Remote and automated high-throughput powder diffraction measurements enabled by a robotic sample changer at SSRL beamline 2-1
Source: J Appl Crystallogr. 2023 Sep 20;56(Pt 5):1480–4. doi: 10.1107/S1600576723007148 (PMC10543666; doi:10.1107/S1600576723007148)
Supplement: Supplementary file 1 [file j-56-01480-sup1.zip › Example Data and Refinements/SSRL BL2-1 Sample 0927/BL21Robot_0927_Rietveld.inp]

'Auto_T(5)  
r_exp  17.7282234 r_exp_dash  40.7341798 r_wp  3.52910046 r_wp_dash  8.10882228 r_p  2.6123704 r_p_dash  8.45272236 weighted_Durbin_Watson  0.339188472 gof  0.199066786 
iters 20000000  
chi2_convergence_criteria 0.000001  
'do_errors  
#include C:/Topas-6/cif.inc
  
xdd "BL21Robot_0927-2022-07-10-0418_scan2.xye"  
local CIF_DIFFRACTOGRAM_BLOCK_ID ="BL21Robot_0927-2022-07-10-0418_scan2";
local CIF_DIFFRACTOMETER_NAME = "SSRL beam line 2-1";
local CIF_TEMP = 300;
local CIF_SCAN_METHOD = step;
r_exp  17.7282234 r_exp_dash  40.7341798 r_wp  3.52910046 r_wp_dash  8.10882228 r_p  2.6123704 r_p_dash  8.45272236 weighted_Durbin_Watson  0.339188472 gof  0.199066786 
	bkg @  28.3862367` -14.1856032`  18.1994657` -9.65304472`  5.16867687` -2.21346382` -0.284699713`  1.48532778` -1.74049599`  1.37199339` -0.892365837`  0.58464388` -0.353930566` -0.00341717092`  0.0669253691`
	One_on_X(@, 1.49355`_LIMIT_MIN_0.0001)  
	Rp 9999 
	Rs 700 
	start_X 5
	'finish_X 35
	Zero_Error(@, 0.01178`)  
	lam  
		ymin_on_ymax  0.0001  
		la  1 lo 0.7298095 lh   0.002  
	LP_Factor(90)  
	x_calculation_step 0.005   
	  
	' FWHM from LaB6 refinement  
	gauss_fwhm @   0.0572215614` min 0.0001  
	lor_fwhm  @  7.73269668e-005`_LIMIT_MIN_1e-005 min 0.00001  
  
str
	local CIF_PHASE_ID  1.00000`
	local CIF_PHASE_BLOCK_ID ="Anatase";
	phase_name "Anatase"
	CS_L (@, 29.87794`)  
	Strain_G(@, 0.74473`) 
	scale @  8.47320356e-005`
	MVW( 319.463, 136.352`, 80.857`)
	Tetragonal(@  3.786175`, @  9.511731`)
	space_group "I41/amd:2"
	
	site Ti1 x 0 y 0.25 z 0.375 occ Ti 1 beq @  0.59356`
	site O1 x 0 y 0.25 z @  0.16702` occ O 1 beq @  0.45709`
	

str
	local CIF_PHASE_ID  2.00000`
	local CIF_PHASE_BLOCK_ID ="Rutile";
	phase_name "Rutile"
	CS_L (@, 27.26658`)  
	Strain_G(@, 0.23355`) 
	scale @  8.75802673e-005`
	MVW( 159.732, 62.465`, 19.143`)
	Tetragonal(@  4.595115`, @  2.958297`)
	space_group "P42/mnm"
	
	site Ti1 x 0 y 0 z 0 occ Ti 1 beq @  0.72002`
	site O1 x Ox  0.30279` y =Ox; z 0 occ O 1 beq @  0.44851`
	
	Out_pdCIF("BL21Robot_0927_Rietveld.cif")
