# Supplementary material for: Remote and automated high-throughput powder diffraction measurements enabled by a robotic sample changer at SSRL beamline 2-1
Source: J Appl Crystallogr. 2023 Sep 20;56(Pt 5):1480–4. doi: 10.1107/S1600576723007148 (PMC10543666; doi:10.1107/S1600576723007148)
Supplement: Supplementary file 1 [file j-56-01480-sup1.zip › Example Data and Refinements/SSRL BL2-1 Sample 0933/BL21Robot_0933-2022-07-19-0020_scan2.xye]

/* SSRL BL2-1 Automated Data Collection 
# Sample ID: SSRL BL2-1 Sample 0933 
# Sample Composition:  Cr2O3 
# Proposal:  93H0 
# User:  Kevin Stone 
# Capillary Inner Diameter (in):  0.024 
# Capillary Outer Diameter (in):  0.027999999999999997 
# Sample Notes:  Chromium (III) Oxide - Sigma Aldrich item 393703-100G, sample is hygroscopic and bottle was freshly opened just prior to loading the sample into the capillary and measuring on July 10, 2022 
# Scan Command:  ascan tth 3 113.55 110 1 
# Sample Transmission:  0.136104 
# Wavelength:  0.7298172 
*/ 
   0.5   79.9216016   8.93988823 
 0.505   57.0690037   7.55440293 
  0.51   82.8656237   9.10305573 
 0.515   84.4765716   9.19111373 
  0.52   63.7687227   7.98553209 
 0.525   85.3617808   9.23914394 
  0.53   68.6443204   8.28518681 
 0.535   66.5504081   8.15784335 
  0.54   77.4046432   8.79799086 
 0.545    60.235673   7.76116441 
  0.55   75.2582877   8.67515347 
 0.555   81.0656737    9.0036478 
  0.56   63.9085799    7.9942842 
 0.565   76.8113846   8.76421044 
  0.57   75.3453136   8.68016783 
 0.575     55.99223    7.4827956 
  0.58   76.3082245   8.73545789 
 0.585   73.3840473   8.56644893 
  0.59   67.6829154   8.22696271 
 0.595   83.0309716   9.11213321 
   0.6   70.2164802   8.37952745 
 0.605   69.4333682   8.33266873 
  0.61   77.4805507   8.80230371 
 0.615   61.8588764   7.86504141 
  0.62   74.9238886   8.65585863 
 0.625   87.0562764    9.3303953 
  0.63   60.6998014   7.79100773 
 0.635   71.0494517   8.42908368 
  0.64   76.3845743    8.7398269 
 0.645   64.5662711     8.035314 
  0.65   78.8047123   8.87720183 
 0.655   67.3245205   8.20515207 
  0.66   66.6025845   8.16104065 
 0.665   75.2920708   8.67710037 
  0.67    65.929695   8.11971028 
 0.675   69.3757535   8.32921085 
  0.68   75.1019442   8.66613779 
 0.685   59.5112107   7.71435096 
  0.69   75.4812037   8.68799193 
 0.695   79.2323981   8.90125823 
   0.7   64.4113218   8.02566644 
 0.705   74.5222184   8.63262523 
  0.71   71.7669811   8.47153948 
 0.715   62.7258813   7.91996726 
  0.72   76.0499963    8.7206649 
 0.725   66.2772456   8.14108381 
  0.73   66.8838074    8.1782521 
 0.735    72.539893   8.51703546 
  0.74   65.6558206   8.10282794 
 0.745   71.9297435   8.48114046 
  0.75   71.7394161    8.4699124 
 0.755   61.8848973   7.86669545 
  0.76   71.0301841   8.42794068 
 0.765   71.5847759   8.46077868 
  0.77   63.0894854   7.94288899 
 0.775   71.3740178    8.4483145 
  0.78   66.5097654   8.15535195 
 0.785   65.1926765   8.07419819 
  0.79   69.6302154   8.34447215 
 0.795     66.03831   8.12639588 
   0.8   62.3766102   7.89788644 
 0.805   72.3339197   8.50493502 
  0.81    61.171464   7.82121883 
 0.815   70.0605315   8.37021693 
  0.82   72.0832651    8.4901864 
 0.825   60.4162247   7.77278745 
  0.83   69.6822576   8.34758993 
 0.835   68.6608769   8.28618591 
  0.84   63.3977749   7.96227197 
 0.845   71.0395031   8.42849352 
  0.85   67.0135525   8.18618058 
 0.855   68.1408721   8.25474846 
  0.86   69.0423626    8.3091734 
 0.865   63.2407221   7.95240354 
  0.87   68.3888008   8.26975216 
 0.875   71.9494198   8.48230039 
  0.88   62.8429071   7.92735183 
 0.885   65.3088237   8.08138749 
  0.89   72.8929317   8.53773575 
 0.895   65.4793208   8.09192936 
   0.9   72.0275099   8.48690226 
 0.905   70.5430107   8.39898867 
  0.91   61.1284443   7.81846816 
 0.915   67.4695257   8.21398355 
  0.92   66.8376976   8.17543256 
 0.925   66.3547838   8.14584457 
  0.93   72.6260493   8.52209184 
 0.935   63.3856421   7.96151004 
  0.94   70.2269923   8.38015467 
 0.945   68.7931539   8.29416384 
  0.95   61.9237085   7.86916187 
 0.955   68.5323316   8.27842567 
  0.96   72.0382445   8.48753465 
 0.965   64.6579493   8.04101669 
  0.97    70.434057   8.39250005 
 0.975   72.1623147   8.49484047 
  0.98   63.8116325   7.98821835 
 0.985   71.4821692   8.45471284 
  0.99   64.7764181   8.04837984 
 0.995   71.0347558    8.4282119 
   1.0   71.3796155   8.44864578 
 1.005   64.7939845   8.04947107 
  1.01   70.6803536   8.40716085 
 1.015   76.7192876   8.75895471 
  1.02    64.657149   8.04096692 
 1.025   71.4533353   8.45300747 
  1.03   73.0698022   8.54808764 
 1.035   64.4357309   8.02718699 
  1.04   71.6491758   8.46458362 
 1.045    68.672488   8.28688651 
  1.05   68.7062113     8.288921 
 1.055   72.2887526   8.50227926 
  1.06   66.8173494   8.17418799 
 1.065   68.3474587   8.26725219 
  1.07   72.2853622   8.50207988 
 1.075   61.5678059   7.84651552 
  1.08   73.6934245   8.58448743 
 1.085   74.9159434   8.65539967 
  1.09   66.3790177   8.14733194 
 1.095   73.9624258   8.60014103 
   1.1   70.4548948   8.39374141 
 1.105   65.8001154   8.11172703 
  1.11   71.0885468   8.43140242 
 1.115   68.1369828   8.25451288 
  1.12   72.3219612   8.50423196 
 1.125   71.5125304   8.45650817 
  1.13   66.2668144   8.14044313 
 1.135   71.6568245   8.46503541 
  1.14   74.4080198   8.62600833 
 1.145   67.2611507   8.20128958 
  1.15   77.0203321   8.77612284 
 1.155   72.8447097   8.53491123 
  1.16   65.9274169      8.11957 
 1.165   73.4135025   8.56816798 
  1.17   73.1134494   8.55064029 
 1.175   68.1420118   8.25481749 
  1.18   76.3199419   8.73612854 
 1.185   68.0856867   8.25140513 
  1.19   74.3249748   8.62119335 
 1.195   75.5238701   8.69044706 
   1.2   69.4237271    8.3320902 
 1.205   72.2006286    8.4970953 
  1.21   75.4804143   8.68794649 
 1.215   67.1238646   8.19291551 
  1.22   73.6674329   8.58297343 
 1.225    75.141448    8.6684167 
  1.23   67.2647784   8.20151074 
 1.235   76.1860178   8.72846022 
  1.24   70.9521484   8.42330982 
 1.245   68.3380495    8.2666831 
  1.25   78.4227438   8.85566168 
 1.255   70.5429258   8.39898362 
  1.26   75.8362003   8.70839827 
 1.265    76.488828   8.74578916 
  1.27    73.014328   8.54484219 
 1.275   75.3748041    8.6818664 
  1.28   77.9457438   8.82868868 
 1.285   70.5586422   8.39991918 
  1.29    75.997369   8.71764699 
 1.295   76.7307611   8.75960964 
   1.3   75.9828115     8.716812 
 1.305   76.1468815   8.72621805 
  1.31   74.9349814   8.65649937 
 1.315   79.0041102   8.88842563 
  1.32   79.4912693   8.91578764 
 1.325   72.6282685   8.52222204 
  1.33   75.5554167   8.69226189 
 1.335   77.5678507   8.80726125 
  1.34   73.5907173   8.57850321 
 1.345   75.2489777   8.67461686 
  1.35   79.5012313    8.9163463 
 1.355   70.7060729   8.40869032 
  1.36   76.4788761   8.74522019 
 1.365   76.5364714   8.74851252 
  1.37    72.572767   8.51896514 
 1.375   81.2441916   9.01355599 
  1.38   70.1132525   8.37336566 
 1.385    75.037895   8.66244163 
  1.39   75.7924211   8.70588428 
 1.395   74.7321791   8.64477756 
   1.4   78.2641831   8.84670465 
 1.405   76.0774632   8.72223957 
  1.41   75.0577308   8.66358648 
 1.415   76.9873818   8.77424537 
  1.42   74.6595413   8.64057529 
 1.425   72.2909203   8.50240673 
  1.43   78.1430478   8.83985564 
 1.435   76.5268656   8.74796351 
  1.44   74.1300695   8.60988208 
 1.445   79.6912864   8.92699762 
  1.45   74.1269722   8.60970221 
 1.455   78.1489679   8.84019049 
  1.46   77.1342247   8.78260922 
 1.465   71.6707835   8.46585988 
  1.47   79.4634572    8.9142278 
 1.475   77.3344348   8.79399993 
  1.48   81.2111833   9.01172477 
 1.485    79.866243   8.93679154 
  1.49   79.3456742   8.90761888 
 1.495   79.7174651   8.92846376 
   1.5   81.2192823   9.01217412 
 1.505   81.1843829   9.01023767 
  1.51   78.4316789   8.85616615 
 1.515    82.579218   9.08731082 
  1.52   85.0622426   9.22291942 
 1.525   84.6026448    9.1979696 
  1.53   83.2290682   9.12299667 
 1.535   82.2020092   9.06653237 
  1.54   81.1853947   9.01029382 
 1.545   82.1425967   9.06325531 
  1.55   80.8981302   8.99433879 
 1.555   81.2077661   9.01153517 
  1.56   85.7337892   9.25925424 
 1.565   86.5335766   9.30234253 
  1.57   84.0999859   9.17060444 
 1.575   84.5671083   9.19603764 
  1.58   84.5693611   9.19616013 
 1.585   82.2115234   9.06705704 
  1.59   84.9279385   9.21563554 
 1.595   82.7989447   9.09939255 
   1.6   87.4526413    9.3516117 
 1.605    86.870108   9.32041351 
  1.61   84.3862462   9.18619868 
 1.615   86.4986671   9.30046596 
  1.62    80.698613   8.98324067 
 1.625   87.5962904   9.35928899 
  1.63   85.9234473   9.26949013 
 1.635   84.4024401   9.18708006 
  1.64   85.8158451   9.26368421 
 1.645   85.6970232   9.25726867 
  1.65   83.0522382   9.11330007 
 1.655    84.713712   9.20400522 
  1.66   85.8916913   9.26777704 
 1.665   85.1515534   9.22775993 
  1.67   83.0828443   9.11497912 
 1.675   85.2489241   9.23303439 
  1.68   85.9449208   9.27064835 
 1.685   83.8585536   9.15743161 
  1.69    86.069221   9.27734989 
 1.695    87.676237   9.36355899 
   1.7    84.943888   9.21650085 
 1.705   86.3297564   9.29138076 
  1.71   86.5005212   9.30056564 
 1.715   83.8631587   9.15768304 
  1.72   83.5089537   9.13832335 
 1.725   86.0028787    9.2737737 
  1.73   85.8018056   9.26292641 
 1.735   84.9982671   9.21945047 
  1.74   86.8697526   9.32039445 
 1.745   86.5325672   9.30228828 
  1.75   87.8817562   9.37452698 
 1.755   86.4918707   9.30010058 
  1.76   84.1326953   9.17238765 
 1.765   86.9550157   9.32496733 
  1.77   85.5832551   9.25112183 
 1.775   88.7103204   9.41861563 
  1.78   86.8941656   9.32170401 
 1.785   87.5726819   9.35802767 
  1.79    85.632857    9.2538023 
 1.795   86.5359833   9.30247189 
   1.8   87.6603729   9.36271183 
 1.805   87.7534423   9.36768073 
  1.81   87.4365812   9.35075298 
 1.815   85.7183692   9.25842153 
  1.82   86.4148868   9.29596078 
 1.825   87.9626114   9.37883849 
  1.83   88.1775802    9.3902918 
 1.835    87.139995   9.33488055 
  1.84   87.2209042   9.33921326 
 1.845   84.3794509   9.18582881 
  1.85     85.69062   9.25692281 
 1.855   83.9834827   9.16425025 
  1.86   86.2547173   9.28734178 
 1.865   86.9132558   9.32272792 
  1.87   86.0160482   9.27448371 
 1.875   87.5092894   9.35463999 
  1.88   86.9152072   9.32283257 
 1.885    87.661555   9.36277496 
  1.89    85.168074   9.22865505 
 1.895    87.547544   9.35668446 
   1.9   87.5211047   9.35527149 
 1.905   90.4710229   9.51162567 
  1.91   86.7670593   9.31488375 
 1.915   85.0734823   9.22352874 
  1.92   86.4031902   9.29533163 
 1.925   85.9707163   9.27203949 
  1.93   87.2740901   9.34206027 
 1.935   89.3414634   9.45206133 
  1.94   88.9542418   9.43155564 
 1.945   87.4427449   9.35108255 
  1.95   84.4038257   9.18715547 
 1.955   88.2647745   9.39493345 
  1.96   87.5851057   9.35869145 
 1.965   85.8989619   9.26816928 
  1.97   88.1889361   9.39089645 
 1.975    86.917555   9.32295849 
  1.98   86.9566271   9.32505373 
 1.985   86.1847321   9.28357324 
  1.99   87.4709463   9.35259035 
 1.995   87.6846335   9.36400734 
   2.0   84.6859937   9.20249932 
 2.005   88.0862285   9.38542639 
  2.01   87.1593018   9.33591462 
 2.015   86.3908507   9.29466787 
  2.02   83.6938941    9.1484367 
 2.025   84.1986446   9.17598194 
  2.03   87.4882636   9.35351611 
 2.035   89.5778048   9.46455518 
  2.04   86.2674731   9.28802848 
 2.045   85.7437434   9.25979176 
  2.05   88.4293799    9.4036897 
 2.055   84.0701234   9.16897614 
  2.06   88.5871828   9.41207643 
 2.065   87.0724458   9.33126175 
  2.07   85.5025693   9.24675993 
 2.075    85.050891     9.222304 
  2.08   87.9037621   9.37570062 
 2.085   86.5089766   9.30102019 
  2.09   83.6544491   9.14628062 
 2.095   84.8228366   9.20993141 
   2.1   83.1929357   9.12101615 
 2.105   82.9624606    9.1083731 
  2.11   83.8922109   9.15926912 
 2.115   86.6215229   9.30706844 
  2.12   88.5088767   9.40791564 
 2.125   87.1975645   9.33796362 
  2.13   85.6665641   9.25562338 
 2.135   85.3157897   9.23665468 
  2.14   84.4503541   9.18968738 
 2.145   87.0625895    9.3307336 
  2.15   84.3938194   9.18661088 
 2.155   87.7407294   9.36700216 
  2.16   86.6655105   9.30943126 
 2.165   87.3553771   9.34640985 
  2.17   87.1418228   9.33497846 
 2.175   87.1240334   9.33402557 
  2.18   85.8363191   9.26478921 
 2.185    87.086386   9.33200868 
  2.19    87.302379   9.34357421 
 2.195   85.4425706   9.24351506 
   2.2   86.6556627   9.30890234 
 2.205   86.9867351   9.32666795 
  2.21   86.8855359   9.32124111 
 2.215   83.9602967   9.16298514 
  2.22   86.3034094   9.28996283 
 2.225    85.567347     9.250262 
  2.23   83.7597213   9.15203373 
 2.235    81.772217   9.04279918 
  2.24   85.4068203   9.24158105 
 2.245   85.5628712   9.25002007 
  2.25   88.2266017   9.39290166 
 2.255   87.6679053   9.36311408 
  2.26   86.0916175   9.27855687 
 2.265   85.7390095   9.25953614 
  2.27    86.771234   9.31510784 
 2.275   86.4332865   9.29695039 
  2.28   85.1802548   9.22931497 
 2.285   85.7025861   9.25756912 
  2.29   85.4711095   9.24505865 
 2.295   82.1326743   9.06270789 
   2.3   86.4644667   9.29862714 
 2.305   85.1618445   9.22831753 
  2.31   85.3008609   9.23584652 
 2.315   81.2702254   9.01500002 
  2.32   84.8740098   9.21270915 
 2.325   86.1868564   9.28368765 
  2.33   85.4932249   9.24625464 
 2.335   84.8103785   9.20925505 
  2.34   86.7952142   9.31639492 
 2.345   83.4267588   9.13382498 
  2.35   85.0448511   9.22197653 
 2.355   85.3750685   9.23986301 
  2.36   86.1835348   9.28350875 
 2.365   84.3455153   9.18398145 
  2.37   83.8974675   9.15955607 
 2.375    86.672516   9.30980752 
  2.38   86.2062171   9.28473032 
 2.385   84.0615935   9.16851098 
  2.39   85.3594535     9.239018 
 2.395   82.7381269   9.09605007 
   2.4   84.9974893    9.2194083 
 2.405   83.0879998   9.11526192 
  2.41   86.1003634   9.27902815 
 2.415   83.5790341   9.14215697 
  2.42   85.5923614   9.25161399 
 2.425   84.5296128   9.19399874 
  2.43   84.9816374   9.21854855 
 2.435   82.9221873   9.10616205 
  2.44   83.8407213    9.1564579 
 2.445   85.9083914   9.26867798 
  2.45   84.4011179    9.1870081 
 2.455   85.3669792   9.23942526 
  2.46   83.7765491   9.15295303 
 2.465   82.0149365   9.05620983 
  2.47   85.5893489   9.25145118 
 2.475   82.9001673    9.1049529 
  2.48   86.4823183     9.299587 
 2.485   84.8051351   9.20897036 
  2.49    84.126783   9.17206536 
 2.495   84.8492224   9.21136377 
   2.5    84.628915   9.19939753 
 2.505   81.7960233    9.0441154 
  2.51   82.6253982   9.08985138 
 2.515    82.883871   9.10405794 
  2.52   84.5642847   9.19588412 
 2.525   83.6271209   9.14478654 
  2.53    83.112309   9.11659525 
 2.535   82.2003916   9.06644316 
  2.54   82.7832339   9.09852922 
 2.545   83.5604092   9.14113829 
  2.55   82.9783244    9.1092439 
 2.555   84.2916547   9.18104867 
  2.56   81.9861188   9.05461864 
 2.565   82.5980622   9.08834761 
  2.57   84.1963202   9.17585528 
 2.575   82.7401759    9.0961627 
  2.58   81.9784353   9.05419435 
 2.585   83.7334961   9.15060086 
  2.59   82.5653532   9.08654793 
 2.595   85.1610684   9.22827548 
   2.6   82.3484565   9.07460503 
 2.605   83.8745638   9.15830573 
  2.61   82.4588246   9.08068415 
 2.615   82.1108568   9.06150412 
  2.62   83.0619359   9.11383212 
 2.625   82.7015452   9.09403899 
  2.63    82.265364   9.07002558 
 2.635   82.7776871   9.09822439 
  2.64    83.862176   9.15762939 
 2.645   82.9454436   9.10743892 
  2.65   82.2892746    9.0713436 
 2.655   81.4929299   9.02734346 
  2.66   82.6766325   9.09266916 
 2.665   81.1368016   9.00759688 
  2.67   82.7216341   9.09514344 
 2.675   81.7265841   9.04027567 
  2.68   84.1212071    9.1717614 
 2.685   83.4598585   9.13563673 
  2.69   82.9715922   9.10887437 
 2.695   81.5527723   9.03065736 
   2.7   84.0057732   9.16546634 
 2.705   81.1828884   9.01015474 
  2.71   83.8461597   9.15675487 
 2.715   84.4346918   9.18883517 
  2.72   83.1575719   9.11907736 
 2.725   83.0160073   9.11131205 
  2.73   82.5941009   9.08812967 
 2.735   82.5726814   9.08695116 
  2.74   81.5613542    9.0311325 
 2.745   84.5372077   9.19441176 
  2.75   84.7584482   9.20643515 
 2.755   82.8868517   9.10422164 
  2.76   83.1916431    9.1209453 
 2.765   84.5026975   9.19253488 
  2.77   83.1191741   9.11697176 
 2.775   80.1903348   8.95490563 
  2.78   82.5262122   9.08439388 
 2.785   81.7249096   9.04018305 
  2.79   85.4882479    9.2459855 
 2.795   82.7049149   9.09422426 
   2.8   82.5347674   9.08486474 
 2.805   81.9486674   9.05255032 
  2.81   81.5074711   9.02814882 
 2.815   82.2776975   9.07070546 
  2.82   79.2509298   8.90229913 
 2.825   84.2126115   9.17674297 
  2.83    82.152733   9.06381448 
 2.835   80.0933137   8.94948678 
  2.84   81.6274862   9.03479309 
 2.845   79.4005207   8.91069698 
  2.85   81.1865149   9.01035598 
 2.855   81.9634867    9.0533688 
  2.86   81.7831064   9.04340127 
 2.865   81.4252631    9.0235948 
  2.87   82.8045864   9.09970254 
 2.875   82.9697522   9.10877336 
  2.88   80.6955421   8.98306975 
 2.885   80.8840734   8.99355733 
  2.89   83.2080669   9.12184558 
 2.895   80.8184704   8.98990936 
   2.9   83.3536489   9.12982195 
 2.905   81.4993891   9.02770121 
  2.91   82.8338491   9.10131029 
 2.915   81.5678345   9.03149127 
  2.92   80.1399362   8.95209116 
 2.925    80.782913   8.98793152 
  2.93   83.3834361   9.13145312 
 2.935   80.7578943   8.98653961 
  2.94   84.7513083   9.20604737 
 2.945   81.3704087   9.02055479 
  2.95   79.7175153   8.92846657 
 2.955   82.6970384    9.0937912 
  2.96   80.2919921    8.9605799 
 2.965    83.205682   9.12171486 
  2.97   81.1457834   9.00809544 
 2.975   81.0747635   9.00415257 
  2.98   81.6405654   9.03551689 
 2.985    79.424023   8.91201565 
  2.99   82.1169241   9.06183889 
 2.995   81.8683454   9.04811281 
   3.0   79.6646991   8.92550834 
 3.005   82.4187175    9.0784755 
  3.01   81.8147409   9.04515013 
 3.015   82.0639862    9.0589175 
  3.02   81.5050435   9.02801437 
 3.025   79.1027112    8.8939705 
  3.03   81.7740437   9.04290018 
 3.035   81.8292709   9.04595329 
  3.04   81.3860836   9.02142359 
 3.045   80.5234648   8.97348677 
  3.05    78.262789   8.84662585 
 3.055   79.1627952   8.89734765 
  3.06   80.5077595   8.97261163 
 3.065   79.0141391   8.88898977 
  3.07    80.831112   8.99061244 
 3.075    80.819564   8.98997019 
  3.08   79.7810875   8.93202594 
 3.085   80.0092404   8.94478845 
  3.09   81.8481561   9.04699708 
 3.095      80.7183   8.98433637 
   3.1   82.3988037   9.07737868 
 3.105   80.8689802   8.99271818 
  3.11   76.9856829   8.77414856 
 3.115   81.5533353   9.03068853 
  3.12    81.374508     9.020782 
 3.125   78.4224426   8.85564467 
  3.13   79.0484963   8.89092213 
 3.135   79.3467216   8.90767768 
  3.14   81.5624925   9.03119552 
 3.145   79.9409571    8.9409707 
  3.15   81.1605047   9.00891252 
 3.155   80.9678654   8.99821456 
  3.16   82.0242237   9.05672257 
 3.165   77.8510327   8.82332322 
  3.17   82.2937846   9.07159218 
 3.175    80.232672   8.95726923 
  3.18   81.3891659   9.02159442 
 3.185   80.0509549   8.94711992 
  3.19   79.2370278   8.90151829 
 3.195   78.7719882   8.87535848 
   3.2   81.3487488   9.01935412 
 3.205   80.2528055   8.95839302 
  3.21   79.3397515   8.90728643 
 3.215   81.1647252   9.00914675 
  3.22   81.2201232   9.01222077 
 3.225   80.8140477   8.98966338 
  3.23   78.9865683   8.88743879 
 3.235   82.3763999   9.07614455 
  3.24   79.0941117   8.89348704 
 3.245   79.8064178   8.93344378 
  3.25    78.053692   8.83480006 
 3.255   80.0145329   8.94508429 
  3.26   80.4675211   8.97036906 
 3.265   78.1165752   8.83835817 
  3.27   79.3478442   8.90774069 
 3.275   82.5696801   9.08678602 
  3.28   79.9452744   8.94121213 
 3.285   78.1599202   8.84080993 
  3.29   78.5593557   8.86337158 
 3.295    79.183012   8.89848369 
   3.3    79.206359   8.89979545 
 3.305    79.324226   8.90641488 
  3.31   79.5599191   8.91963672 
 3.315   78.9373798   8.88467106 
  3.32   77.5007429   8.80345062 
 3.325    78.004918   8.83203929 
  3.33   79.3355123   8.90704846 
 3.335    78.103744   8.83763226 
  3.34   80.1241374   8.95120871 
 3.345   77.8877589   8.82540418 
  3.35   79.7601636   8.93085458 
 3.355   77.9709785    8.8301177 
  3.36   80.1795123   8.95430133 
 3.365    79.329529   8.90671258 
  3.37   78.3183228     8.849764 
 3.375   78.6017107   8.86576058 
  3.38   78.3802994    8.8532649 
 3.385   79.5436638   8.91872546 
  3.39   78.5498309   8.86283425 
 3.395   80.0953387   8.94959992 
   3.4   80.4020476   8.96671889 
 3.405   78.7838822   8.87602852 
  3.41   79.0071898   8.88859887 
 3.415   79.0744463   8.89238136 
  3.42   77.8790973   8.82491344 
 3.425   77.1914976    8.7858692 
  3.43   79.7470868   8.93012244 
 3.435   80.6930386    8.9829304 
  3.44    79.984963   8.94343128 
 3.445   78.4054558   8.85468553 
  3.45   77.1264546   8.78216685 
 3.455   78.9903203   8.88764987 
  3.46   79.4825335   8.91529772 
 3.465   78.7009058    8.8713531 
  3.47   77.9271258   8.82763422 
 3.475   78.1899846   8.84251008 
  3.48   79.4383671   8.91282038 
 3.485   80.3315231   8.96278545 
  3.49   78.6284356   8.86726765 
 3.495   76.3442242    8.7375182 
   3.5   78.7400262    8.8735577 
 3.505   77.0778524   8.77939932 
  3.51   77.8913607   8.82560824 
 3.515   79.2746596   8.90363182 
  3.52    77.769515   8.81870257 
 3.525   77.8086232   8.82091963 
  3.53   78.2412002    8.8454056 
 3.535   78.7860844   8.87615257 
  3.54   79.1387666   8.89599722 
 3.545   77.4422952   8.80013041 
  3.55   77.7622742   8.81829202 
 3.555   79.4490596    8.9134202 
  3.56   79.6106501   8.92248004 
 3.565   78.8211957   8.87813019 
  3.57   79.9035053   8.93887606 
 3.575   78.5986705   8.86558912 
  3.58    79.237252   8.90153088 
 3.585   77.8833608     8.825155 
  3.59   79.1801141   8.89832086 
 3.595   78.3018135   8.84883119 
   3.6   77.6252951   8.81052184 
 3.605    78.668046   8.86950089 
  3.61   76.9948547    8.7746712 
 3.615   78.5241743    8.8613867 
  3.62    80.415347   8.96746045 
 3.625   79.5447953   8.91878889 
  3.63   78.1200894   8.83855698 
 3.635   78.0395507    8.8339997 
  3.64   78.6014732   8.86574719 
 3.645   79.8097357   8.93362948 
  3.65   77.4301572   8.79944073 
 3.655   76.9830028   8.77399583 
  3.66   78.2257642   8.84453301 
 3.665   77.7537057   8.81780617 
  3.67   75.7970345   8.70614923 
 3.675   79.0190262   8.88926466 
  3.68   78.1518674   8.84035449 
 3.685   77.1509925   8.78356377 
  3.69   78.9997879   8.88818249 
 3.695   77.7406756   8.81706729 
   3.7   76.9190777    8.7703522 
 3.705   78.7260153   8.87276819 
  3.71    77.400292   8.79774357 
 3.715   77.6392503   8.81131377 
  3.72   76.8077484   8.76400299 
 3.725   73.9231429   8.59785688 
  3.73   78.9935393   8.88783097 
 3.735   76.9596665   8.77266587 
  3.74   76.6704161   8.75616446 
 3.745   79.1005397   8.89384842 
  3.75   78.9279688   8.88414142 
 3.755   75.3132358   8.67831987 
  3.76   77.3545984    8.7951463 
 3.765   77.0778212   8.77939754 
  3.77   76.9929628    8.7745634 
 3.775   77.6023893   8.80922183 
  3.78    76.730976   8.75962191 
 3.785   76.4134768   8.74148024 
  3.79   78.5697285   8.86395671 
 3.795   77.6787835    8.8135568 
   3.8   77.0415033   8.77732894 
 3.805   76.6900638   8.75728633 
  3.81   75.7021351   8.70069739 
 3.815   79.2496186   8.90222549 
  3.82   75.1104972   8.66663125 
 3.825   74.8016225   8.64879312 
  3.83    77.058846   8.77831681 
 3.835   75.1513168   8.66898591 
  3.84   77.7364264   8.81682632 
 3.845   78.2663669   8.84682807 
  3.85   75.2865125   8.67678008 
 3.855   76.9456311   8.77186588 
  3.86   76.3689435   8.73893263 
 3.865   76.4721177   8.74483377 
  3.87   77.0842195   8.77976193 
 3.875   76.6527562   8.75515598 
  3.88    75.865514   8.71008117 
 3.885   77.1993789   8.78631771 
  3.89   74.5230279   8.63267212 
 3.895   76.7469244    8.7605322 
   3.9   75.4726704   8.68750082 
 3.905   75.7692174   8.70455153 
  3.91   76.2053681   8.72956861 
 3.915   75.6120113   8.69551674 
  3.92   75.7519204   8.70355791 
 3.925   77.4789165   8.80221089 
  3.93   76.6104492   8.75273953 
 3.935   75.5105162   8.68967872 
  3.94   77.7353246   8.81676384 
 3.945   76.3846587   8.73983173 
  3.95   77.6859563   8.81396371 
 3.955   76.4253116   8.74215715 
  3.96   78.2559873   8.84624142 
 3.965   77.8143117   8.82124207 
  3.97   77.9594377   8.82946418 
 3.975   76.4460908   8.74334551 
  3.98   75.7351699   8.70259558 
 3.985    76.414469   8.74153699 
  3.99   76.6961318   8.75763277 
 3.995   75.1743166   8.67031237 
   4.0   73.4389037   8.56965015 
 4.005   75.2557173   8.67500532 
  4.01   76.0705417   8.72184279 
 4.015   74.6505263    8.6400536 
  4.02   76.0736395   8.72202038 
 4.025   75.5401228    8.6913821 
  4.03    74.083172   8.60715819 
 4.035   75.4697215   8.68733109 
  4.04   75.7588185   8.70395419 
 4.045   74.5219678   8.63261072 
  4.05    76.593978   8.75179856 
 4.055   75.6070992   8.69523428 
  4.06   76.1927185   8.72884405 
 4.065   75.2370959   8.67393198 
  4.07   75.3016462   8.67765211 
 4.075   74.3667985   8.62361864 
  4.08    75.896286   8.71184745 
 4.085   75.8528926   8.70935661 
  4.09   75.3815578   8.68225534 
 4.095   75.8203575   8.70748859 
   4.1   73.2471975   8.55845766 
 4.105   76.8494612   8.76638245 
  4.11     73.80113   8.59075841 
 4.115   74.6884603   8.64224857 
  4.12   76.8800208   8.76812527 
 4.125   75.1325995    8.6679063 
  4.13   74.7226754   8.64422786 
 4.135   74.2936458   8.61937619 
  4.14   74.3933763    8.6251595 
 4.145   75.3624408   8.68115435 
  4.15   76.2847377   8.73411345 
 4.155   73.9126012   8.59724382 
  4.16   74.1327412   8.61003724 
 4.165   75.1319623   8.66786954 
  4.17   74.7028544    8.6430813 
 4.175   75.6369778   8.69695221 
  4.18   73.8512226   8.59367341 
 4.185   74.2391394   8.61621375 
  4.19   75.0046679   8.66052353 
 4.195   75.3156261   8.67845759 
   4.2   75.2833368   8.67659707 
 4.205   75.2223213   8.67308027 
  4.21   74.3558181   8.62298197 
 4.215   75.9326971   8.71393694 
  4.22   76.1099581   8.72410214 
 4.225   75.5204507   8.69025032 
  4.23   76.1069887   8.72393195 
 4.235    75.366177   8.68136953 
  4.24   74.0707691   8.60643766 
 4.245   75.7309715   8.70235437 
  4.25   74.9676544   8.65838636 
 4.255   74.3552243   8.62294754 
  4.26   75.6487806   8.69763075 
 4.265    73.520582   8.57441438 
  4.27    75.454229   8.68643937 
 4.275   75.3441188   8.68009901 
  4.28    75.430889   8.68509579 
 4.285   75.0997305   8.66601007 
  4.29   75.6623933   8.69841326 
 4.295    72.793189   8.53189246 
   4.3   74.5522966   8.63436718 
 4.305   75.9019834   8.71217444 
  4.31   74.2001492   8.61395084 
 4.315   76.5969923   8.75197076 
  4.32   72.2700295   8.50117813 
 4.325   75.6932438   8.70018643 
  4.33   75.1319465   8.66786862 
 4.335   76.1699905   8.72754207 
  4.34   73.8241263   8.59209674 
 4.345   74.7527793   8.64596896 
  4.35   74.6592971   8.64056116 
 4.355   74.5477603   8.63410449 
  4.36   74.2657203   8.61775611 
 4.365   75.2332839   8.67371223 
  4.37   74.0074281     8.602757 
 4.375   74.7724263   8.64710508 
  4.38   74.5535912   8.63444215 
 4.385   73.3967479    8.5671902 
  4.39   73.6672929   8.58296527 
 4.395   73.6578162   8.58241319 
   4.4   73.9495742   8.59939383 
 4.405   76.0871688   8.72279593 
  4.41   75.3839702   8.68239426 
 4.415    74.324043   8.62113931 
  4.42    73.593324   8.57865514 
 4.425   73.8582363   8.59408147 
  4.43   74.5484256   8.63414302 
 4.435   74.4664692   8.62939565 
  4.44   75.3989441   8.68325654 
 4.445   73.7649408   8.58865186 
  4.45   71.7558081   8.47088001 
 4.455   73.3760337   8.56598119 
  4.46    71.769857   8.47170921 
 4.465   72.7002947   8.52644678 
  4.47   72.1098299    8.4917507 
 4.475   72.9714798   8.54233456 
  4.48    74.562559   8.63496143 
 4.485   75.4588817   8.68670718 
  4.49   72.0031156   8.48546496 
 4.495   75.1871043   8.67104978 
   4.5    73.242002   8.55815413 
 4.505   71.9761302   8.48387472 
  4.51   74.7218026   8.64417738 
 4.515   73.6565124   8.58233724 
  4.52   72.0152044   8.48617726 
 4.525    73.681718   8.58380557 
  4.53   72.7034807   8.52663361 
 4.535   73.2519401   8.55873473 
  4.54   73.5652294   8.57701751 
 4.545   72.7884633   8.53161551 
  4.55   73.5279482   8.57484392 
 4.555   72.0444756   8.48790172 
  4.56   73.1218237   8.55112996 
 4.565   75.8860422   8.71125951 
  4.57   73.0008404   8.54405293 
 4.575   71.8934839   8.47900253 
  4.58    74.228018   8.61556835 
 4.585   72.0448528   8.48792394 
  4.59   73.2992415   8.56149762 
 4.595    75.345114   8.68015634 
   4.6   71.4291936   8.45157935 
 4.605   73.0164397   8.54496575 
  4.61   72.1598919   8.49469787 
 4.615   72.9828873   8.54300224 
  4.62   72.6651753   8.52438709 
 4.625   72.0529204   8.48839917 
  4.63   72.4268161   8.51039459 
 4.635   73.8960491   8.59628112 
  4.64   73.8996875   8.59649275 
 4.645   73.8177199   8.59172392 
  4.65   74.1303552   8.60989868 
 4.655   72.6779743   8.52513779 
  4.66   73.6262595   8.58057455 
 4.665   73.1291066    8.5515558 
  4.67    73.302377   8.56168073 
 4.675   71.1897664   8.43740282 
  4.68   73.1615907    8.5534549 
 4.685    72.612044   8.52127009 
  4.69   72.0890725    8.4905284 
 4.695   73.7092692   8.58541025 
   4.7    72.476128   8.51329125 
 4.705    72.989522   8.54339055 
  4.71   72.7213181   8.52767952 
 4.715   72.6529726   8.52367131 
  4.72   71.6189143   8.46279589 
 4.725   72.5914474   8.52006146 
  4.73   72.5318269   8.51656192 
 4.735   72.1050837   8.49147123 
  4.74   70.8451146     8.416954 
 4.745   72.8886664   8.53748595 
  4.75   73.7463035    8.5875668 
 4.755   71.7583353   8.47102917 
  4.76   72.2650015    8.5008824 
 4.765    72.395534   8.50855652 
  4.77   74.4719419   8.62971274 
 4.775   73.2341702   8.55769655 
  4.78   72.4056674   8.50915198 
 4.785   70.6408437   8.40481075 
  4.79   72.2606037   8.50062372 
 4.795   71.2154207   8.43892296 
   4.8   71.7037615   8.46780736 
 4.805   72.5887919   8.51990563 
  4.81   72.2427449   8.49957322 
 4.815   72.8304603   8.53407642 
  4.82   71.5253093    8.4572637 
 4.825   71.2687845   8.44208413 
  4.83   71.2392113   8.44033241 
 4.835   73.4641437   8.57112266 
  4.84   71.6289285   8.46338753 
 4.845   72.5642478   8.51846511 
  4.85   72.0041784   8.48552758 
 4.855   72.3673479   8.50690002 
  4.86   70.7617374   8.41199961 
 4.865   73.0445805   8.54661222 
  4.87   71.6709014   8.46586684 
 4.875   71.6645525   8.46549186 
  4.88   71.1651311   8.43594281 
 4.885   73.5313059    8.5750397 
  4.89   71.5715929   8.45999958 
 4.895   70.8377764   8.41651807 
   4.9   72.6268753    8.5221403 
 4.905    70.731626   8.41020963 
  4.91   72.9827614   8.54299487 
 4.915   72.8017471   8.53239398 
  4.92    71.098991   8.43202176 
 4.925   71.2097639   8.43858779 
  4.93   74.2500175   8.61684499 
 4.935   70.5160482   8.39738342 
  4.94    71.263106   8.44174781 
 4.945     71.96912   8.48346156 
  4.95   72.7751936    8.5308378 
 4.955   71.1211997   8.43333859 
  4.96   72.1551687   8.49441986 
 4.965   71.5819642   8.46061252 
  4.97   71.3080511   8.44440946 
 4.975   71.3711695   8.44814592 
  4.98   71.7590413   8.47107085 
 4.985   70.6086656   8.40289626 
  4.99   71.6460477   8.46439884 
 4.995   70.3072272    8.3849405 
   5.0   72.9490927    8.5410241 
 5.005   71.0091024   8.42668989 
  5.01   71.0032616   8.42634331 
 5.015   70.3384535   8.38680234 
  5.02   72.1347299    8.4932167 
 5.025   72.2579844   8.50046966 
  5.03    71.368663   8.44799757 
 5.035   73.3573871   8.56489271 
  5.04   70.3236501   8.38591975 
 5.045   68.9907334   8.30606606 
  5.05   71.3831229   8.44885335 
 5.055   71.3073731   8.44436932 
  5.06   70.7457297   8.41104807 
 5.065   70.8916551   8.41971823 
  5.07   72.1147451    8.4920401 
 5.075   69.6554204   8.34598229 
  5.08   70.8538059   8.41747028 
 5.085   71.3416672   8.44639966 
  5.09    70.370597   8.38871844 
 5.095   70.0797755   8.37136641 
   5.1   70.3135697    8.3853187 
 5.105   70.6326686    8.4043244 
  5.11   70.6205743   8.40360484 
 5.115   70.7867557   8.41348654 
  5.12   71.1260949   8.43362881 
 5.125   70.9178054   8.42127101 
  5.13   70.5191374   8.39756735 
 5.135   69.9147975   8.36150689 
  5.14   70.5222868   8.39775487 
 5.145    71.312321   8.44466228 
  5.15   70.0753474   8.37110192 
 5.155   69.4362372   8.33284088 
  5.16   71.6070288   8.46209364 
 5.165    70.841233   8.41672341 
  5.17   70.5205134   8.39764928 
 5.175   71.7887062   8.47282162 
  5.18   70.5150198   8.39732218 
 5.185   70.7955632   8.41400993 
  5.19   71.8496748   8.47641875 
 5.195    70.134507   8.37463474 
   5.2   70.1059241   8.37292805 
 5.205   69.2012942   8.31873152 
  5.21    70.818884   8.41539565 
 5.215   69.2178739     8.319728 
  5.22   71.9438677    8.4819731 
 5.225   70.5022377   8.39656106 
  5.23    69.970549   8.36484005 
 5.235    69.351293   8.32774237 
  5.24   69.5093056   8.33722409 
 5.245   69.0678627   8.31070772 
  5.25   69.4778557   8.33533777 
 5.255   69.6475943   8.34551342 
  5.26   68.9937769   8.30624927 
 5.265   71.6882232   8.46688982 
  5.27   68.0462963    8.2490179 
 5.275    70.491927   8.39594706 
  5.28   69.5037357   8.33689005 
 5.285   69.2159963   8.31961515 
  5.29   70.5054223    8.3967507 
 5.295   72.1316578   8.49303584 
   5.3   70.1994539   8.37851143 
 5.305   68.6106165   8.28315257 
  5.31   69.5959726   8.34242007 
 5.315   71.0461502   8.42888784 
  5.32    68.460019   8.27405699 
 5.325   69.4092968   8.33122421 
  5.33   69.7186136   8.34976728 
 5.335    68.900214   8.30061528 
  5.34   68.1626295   8.25606623 
 5.345    69.217045   8.31967818 
  5.35   68.8347142   8.29666886 
 5.355   69.3294063   8.32642819 
  5.36   68.5892502   8.28186272 
 5.365   69.4255642   8.33220044 
  5.37   68.4272177   8.27207457 
 5.375   68.5530727   8.27967829 
  5.38   68.4754014   8.27498649 
 5.385     69.94183   8.36312322 
  5.39   69.6087288   8.34318457 
 5.395   69.2009933   8.31871344 
   5.4   70.0462123   8.36936153 
 5.405    68.990454   8.30604924 
  5.41   67.9548103   8.24347077 
 5.415   68.4121939   8.27116642 
  5.42   69.7121152   8.34937813 
 5.425   69.9022039   8.36075379 
  5.43   68.9032554   8.30079848 
 5.435   69.9652927   8.36452585 
  5.44   68.0587273   8.24977135 
 5.445   68.0513154   8.24932212 
  5.45   67.4649542   8.21370526 
 5.455   67.6243746   8.22340408 
  5.46   68.9264449   8.30219519 
 5.465   68.7056942    8.2888898 
  5.47   67.1752738   8.19605233 
 5.475    67.789516   8.23343889 
  5.48   68.0449817   8.24893822 
 5.485   70.3718287   8.38879185 
  5.49   68.3764492   8.26900533 
 5.495    67.623695   8.22336276 
   5.5   68.4661163   8.27442543 
 5.505   67.5709784   8.22015684 
  5.51   68.1273048   8.25392663 
 5.515   67.8501931   8.23712287 
  5.52   68.3896611   8.26980418 
 5.525   67.1976359   8.19741642 
  5.53   68.3082096   8.26487808 
 5.535   66.9174134   8.18030644 
  5.54   68.2313701   8.26022821 
 5.545   69.3405608   8.32709798 
  5.55    68.407866   8.27090479 
 5.555   67.5217622   8.21716266 
  5.56   68.3252552   8.26590922 
 5.565   68.7978288   8.29444566 
  5.57   68.4442078   8.27310146 
 5.575   67.5455574   8.21861043 
  5.58     68.32426   8.26584902 
 5.585   66.5273091   8.15642747 
  5.59    68.723588   8.28996912 
 5.595   67.8944162   8.23980681 
   5.6   68.2534116    8.2615623 
 5.605   66.6494175   8.16390945 
  5.61   67.1628793   8.19529617 
 5.615   67.0452647   8.18811729 
  5.62   69.5111862   8.33733688 
 5.625   66.5720295   8.15916843 
  5.63   68.2467714   8.26116042 
 5.635   67.4661236   8.21377645 
  5.64   66.4690059   8.15285262 
 5.645   67.4363331    8.2119628 
  5.65   67.4092602   8.21031426 
 5.655   66.7865416   8.17230332 
  5.66   67.2272142   8.19922034 
 5.665   66.8159031   8.17409953 
  5.67   67.0455463   8.18813448 
 5.675   65.6343959   8.10150578 
  5.68    66.616486    8.1618923 
 5.685   67.1356838   8.19363679 
  5.69   66.0960436   8.12994733 
 5.695   65.7157932   8.10652781 
   5.7   67.6318641   8.22385944 
 5.705   67.1907947   8.19699913 
  5.71   66.7839943   8.17214747 
 5.715   67.2508887   8.20066392 
  5.72   67.1321133    8.1934189 
 5.725     66.21384    8.1371887 
  5.73   68.2780785   8.26305503 
 5.735   66.7759877   8.17165759 
  5.74   66.9630948   8.18309812 
 5.745   67.0508703   8.18845958 
  5.75   67.0006346   8.18539153 
 5.755   65.2246375   8.07617716 
  5.76   65.5457211    8.0960312 
 5.765   66.7410526   8.16951973 
  5.77   65.9909498   8.12348138 
 5.775   64.7973124   8.04967778 
  5.78    66.942052   8.18181227 
 5.785    65.264678    8.0786557 
  5.79   66.6332703   8.16292045 
 5.795    66.661406   8.16464365 
   5.8   66.3138726   8.14333301 
 5.805   66.7725764   8.17144886 
  5.81    66.539312   8.15716323 
 5.815   66.2916264   8.14196698 
  5.82   67.1236302   8.19290121 
 5.825   67.6527989   8.22513215 
  5.83   65.2967365   8.08063961 
 5.835   65.4948316   8.09288772 
  5.84    65.346727   8.08373225 
 5.845   65.3562463   8.08432102 
  5.85   66.3380774   8.14481905 
 5.855   64.9335435   8.05813523 
  5.86   65.8547387   8.11509326 
 5.865    66.421454   8.14993583 
  5.87   65.2850789   8.07991825 
 5.875   65.8496598   8.11478033 
  5.88   67.7379938   8.23030946 
 5.885   65.8464544   8.11458282 
  5.89   66.0748744    8.1286453 
 5.895   64.2169035     8.013545 
   5.9   65.0950753   8.06815191 
 5.905   65.4115708   8.08774201 
  5.91   66.1394222   8.13261472 
 5.915   66.2519772   8.13953176 
  5.92   65.8878136   8.11713087 
 5.925   64.9592799     8.059732 
  5.93   65.2607219   8.07841085 
 5.935   66.5443705   8.15747329 
  5.94   64.7817222   8.04870935 
 5.945    66.152503    8.1334189 
  5.95   65.5203663   8.09446516 
 5.955   64.8597355   8.05355422 
  5.96   65.7314756   8.10749503 
 5.965    65.812093   8.11246528 
  5.97   64.9394998   8.05850481 
 5.975   65.8596176   8.11539387 
  5.98   66.0316829   8.12598812 
 5.985   64.0842532    8.0052641 
  5.99   65.0603873   8.06600194 
 5.995   64.1978567    8.0123565 
   6.0   65.4789753   8.09190801 
 6.005   64.8725993   8.05435281 
  6.01   65.6586747   8.10300406 
 6.015   65.8689978   8.11597177 
  6.02   63.5312843   7.97065143 
 6.025    65.904953   8.11818656 
  6.03   66.0920483   8.12970161 
 6.035   66.3822935   8.14753297 
  6.04   65.6255637   8.10096066 
 6.045   66.3989457   8.14855482 
  6.05    65.523075   8.09463248 
 6.055    65.144968   8.07124327 
  6.06   65.0489035   8.06529005 
 6.065   65.5932468   8.09896579 
  6.07   65.4335211    8.0890989 
 6.075   64.3836007   8.02393922 
  6.08   65.1460834   8.07131237 
 6.085   66.9497044    8.1822799 
  6.09   64.4026234   8.02512451 
 6.095   64.7615492   8.04745607 
   6.1   66.1406932   8.13269286 
 6.105   63.3161944   7.95714738 
  6.11   64.9046627   8.05634301 
 6.115   64.2209376    8.0137967 
  6.12   65.1999795   8.07465042 
 6.125   64.5306528   8.03309733 
  6.13   65.0619055   8.06609605 
 6.135   64.3132047    8.0195514 
  6.14   64.6362492   8.03966723 
 6.145   65.1141669   8.06933497 
  6.15   64.5859616   8.03653915 
 6.155   64.7195362   8.04484532 
  6.16   65.6702378   8.10371753 
 6.165   64.4552675    8.0284038 
  6.17   63.4312797   7.96437566 
 6.175   64.4308266    8.0268815 
  6.18   64.8630275   8.05375859 
 6.185   65.2636745   8.07859359 
  6.19   64.3633272   8.02267581 
 6.195   64.1745635   8.01090279 
   6.2   62.2678648   7.89099898 
 6.205   64.8947213   8.05572599 
  6.21   63.8947425    7.9934187 
 6.215   66.0399653   8.12649773 
  6.22    63.791927   7.98698485 
 6.225   64.6155416   8.03837929 
  6.23   64.3837317   8.02394739 
 6.235   63.8907331    7.9931679 
  6.24   64.6966696     8.043424 
 6.245   64.4592305    8.0286506 
  6.25   65.1589969   8.07211229 
 6.255   65.6644574   8.10336087 
  6.26   63.7223202   7.98262615 
 6.265   64.4225752    8.0263675 
  6.27   64.8923701   8.05558006 
 6.275   62.6346291   7.91420426 
  6.28   63.9862783   7.99914235 
 6.285   66.2444899   8.13907181 
  6.29   64.1644461   8.01027128 
 6.295    64.079778   8.00498457 
   6.3   62.4977514   7.90555193 
 6.305    64.581914   8.03628733 
  6.31   64.5321418   8.03319001 
 6.315   62.8269388   7.92634461 
  6.32   63.5953622   7.97467004 
 6.325   63.5812002   7.97378205 
  6.33   63.7922567   7.98700549 
 6.335   63.4448454   7.96522726 
  6.34   63.2509284   7.95304523 
 6.345   62.7974944   7.92448701 
  6.35   63.8300189   7.98936912 
 6.355   62.8116424   7.92537964 
  6.36   63.0566501   7.94082175 
 6.365   64.2606071    8.0162714 
  6.37   63.4657694   7.96654061 
 6.375   64.0095978   8.00059984 
  6.38   62.8460141    7.9275478 
 6.385   62.7198037   7.91958356 
  6.39   63.1675256   7.94780005 
 6.395   63.9299845   7.99562283 
   6.4   62.8257953   7.92627247 
 6.405   62.7810449   7.92344905 
  6.41   62.0683446   7.87834656 
 6.415   63.0123561   7.93803226 
  6.42   64.6309361   8.03933679 
 6.425   63.3613036   7.95998138 
  6.43   62.7349832   7.92054185 
 6.435   63.4951437   7.96838401 
  6.44    64.161986   8.01011773 
 6.445   63.9589693   7.99743517 
  6.45    63.557047   7.97226737 
 6.455   61.6824284   7.85381617 
  6.46   61.3955615   7.83553199 
 6.465    63.689015   7.98053977 
  6.47   64.2707423   8.01690353 
 6.475     63.57638   7.97347979 
  6.48   64.4626644   8.02886445 
 6.485    62.290078   7.89240635 
  6.49   61.3807227   7.83458504 
 6.495   63.2924795   7.95565708 
   6.5   62.7638886   7.92236635 
 6.505   62.3254208   7.89464507 
  6.51   62.1709954   7.88485862 
 6.515   64.8477045   8.05280724 
  6.52   63.2330682   7.95192229 
 6.525   62.0366377   7.87633402 
  6.53   61.8168364   7.86236837 
 6.535   62.9083997   7.93148156 
  6.54   60.7907541   7.79684257 
 6.545   63.8493761   7.99058046 
  6.55   63.5936838    7.9745648 
 6.555   62.3014904   7.89312931 
  6.56   63.3536455   7.95950033 
 6.565   63.9594016    7.9974622 
  6.57   63.0217916   7.93862655 
 6.575   63.2376582    7.9522109 
  6.58   62.4033154   7.89957691 
 6.585   62.5552646   7.90918862 
  6.59   63.3099813   7.95675696 
 6.595   63.9384035   7.99614929 
   6.6   62.4800047   7.90442944 
 6.605   63.5350228   7.97088595 
  6.61   61.8263526   7.86297352 
 6.615   62.8787919   7.92961487 
  6.62   62.6842293   7.91733726 
 6.625   63.3677498   7.96038628 
  6.63    62.285212   7.89209807 
 6.635   62.0088963   7.87457277 
  6.64   63.0433786   7.93998606 
 6.645   62.9763871   7.93576632 
  6.65   61.3184649   7.83061076 
 6.655   61.6382072    7.8510004 
  6.66   62.7110599    7.9190315 
 6.665   62.9152413   7.93191284 
  6.67   61.7152123   7.85590302 
 6.675   63.2958448   7.95586858 
  6.68   62.4128392   7.90017969 
 6.685   62.0203311   7.87529879 
  6.69    60.983438   7.80918933 
 6.695   62.1007361   7.88040203 
   6.7   63.0806361    7.9423319 
 6.705   62.1037697    7.8805945 
  6.71   61.8794307   7.86634799 
 6.715   61.8748717    7.8660582 
  6.72   62.1801407   7.88543852 
 6.725   63.0342101   7.93940867 
  6.73   60.3750497   7.77013833 
 6.735   63.4986154   7.96860185 
  6.74   61.7714608   7.85948222 
 6.745   62.0891058   7.87966406 
  6.75   62.9093611   7.93154217 
 6.755   62.5356532   7.90794873 
  6.76   61.7936463   7.86089348 
 6.765   60.1897386    7.7582046 
  6.77    61.979945   7.87273428 
 6.775   62.0164647   7.87505331 
  6.78   61.8635991   7.86534164 
 6.785   62.9856236   7.93634825 
  6.79   61.5397718   7.84472892 
 6.795   62.8362173   7.92692988 
   6.8   61.7626209   7.85891983 
 6.805   62.7452154   7.92118775 
  6.81   61.1964098   7.82281342 
 6.815   61.5916306   7.84803355 
  6.82   60.8092628   7.79802942 
 6.825   61.4250703   7.83741477 
  6.83   61.4485231   7.83891083 
 6.835   61.4273898   7.83756275 
  6.84   61.3956112   7.83553516 
 6.845   61.4295017   7.83769748 
  6.85    63.121302   7.94489157 
 6.855   62.8937825   7.93056004 
  6.86   63.8088775   7.98804591 
 6.865   61.1028646   7.81683213 
  6.87   61.6013687   7.84865394 
 6.875   62.3232284   7.89450621 
  6.88    59.760644   7.73050089 
 6.885   61.4612559   7.83972295 
  6.89   62.4228401   7.90081262 
 6.895   63.0896069   7.94289663 
   6.9   62.7188136   7.91952105 
 6.905   61.1370357   7.81901757 
  6.91   61.5034857   7.84241581 
 6.915   61.4582733   7.83953272 
  6.92   61.2231951   7.82452523 
 6.925   62.5764083   7.91052516 
  6.93   60.9363821    7.8061759 
 6.935   61.5275114   7.84394744 
  6.94   62.5050052    7.9060107 
 6.945   61.5671147   7.84647148 
  6.95   61.4051525   7.83614398 
 6.955   60.9725557   7.80849254 
  6.96    61.560314   7.84603811 
 6.965   62.4007862   7.89941683 
  6.97   61.3135799   7.83029884 
 6.975   61.2103397   7.82370371 
  6.98   62.3350112   7.89525244 
 6.985   61.2646748   7.82717541 
  6.99   60.5626297   7.78219954 
 6.995   62.7959954   7.92439243 
   7.0   62.5748726   7.91042809 
 7.005   63.0042063    7.9375189 
  7.01   60.9890289   7.80954729 
 7.015   61.3002183   7.82944559 
  7.02   61.3040466   7.82969007 
 7.025   61.9106709   7.86833342 
  7.03   60.9285849   7.80567645 
 7.035    59.878351    7.7381103 
  7.04   61.3007195    7.8294776 
 7.045    61.243929   7.82585005 
  7.05   61.5912384   7.84800856 
 7.055   62.1371088   7.88270949 
  7.06   61.9549554   7.87114702 
 7.065   61.2504836   7.82626882 
  7.07   62.1442063   7.88315967 
 7.075   61.2503646   7.82626122 
  7.08   60.7687351    7.7954304 
 7.085   62.5157317   7.90668905 
  7.09   59.7809812   7.73181616 
 7.095   61.1138513   7.81753486 
   7.1   61.4423909   7.83851969 
 7.105   60.1486885   7.75555856 
  7.11   60.4282122   7.77355853 
 7.115   60.9014429   7.80393766 
  7.12   60.5028001   7.77835459 
 7.125    60.787555   7.79663741 
  7.13   59.6824128   7.72543932 
 7.135       59.891   7.73892757 
  7.14   59.2108118   7.69485619 
 7.145   59.5050585    7.7139522 
  7.15   60.5450069   7.78106721 
 7.155   61.2093295   7.82363915 
  7.16   61.2594812   7.82684363 
 7.165   59.5483415   7.71675719 
  7.17   61.4326921     7.837901 
 7.175    59.543124   7.71641912 
  7.18   59.7054074   7.72692742 
 7.185   61.2961412   7.82918522 
  7.19   60.1325091    7.7545154 
 7.195   60.9142193    7.8047562 
   7.2   61.1963703   7.82281089 
 7.205   61.8296657    7.8631842 
  7.21   61.9227571   7.86910142 
 7.215   61.4690974   7.84022305 
  7.22   60.9944169   7.80989224 
 7.225   58.9938856   7.68074772 
  7.23   59.7424206   7.72932213 
 7.235    60.206935   7.75931279 
  7.24   60.4595696   7.77557519 
 7.245   58.9041362   7.67490301 
  7.25   59.4246694   7.70873981 
 7.255   59.1072887   7.68812647 
  7.26   60.8371863   7.79981963 
 7.265    60.141189   7.75507504 
  7.27   60.0873737   7.75160459 
 7.275     60.40277    7.7719219 
  7.28   60.6472376   7.78763363 
 7.285   60.3316683   7.76734628 
  7.29   59.5638944   7.71776486 
 7.295   58.2504525    7.6321984 
   7.3   60.2283424   7.76069213 
 7.305   61.7331793   7.85704647 
  7.31   60.7925114   7.79695527 
 7.315    60.923437    7.8053467 
  7.32   60.5453479   7.78108912 
 7.325   59.8717268   7.73768226 
  7.33   59.9466329   7.74252109 
 7.335   60.8674972   7.80176244 
  7.34   61.1594473   7.82045058 
 7.345   59.8398319   7.73562098 
  7.35   61.6846051   7.85395474 
 7.355   58.1996151   7.62886723 
  7.36   59.3888668   7.70641725 
 7.365   59.7863612   7.73216407 
  7.37   57.9029699    7.6094001 
 7.375   58.3222343   7.63689952 
  7.38   59.4803791   7.71235237 
 7.385   58.5313864   7.65058079 
  7.39   60.3754581   7.77016461 
 7.395   58.8371329   7.67053667 
   7.4   59.2750804   7.69903113 
 7.405   60.6483539    7.7877053 
  7.41   60.1300148   7.75435457 
 7.415   59.9595254   7.74335363 
  7.42   59.5503025   7.71688425 
 7.425   59.3160734   7.70169289 
  7.43   60.6337222   7.78676583 
 7.435   59.0709924   7.68576557 
  7.44   58.9174415   7.67576977 
 7.445    60.449521     7.774929 
  7.45    58.706386   7.66200926 
 7.455   59.4397428   7.70971743 
  7.46     60.02844   7.74780227 
 7.465   58.6280373   7.65689476 
  7.47   60.4091213    7.7723305 
 7.475   59.1610018   7.69161893 
  7.48   59.6666571   7.72441953 
 7.485   59.7415724   7.72926726 
  7.49   61.4960594   7.84194232 
 7.495   60.8830547   7.80275943 
   7.5   59.1024251   7.68781016 
 7.505   57.9786826   7.61437342 
  7.51   59.4190623   7.70837611 
 7.515   58.4643843   7.64620064 
  7.52   60.5847737   7.78362215 
 7.525   59.6750897   7.72496535 
  7.53    59.706286   7.72698427 
 7.535     58.70431   7.66187379 
  7.54   59.4370985   7.70954594 
 7.545   59.7661895   7.73085956 
  7.55   60.1685949   7.75684181 
 7.555   58.6605367    7.6590167 
  7.56   59.1605527   7.69158974 
 7.565   59.4533929   7.71060263 
  7.57    60.094705   7.75207747 
 7.575   60.8446502   7.80029809 
  7.58   57.9755345    7.6141667 
 7.585   60.0078672    7.7464745 
  7.59   60.9119773   7.80461257 
 7.595   58.7854435   7.66716659 
   7.6    57.993549   7.61534956 
 7.605   59.2880147   7.69987108 
  7.61   60.8312075   7.79943636 
 7.615    59.763328   7.73067449 
  7.62   59.7097045   7.72720548 
 7.625   61.2846398   7.82845066 
  7.63   57.8602647    7.6065935 
 7.635   59.2849328   7.69967095 
  7.64   59.2412464   7.69683353 
 7.645   58.6864417   7.66070765 
  7.65   59.4141539   7.70805773 
 7.655   57.1815315    7.5618471 
  7.66    57.455981   7.57997236 
 7.665   58.3449492   7.63838656 
  7.67   59.0620848   7.68518606 
 7.675   59.6484422   7.72324039 
  7.68   59.0472848   7.68422311 
 7.685   57.1888762   7.56233272 
  7.69   59.5756275   7.71852496 
 7.695   58.3577798   7.63922639 
   7.7   59.1394235   7.69021609 
 7.705   58.9948267   7.68080898 
  7.71   59.5528066   7.71704649 
 7.715   58.9501473   7.67789993 
  7.72   59.6893499   7.72588829 
 7.725   58.1763999   7.62734554 
  7.73    58.116998   7.62345053 
 7.735   59.3991478   7.70708426 
  7.74   61.1472117   7.81966826 
 7.745   58.5833395    7.6539754 
  7.75   58.4126501    7.6428169 
 7.755   58.2337227   7.63110233 
  7.76   58.2665493   7.63325286 
 7.765   58.8147975   7.66908062 
  7.77   60.0023002   7.74611517 
 7.775   59.5609555   7.71757446 
  7.78   57.4222406    7.5777464 
 7.785   59.1683292   7.69209524 
  7.79    59.518803   7.71484303 
 7.795   59.1364745   7.69002435 
   7.8   58.1421016   7.62509683 
 7.805   57.8603555   7.60659947 
  7.81   57.7558587   7.59972754 
 7.815   59.3018404   7.70076882 
  7.82   58.5604175   7.65247786 
 7.825   59.1213921   7.68904364 
  7.83   57.2013296   7.56315606 
 7.835   57.7595242    7.5999687 
  7.84   56.4989444   7.51657797 
 7.845   57.3599712   7.57363659 
  7.85   57.7250489   7.59770024 
 7.855   58.3441629   7.63833509 
  7.86   58.1656519   7.62664093 
 7.865   58.7585671   7.66541369 
  7.87   59.2399861   7.69675166 
 7.875   58.7308948   7.66360847 
  7.88   58.2146607   7.62985326 
 7.885   58.6693281   7.65959059 
  7.89   56.9420433   7.54599518 
 7.895   58.6241926   7.65664369 
   7.9   58.0586468   7.61962249 
 7.905   58.0276196   7.61758621 
  7.91   57.8048822    7.6029522 
 7.915   57.1283078   7.55832705 
  7.92   57.7246461   7.59767373 
 7.925   57.5565011    7.5866001 
  7.93   58.5628762   7.65263851 
 7.935   57.1889826   7.56233976 
  7.94   58.5923677   7.65456516 
 7.945   59.0182972    7.6823367 
  7.95   58.0653873   7.62006478 
 7.955   57.7167291    7.5971527 
  7.96   58.4896974   7.64785574 
 7.965   57.1175712   7.55761677 
  7.97    57.810759   7.60333868 
 7.975   57.9187577   7.61043742 
  7.98   57.8420573   7.60539659 
 7.985    57.542293   7.58566365 
  7.99   58.7914728   7.66755977 
 7.995   57.4336627   7.57850003 
   8.0   58.2862006   7.63453998 
 8.005    57.526153   7.58459972 
  8.01   57.8284868   7.60450437 
 8.015   57.6924348   7.59555362 
  8.02   58.3416067   7.63816776 
 8.025   57.1139509   7.55737725 
  8.03     58.46932   7.64652339 
 8.035    56.687895    7.5291364 
  8.04   57.1336516   7.55868055 
 8.045   57.6790186   7.59467041 
  8.05   57.8463631   7.60567966 
 8.055   59.4947194   7.71328201 
  8.06   58.0527826   7.61923767 
 8.065   58.1386855   7.62487282 
  8.07   57.8990732   7.60914405 
 8.075   58.4866814   7.64765856 
  8.08   58.2887289   7.63470555 
 8.085   56.8742541   7.54150211 
  8.09   57.3876987    7.5754669 
 8.095   57.1969586   7.56286709 
   8.1   57.4841004   7.58182698 
 8.105   56.2331058   7.49887363 
  8.11    57.207199   7.56354407 
 8.115   57.0406256   7.55252445 
  8.12   58.3412493   7.63814436 
 8.125   56.8598075   7.54054424 
  8.13   56.9000365   7.54321129 
 8.135   57.8861882   7.60829733 
  8.14     58.64433   7.65795861 
 8.145   57.8646015   7.60687856 
  8.15   58.0749286   7.62069082 
 8.155   57.5354715     7.585214 
  8.16   55.9849128   7.48230665 
 8.165   59.0145068      7.68209 
  8.17   57.5616106   7.58693684 
 8.175   57.3629461   7.57383298 
  8.18   57.9984154   7.61566907 
 8.185   57.8881926   7.60842905 
  8.19   56.9881733   7.54905115 
 8.195   58.0117516    7.6165446 
   8.2   57.0621183    7.5539472 
 8.205   57.6995168    7.5960198 
  8.21   57.3878201   7.57547491 
 8.215   57.9537491   7.61273598 
  8.22   56.7094236   7.53056595 
 8.225   57.6352816   7.59179041 
  8.23   57.7769829   7.60111721 
 8.235   57.7228624   7.59755635 
  8.24   56.5955952    7.5230044 
 8.245   56.8532417   7.54010887 
  8.25   58.1390924    7.6248995 
 8.255   56.8358089   7.53895277 
  8.26    57.017629   7.55100186 
 8.265   55.8646214   7.47426394 
  8.27     56.84042   7.53925858 
 8.275   57.0502975   7.55316473 
  8.28   57.5552949   7.58652061 
 8.285   57.9318456   7.61129723 
  8.29   57.7476808   7.59918948 
 8.295   57.4394602   7.57888252 
   8.3   57.9902399    7.6151323 
 8.305   56.9214842   7.54463281 
  8.31   56.8423939   7.53938949 
 8.315   56.0005285   7.48335008 
  8.32   57.5632451   7.58704456 
 8.325   56.7385656   7.53250062 
  8.33   57.5059894   7.58327036 
 8.335    57.464582   7.58053969 
  8.34   56.3131214   7.50420692 
 8.345   56.8480673   7.53976573 
  8.35   56.4137048   7.51090573 
 8.355    57.215088   7.56406557 
  8.36   56.8976682    7.5430543 
 8.365   57.7723109   7.60080988 
  8.37   57.1300279   7.55844084 
 8.375   55.9117248   7.47741431 
  8.38   56.2912199   7.50274749 
 8.385   57.4978104   7.58273107 
  8.39   57.9941977   7.61539216 
 8.395   55.9608425     7.480698 
   8.4   57.3199611   7.57099472 
 8.405   58.7783746   7.66670559 
  8.41   55.3317962   7.43853455 
 8.415   56.5475235   7.51980874 
  8.42   57.3161775   7.57074484 
 8.425   57.3845945   7.57526201 
  8.43   56.5100613   7.51731743 
 8.435   58.4252909   7.64364382 
  8.44   56.7796353   7.53522629 
 8.445   58.1046449   7.62264028 
  8.45   57.7287986     7.597947 
 8.455   57.0818803   7.55525514 
  8.46   56.4828409   7.51550669 
 8.465   57.8618623   7.60669851 
  8.47   56.2979583   7.50319654 
 8.475   58.1155163   7.62335335 
  8.48   55.4683324   7.44770652 
 8.485   58.4474572   7.64509367 
  8.49   56.1361143   7.49240377 
 8.495   57.3829897   7.57515608 
   8.5   56.7374079   7.53242377 
 8.505   55.7794419   7.46856358 
  8.51   55.2321198   7.43183152 
 8.515   56.5717344   7.52141838 
  8.52   55.2759267   7.43477819 
 8.525   56.4298295   7.51197907 
  8.53   56.0176552   7.48449432 
 8.535   55.4607485   7.44719736 
  8.54    56.922343   7.54468972 
 8.545   56.9566128    7.5469605 
  8.55   55.8730121   7.47482522 
 8.555   57.0386673   7.55239481 
  8.56   57.2683592   7.56758608 
 8.565    55.755128   7.46693565 
  8.57   56.9940348   7.54943937 
 8.575   56.4848369   7.51563948 
  8.58   56.1074541   7.49049091 
 8.585   56.6353796   7.52564812 
  8.59   57.2162024   7.56413924 
 8.595   55.9080252   7.47716692 
   8.6   57.2213547   7.56447981 
 8.605   56.6771689   7.52842407 
  8.61   57.1807956   7.56179843 
 8.615   55.8151591   7.47095437 
  8.62   55.9438853   7.47956451 
 8.625   57.0709088   7.55452903 
  8.63   56.5804329    7.5219966 
 8.635   56.8995876   7.54318153 
  8.64   58.0224184    7.6172448 
 8.645   56.5891292   7.52257464 
  8.65    56.547064   7.51977818 
 8.655   57.3884834   7.57551869 
  8.66   55.5741521   7.45480731 
 8.665   56.5937896   7.52288439 
  8.67   56.4837578    7.5155677 
 8.675   55.7920612   7.46940836 
  8.68   57.3083075   7.57022506 
 8.685   55.4708836   7.44787779 
  8.69   56.3233973   7.50489156 
 8.695   56.5753255    7.5216571 
   8.7   56.1044242   7.49028866 
 8.705   55.6482917   7.45977826 
  8.71   56.1085567   7.49056451 
 8.715   56.1620106   7.49413174 
  8.72   56.3734429   7.50822502 
 8.725   56.8895604   7.54251685 
  8.73   56.1757926   7.49505121 
 8.735   56.6151649   7.52430495 
  8.74   55.7909452   7.46933365 
 8.745   56.7374053    7.5324236 
  8.75   55.2338419   7.43194738 
 8.755   54.6355783   7.39158835 
  8.76   55.4809379   7.44855274 
 8.765   55.1052079   7.42328821 
  8.77   56.2357247   7.49904826 
 8.775   55.4147041   7.44410533 
  8.78   55.5624979   7.45402562 
 8.785   56.4397134   7.51263691 
  8.79   55.4216407   7.44457122 
 8.795   56.2214767   7.49809821 
   8.8    54.853401   7.40630819 
 8.805   57.3496117   7.57295264 
  8.81   55.4687308   7.44773327 
 8.815   56.4013899   7.51008588 
  8.82   57.0741831   7.55474573 
 8.825   57.1901122   7.56241444 
  8.83   56.1662417   7.49441403 
 8.835   55.2166985   7.43079394 
  8.84   55.2385965   7.43226726 
 8.845   56.5836825   7.52221261 
  8.85   56.9627547    7.5473674 
 8.855   56.6978911   7.52980021 
  8.86   56.0123741   7.48414151 
 8.865   57.0175986   7.55099984 
  8.87    56.570511   7.52133705 
 8.875   57.2814393   7.56845026 
  8.88   55.1380917   7.42550279 
 8.885   56.6628095   7.52747032 
  8.89   56.8195849   7.53787668 
 8.895   55.9639133   7.48090324 
   8.9   56.6618846   7.52740889 
 8.905   55.0498331   7.41955747 
  8.91    56.434462    7.5122874 
 8.915   56.2623582   7.50082384 
  8.92    55.619462   7.45784567 
 8.925   56.4955625     7.516353 
  8.93   54.6897418    7.3952513 
 8.935   56.7451357   7.53293672 
  8.94   57.0708344    7.5545241 
 8.945   56.1283879   7.49188814 
  8.95   55.8970963   7.47643607 
 8.955   56.0154977   7.48435018 
  8.96   55.9251062   7.47830904 
 8.965   54.7091726   7.39656492 
  8.97    54.595915   7.38890486 
 8.975    54.191865   7.36151241 
  8.98   54.2428426   7.36497404 
 8.985    56.026547   7.48508831 
  8.99    56.007306   7.48380291 
 8.995   55.7438713   7.46618184 
   9.0   57.0775457   7.55496828 
 9.005   56.1351495   7.49233938 
  9.01   56.9234591   7.54476368 
 9.015   55.8867422   7.47574359 
  9.02   55.7580469    7.4671311 
 9.025   56.5013907    7.5167407 
  9.03   55.1850303   7.42866275 
 9.035   56.1762776   7.49508356 
  9.04   55.4770997   7.44829509 
 9.045   54.5890277   7.38843879 
  9.05   55.3217655   7.43786028 
 9.055   55.6844665   7.46220252 
  9.06   56.6479737   7.52648482 
 9.065      57.3548   7.57329519 
  9.07   56.3819164   7.50878927 
 9.075   55.3964403   7.44287849 
  9.08   56.3702626   7.50801322 
 9.085   55.4823166   7.44864529 
  9.09   53.9921404   7.34793443 
 9.095   55.9214512   7.47806467 
   9.1   55.5112106   7.45058458 
 9.105   55.1664004   7.42740873 
  9.11   54.7765538   7.40111842 
 9.115   55.2623984   7.43386833 
  9.12   54.5277784   7.38429268 
 9.125   55.2357316   7.43207452 
  9.13    54.076155    7.3536491 
 9.135    54.708754   7.39653662 
  9.14   55.6154368    7.4575758 
 9.145   55.7901346   7.46927939 
  9.15   55.3676073   7.44094129 
 9.155   55.3875098   7.44227853 
  9.16   54.6247993   7.39085917 
 9.165   55.0865735   7.42203298 
  9.17   54.2373486   7.36460105 
 9.175   53.6139357   7.32215376 
  9.18   55.2853973   7.43541507 
 9.185   53.3816287   7.30627325 
  9.19   54.4875996   7.38157162 
 9.195   54.0370005   7.35098636 
   9.2   54.6635633   7.39348114 
 9.205   54.7323414   7.39813094 
  9.21   53.1932095    7.2933675 
 9.215   55.5799762   7.45519793 
  9.22   53.7774488    7.3333109 
 9.225   54.4731502   7.38059281 
  9.23   53.9859127   7.34751065 
 9.235   55.6493105   7.45984654 
  9.24   53.1654987   7.29146753 
 9.245    54.070819   7.35328627 
  9.25   53.6498405   7.32460515 
 9.255   53.8909339   7.34104447 
  9.26   53.7672118   7.33261289 
 9.265   53.3492538   7.30405735 
  9.27    54.419825    7.3769794 
 9.275   54.1795711   7.36067735 
  9.28   53.4623638   7.31179621 
 9.285    53.332566    7.3029149 
  9.29    55.016354   7.41730099 
 9.295   54.5051682   7.38276156 
   9.3   52.7541089   7.26320239 
 9.305   54.3357585    7.3712793 
  9.31   52.8677622   7.27102209 
 9.315   53.3695114   7.30544396 
  9.32   53.7919433    7.3342991 
 9.325   53.5763651   7.31958777 
  9.33    53.500007    7.3143699 
 9.335   53.8963674   7.34141454 
  9.34   52.9773802   7.27855619 
 9.345   52.0905254   7.21737663 
  9.35    53.395956   7.30725366 
 9.355   53.4083875   7.30810424 
  9.36   53.7033528   7.32825714 
 9.365   52.5171274   7.24687018 
  9.37   52.7834301   7.26522058 
 9.375   53.1220302   7.28848614 
  9.38   52.9471311   7.27647793 
 9.385   53.8355527   7.33727148 
  9.39   53.2686986   7.29854085 
 9.395   51.5705357   7.18126282 
   9.4   52.5751285   7.25087088 
 9.405   53.0711693   7.28499618 
  9.41   52.9862611   7.27916623 
 9.415   53.3786949   7.30607246 
  9.42   53.3269956   7.30253351 
 9.425   53.0486897   7.28345314 
  9.43   51.4087759   7.16999134 
 9.435   52.3924861   7.23826541 
  9.44   52.0115685   7.21190464 
 9.445   53.3307446   7.30279019 
  9.45   52.2487768   7.22833154 
 9.455   51.8137317   7.19817558 
  9.46   53.2673881   7.29845107 
 9.465   53.4939035   7.31395266 
  9.47   53.4929455   7.31388717 
 9.475   52.5008764   7.24574885 
  9.48   51.7321926   7.19250948 
 9.485   53.2992018   7.30063024 
  9.49   53.0254755   7.28185935 
 9.495    52.789665   7.26564966 
   9.5   51.1218307   7.14995319 
 9.505   52.3851988     7.237762 
  9.51   52.2233465   7.22657225 
 9.515   52.7378347   7.26208198 
  9.52   52.4891466   7.24493938 
 9.525   51.9954096   7.21078425 
  9.53   52.2559461   7.22882744 
 9.535   51.7493899   7.19370488 
  9.54   51.6264276   7.18515327 
 9.545   51.4371429   7.17196925 
  9.55   51.9106709   7.20490603 
 9.555   52.1887859   7.22418064 
  9.56   51.6500524   7.18679709 
 9.565   52.1822935   7.22373128 
  9.57   50.7268193   7.12227627 
 9.575   51.4100609   7.17008095 
  9.58   52.1800808   7.22357811 
 9.585   51.7886333   7.19643199 
  9.59   52.8477885   7.26964845 
 9.595   52.0267059   7.21295404 
   9.6   51.6385936   7.18599983 
 9.605   52.3250577   7.23360613 
  9.61   51.2148616   7.15645594 
 9.615    51.358287   7.16646964 
  9.62   51.8372359   7.19980805 
 9.625    50.432915   7.10161355 
  9.63   52.7782387    7.2648633 
 9.635    51.886202   7.20320776 
  9.64   51.9517739    7.2077579 
 9.645    50.827001   7.12930578 
  9.65   51.2909028   7.16176674 
 9.655   52.2547596   7.22874537 
  9.66   50.9803078   7.14004956 
 9.665   51.8617632   7.20151117 
  9.67   50.7709399   7.12537296 
 9.675   51.4563503   7.17330819 
  9.68   51.1516735   7.15203981 
 9.685   50.8781705   7.13289356 
  9.69   51.2901861    7.1617167 
 9.695   50.6375578   7.11600716 
   9.7   51.0166303   7.14259269 
 9.705   51.1176773   7.14966274 
  9.71   50.7244231   7.12210805 
 9.715   49.4258504   7.03035208 
  9.72   50.4620708   7.10366601 
 9.725   51.1128902   7.14932795 
  9.73   50.9510537   7.13800068 
 9.735   51.1474105   7.15174178 
  9.74     50.16366   7.08263087 
 9.745   52.1636288   7.22243926 
  9.75   50.4766995    7.1046956 
 9.755   50.1203544   7.07957304 
  9.76   51.6043979   7.18362011 
 9.765   49.3240075   7.02310526 
  9.77   50.5247068   7.10807336 
 9.775   50.5217339   7.10786423 
  9.78   50.4160454   7.10042572 
 9.785   50.1777711   7.08362697 
  9.79   50.9128217   7.13532211 
 9.795   50.0983518   7.07801892 
   9.8   51.4161081   7.17050264 
 9.805   50.7903328   7.12673367 
  9.81   51.4815596   7.17506513 
 9.815   49.4605633   7.03282044 
  9.82   50.8760303   7.13274353 
 9.825   50.0767755   7.07649457 
  9.83   50.7208819   7.12185944 
 9.835   50.4276894   7.10124562 
  9.84    50.322864   7.09386101 
 9.845   49.9131975   7.06492728 
  9.85   49.5786579    7.0412114 
 9.855   49.9632014   7.06846528 
  9.86    50.238841    7.0879363 
 9.865   49.5545545   7.03949959 
  9.87   50.8430892   7.13043401 
 9.875   49.7814253   7.05559532 
  9.88   49.9594263   7.06819823 
 9.885   51.6657447   7.18788875 
  9.89   50.9562832   7.13836698 
 9.895    48.889203   6.99208145 
   9.9   48.8978978   6.99270318 
 9.905   50.0146236   7.07210178 
  9.91   49.1061021   7.00757462 
 9.915   48.9696222   6.99782982 
  9.92   50.2177479   7.08644819 
 9.925    50.129436    7.0802144 
  9.93   49.3163047   7.02255685 
 9.935   49.6516787   7.04639473 
  9.94   49.8361062   7.05946925 
 9.945   50.4122426   7.10015793 
  9.95   48.3280675   6.95183915 
 9.955   49.1380219   7.00985177 
  9.96   50.2371572   7.08781752 
 9.965   49.3945951   7.02812885 
  9.97   49.3882604   7.02767817 
 9.975   49.6256455   7.04454721 
  9.98   48.8053213   6.98608054 
 9.985    49.608016   7.04329582 
  9.99   50.7954582   7.12709325 
 9.995    49.493099   7.03513319 
  10.0   48.5909955   6.97072417 
10.005   48.8315739   6.98795921 
 10.01   49.4856082   7.03460079 
10.015   49.2770616   7.01976222 
 10.02   47.6201379   6.90073459 
10.025   50.1487527    7.0815784 
 10.03   50.0534643    7.0748473 
10.035   48.8787369   6.99133298 
 10.04   49.9396943   7.06680227 
10.045   48.8310308   6.98792035 
 10.05   48.8266738   6.98760859 
10.055   48.3160899   6.95097762 
 10.06   49.0327104   7.00233607 
10.065    48.268633    6.9475631 
 10.07   48.9973221   6.99980872 
10.075   48.7910534    6.9850593 
 10.08   49.7907587   7.05625671 
10.085   48.8509325   6.98934421 
 10.09   48.5770017   6.96972035 
10.095   48.2953271   6.94948395 
  10.1   49.0207098   7.00147911 
10.105   48.3795335   6.95553977 
 10.11   47.7144686   6.90756604 
10.115   47.8196735   6.91517704 
 10.12   49.1478351   7.01055169 
10.125   48.4955609   6.96387542 
 10.13     48.94835   6.99630974 
10.135   48.1159066   6.93656302 
 10.14   48.2405047   6.94553847 
10.145    48.266377   6.94740074 
 10.15   48.0865135     6.934444 
10.155   47.2161096   6.87139794 
 10.16   48.2333525   6.94502358 
10.165    47.543682   6.89519267 
 10.17   47.9723773   6.92620945 
10.175   47.2720446   6.87546687 
 10.18   47.9485598   6.92448986 
10.185     49.03492   7.00249384 
 10.19   47.3278852   6.87952653 
10.195   47.9778329   6.92660327 
  10.2    46.953567   6.85226729 
10.205   46.7185241   6.83509503 
 10.21   47.4486319   6.88829673 
10.215    47.311081    6.8783051 
 10.22   49.2245899   7.01602379 
10.225   47.8642283   6.91839781 
 10.23   48.0942253   6.93500002 
10.235    48.125184   6.93723172 
 10.24   47.8132026   6.91470915 
10.245   47.0296303   6.85781527 
 10.25    47.582962   6.89804045 
10.255   48.2099681   6.94333984 
 10.26   47.7462185   6.90986386 
10.265   46.4234965   6.81347903 
 10.27   47.6811138   6.90515125 
10.275   47.6708207   6.90440589 
 10.28   47.9144996   6.92203002 
10.285   47.4892068   6.89124131 
 10.29   47.0304365   6.85787405 
10.295   48.1862762   6.94163354 
  10.3   47.6712482   6.90443685 
10.305   48.2180502   6.94392182 
 10.31   48.4231542   6.95867475 
10.315   47.8362304   6.91637408 
 10.32   47.8077808   6.91431709 
10.325   47.6532353   6.90313228 
 10.33   47.6298681   6.90143957 
10.335   47.9061804   6.92142907 
 10.34   47.3605364   6.88189919 
10.345   47.4906999   6.89134965 
 10.35   47.4202625   6.88623718 
10.355   47.3273943   6.87949084 
 10.36   47.5176822   6.89330706 
10.365   48.2032729   6.94285769 
 10.37   47.0498723   6.85929095 
10.375   46.6878344   6.83284966 
 10.38   47.0530924   6.85952567 
10.385   48.2434409   6.94574984 
 10.39   46.7498533   6.83738644 
10.395   45.8699144   6.77273316 
  10.4   47.4940362   6.89159171 
10.405   47.2607546   6.87464578 
 10.41    46.196069   6.79676902 
10.415   45.7750019   6.76572257 
 10.42   47.9357744   6.92356659 
10.425   46.2459464   6.80043722 
 10.43   47.3467066   6.88089432 
10.435   46.9218109    6.8499497 
 10.44   47.8132392    6.9147118 
10.445    47.171314   6.86813759 
 10.45   46.1956693   6.79673961 
10.455   46.3464344   6.80782156 
 10.46   46.0764544   6.78796393 
10.465   46.6302533    6.8286348 
 10.47   45.8596269   6.77197363 
10.475   47.0372681   6.85837212 
 10.48   48.2321707    6.9449385 
10.485   47.3064207   6.87796632 
 10.49   47.0759359   6.86119056 
10.495   45.9854121   6.78125447 
  10.5   45.9918158   6.78172661 
10.505   45.9739942   6.78041254 
 10.51   46.8067386   6.84154505 
10.515   45.9487049    6.7785474 
 10.52   46.4996726   6.81906684 
10.525   48.0251948   6.93002127 
 10.53   46.5545005   6.82308585 
10.535   45.9565854   6.77912866 
 10.54   47.6258864   6.90115109 
10.545   46.6493655   6.83003408 
 10.55   46.1573928   6.79392323 
10.555   46.8435253   6.84423299 
 10.56   45.0312959   6.71053618 
10.565   44.6445995   6.68166144 
 10.57   46.1957018     6.796742 
10.575   45.6541035   6.75678204 
 10.58   47.1860086   6.86920727 
10.585   46.7944874   6.84064963 
 10.59   45.4565386   6.74214644 
10.595   44.8258062    6.6952077 
  10.6   45.1347938   6.71824336 
10.605   46.6541987   6.83038789 
 10.61   46.5616784   6.82361183 
10.615   45.9354964   6.77757305 
 10.62   45.7678298   6.76519252 
10.625   46.7108906    6.8345366 
 10.63   44.3869604   6.66235397 
10.635   46.1753813   6.79524696 
 10.64   45.7335366   6.76265751 
10.645   44.2278318   6.65040087 
 10.65    44.978711   6.70661696 
10.655   44.9896209   6.70743027 
 10.66   44.5038405   6.67111989 
10.665   44.6561868   6.68252847 
 10.67   46.2017864    6.7971896 
10.675   45.8160485   6.76875532 
 10.68    44.847774   6.69684806 
10.685   45.4468823   6.74143029 
 10.69   46.4347751   6.81430665 
10.695   45.6095036   6.75348085 
  10.7   45.7499892   6.76387383 
10.705   45.0518893   6.71207042 
 10.71   44.7960451   6.69298477 
10.715   43.8204555   6.61970207 
 10.72   44.6003418   6.67834873 
10.725   44.7282603   6.68791898 
 10.73   44.4983097   6.67070534 
10.735   45.0467742   6.71168937 
 10.74    44.308637   6.65647331 
10.745   45.6003224   6.75280108 
 10.75   45.4283529   6.74005585 
10.755   44.9283212   6.70285918 
 10.76   44.9888733   6.70737454 
10.765   45.1107148   6.71645106 
 10.77   45.0928321   6.71511966 
10.775   44.4493454   6.66703423 
 10.78    45.262113   6.72771232 
10.785       44.441   6.66640833 
 10.79   44.1192799   6.64223456 
10.795   44.5546079   6.67492381 
  10.8   45.1790073   6.72153311 
10.805   45.5814871    6.7514063 
 10.81   44.6281876   6.68043319 
10.815   44.8187714   6.69468232 
 10.82   44.4669421   6.66835378 
10.825   44.8359505   6.69596524 
 10.83   44.5345866   6.67342391 
10.835   44.9106725   6.70154255 
 10.84   43.6089493   6.60370724 
10.845   46.2389355   6.79992173 
 10.85   45.2616102   6.72767495 
10.855   45.2940941   6.73008871 
 10.86   43.8509538   6.62200527 
10.865   45.1220916   6.71729794 
 10.87   44.8160843   6.69448163 
10.875   44.9302968   6.70300655 
 10.88   45.2258693   6.72501817 
10.885   43.3552375   6.58446942 
 10.89    44.316312    6.6570498 
10.895   45.4940608   6.74492852 
  10.9   44.1568129   6.64505929 
10.905   44.3078822   6.65641662 
 10.91   44.8379029   6.69611103 
10.915   45.3526197   6.73443536 
 10.92   45.0894124   6.71486503 
10.925   43.8193165   6.61961604 
 10.93    43.682247   6.60925465 
10.935   45.5320172   6.74774164 
 10.94   43.9381634   6.62858683 
10.945   45.0432354   6.71142573 
 10.95   43.8032176   6.61839992 
10.955   43.2180665   6.57404491 
 10.96   44.3813966    6.6619364 
10.965   43.6304003   6.60533121 
 10.97   44.4807095   6.66938599 
10.975   45.0539619   6.71222481 
 10.98   44.7358536   6.68848664 
10.985   43.3623421   6.58500889 
 10.99   44.2382714   6.65118571 
10.995    42.102482   6.48864254 
  11.0   43.6428109   6.60627058 
11.005   45.4545763   6.74200091 
 11.01   45.0525306   6.71211819 
11.015   43.2209752   6.57426613 
 11.02   44.1863359   6.64728034 
11.025    42.251667   6.50012823 
 11.03   44.6112199   6.67916311 
11.035   42.8932605   6.54929466 
 11.04   43.4260702   6.58984599 
11.045   44.2963807   6.65555262 
 11.05   45.0981595   6.71551632 
11.055   42.7417579    6.5377181 
 11.06   44.0495737   6.63698529 
11.065   43.8651364   6.62307605 
 11.07    42.814802   6.54330207 
11.075   42.9989266   6.55735668 
 11.08   44.0753758   6.63892881 
11.085   43.3370414   6.58308752 
 11.09    44.565223   6.67571892 
11.095    44.342145   6.65898979 
  11.1   43.6950361   6.61022209 
11.105   44.5725448   6.67626728 
 11.11   42.9229392   6.55156006 
11.115   43.1872091   6.57169758 
 11.12   43.7465256   6.61411563 
11.125   43.2068536   6.57319204 
 11.13   43.5000768    6.5954588 
11.135   42.8296853   6.54443927 
 11.14   44.3487395   6.65948493 
11.145   43.4407145   6.59095703 
 11.15   44.8462539   6.69673457 
11.155   42.4707742    6.5169605 
 11.16   43.0465388   6.56098612 
11.165   43.2933536   6.57976851 
 11.17   43.3536534   6.58434912 
11.175   42.7970928    6.5419487 
 11.18   43.9437761   6.62901019 
11.185   42.9040028   6.55011472 
 11.19   44.4900429   6.67008567 
11.195   44.4835831   6.66960142 
  11.2   44.2567768    6.6525767 
11.205   43.1996651   6.57264521 
 11.21   42.3045196   6.50419246 
11.215   43.9970301   6.63302571 
 11.22   42.6500333   6.53069929 
11.225   43.0646016    6.5623625 
 11.23   43.7551368   6.61476657 
11.235   42.8900603   6.54905034 
 11.24   44.2443573    6.6516432 
11.245   43.5328246   6.59794094 
 11.25   43.8576982   6.62251449 
11.255   42.7933249   6.54166071 
 11.26   43.7552767   6.61477714 
11.265   44.9094822   6.70145374 
 11.27   43.0868922   6.56406065 
11.275   42.9552655   6.55402666 
 11.28    43.218016   6.57404107 
11.285   43.5178197   6.59680375 
 11.29   44.0020853   6.63340677 
11.295   43.2852695   6.57915416 
  11.3    42.306402   6.50433717 
11.305   42.8023724   6.54235221 
 11.31   43.9979334   6.63309381 
11.315   43.7920474     6.617556 
 11.32   43.7728098   6.61610231 
11.325   43.9733084   6.63123732 
 11.33   42.7922337   6.54157731 
11.335   44.2112114   6.64915118 
 11.34   43.2697648   6.57797574 
11.345    43.821471   6.61977877 
 11.35   44.2742736   6.65389161 
11.355   43.0109351   6.55827226 
 11.36   44.5370003   6.67360474 
11.365   44.2747352    6.6539263 
 11.37   45.1845173   6.72194297 
11.375   44.4813101   6.66943101 
 11.38   44.6122965   6.67924371 
11.385   44.7172446   6.68709538 
 11.39   44.8986639   6.70064653 
11.395   45.9004602   6.77498784 
  11.4   44.3257748    6.6577605 
11.405   45.5592567   6.74975975 
 11.41    46.245772    6.8004244 
11.415   45.7894972   6.76679372 
 11.42   47.0471757   6.85909438 
11.425   46.4013154    6.8118511 
 11.43   46.6656086   6.83122307 
11.435   47.8780229   6.91939469 
 11.44   50.4825412    7.1051067 
11.445   50.4106623   7.10004664 
 11.45   49.1425578   7.01017531 
11.455   50.7019031   7.12052688 
 11.46   52.6353217   7.25502045 
11.465   53.9986966   7.34838054 
 11.47   54.6241719   7.39081673 
11.475   56.9610862   7.54725687 
 11.48   61.1410811   7.81927625 
11.485   63.2363798   7.95213052 
 11.49   67.8002388   8.23409004 
11.495   74.7514503   8.64589211 
  11.5   80.0927242   8.94945385 
11.505   93.5679009   9.67305024 
 11.51   113.961958   10.6752966 
11.515   132.629335    11.516481 
 11.52    175.16854   13.2351253 
11.525   231.950107   15.2299083 
 11.53   307.436215   17.5338591 
11.535   434.115052   20.8354278 
 11.54   571.672896   23.9096821 
11.545   732.741177   27.0691924 
 11.55   912.631882   30.2097978 
11.555    1013.2594   31.8317357 
 11.56   1100.63729    33.175854 
11.565   1062.34995   32.5937103 
 11.57   992.421008   31.5027143 
11.575   822.727325   28.6832238 
 11.58   650.174254   25.4985148 
11.585    524.88049   22.9102704 
 11.59   367.918936   19.1812131 
11.595   273.655921   16.5425488 
  11.6   211.898848   14.5567458 
11.605   153.980929   12.4089052 
 11.61   126.950417   11.2672276 
11.615   106.521751   10.3209375 
 11.62   88.8974589    9.4285449 
11.625   80.2426383   8.95782553 
 11.63   71.4590396   8.45334488 
11.635   65.5534393   8.09650785 
 11.64   62.0334994    7.8761348 
11.645   60.1033218   7.75263322 
 11.65   54.0702739    7.3532492 
11.655   53.3746198   7.30579358 
 11.66   51.5299611   7.17843723 
11.665    51.868747   7.20199605 
 11.67     50.35626   7.09621448 
11.675    48.285814   6.94879947 
 11.68   47.6787838   6.90498254 
11.685   47.0502572   6.85931901 
 11.69   45.6305877   6.75504165 
11.695   45.0507352   6.71198444 
  11.7   44.7664439   6.69077304 
11.705   46.8882554   6.84749994 
 11.71   44.3756507   6.66150514 
11.715    44.997799   6.70803988 
 11.72   44.8731667   6.69874367 
11.725   43.6044916   6.60336972 
 11.73   43.9174138   6.62702149 
11.735   44.6956905   6.68548356 
 11.74    43.688015   6.60969099 
11.745   42.7585093   6.53899911 
 11.75   43.5516555   6.59936781 
11.755   42.7919881   6.54155853 
 11.76   43.2914324   6.57962251 
11.765   43.6420403   6.60621225 
 11.77   42.1420756   6.49169281 
11.775   41.5319775   6.44453082 
 11.78   42.5063089   6.51968626 
11.785   42.0593465   6.48531776 
 11.79   42.2285584   6.49835044 
11.795   41.0684655   6.40846826 
  11.8   42.1704651   6.49387905 
11.805   42.3248312    6.5057537 
 11.81   41.2701267   6.42418296 
11.815   41.0602548   6.40782762 
 11.82   41.8791097   6.47140709 
11.825   42.0309886   6.48313108 
 11.83   41.3356721   6.42928239 
11.835   40.7279191   6.38184292 
 11.84   41.7447403   6.46101697 
11.845   41.0637901   6.40810347 
 11.85   41.9325019   6.47553102 
11.855   41.3967759   6.43403263 
 11.86   41.5726466   6.44768536 
11.865   41.2335269   6.42133373 
 11.87   41.2825064   6.42514641 
11.875   41.4513821   6.43827477 
 11.88   40.3166587   6.34954004 
11.885   40.7939775   6.38701633 
 11.89   40.7821359   6.38608925 
11.895   42.5351041   6.52189421 
  11.9   40.3190398   6.34972753 
11.905   39.8758744   6.31473471 
 11.91   41.5608736   6.44677234 
11.915   40.3181444   6.34965703 
 11.92   41.3652707   6.43158384 
11.925   40.8964332   6.39503192 
 11.93   41.3268892   6.42859932 
11.935   41.4694906   6.43968094 
 11.94   40.9336239   6.39793903 
11.945   41.1753912   6.41680537 
 11.95   41.2194154   6.42023484 
11.955    40.677313   6.37787684 
 11.96   39.7103846   6.30161762 
11.965   40.0534531   6.32877975 
 11.97   40.5331725   6.36656677 
11.975   39.8448626   6.31227871 
 11.98   40.7021187   6.37982121 
11.985   40.7253824   6.38164418 
 11.99   39.7445775   6.30433006 
11.995   40.9315471   6.39777673 
  12.0   40.5603869    6.3687037 
12.005   40.5928493   6.37125178 
 12.01   40.5499394   6.36788343 
12.015    40.325238   6.35021558 
 12.02   41.3341267   6.42916221 
12.025   40.6219601   6.37353591 
 12.03   39.2183761   6.26245768 
12.035   40.6031298   6.37205852 
 12.04   40.2944468    6.3477907 
12.045     41.31871   6.42796313 
 12.05   39.6387607   6.29593207 
12.055   40.5963205   6.37152419 
 12.06   40.1781709   6.33862532 
12.065   39.8610696   6.31356235 
 12.07   40.6885355   6.37875658 
12.075   40.0500852   6.32851366 
 12.08    41.410204   6.43507607 
12.085   39.9011724   6.31673748 
 12.09   40.1895536   6.33952314 
12.095   39.0917271   6.25233773 
  12.1   39.2002015   6.26100643 
12.105   40.2486669   6.34418371 
 12.11   38.7416409   6.22427834 
12.115    40.231397   6.34282248 
 12.12   40.2039921    6.3406618 
12.125   40.2522499   6.34446608 
 12.13   39.4502927    6.2809468 
12.135   39.5140051   6.28601663 
 12.14   39.1508509   6.25706408 
12.145   39.5944246   6.29241008 
 12.15   39.4822877   6.28349327 
12.155   39.2243983   6.26293847 
 12.16   40.1006008   6.33250352 
12.165   38.6845529   6.21969074 
 12.17   39.3961889   6.27663834 
12.175   39.6434931   6.29630789 
 12.18   39.3567648   6.27349701 
12.185   40.6353279   6.37458453 
 12.19   40.0128336   6.32556982 
12.195   40.5855998   6.37068284 
  12.2   37.4511664   6.11973581 
12.205   39.4183855   6.27840628 
 12.21   39.0738876   6.25091094 
12.215   39.4041124    6.2772695 
 12.22   40.1284234   6.33469994 
12.225   39.8064475    6.3092351 
 12.23   40.3664139   6.35345685 
12.235   39.9175133   6.31803081 
 12.24   39.5332561   6.28754771 
12.245   39.2739864   6.26689607 
 12.25   39.7323028   6.30335647 
12.255   39.0380197   6.24804127 
 12.26   38.6631648   6.21797112 
12.265   39.2442031   6.26451938 
 12.27   39.4122377   6.27791667 
12.275   39.4459211   6.28059879 
 12.28   40.6155153   6.37303031 
12.285   40.0003548   6.32458337 
 12.29    39.261017   6.26586124 
12.295   39.6003964   6.29288458 
  12.3   38.6521576   6.21708594 
12.305   39.8262918   6.31080754 
 12.31   39.8301861   6.31111607 
12.315   40.2701669   6.34587794 
 12.32   40.0748113   6.33046691 
12.325   39.1555256   6.25743763 
 12.33   39.6219444   6.29459645 
12.335   39.4759469   6.28298869 
 12.34   39.0552397   6.24941915 
12.345   38.3910395   6.19605032 
 12.35    38.976814   6.24314136 
12.355    38.181337   6.17910487 
 12.36   38.6611309   6.21780756 
12.365   38.3968863   6.19652211 
 12.37    39.402224   6.27711908 
12.375   38.9765771   6.24312238 
 12.38   37.9244518   6.15828319 
12.385   39.3127314   6.26998656 
 12.39   37.9523617   6.16054881 
12.395    38.751595   6.22507791 
  12.4   38.6908375   6.22019594 
12.405   38.7364957   6.22386501 
 12.41   39.1462653   6.25669764 
12.415   39.1087645   6.25370006 
 12.42    38.436965   6.19975524 
12.425   38.9092794   6.23773031 
 12.43   39.1578338   6.25762206 
12.435   37.5220664    6.1255258 
 12.44   39.1825785   6.25959891 
12.445   38.0270413   6.16660695 
 12.45   38.6056474    6.2133443 
12.455   39.1480561   6.25684075 
 12.46   39.4432622    6.2803871 
12.465   38.1524899   6.17677019 
 12.47   38.6368937   6.21585824 
12.475   38.5473511   6.20865131 
 12.48   38.1876223   6.17961344 
12.485   38.6093493   6.21364219 
 12.49   37.8590334   6.15296948 
12.495   37.3673368   6.11288285 
  12.5   38.0415467   6.16778296 
12.505   38.4837226   6.20352502 
 12.51    38.185114   6.17941049 
12.515    39.746445   6.30447817 
 12.52   39.1862678   6.25989359 
12.525   38.8976132    6.2367951 
 12.53   38.7778628   6.22718739 
12.535   37.3568446   6.11202459 
 12.54    37.919625   6.15789128 
12.545   38.0099599   6.16522181 
 12.55   38.2890686   6.18781614 
12.555   38.2683616   6.18614271 
 12.56   38.5256397   6.20690259 
12.565   39.0480832   6.24884655 
 12.57   38.0829598   6.17113927 
12.575   38.2790786   6.18700886 
 12.58   37.9726353   6.16219403 
12.585   38.3239933   6.19063755 
 12.59   38.9285792   6.23927714 
12.595   38.4389943   6.19991889 
  12.6   37.9721247    6.1621526 
12.605   38.2314954   6.18316225 
 12.61    38.054898   6.16886521 
12.615    38.021677   6.16617199 
 12.62   37.7223777   6.14185458 
12.625    38.558755   6.20956963 
 12.63   38.2033172    6.1808832 
12.635   37.9433739   6.15981931 
 12.64    37.399727   6.11553162 
12.645   37.9950929   6.16401597 
 12.65   37.9502748   6.16037944 
12.655   37.9122485    6.1572923 
 12.66   37.9372049   6.15931854 
12.665   37.7667639   6.14546694 
 12.67    38.329287   6.19106509 
12.675   37.8247243   6.15018084 
 12.68   37.4912286   6.12300813 
12.685   36.3975326   6.03303677 
 12.69   36.9583222   6.07933567 
12.695   37.7701207   6.14574004 
  12.7   38.3118945   6.18966029 
12.705   36.6312678   6.05237704 
 12.71   36.7683444   6.06369066 
12.715   38.1081108   6.17317672 
 12.72   37.7360432   6.14296697 
12.725   36.3816823     6.031723 
 12.73   37.5279668   6.12600741 
12.735   37.4385782   6.11870723 
 12.74   37.6077242    6.1325137 
12.745   37.9044418   6.15665833 
 12.75    36.966056   6.07997171 
12.755   37.4780954    6.1219356 
 12.76   37.5256732    6.1258202 
12.765   36.2145388   6.01785168 
 12.77   37.5359452   6.12665857 
12.775   37.8309789    6.1506893 
 12.78   37.4505763    6.1196876 
12.785     37.66485   6.13716954 
 12.79   37.1981589   6.09902934 
12.795   36.9295892   6.07697205 
  12.8    38.140237   6.17577825 
12.805   36.7675469    6.0636249 
 12.81   37.8353167   6.15104192 
12.815   37.5630339   6.12886889 
 12.82   36.8757592   6.07254141 
12.825   36.8786451   6.07277902 
 12.83   37.5512821   6.12791009 
12.835   36.2411175    6.0200596 
 12.84   36.3035227   6.02524047 
12.845   36.7485869   6.06206128 
 12.85   36.9944702   6.08230797 
12.855   36.2366188   6.01968594 
 12.86   37.1827886   6.09776915 
12.865   37.3659324   6.11276798 
 12.87   37.1808561   6.09761069 
12.875    36.849613   6.07038821 
 12.88   37.4510098   6.11972302 
12.885   37.8079279   6.14881516 
 12.89   37.4134536   6.11665379 
12.895   36.9133039   6.07563197 
  12.9   36.4774823   6.03965912 
12.905   37.3677115    6.1129135 
 12.91   35.7437579   5.97860836 
12.915   37.4652144   6.12088347 
 12.92   35.8622434   5.98850928 
12.925    38.102933   6.17275732 
 12.93   36.4239565    6.0352263 
12.935   37.2922559   6.10673856 
 12.94   36.7633282   6.06327702 
12.945   36.2366674   6.01968998 
 12.95    36.189801   6.01579596 
12.955   36.2405918   6.02001593 
 12.96   36.6943575   6.05758677 
12.965   36.8656188   6.07170642 
 12.97   36.9992589   6.08270161 
12.975   36.5644165   6.04685178 
 12.98   36.6204326   6.05148185 
12.985    36.253441   6.02108304 
 12.99   34.9487101   5.91174341 
12.995   36.6599082   6.05474262 
  13.0    35.777916   5.98146437 
13.005   35.4858851   5.95700303 
 13.01   35.7517025   5.97927274 
13.015   35.7719886   5.98096886 
 13.02   36.4474804   6.03717487 
13.025   36.0296511   6.00247042 
 13.03   36.0519082   6.00432412 
13.035   36.0822785   6.00685263 
 13.04   35.8361754   5.98633239 
13.045   34.7110441   5.89160794 
 13.05   36.3019751   6.02511204 
13.055   36.5629257   6.04672851 
 13.06    36.969848   6.08028355 
13.065   35.9551889   5.99626458 
 13.07   36.2190421   6.01822583 
13.075   35.9606411    5.9967192 
 13.08   35.8498223   5.98747211 
13.085   35.9301278   5.99417449 
 13.09   36.1081716   6.00900754 
13.095   36.0180009   6.00149989 
  13.1   36.1943659   6.01617536 
13.105   34.8902486   5.90679682 
 13.11    35.626788   5.96881797 
13.115   36.0441712   6.00367981 
 13.12   36.0394336   6.00328523 
13.125   35.8772883   5.98976529 
 13.13    35.940045   5.99500167 
13.135   35.9514885   5.99595601 
 13.14   35.2674999   5.93864462 
13.145    35.401235    5.9498937 
 13.15   36.1873962   6.01559608 
13.155   35.2433997   5.93661517 
 13.16   35.3213862   5.94317981 
13.165   36.8507322   6.07048039 
 13.17   35.5343196   5.96106698 
13.175   35.0888729   5.92358615 
 13.18   36.2181605   6.01815259 
13.185    35.504919   5.95860042 
 13.19    35.637772   5.96973801 
13.195   36.6693471   6.05552204 
  13.2    34.791894    5.8984654 
13.205    36.060963    6.0050781 
 13.21   35.9497051    5.9958073 
13.215   35.5666708   5.96377991 
 13.22   35.0731948   5.92226265 
13.225   35.8202596   5.98500289 
 13.23   34.1034342   5.83981457 
13.235    35.543018   5.96179654 
 13.24   35.6023109    5.9667672 
13.245   35.4163075   5.95116018 
 13.25   35.7809434   5.98171743 
13.255   34.9142203   5.90882563 
 13.26   35.2145423   5.93418422 
13.265   35.4311619   5.95240808 
 13.27   35.2625709   5.93822961 
13.275   35.8543586   5.98785092 
 13.28   34.9068803   5.90820449 
13.285    35.464687   5.95522351 
 13.29   35.6098495   5.96739889 
13.295   34.5162477     5.875053 
  13.3    35.401567    5.9499216 
13.305   34.6408983    5.8856519 
 13.31   35.7961016   5.98298434 
13.315   36.1011558   6.00842373 
 13.32   34.9637178   5.91301258 
13.325   34.5394555   5.87702777 
 13.33   35.8175651   5.98477778 
13.335   34.5513167   5.87803681 
 13.34    34.118158   5.84107507 
13.345   35.1608032   5.92965456 
 13.35    34.461258    5.8703712 
13.355    33.599809   5.79653422 
 13.36   34.2728971   5.85430586 
13.365   34.1090972   5.84029941 
 13.37   34.1056698   5.84000597 
13.375   34.1125411   5.84059424 
 13.38   34.8945729   5.90716285 
13.385   33.9969513   5.83069046 
 13.39   34.3208446   5.85839949 
13.395   34.9507472    5.9119157 
  13.4   34.3727479   5.86282764 
13.405   34.9695132   5.91350262 
 13.41   34.2649186    5.8536244 
13.415   33.7730845   5.81146148 
 13.42   34.2449775   5.85192084 
13.425   33.9405642   5.82585309 
 13.43     34.67589   5.88862378 
13.435   33.9874671   5.82987711 
 13.44   34.0881343   5.83850445 
13.445   34.9192284   5.90924939 
 13.45   33.7031136   5.80543827 
13.455   34.1473703   5.84357513 
 13.46   34.5262902   5.87590761 
13.465   34.2785791   5.85479112 
 13.47   34.7656502   5.89624034 
13.475   33.5682093   5.79380784 
 13.48   34.3186541   5.85821253 
13.485   34.4695488   5.87107731 
 13.49   34.9384632   5.91087668 
13.495   33.9600876   5.82752843 
  13.5   33.7656689   5.81082342 
13.505   34.3145863   5.85786533 
 13.51   33.5352475   5.79096257 
13.515   32.9605589   5.74112872 
 13.52   33.9925734   5.83031503 
13.525    34.058295   5.83594851 
 13.53   33.2619861   5.76732053 
13.535   32.6188616   5.71129246 
 13.54   33.9893318   5.83003703 
13.545   33.5337189   5.79083059 
 13.55   34.4949468   5.87323989 
13.555   33.7538263   5.80980432 
 13.56   34.4579621   5.87009047 
13.565   33.0534224   5.74921059 
 13.57   33.7231128   5.80716048 
13.575   33.2701769   5.76803059 
 13.58   33.7884835   5.81278621 
13.585   33.1485913   5.75748133 
 13.59   33.0191692   5.74623087 
13.595     33.56974   5.79393994 
  13.6   34.9675441   5.91333613 
13.605   33.9914685   5.83022028 
 13.61    33.806889   5.81436918 
13.615   34.2843879   5.85528717 
 13.62   33.5904555   5.79572735 
13.625   33.7454245   5.80908121 
 13.63   34.0926792   5.83889366 
13.635   34.2110283   5.84901943 
 13.64   33.0761154   5.75118383 
13.645    35.331037   5.94399168 
 13.65   34.1463541   5.84348818 
13.655   33.2219675   5.76385006 
 13.66   33.8392829   5.81715419 
13.665   33.8136304   5.81494887 
 13.67   34.1665671   5.84521746 
13.675   33.4224164   5.78121236 
 13.68   33.3906885   5.77846766 
13.685   33.3435315   5.77438581 
 13.69   33.3964316   5.77896458 
13.695   32.6374707   5.71292138 
  13.7   32.8604218   5.73240105 
13.705   33.4496694   5.78356891 
 13.71   33.8242857     5.815865 
13.715   33.0942197   5.75275757 
 13.72   33.1795209   5.76016674 
13.725   31.9348892   5.65109629 
 13.73   33.5788773    5.7947284 
13.735   33.2714271   5.76813897 
 13.74   32.5802762   5.70791347 
13.745   32.5282234   5.70335194 
 13.75   34.1185288   5.84110682 
13.755   32.4708274   5.69831795 
 13.76   32.4968596   5.70060169 
13.765   32.4822913   5.69932376 
 13.77   33.0269404   5.74690703 
13.775   33.7243509   5.80726708 
 13.78   32.6269926   5.71200425 
13.785   32.4789344   5.69902925 
 13.79   32.7518668   5.72292467 
13.795   33.8538575   5.81840678 
  13.8   33.6295116   5.79909576 
13.805   32.5138276   5.70208976 
 13.81   33.8800621   5.82065822 
13.815   32.0285032   5.65937304 
 13.82   32.8659432   5.73288263 
13.825   32.3162707   5.68474016 
 13.83   32.7336227    5.7213305 
13.835   32.6994196   5.71834064 
 13.84   32.9602344   5.74110046 
13.845   33.2266329   5.76425475 
 13.85   32.4017289   5.69225165 
13.855   32.8149211   5.72843094 
 13.86   32.5861953   5.70843195 
13.865   33.0456589   5.74853537 
 13.87   32.1627442    5.6712207 
13.875   32.6065661   5.71021595 
 13.88   32.5699123   5.70700555 
13.885   31.7016622   5.63042292 
 13.89   32.3322854   5.68614856 
13.895   32.4425742   5.69583832 
  13.9   32.7147858   5.71968407 
13.905   32.4056479   5.69259588 
 13.91    32.081911    5.6640896 
13.915    31.571249   5.61882986 
 13.92   32.1296498    5.6683022 
13.925   33.1198376   5.75498372 
 13.93   32.0820464   5.66410155 
13.935    32.476575   5.69882225 
 13.94   31.8647141   5.64488388 
13.945   31.5328308   5.61541011 
 13.95   32.2009553   5.67458856 
13.955   32.6055359   5.71012573 
 13.96   32.4954827   5.70048092 
13.965    31.646339   5.62550789 
 13.97   31.1376313   5.58011033 
13.975   31.3723209   5.60109997 
 13.98   33.0175053   5.74608609 
13.985   31.7988632   5.63904807 
 13.99   31.7642891   5.63598164 
13.995   32.0921057   5.66498947 
  14.0   32.0430314   5.66065645 
14.005   32.0325409   5.65972976 
 14.01   32.4257582   5.69436197 
14.015   31.8630773   5.64473891 
 14.02   32.0339213    5.6598517 
14.025   32.4432919   5.69590133 
 14.03   31.9890144   5.65588317 
14.035    32.332948   5.68620682 
 14.04    32.048372   5.66112816 
14.045   32.5275359   5.70329167 
 14.05   32.0339923   5.65985797 
14.055   32.0877609   5.66460598 
 14.06   32.5879059   5.70858178 
14.065    32.467441    5.6980208 
 14.07    32.700648   5.71844804 
14.075    33.164823   5.75889078 
 14.08   31.9830122   5.65535252 
14.085   32.8750103   5.73367337 
 14.09   31.9556013   5.65292856 
14.095   31.8605959    5.6445191 
  14.1   31.9288732   5.65056397 
14.105   31.8299603    5.6418047 
 14.11   31.4759069   5.61033929 
14.115   30.9565067   5.56385718 
 14.12   30.3255426   5.50686323 
14.125   31.3219541   5.59660202 
 14.13   32.2983941   5.68316761 
14.135   30.6103751   5.53266438 
 14.14   31.9427336    5.6517903 
14.145   32.1259701    5.6679776 
 14.15   31.0261284   5.57011027 
14.155    31.512548   5.61360383 
 14.16   31.4988994   5.61238803 
14.165   31.5409978   5.61613727 
 14.17   31.6606109   5.62677625 
14.175   30.5214159   5.52461907 
 14.18   31.5794776   5.61956205 
14.185   32.1254967   5.66793584 
 14.19   31.8701927   5.64536914 
14.195   30.7301149   5.54347499 
  14.2   32.6170862   5.71113703 
14.205   31.5526194   5.61717184 
 14.21   31.9437533   5.65188051 
14.215    30.872769   5.55632694 
 14.22   31.4967176   5.61219365 
14.225   31.2752225   5.59242546 
 14.23   31.2161934   5.58714537 
14.235   31.7796133   5.63734098 
 14.24   31.2504607   5.59021115 
14.245   31.7395191   5.63378373 
 14.25   30.9708291   5.56514412 
14.255   31.5279744   5.61497769 
 14.26   31.9499468    5.6524284 
14.265   31.2150041   5.58703894 
 14.27   30.9666053   5.56476463 
14.275   31.1117565   5.57779136 
 14.28   31.6596908   5.62669449 
14.285   30.7500273   5.54527072 
 14.29   30.8073366   5.55043571 
14.295   31.2496805   5.59014137 
  14.3   30.5530904     5.527485 
14.305   30.9010915   5.55887502 
 14.31   31.9175627   5.64956306 
14.315   30.6632735   5.53744287 
 14.32   30.7002251   5.54077838 
14.325   31.4035114    5.6038836 
 14.33   30.3965572   5.51330728 
14.335   30.5120779   5.52377388 
 14.34   31.1550465   5.58167058 
14.345   30.0188423   5.47894536 
 14.35   30.7468378   5.54498312 
14.355    30.091642   5.48558493 
 14.36   30.9005793   5.55882895 
14.365    31.772581   5.63671722 
 14.37   30.6242156   5.53391503 
14.375   31.3497627   5.59908588 
 14.38   30.5300301   5.52539863 
14.385   29.8741329   5.46572345 
 14.39   32.0579782   5.66197652 
14.395    30.141225   5.49010245 
  14.4   30.4682765   5.51980765 
14.405   30.7605822   5.54622233 
 14.41   30.5832788   5.53021508 
14.415   30.7799669   5.54796962 
 14.42   30.4735919   5.52028911 
14.425    30.091549   5.48557645 
 14.43   30.4007201    5.5136848 
14.435   30.0536584   5.48212171 
 14.44   29.6492004   5.44510793 
14.445   31.4192174   5.60528477 
 14.45   30.6162319   5.53319365 
14.455    30.785749   5.54849069 
 14.46   30.1776634   5.49342001 
14.465   30.6083459   5.53248099 
 14.47   30.2118797   5.49653343 
14.475   29.9073786    5.4687639 
 14.48   30.9451097   5.56283288 
14.485   29.6534536   5.44549847 
 14.49   30.2918731   5.50380533 
14.495    31.235993   5.58891698 
  14.5   30.7077295   5.54145554 
14.505   29.9205437   5.46996743 
 14.51   29.9822169   5.47560197 
14.515   30.3888687   5.51260997 
 14.52   29.4710072   5.42872059 
14.525   29.8081563   5.45968464 
 14.53   30.1213197   5.48828933 
14.535    29.628828   5.44323691 
 14.54   29.1115548   5.39551247 
14.545   28.9159659   5.37735678 
 14.55   30.1849502    5.4940832 
14.555   29.7331513   5.45281132 
 14.56   30.2028918   5.49571577 
14.565   29.6126816   5.44175354 
 14.57   30.3272867   5.50702158 
14.575   30.4408587   5.51732351 
 14.58   30.1657217   5.49233299 
14.585   30.2476628   5.49978753 
 14.59   29.6283658   5.44319445 
14.595    30.853302   5.55457487 
  14.6   30.7281675   5.54329934 
14.605   29.8802445   5.46628252 
 14.61    30.371766   5.51105852 
14.615   29.3728673    5.4196741 
 14.62   30.1148485   5.48769975 
14.625   29.8268778   5.46139889 
 14.63   29.7116701   5.45084123 
14.635   29.2648864   5.40970299 
 14.64   30.3476399    5.5088692 
14.645   30.0618072   5.48286487 
 14.65   30.0215319   5.47919081 
14.655    29.272162   5.41037541 
 14.66     28.92192   5.37791038 
14.665   30.5744675   5.52941837 
 14.67   30.3349347   5.50771592 
14.675   30.2883234   5.50348284 
 14.68   29.2924757   5.41225237 
14.685   30.0732829   5.48391128 
 14.69   29.3399177   5.41663343 
14.695   30.5704437    5.5290545 
  14.7   30.0723137   5.48382291 
14.705   29.8987166   5.46797189 
 14.71   29.1733608   5.40123697 
14.715    29.732215   5.45272547 
 14.72   28.8168155   5.36812961 
14.725   29.2147531   5.40506735 
 14.73   30.7267478   5.54317127 
14.735   28.9624121   5.38167372 
 14.74   28.6455359   5.35215246 
14.745   29.1714696    5.4010619 
 14.75   30.2001214   5.49546371 
14.755   29.6446087   5.44468628 
 14.76    29.451231   5.42689884 
14.765   28.9341366   5.37904607 
 14.77    29.668522   5.44688186 
14.775   29.3327874    5.4159752 
 14.78    29.389057    5.4211675 
14.785   29.2313485    5.4066023 
 14.79   29.1178404   5.39609492 
14.795   28.9226431    5.3779776 
  14.8   29.1798824   5.40184065 
14.805   28.4476615   5.33363493 
 14.81   29.5739298   5.43819178 
14.815   29.4347893    5.4253838 
 14.82   30.0706419   5.48367047 
14.825   29.6567581   5.44580188 
 14.83   29.9651408   5.47404246 
14.835   29.3687507    5.4192943 
 14.84   29.5519177   5.43616756 
14.845   29.8441023   5.46297559 
 14.85   29.2051492   5.40417886 
14.855   28.9455552   5.38010736 
 14.86    29.402791   5.42243404 
14.865   29.2521202   5.40852293 
 14.87     28.45638   5.33445218 
14.875   28.5897019   5.34693388 
 14.88   29.7174946   5.45137548 
14.885   29.1479948   5.39888829 
 14.89   30.1862501    5.4942015 
14.895   28.8958425   5.37548533 
  14.9   28.9380803   5.37941263 
14.905    28.592607   5.34720553 
 14.91    29.267782   5.40997061 
14.915   29.8926407   5.46741627 
 14.92    28.731978   5.36022182 
14.925   29.8585431   5.46429713 
 14.93   29.2925032   5.41225491 
14.935   28.9242441   5.37812645 
 14.94   29.5730379   5.43810977 
14.945   30.5574534   5.52787965 
 14.95   29.8313418   5.46180756 
14.955   29.6298267   5.44332864 
 14.96   29.9489327    5.4725618 
14.965   29.3518524   5.41773499 
 14.97   28.5318074   5.34151733 
14.975   29.2784522   5.41095668 
 14.98    29.235936   5.40702654 
14.985   29.7683211   5.45603529 
 14.99   29.5281482   5.43398088 
14.995   29.5579393   5.43672137 
  15.0   29.6575039   5.44587035 
15.005   28.9829336      5.38358 
 15.01    28.340987   5.32362537 
15.015   28.2537381   5.31542454 
 15.02   29.4449071   5.42631617 
15.025   28.6192707   5.34969819 
 15.03   29.4407229    5.4259306 
15.035   29.1208802   5.39637658 
 15.04   29.1203867   5.39633086 
15.045   28.7358097   5.36057923 
 15.05   29.2095725    5.4045881 
15.055    29.114202   5.39575778 
 15.06   28.7918686   5.36580549 
15.065   29.5823109    5.4389623 
 15.07    29.427131   5.42467797 
15.075   29.5327206   5.43440159 
 15.08   29.6032788   5.44088952 
15.085   30.1300767   5.48908706 
 15.09   29.8104748   5.45989696 
15.095   30.9657531   5.56468805 
  15.1   30.0951753   5.48590697 
15.105   28.9855457   5.38382259 
 15.11   28.6673734   5.35419214 
15.115   28.1171264   5.30255848 
 15.12   27.7587416   5.26865652 
15.125   29.3661683   5.41905603 
 15.13   29.6121707    5.4417066 
15.135   28.4941704    5.3379931 
 15.14   28.9855019   5.38381852 
15.145    27.981713   5.28977438 
 15.15   29.3476645   5.41734848 
15.155   28.1492768    5.3055892 
 15.16   28.7042256   5.35763246 
15.165   28.4999629   5.33853565 
 15.17   28.9197376   5.37770746 
15.175   28.3389469   5.32343375 
 15.18   27.9283849   5.28473129 
15.185   28.4807932   5.33673994 
 15.19   27.9379449   5.28563572 
15.195   27.7975905   5.27234203 
  15.2   28.5711555   5.34519929 
15.205   28.0551138   5.29670783 
 15.21   27.8321934   5.27562256 
15.215   28.0597807   5.29714835 
 15.22    28.418001   5.33085368 
15.225   28.3133494   5.32102898 
 15.23   28.7637751   5.36318703 
15.235   28.7988478    5.3664558 
 15.24   29.2891721   5.41194716 
15.245   28.7358837   5.36058613 
 15.25   28.7529219   5.36217511 
15.255   27.8051344   5.27305741 
 15.26   28.6036342   5.34823655 
15.265   27.9602148   5.28774194 
 15.27   28.5317823   5.34151499 
15.275   27.7896958   5.27159328 
 15.28    28.680692   5.35543575 
15.285   27.5130494   5.24528831 
 15.29   29.0970347   5.39416673 
15.295   28.9949098   5.38469217 
  15.3   28.5445094   5.34270619 
15.305   27.6000046   5.25357065 
 15.31   28.1064186   5.30154869 
15.315   28.6847963   5.35581892 
 15.32   27.8100396    5.2735225 
15.325   27.4695994   5.24114486 
 15.33   28.6030618   5.34818304 
15.335   29.3347262   5.41615419 
 15.34   27.6101099   5.25453232 
15.345   28.1669912   5.30725835 
 15.35   29.5345253   5.43456763 
15.355    27.793162   5.27192204 
 15.36   28.0619355   5.29735174 
15.365    28.857638   5.37193057 
 15.37   28.0782263   5.29888915 
15.375   27.7808312   5.27075244 
 15.38   28.2855576   5.31841683 
15.385   28.6924282   5.35653136 
 15.39   28.6671684   5.35417299 
15.395   29.1448763   5.39859948 
  15.4    28.317881   5.32145478 
15.405   30.0189134   5.47895185 
 15.41   27.9264596   5.28454914 
15.415   28.5747666   5.34553707 
 15.42   28.4328497   5.33224621 
15.425   30.1245185   5.48858074 
 15.43   29.0118927    5.3862689 
15.435    28.330439   5.32263459 
 15.44   28.6138549   5.34919198 
15.445   28.8006435    5.3666231 
 15.45   28.6796671   5.35534005 
15.455   28.4295171   5.33193371 
 15.46   28.8411264   5.37039351 
15.465   28.6181533   5.34959375 
 15.47    29.090064   5.39352055 
15.475   29.0174739   5.38678697 
 15.48   29.1363183   5.39780681 
15.485   28.7145828   5.35859896 
 15.49   29.4901351   5.43048203 
15.495   29.0393339   5.38881563 
  15.5   29.0848587   5.39303799 
15.505   29.2691267   5.41009489 
 15.51   29.9439261   5.47210436 
15.515   29.6007203    5.4406544 
 15.52   29.5096721   5.43228056 
15.525   29.9744825   5.47489566 
 15.53   29.9929317   5.47658029 
15.535   30.6416019    5.5354857 
 15.54   29.8368125   5.46230835 
15.545   29.9893745   5.47625552 
 15.55    29.691216   5.44896467 
15.555   30.3253121    5.5068423 
 15.56   30.9889012   5.56676758 
15.565   30.1921618   5.49473947 
 15.57   30.9071319   5.55941831 
15.575    31.233777   5.58871873 
 15.58   31.1062709   5.57729961 
15.585   31.9031222   5.64828489 
 15.59   33.0275337   5.74695865 
15.595   32.2651248   5.68023986 
  15.6   33.6764932   5.80314511 
15.605   34.4792904   5.87190688 
 15.61    34.248581   5.85222872 
15.615   34.1521061   5.84398033 
 15.62   34.4876344   5.87261734 
15.625   35.2411224   5.93642336 
 15.63    36.914587   6.07573756 
15.635    38.205941   6.18109545 
 15.64   40.2444462   6.34385105 
15.645   40.9918367   6.40248676 
 15.65   42.1083846   6.48909736 
15.655   45.1168173   6.71690534 
 15.66   45.4318522   6.74031544 
15.665   47.8839386   6.91982215 
 15.67   52.7566814   7.26337947 
15.675   56.2811622   7.50207719 
 15.68   62.1254577   7.88197042 
15.685   69.2448557   8.32134939 
 15.69   74.7815622   8.64763333 
15.695   89.2422309   9.44681062 
  15.7   104.682178   10.2314309 
15.705   122.628444   11.0737728 
 15.71    156.51086   12.5104301 
15.715   188.846482   13.7421425 
 15.72   242.712624   15.5792369 
15.725   342.219789   18.4991835 
 15.73   419.160517     20.47341 
15.735   574.792641   23.9748335 
 15.74   772.733918    27.798092 
15.745   931.580877   30.5218099 
 15.75   1162.65677   34.0977532 
15.755   1319.83769   36.3295704 
 15.76   1391.60689   37.3042476 
15.765   1412.84106    37.587778 
 15.77   1337.36384   36.5699856 
15.775   1227.92153   35.0417112 
 15.78   967.009761   31.0967806 
15.785   830.178762   28.8128229 
 15.79   616.642182   24.8322811 
15.795   442.909164   21.0454072 
  15.8   358.463227   18.9331251 
15.805   258.019795   16.0629946 
 15.81   197.618974   14.0577016 
15.815   161.400235   12.7043392 
 15.82   125.127832   11.1860553 
15.825   106.771275   10.3330187 
 15.83    92.403868   9.61269306 
15.835   77.6399651   8.81135433 
 15.84   69.8218615   8.35594767 
15.845   63.0639826   7.94128344 
 15.85   55.1498639   7.42629544 
15.855   53.8663432    7.3393694 
 15.86   50.9199773   7.13582352 
15.865   46.5990143   6.82634707 
 15.87   43.8995266   6.62567179 
15.875   42.8956473   6.54947687 
 15.88     41.61738   6.45115338 
15.885    39.535502   6.28772629 
 15.89   38.3853849   6.19559399 
15.895     36.60923   6.05055617 
  15.9   35.4615922   5.95496366 
15.905   35.0815819    5.9229707 
 15.91   34.7295782   5.89318065 
15.915    32.625625   5.71188454 
 15.92   33.3801779   5.77755813 
15.925   32.0839208   5.66426702 
 15.93   32.4898615   5.69998785 
15.935   31.9432057   5.65183207 
 15.94   31.4663334   5.60948602 
15.945   31.5880982   5.62032901 
 15.95   30.9308787   5.56155363 
15.955   29.4994629    5.4313408 
 15.96   30.2248229   5.49771069 
15.965   28.9639812    5.3818195 
 15.97   29.2787203   5.41098146 
15.975    28.766985   5.36348627 
 15.98   28.7080119    5.3579858 
15.985   29.8862923   5.46683567 
 15.99   28.8365112    5.3699638 
15.995   28.6981309   5.35706365 
  16.0   29.2251657   5.40603049 
16.005   26.8932598   5.18587117 
 16.01   27.6478259      5.25812 
16.015   27.3119698   5.22608551 
 16.02   28.3689777   5.32625363 
16.025   27.6535614   5.25866537 
 16.03   27.8006773   5.27263476 
16.035   28.1642044    5.3069958 
 16.04   26.8349386   5.18024504 
16.045   28.3260072   5.32221826 
 16.05    27.597961   5.25337615 
16.055   27.3107141   5.22596537 
 16.06   27.0451034   5.20049069 
16.065   27.7630661   5.26906691 
 16.07   28.2030838   5.31065757 
16.075   27.2185472   5.21713976 
 16.08   27.1209855   5.20778125 
16.085   27.5699382   5.25070835 
 16.09   26.3417885   5.13242521 
16.095   27.1054994   5.20629421 
  16.1   27.1214932   5.20782999 
16.105   26.6125443   5.15873475 
 16.11   26.5915691   5.15670138 
16.115   26.1606117   5.11474454 
 16.12   27.1811884   5.21355813 
16.125   26.5086582   5.14865596 
 16.13   26.5469773   5.15237589 
16.135   27.1333526   5.20896848 
 16.14   27.3821047    5.2327913 
16.145    25.820886   5.08142558 
 16.15   27.0745925   5.20332514 
16.155   26.1269296   5.11145083 
 16.16   26.2037788   5.11896267 
16.165   26.9137569   5.18784704 
 16.17   27.2520419   5.22034883 
16.175   26.7806263   5.17500013 
 16.18   26.8348554     5.180237 
16.185   25.7956479   5.07894161 
 16.19   26.2574793   5.12420523 
16.195   25.9022958   5.08942981 
  16.2   26.7454234   5.17159776 
16.205   26.9182583   5.18828086 
 16.21   26.3263584   5.13092179 
16.215   25.9310299   5.09225195 
 16.22   25.7881237   5.07820084 
16.225   25.5787691   5.05754576 
 16.23   26.4435689   5.14233107 
16.235    26.292166   5.12758871 
 16.24   26.0741978   5.10629003 
16.245   25.9902008   5.09805853 
 16.25   26.7824594   5.17517724 
16.255   25.4739608   5.04717354 
 16.26   26.2363459    5.1221427 
16.265   26.2392734   5.12242847 
 16.27    26.956885   5.19200202 
16.275   25.9944873   5.09847892 
 16.28   25.8943069    5.0886449 
16.285   26.1064857   5.10945063 
 16.29   26.3983251   5.13793004 
16.295   25.7395391   5.07341493 
  16.3   26.0769344   5.10655798 
16.305   26.7306331   5.17016761 
 16.31   25.4701353   5.04679456 
16.315   26.4138201   5.13943772 
 16.32    25.271048   5.02703173 
16.325   26.7138047    5.1685399 
 16.33   25.5140398   5.05114243 
16.335   25.0987121   5.00986148 
 16.34   25.4902204   5.04878405 
16.345    25.740506   5.07351022 
 16.35   25.9562384   5.09472653 
16.355   25.6216774   5.06178599 
 16.36   25.9398411   5.09311703 
16.365   25.4351647   5.04332873 
 16.37   25.5115918    5.0509001 
16.375    25.943825   5.09350813 
 16.38   25.6578267   5.06535554 
16.385   24.9136823   4.99136077 
 16.39   26.0316254    5.1021197 
16.395   26.1421883   5.11294321 
  16.4   25.3514279   5.03502015 
16.405   24.9048612   4.99047705 
 16.41    25.734683   5.07293633 
16.415   25.5653974   5.05622364 
 16.42   24.9069333   4.99068465 
16.425   24.5447839   4.95426926 
 16.43   25.8974862   5.08895728 
16.435   25.2855331   5.02847224 
 16.44   25.7120234   5.07070245 
16.445   25.9566116   5.09476315 
 16.45   25.3165656   5.03155698 
16.455   25.0120253   5.00120238 
 16.46   25.5993958   5.05958455 
16.465   24.9042169    4.9904125 
 16.47   24.9795262    4.9979522 
16.475   26.2855067   5.12693931 
 16.48   25.9532224   5.09443052 
16.485   25.8204745   5.08138509 
 16.49   25.3756168   5.03742164 
16.495   25.4203025   5.04185506 
  16.5   25.3390381   5.03378964 
16.505   25.9967992   5.09870564 
 16.51   25.3974034   5.03958365 
16.515   25.5319757   5.05291754 
 16.52     26.08016    5.1068738 
16.525   24.8217245   4.98214056 
 16.53   25.4571081   5.04550375 
16.535   24.5321963   4.95299871 
 16.54   25.3967548    5.0395193 
16.545   25.9545757   5.09456335 
 16.55    25.694359   5.06896035 
16.555   25.6722803   5.06678205 
 16.56   25.9192168   5.09109191 
16.565   24.9571339   4.99571155 
 16.57   25.6104793   5.06067972 
16.575   25.2649776   5.02642792 
 16.58   25.9918037   5.09821574 
16.585   25.6664106   5.06620278 
 16.59   25.1903062   5.01899454 
16.595   25.3735561    5.0372171 
  16.6   26.0618947   5.10508518 
16.605   25.2796038   5.02788263 
 16.61   25.0987331   5.00986358 
16.615   24.5719873   4.95701395 
 16.62   25.8609204   5.08536335 
16.625   25.9739752   5.09646693 
 16.63   25.9659414    5.0956787 
16.635   25.9443241   5.09355712 
 16.64   26.3725709   5.13542315 
16.645   25.5796418   5.05763204 
 16.65   25.8099529   5.08034969 
16.655   25.7375595   5.07321984 
 16.66   25.8147369    5.0808205 
16.665   26.0708215   5.10595941 
 16.67   25.8651209   5.08577633 
16.675   26.1755455   5.11620421 
 16.68   26.4686291   5.14476715 
16.685   25.8986543   5.08907205 
 16.69   25.4276409   5.04258276 
16.695   26.3432715   5.13256968 
  16.7   26.1600986   5.11469438 
16.705   26.8344633   5.18019916 
 16.71   26.3649741   5.13468344 
16.715   26.5213719   5.14989047 
 16.72   26.8926604   5.18581338 
16.725   26.6574725   5.16308749 
 16.73   26.9244436   5.18887691 
16.735   26.8144475   5.17826684 
 16.74   27.0041231   5.19654915 
16.745    27.972421   5.28889601 
 16.75   26.9226719   5.18870619 
16.755   27.5250525   5.24643236 
 16.76   27.8574489   5.27801562 
16.765   28.4417591   5.33308157 
 16.77    28.101069   5.30104414 
16.775   28.0570114   5.29688695 
 16.78   28.5526246    5.3434656 
16.785   29.5688404   5.43772383 
 16.79   29.8264035   5.46135547 
16.795   31.4488463    5.6079271 
  16.8   31.2076804   5.58638348 
16.805   31.0154659   5.56915307 
 16.81   32.3730065   5.68972816 
16.815   33.6705004   5.80262875 
 16.82   33.6689404   5.80249433 
16.825   35.1532825   5.92902037 
 16.83   36.7647425   6.06339365 
16.835   38.4972456   6.20461487 
 16.84   39.7453287   6.30438964 
16.845   41.2237572   6.42057297 
 16.85   45.0131121   6.70918118 
16.855   48.6710127   6.97646133 
 16.86   51.9388166     7.206859 
16.865   56.4995216   7.51661637 
 16.87   64.6309045   8.03933483 
16.875   71.0289355   8.42786661 
 16.88     80.99225   8.99956943 
16.885   96.5323411   9.82508733 
 16.89   112.335796   10.5988582 
16.895   141.474999   11.8943264 
  16.9   180.951052   13.4518048 
16.905   228.464847   15.1150537 
 16.91   310.649253   17.6252448 
16.915    399.28928   19.9822241 
 16.92   515.284474   22.6998783 
16.925    695.92672    26.380423 
 16.93   830.849414   28.8244586 
16.935     1004.027    31.686385 
 16.94   1178.48582   34.3290813 
16.945   1268.51154   35.6161696 
 16.95   1326.83245   36.4257114 
16.955   1257.85731   35.4662841 
 16.96   1178.33289   34.3268537 
16.965   969.193318   31.1318698 
 16.97   779.845592   27.9257156 
16.975   637.888245   25.2564496 
 16.98   451.717107   21.2536375 
16.985   353.716947   18.8073642 
 16.99   273.796102   16.5467852 
16.995    202.14126   14.2176391 
  17.0   165.098513   12.8490666 
17.005   133.210161   11.5416706 
 17.01   106.969537   10.3426078 
17.015   93.9447633   9.69251068 
 17.02   78.0431839   8.83420533 
17.025   67.8296534   8.23587599 
 17.03   63.4590698   7.96612012 
17.035   55.4359159   7.44552993 
 17.04   50.6284572   7.11536768 
17.045   47.6965287   6.90626735 
 17.05   42.5504303   6.52306909 
17.055   42.1207345   6.49004888 
 17.06   39.4795037   6.28327173 
17.065   36.7741482   6.06416921 
 17.07   36.6287517   6.05216918 
17.075   34.8240886   5.90119383 
 17.08   33.1166983   5.75471097 
17.085   32.8952599   5.73543895 
 17.09   31.2500318   5.59017279 
17.095   30.4297087   5.51631297 
  17.1   29.9374288   5.47151065 
17.105   29.6289256   5.44324587 
 17.11   29.2852652    5.4115862 
17.115   28.1911143   5.30953052 
 17.12   28.7559286   5.36245546 
17.125   27.7582221   5.26860723 
 17.13   27.5906454   5.25267983 
17.135   26.7317677   5.17027733 
 17.14   27.0913162   5.20493191 
17.145    26.662196   5.16354491 
 17.15   26.2875689   5.12714042 
17.155   26.3872015   5.13684742 
 17.16   26.2130637    5.1198695 
17.165   26.1756164   5.11621114 
 17.17   26.1308489    5.1118342 
17.175   25.3210465   5.03200224 
 17.18   24.7914342   4.97909974 
17.185   25.9291773   5.09207004 
 17.19   24.7383564   4.97376682 
17.195   25.1183281   5.01181884 
  17.2    24.650141   4.96489083 
17.205   24.8113853   4.98110282 
 17.21   25.0568346   5.00568024 
17.215   24.1928295   4.91862069 
 17.22   24.6817514   4.96807321 
17.225   25.2882204   5.02873945 
 17.23   24.5297645   4.95275322 
17.235   23.9486426   4.89373503 
 17.24   24.0291445   4.90195313 
17.245    23.935678   4.89241024 
 17.25   25.4112283   5.04095509 
17.255   24.1183056   4.91103916 
 17.26   23.8885986    4.8875964 
17.265   24.7276638   4.97269181 
 17.27   24.7039268    4.9703045 
17.275   23.9293522   4.89176371 
 17.28   24.5077473      4.95053 
17.285   23.6119322   4.85921107 
 17.29   23.8068521   4.87922659 
17.295   24.0452501   4.90359563 
  17.3   23.7484348   4.87323659 
17.305   23.6517468   4.86330616 
 17.31   22.5482349   4.74849817 
17.315   22.9609629    4.7917599 
 17.32   24.2340705   4.92281124 
17.325   23.7609221   4.87451763 
 17.33   23.0821393   4.80438751 
17.335   23.3632937   4.83355911 
 17.34   24.1106692   4.91026162 
17.345   23.4521529   4.84274229 
 17.35   23.8172252   4.88028946 
17.355   23.6257715   4.86063488 
 17.36   23.1274538   4.80910114 
17.365   23.3651509   4.83375122 
 17.37   22.4685998   4.74010546 
17.375   22.3035471   4.72266313 
 17.38   23.4268051   4.84012449 
17.385   23.7965213   4.87816782 
 17.39   23.5191392   4.84965351 
17.395   23.3601545   4.83323437 
  17.4   23.4287159   4.84032188 
17.405   23.0785763   4.80401668 
 17.41   23.5526721   4.85310953 
17.415    22.726147   4.76719488 
 17.42    22.852643   4.78044381 
17.425   23.1431222    4.8107299 
 17.43   23.0468748   4.80071607 
17.435   22.7796556   4.77280375 
 17.44   23.0141931   4.79731103 
17.445   23.4891221   4.84655775 
 17.45   23.3325596   4.83037882 
17.455    23.019718   4.79788683 
 17.46   22.8532205   4.78050421 
17.465   23.2351777   4.82028814 
 17.47   23.0241444   4.79834809 
17.475   23.1126015   4.80755671 
 17.48   23.1726512     4.813798 
17.485   22.2683082   4.71893083 
 17.49   23.2483532   4.82165461 
17.495   22.5846083   4.75232662 
  17.5   22.8038863   4.77534148 
17.505   22.5454215   4.74820192 
 17.51   22.6659534   4.76087738 
17.515   23.1964737   4.81627177 
 17.52   22.4952905   4.74292004 
17.525   24.0847887   4.90762557 
 17.53   22.5551829   4.74922972 
17.535    21.971844   4.68741335 
 17.54   22.5407178   4.74770658 
17.545   22.2120648   4.71296773 
 17.55   22.4692289   4.74017182 
17.555   23.3614865   4.83337217 
 17.56    23.030339   4.79899354 
17.565   23.2365494   4.82043042 
 17.57   22.5061843   4.74406833 
17.575   22.7358842   4.76821604 
 17.58   23.2619088   4.82306011 
17.585   22.7224108     4.766803 
 17.59   22.7891456   4.77379782 
17.595   22.7566028   4.77038811 
  17.6   22.3705563   4.72975224 
17.605   22.2616971   4.71823029 
 17.61   22.4173772   4.73469927 
17.615   22.1608724   4.70753358 
 17.62    22.438361   4.73691471 
17.625   22.1732932   4.70885264 
 17.63   22.9722865   4.79294132 
17.635   22.6625333   4.76051818 
 17.64   22.7461702   4.76929451 
17.645   22.4399702   4.73708457 
 17.65   22.1729591   4.70881717 
17.655    22.692027   4.76361491 
 17.66   22.0178657   4.69231987 
17.665   22.9668414   4.79237325 
 17.67   22.6948795   4.76391431 
17.675     21.98234   4.68853282 
 17.68   22.6333321   4.75745017 
17.685   22.3321378   4.72568913 
 17.69   22.6855274   4.76293264 
17.695   22.8765501   4.78294366 
  17.7   22.6234736   4.75641394 
17.705   22.5310144   4.74668456 
 17.71   22.1300849   4.70426242 
17.715   22.9426374   4.78984732 
 17.72   22.0687129   4.69773487 
17.725   22.8713792   4.78240308 
 17.73   22.4748311   4.74076271 
17.735   21.9550223   4.68561866 
 17.74   22.0539056    4.6961586 
17.745   22.3577776   4.72840117 
 17.75   22.2314359   4.71502237 
17.755   21.9057903    4.6803622 
 17.76   22.5259147   4.74614736 
17.765   22.6055389   4.75452826 
 17.77   22.0606799   4.69687981 
17.775   22.4969132    4.7430911 
 17.78   21.6870177   4.65693222 
17.785   22.0302487   4.69363918 
 17.79   22.5076265   4.74422033 
17.795   22.4697002   4.74022154 
  17.8   22.4987136   4.74328089 
17.805   22.1941082   4.71106233 
 17.81   22.0384103   4.69450853 
17.815   22.0815292   4.69909876 
 17.82   22.3014909   4.72244543 
17.825   21.7727499   4.66612793 
 17.83   22.0533171   4.69609595 
17.835   21.5907149   4.64658099 
 17.84   22.3565842   4.72827497 
17.845   22.0860368   4.69957837 
 17.85    22.558024   4.74952882 
17.855   21.8662159   4.67613258 
 17.86   21.8140321   4.67054945 
17.865   21.2363248    4.6082887 
 17.87    22.557236   4.74944587 
17.875   21.5034626   4.63718261 
 17.88   21.7595345   4.66471162 
17.885   21.6468484   4.65261737 
 17.89   21.7226535   4.66075675 
17.895   22.1975476   4.71142735 
  17.9   21.6755702   4.65570297 
17.905   20.8321422   4.56422416 
 17.91   21.8083279   4.66993875 
17.915   21.9917411   4.68953528 
 17.92   21.7715495   4.66599931 
17.925   21.3834145   4.62422042 
 17.93   22.0012982   4.69055414 
17.935   22.1944671   4.71110042 
 17.94   21.7015297   4.65849006 
17.945    21.802587   4.66932404 
 17.95    21.275627   4.61255102 
17.955   22.2194989   4.71375635 
 17.96   22.4697023   4.74022176 
17.965   21.2554778   4.61036634 
 17.97   21.6699912   4.65510378 
17.975   21.6889024   4.65713457 
 17.98    21.781935   4.66711206 
17.985    21.939212   4.68393126 
 17.99   22.0745747   4.69835873 
17.995   21.5693264   4.64427888 
  18.0   21.8874986    4.6784077 
18.005   21.1540031   4.59934812 
 18.01   21.2824584    4.6132915 
18.015   21.6511666   4.65308141 
 18.02    22.098619   4.70091682 
18.025   22.0538091   4.69614832 
 18.03   21.7513096   4.66382993 
18.035   21.8393778   4.67326201 
 18.04   21.8542973     4.674858 
18.045   21.2343642   4.60807598 
 18.05   22.3569568   4.72831437 
18.055   22.4573926   4.73892315 
 18.06   22.0550251   4.69627779 
18.065   21.3215297   4.61752419 
 18.07   21.8612296   4.67559938 
18.075    22.299156   4.72219822 
 18.08   21.2702998   4.61197353 
18.085   21.5406034   4.64118556 
 18.09   20.9702164   4.57932488 
18.095   20.9717807   4.57949568 
  18.1   20.9863656   4.58108782 
18.105   21.9573205    4.6858639 
 18.11   22.1607127   4.70751662 
18.115   21.7614618    4.6649182 
 18.12   22.2310152   4.71497775 
18.125   21.3777203   4.62360469 
 18.13   21.3598969   4.62167684 
18.135   20.5921178   4.53785388 
 18.14   20.3937933   4.51594877 
18.145   21.2057304   4.60496801 
 18.15   20.8015427   4.56087082 
18.155   19.9984575    4.4719635 
 18.16   20.9498702   4.57710282 
18.165   20.8369535    4.5647512 
 18.17   20.8190457   4.56278925 
18.175   21.0811703   4.59142356 
 18.18   20.5279608   4.53077927 
18.185   20.8500713   4.56618784 
 18.19   21.4939398   4.63615571 
18.195   21.5407836   4.64120497 
  18.2   20.6312168   4.54215993 
18.205   21.0379633   4.58671596 
 18.21   20.7992136   4.56061548 
18.215   21.3992608   4.62593351 
 18.22   21.1388175   4.59769698 
18.225   22.3779983    4.7305389 
 18.23   21.0468132   4.58768059 
18.235   21.7199759   4.66046949 
 18.24   21.3117024   4.61645994 
18.245   21.2518021   4.60996768 
 18.25   20.7669722   4.55707935 
18.255   21.2669975    4.6116155 
 18.26   21.0406043   4.58700385 
18.265   21.2789994   4.61291658 
 18.27   21.3495081   4.62055279 
18.275   20.5529647   4.53353777 
 18.28    20.830325   4.56402509 
18.285   21.4375508   4.63007029 
 18.29   21.4081344   4.62689252 
18.295   20.7214624    4.5520833 
  18.3   21.3003276   4.61522779 
18.305   21.4316759   4.62943581 
 18.31   20.6531543   4.54457416 
18.315   21.1688588   4.60096282 
 18.32   20.9886689    4.5813392 
18.325   20.9423815   4.57628468 
 18.33   21.5590183   4.64316899 
18.335   20.7676131   4.55714966 
 18.34   20.7371261   4.55380347 
18.345   21.4069462   4.62676412 
 18.35    21.536062   4.64069628 
18.355   21.2879557   4.61388726 
 18.36   20.8883726   4.57037992 
18.365   21.3449782   4.62006257 
 18.37   20.5010752   4.52781131 
18.375   21.5478703   4.64196836 
 18.38   21.3569079   4.62135347 
18.385   21.1631964   4.60034742 
 18.39   20.8499941   4.56617938 
18.395   21.4523942   4.63167293 
  18.4   20.8665686   4.56799393 
18.405   20.3307192   4.50895987 
 18.41   20.9052541   4.57222638 
18.415   21.0207368   4.58483771 
 18.42   20.8996443   4.57161288 
18.425   21.2196327   4.60647726 
 18.43   21.4490367   4.63131047 
18.435   20.8055653    4.5613118 
 18.44   21.5771545   4.64512158 
18.445   22.2277737   4.71463399 
 18.45   22.1596028   4.70739873 
18.455   22.5061338     4.744063 
 18.46   21.9246141    4.6823727 
18.465   22.4875362   4.74210251 
 18.47   22.8922806   4.78458782 
18.475   24.2431041   4.92372868 
 18.48    23.812533   4.87980871 
18.485   24.2930514   4.92879817 
 18.49   26.2610684   5.12455543 
18.495   25.6531831   5.06489714 
  18.5   27.8504819   5.27735558 
18.505   29.2365539   5.40708368 
 18.51   31.9514831    5.6525643 
18.515   36.0358745    6.0029888 
 18.52   40.0066519   6.32508118 
18.525   46.2229799   6.79874841 
 18.53   55.3309727   7.43847919 
18.535   63.1358238   7.94580542 
 18.54   72.8153204   8.53318935 
18.545   86.4196451   9.29621671 
 18.55   91.8909945   9.58597906 
18.555   100.172599   10.0086263 
 18.56   101.462741   10.0728716 
18.565   99.3364368   9.96676662 
 18.57   90.1953903   9.49712537 
18.575    82.772123   9.09791861 
 18.58   73.0947756   8.54954827 
18.585   59.7040295   7.72683826 
 18.59   51.8934708   7.20371229 
18.595   42.7750263   6.54026194 
  18.6    37.438551   6.11870501 
18.605   34.3746201    5.8629873 
 18.61   31.2393559   5.58921782 
18.615   27.0364737   5.19966092 
 18.62    27.278707   5.22290217 
18.625   25.7302452   5.07249891 
 18.63   25.0961882   5.00960959 
18.635   23.6182249   4.85985852 
 18.64   22.9778529   4.79352197 
18.645   22.9546689    4.7911031 
 18.65    22.793626   4.77426707 
18.655    22.120238   4.70321571 
 18.66   22.3064312   4.72296847 
18.665   21.4206248   4.62824209 
 18.67    21.562513    4.6435453 
18.675   21.6333917     4.651171 
 18.68   21.4188378   4.62804902 
18.685   21.5428822   4.64143105 
 18.69   21.2217372   4.60670567 
18.695   20.5775846   4.53625226 
  18.7   20.2778111   4.50308906 
18.705   20.5897976   4.53759822 
 18.71   21.0314746   4.58600857 
18.715   20.3071285   4.50634314 
 18.72   20.4309725   4.52006333 
18.725   21.0757959   4.59083825 
 18.73   20.3068701   4.50631447 
18.735   20.3315173   4.50904838 
 18.74   20.5386283   4.53195634 
18.745    19.909897   4.46205077 
 18.75   21.0215634   4.58492785 
18.755   20.3103363   4.50669905 
 18.76   20.2633993   4.50148856 
18.765   20.8854529   4.57006049 
 18.77   20.1164928   4.48514133 
18.775   19.9923253   4.47127782 
 18.78   20.6506435   4.54429791 
18.785    20.136146   4.48733172 
 18.79   20.0873316   4.48188929 
18.795   20.7837543    4.5589203 
  18.8   20.1403951   4.48780516 
18.805   20.1825898   4.49250374 
 18.81   20.3131151   4.50700733 
18.815   20.1490242   4.48876645 
 18.82   20.5106612   4.52886975 
18.825   20.5259656   4.53055908 
 18.83   20.5583108   4.53412734 
18.835   20.4159815   4.51840475 
 18.84   19.3598572   4.39998377 
18.845   19.9163532   4.46277416 
 18.85   20.5752358   4.53599336 
18.855   20.3037527   4.50596857 
 18.86   20.6815055   4.54769232 
18.865   19.9370742   4.46509509 
 18.87   20.4876684   4.52633056 
18.875   19.9142012   4.46253305 
 18.88   19.9827865   4.47021102 
18.885   19.8273791   4.45279452 
 18.89   20.5713706   4.53556729 
18.895    20.610174   4.53984295 
  18.9    19.553951   4.42198497 
18.905   19.9291025   4.46420234 
 18.91   20.2451499   4.49946107 
18.915   20.9834443   4.58076896 
 18.92   20.2329628   4.49810658 
18.925   19.9678241   4.46853713 
 18.93   20.0785113   4.48090519 
18.935   19.7255376   4.44134412 
 18.94   19.9109227   4.46216569 
18.945   19.6302609   4.43060503 
 18.95   19.4962082   4.41545108 
18.955   20.1971676    4.4941259 
 18.96   20.3812897   4.51456417 
18.965   19.7937726   4.44901929 
 18.97   20.3179783   4.50754681 
18.975   19.5096918   4.41697768 
 18.98    20.570726   4.53549622 
18.985   19.8548867   4.45588226 
 18.99   20.1146262   4.48493324 
18.995   20.0325704   4.47577595 
  19.0   20.2883703   4.50426135 
19.005   19.9787534   4.46975988 
 19.01    19.924817   4.46372233 
19.015   19.7621823   4.44546761 
 19.02   20.2993726    4.5054825 
19.025    20.573479   4.53579971 
 19.03     19.03547   4.36296574 
19.035   18.7795734   4.33354051 
 19.04   19.6610387   4.43407698 
19.045   20.8340163   4.56442947 
 19.05   20.0810284   4.48118605 
19.055   20.6130435   4.54015898 
 19.06   20.4964172    4.5272969 
19.065   19.9717134    4.4689723 
 19.07   20.0850426   4.48163393 
19.075   20.9177661   4.57359444 
 19.08   19.8259251   4.45263126 
19.085   20.0974695   4.48302013 
 19.09   20.1762925   4.49180281 
19.095    19.866964   4.45723727 
  19.1   20.6426888   4.54342259 
19.105   20.8325995   4.56427425 
 19.11   19.7628357   4.44554111 
19.115   20.0509813   4.47783221 
 19.12   21.2790864   4.61292601 
19.125   20.5193633   4.52983039 
 19.13   20.6717545   4.54662012 
19.135   20.0730774   4.48029881 
 19.14   20.7393854   4.55405154 
19.145   20.9715509   4.57947059 
 19.15   20.8107232   4.56187716 
19.155   20.8665052     4.567987 
 19.16     21.42703     4.628934 
19.165   21.0508218   4.58811745 
 19.17   20.8139228   4.56222783 
19.175   21.6568779   4.65369508 
 19.18   21.8241189   4.67162915 
19.185    21.738441    4.6624501 
 19.19   21.4425261   4.63060753 
19.195   22.3009263   4.72238565 
  19.2   22.5462746   4.74829176 
19.205   22.8474821   4.77990399 
 19.21   23.3096561   4.82800746 
19.215   23.9799453   4.89693224 
 19.22   23.6435871   4.86246719 
19.225   25.2595221   5.02588521 
 19.23   25.8645839   5.08572354 
19.235   26.1414444   5.11287047 
 19.24   27.4433577   5.23864083 
19.245   28.9936426    5.3845745 
 19.25   30.6284707   5.53429948 
19.255   32.8285808   5.72962309 
 19.26   34.1736356   5.84582207 
19.265   37.4089585   6.11628633 
 19.27   41.8087838   6.46597122 
19.275     46.65899   6.83073862 
 19.28   54.6217656   7.39065394 
19.285   65.2093012   8.07522762 
 19.29   74.9438705    8.6570128 
19.295   97.2945146   9.86379818 
  19.3   123.547841   11.1152077 
19.305   151.724098   12.3176336 
 19.31   207.154376   14.3928585 
19.315   257.717464    16.053581 
 19.32   310.582065   17.6233386 
19.325   385.700777   19.6392662 
 19.33   418.567964   20.4589336 
19.335   464.233447   21.5460773 
 19.34   472.309441   21.7326814 
19.345   460.409747   21.4571607 
 19.35   421.906883    20.540372 
19.355   343.310769   18.5286472 
 19.36   302.357411   17.3884275 
19.365   226.401297   15.0466374 
 19.37   174.684148   13.2168131 
19.375   141.672706   11.9026344 
 19.38   103.729242   10.1847554 
19.385   84.3665171   9.18512478 
 19.39   69.3048126    8.3249512 
19.395   56.9845118   7.54880864 
  19.4   50.4464599   7.10256714 
19.405   43.5086752   6.59611061 
 19.41   38.5630966   6.20991921 
19.415   35.9155864   5.99296141 
 19.42   32.9842216   5.74318915 
19.425   30.4457188   5.51776393 
 19.43   29.6363622   5.44392893 
19.435   27.3233626    5.2271754 
 19.44   28.1806335   5.30854344 
19.445   25.9375009   5.09288728 
 19.45   23.9860905   4.89755965 
19.455   23.9314248   4.89197555 
 19.46   23.5074053    4.8484436 
19.465    23.074046   4.80354515 
 19.47   23.3461137   4.83178163 
19.475   22.4150478   4.73445328 
 19.48   22.2691634   4.71902144 
19.485   21.9158193   4.68143347 
 19.49   21.8238598   4.67160142 
19.495   21.3241903   4.61781228 
  19.5   21.2793908   4.61295901 
19.505   20.6803334   4.54756346 
 19.51   20.4532876   4.52253111 
19.515   20.1321328   4.48688453 
 19.52   20.2432329   4.49924804 
19.525   20.4044882   4.51713274 
 19.53   19.6844666     4.436718 
19.535   20.1182984   4.48534262 
 19.54   20.4596926   4.52323917 
19.545   19.8343689   4.45357934 
 19.55   19.4803016   4.41364946 
19.555   20.0310879   4.47561034 
 19.56   19.6406892   4.43178172 
19.565   19.7451075   4.44354672 
 19.57   19.5307449   4.41936024 
19.575   20.0414165   4.47676406 
 19.58   19.3234035   4.39583934 
19.585   18.9731317   4.35581585 
 19.59   19.6216138   4.42962909 
19.595   19.2174124   4.38376692 
  19.6   19.1745768   4.37887848 
19.605   18.8245633    4.3387283 
 19.61   19.0714048   4.36708196 
19.615    19.310411   4.39436127 
 19.62   18.9013798   4.34757171 
19.625   19.2346139   4.38572844 
 19.63   19.3131059   4.39466789 
19.635   19.5016772   4.41607033 
 19.64   19.1220615   4.37287795 
19.645    19.614846    4.4288651 
 19.65   18.6372084   4.31708332 
19.655   18.5994935   4.31271301 
 19.66   18.6733622   4.32126858 
19.665   19.0587875   4.36563713 
 19.67   19.6076729    4.4280552 
19.675   18.4080708   4.29046278 
 19.68   19.1141343   4.37197144 
19.685   18.6266052   4.31585509 
 19.69   18.0802643    4.2520894 
19.695   18.6852303   4.32264159 
  19.7   18.3652943    4.2854748 
19.705   18.7830361   4.33394002 
 19.71   18.3777283   4.28692528 
19.715   19.0866033   4.36882173 
 19.72   18.5733975   4.30968648 
19.725   18.9359905   4.35155036 
 19.73    18.780002   4.33358997 
19.735   18.3069553   4.27866279 
 19.74   19.3264821    4.3961895 
19.745   18.5876097   4.31133503 
 19.75   18.9772492   4.35628847 
19.755   18.3834378   4.28759114 
 19.76   18.4205577   4.29191772 
19.765   18.6289494   4.31612667 
 19.77   18.9734033   4.35584703 
19.775   18.2673784   4.27403538 
 19.78   18.7985865   4.33573367 
19.785   18.4990589   4.30105323 
 19.79   18.7322588   4.32807796 
19.795   19.0177581   4.36093547 
  19.8   18.4989775   4.30104377 
19.805   18.7996148   4.33585226 
 19.81    18.583511   4.31085966 
19.815   17.9625956   4.23823024 
 19.82   18.7863303   4.33432005 
19.825   19.0402156   4.36350956 
 19.83   18.7502091   4.33015117 
19.835   18.3339568     4.281817 
 19.84   18.8007734   4.33598587 
19.845   18.2247674    4.2690476 
 19.85   18.3374219   4.28222161 
19.855    18.580345   4.31049243 
 19.86   18.6120131   4.31416424 
19.865   18.4833956   4.29923198 
 19.87    17.610088   4.19643754 
19.875   18.5502401   4.30699897 
 19.88   18.0656274   4.25036791 
19.885   18.4119652   4.29091659 
 19.89   18.1237924   4.25720476 
19.895   18.2607803   4.27326342 
  19.9   19.0419451   4.36370772 
19.905   18.6398254    4.3173864 
 19.91   18.1994397   4.26608013 
19.915   18.2748976   4.27491493 
 19.92   18.6650055   4.32030155 
19.925   17.8618562   4.22632893 
 19.93   17.7217335   4.20971894 
19.935   18.1428225   4.25943923 
 19.94   18.3339439   4.28181549 
19.945    18.196054    4.2656833 
 19.95   18.2119113    4.2675416 
19.955   18.3904847   4.28841284 
 19.96   18.4348638   4.29358403 
19.965    17.966814   4.23872787 
 19.97   17.6538811   4.20165218 
19.975   18.1755058   4.26327406 
 19.98   17.7979443   4.21876099 
19.985    18.703407   4.32474358 
 19.99   18.3052876    4.2784679 
19.995   18.1658429   4.26214065 
  20.0   17.7113243   4.20848243 
20.005   18.2425779   4.27113309 
 20.01   18.4618842   4.29672948 
20.015    18.042015   4.24758932 
 20.02   18.3551425   4.28429019 
20.025   18.2323762   4.26993866 
 20.03   18.0248875   4.24557269 
20.035   17.9383725   4.23537159 
 20.04     18.14556   4.25976056 
20.045    17.878579   4.22830687 
 20.05   18.1773347   4.26348856 
20.055   17.9195682    4.2331511 
 20.06   18.3805759   4.28725738 
20.065   18.0208317   4.24509502 
 20.07   18.0007164   4.24272512 
20.075   18.2567384   4.27279047 
 20.08   18.5007587   4.30125083 
20.085   18.0980542    4.2541808 
 20.09   18.0661866    4.2504337 
20.095   17.9960515   4.24217532 
  20.1   18.0212506   4.24514436 
20.105   17.4199452   4.17372079 
 20.11   17.3514697   4.16550954 
20.115    17.633876   4.19927089 
 20.12   17.9395191   4.23550695 
20.125   17.8512576   4.22507487 
 20.13   18.4283893   4.29282998 
20.135     18.52338   4.30387965 
 20.14   18.4457583   4.29485253 
20.145   18.5347521   4.30520058 
 20.15   17.7000747   4.20714567 
20.155   17.8534527   4.22533462 
 20.16   18.0772569   4.25173575 
20.165   17.5200341   4.18569398 
 20.17   17.7531542   4.21344921 
20.175   18.0894089   4.25316457 
 20.18   18.3700104   4.28602502 
20.185   17.8580584    4.2258796 
 20.19   17.9459838   4.23627004 
20.195   17.7858763   4.21733047 
  20.2   18.3062211   4.27857699 
20.205   18.0591957   4.24961124 
 20.21   17.4884825    4.1819233 
20.215   17.2122024   4.14875914 
 20.22   17.9585746   4.23775584 
20.225   17.4128796   4.17287427 
 20.23   17.9579925   4.23768716 
20.235    18.178452   4.26361958 
 20.24    17.408281   4.17232321 
20.245   17.5467366   4.18888249 
 20.25   17.5447402   4.18864419 
20.255   17.7820071   4.21687172 
 20.26     17.86453   4.22664524 
20.265   17.9300397   4.23438776 
 20.27    18.485021   4.29942101 
20.275   17.0633268   4.13077799 
 20.28   17.5612525   4.19061481 
20.285   17.7325429    4.2110026 
 20.29   18.3147972   4.27957909 
20.295   17.8608853   4.22621407 
  20.3   17.9425553   4.23586535 
20.305   17.6664278   4.20314499 
 20.31   18.3433955   4.28291904 
20.315   17.7264537   4.21027953 
 20.32   17.8439758   4.22421304 
20.325   17.1831706   4.14525881 
 20.33   17.7429183   4.21223436 
20.335   18.8269906   4.33900802 
 20.34   18.2083724   4.26712695 
20.345   17.6991889    4.2070404 
 20.35   18.0471671   4.24819575 
20.355   17.7626886   4.21458048 
 20.36   17.9246587   4.23375232 
20.365   17.6610431   4.20250439 
 20.37   18.0077708   4.24355639 
20.375   17.5476745   4.18899445 
 20.38   18.0201621   4.24501615 
20.385   18.3697979   4.28600022 
 20.39   17.7601936   4.21428447 
20.395   18.2329234   4.27000274 
  20.4   17.7569733   4.21390238 
20.405    18.268902   4.27421361 
 20.41   18.4189262   4.29172765 
20.415   18.4478789   4.29509941 
 20.42   18.2656275   4.27383054 
20.425   18.8357138   4.34001311 
 20.43   18.5299777   4.30464606 
20.435   19.0013929   4.35905871 
 20.44   18.5199566   4.30348192 
20.445     18.73728   4.32865799 
 20.45   18.5072413   4.30200434 
20.455   19.8461556   4.45490242 
 20.46   19.2931665   4.39239872 
20.465   19.2485937   4.38732193 
 20.47   20.4902383   4.52661444 
20.475   20.5582767   4.53412358 
 20.48   21.7265388   4.66117354 
20.485   22.6528501   4.75950104 
 20.49   22.5930831   4.75321818 
20.495   24.2920116   4.92869269 
  20.5   26.8198516   5.17878862 
20.505   27.4179839   5.23621847 
 20.51   31.1300191    5.5794282 
20.515   35.1700992   5.93043836 
 20.52   41.1039961   6.41123983 
20.525   48.2261694   6.94450642 
 20.53   55.9091325   7.47724097 
20.535    65.815158   8.11265419 
 20.54   77.0580355   8.77827064 
20.545   85.0635917   9.22299256 
 20.55   91.5566252   9.56852262 
20.555   96.0909497   9.80259913 
 20.56   98.1324958   9.90618472 
20.565   91.0463533   9.54182128 
 20.57   80.0435959   8.94670866 
20.575   72.1157923   8.49210176 
 20.58   58.4856919   7.64759387 
20.585   50.7244375   7.12210906 
 20.59   43.8236227   6.61994129 
20.595   35.9420423   5.99516824 
  20.6   33.4433442   5.78302206 
20.605   29.3853549   5.42082603 
 20.61   26.3492922   5.13315616 
20.615   25.2408706   5.02402932 
 20.62   23.4341557   4.84088378 
20.625   21.5475207   4.64193071 
 20.63   21.4916418   4.63590788 
20.635   20.5353047   4.53158964 
 20.64   20.4694284   4.52431524 
20.645   20.2460711   4.49956343 
 20.65   19.0964033   4.36994317 
20.655   19.0508291   4.36472555 
 20.66   18.7089339   4.32538252 
20.665   18.5786891   4.31030035 
 20.67   17.9895157   4.24140492 
20.675   18.5865543   4.31121263 
 20.68   17.8226191   4.22168439 
20.685   17.9696076   4.23905739 
 20.69   18.6698758   4.32086517 
20.695   18.4356307   4.29367334 
  20.7   17.4745625   4.18025866 
20.705   17.6764884   4.20434162 
 20.71   17.5389006   4.18794706 
20.715   17.9558226   4.23743113 
 20.72   17.4257204   4.17441258 
20.725    17.858806   4.22596805 
 20.73   18.2888055    4.2765413 
20.735   16.7086034   4.08761586 
 20.74   17.4786784   4.18075094 
20.745   18.0654687   4.25034925 
 20.75   17.0170505   4.12517279 
20.755   17.4090196   4.17241173 
 20.76   17.5095856   4.18444568 
20.765   17.2378677   4.15185111 
 20.77    17.609928   4.19641847 
20.775   17.1211654   4.13777301 
 20.78   17.5046884   4.18386047 
20.785   17.3882992   4.16992796 
 20.79   17.3964808   4.17090887 
20.795   17.4489662   4.17719597 
  20.8     16.91527   4.11281777 
20.805   17.2403561   4.15215078 
 20.81   17.4151174   4.17314239 
20.815   17.0049548   4.12370644 
 20.82   17.3197347   4.16169853 
20.825    17.311275   4.16068204 
 20.83   17.2084214   4.14830344 
20.835   17.6963039   4.20669751 
 20.84   17.2605067   4.15457659 
20.845   17.3085536   4.16035499 
 20.85   16.8667891   4.10691966 
20.855   17.4058175   4.17202798 
 20.86     16.45022   4.05588708 
20.865   17.1174319   4.13732183 
 20.87   17.0682213   4.13137039 
20.875   17.3355025    4.1635925 
 20.88   17.5416622   4.18827676 
20.885   17.0753827   4.13223701 
 20.89   16.7082127   4.08756806 
20.895   16.8098002   4.09997564 
  20.9   17.1958505   4.14678798 
20.905   16.5498383   4.06814925 
 20.91   17.6374105   4.19969171 
20.915   16.7124072   4.08808111 
 20.92   17.2525693   4.15362123 
20.925   17.2941302   4.15862119 
 20.93   17.2660401   4.15524248 
20.935   16.7254876   4.08968062 
 20.94    16.418556   4.05198173 
20.945   16.6807621   4.08420886 
 20.95   17.0549123   4.12975935 
20.955   17.2455391   4.15277487 
 20.96   17.3602097   4.16655849 
20.965   17.0783857   4.13260035 
 20.97   16.9137601    4.1126342 
20.975    16.626308     4.077537 
 20.98   17.3982506   4.17112103 
20.985   17.4686526   4.17955172 
 20.99   16.8291431   4.10233386 
20.995   16.6262622   4.07753138 
  21.0   16.7208341   4.08911165 
21.005    16.736692   4.09105023 
 21.01   16.5880649   4.07284482 
21.015   17.3751177   4.16834712 
 21.02    16.570345   4.07066887 
21.025   17.3116925   4.16073221 
 21.03   16.1540592   4.01921126 
21.035   16.5574595   4.06908583 
 21.04   16.4549976   4.05647601 
21.045   16.9711805   4.11960927 
 21.05   16.5698235   4.07060481 
21.055    17.126504   4.13841806 
 21.06   17.3069753    4.1601653 
21.065   16.4001223   4.04970644 
 21.07   16.5786995   4.07169491 
21.075   16.5679266    4.0703718 
 21.08   16.3188716   4.03966231 
21.085   16.7157232   4.08848667 
 21.09   16.8262596   4.10198239 
21.095   16.8137652   4.10045914 
  21.1   16.8935634   4.11017802 
21.105   16.5427539   4.06727844 
 21.11   17.2125451   4.14880044 
21.115   17.0162826   4.12507971 
 21.12   17.0045909   4.12366232 
21.125   16.6452532   4.07985946 
 21.13   17.4620555   4.17876244 
21.135   17.1051734   4.13584011 
 21.14   17.1328855   4.13918899 
21.145   17.1139218    4.1368976 
 21.15    16.965378   4.11890496 
21.155   16.5744562   4.07117381 
 21.16   16.9541499   4.11754173 
21.165   16.8022237   4.09905156 
 21.17    16.875964   4.10803651 
21.175   17.5596261   4.19042076 
 21.18   17.1590321   4.14234621 
21.185   16.9177331    4.1131172 
 21.19   16.3153957   4.03923207 
21.195   16.5195005   4.06441884 
  21.2   16.4123928   4.05122115 
21.205   16.7253861   4.08966821 
 21.21   16.5846618   4.07242702 
21.215   16.9624323   4.11854735 
 21.22   16.9821126   4.12093589 
21.225   17.1861526   4.14561849 
 21.23   16.9479431   4.11678796 
21.235   16.2965798   4.03690225 
 21.24   17.1010052   4.13533617 
21.245   17.0482695   4.12895501 
 21.25   16.5018718    4.0622496 
21.255    17.000887   4.12321319 
 21.26   16.9977323   4.12283062 
21.265   16.5693663   4.07054865 
 21.27     15.89931   3.98739388 
21.275    16.685832   4.08482949 
 21.28   16.5162704   4.06402146 
21.285   16.7269883   4.08986409 
 21.29   16.4684268   4.05813095 
21.295   16.8569703   4.10572409 
  21.3   16.3829667   4.04758777 
21.305   16.9061787   4.11171239 
 21.31   16.8447424   4.10423469 
21.315   16.9069395    4.1118049 
 21.32   17.0640518   4.13086574 
21.325   17.3049254   4.15991891 
 21.33    17.098302   4.13500931 
21.335   16.7865987   4.09714519 
 21.34   16.4933876    4.0612052 
21.345   16.5824989   4.07216145 
 21.35   16.4230907   4.05254126 
21.355   16.3945909   4.04902345 
 21.36   16.2909272   4.03620208 
21.365   16.5829322   4.07221465 
 21.37   16.6788929   4.08398003 
21.375   15.9729727   3.99662016 
 21.38   16.5568119   4.06900626 
21.385   16.4708543   4.05843003 
 21.39   16.9654633   4.11891531 
21.395   16.3270331   4.04067236 
  21.4   16.2177308   4.02712438 
21.405   16.4992782   4.06193035 
 21.41   16.7520212   4.09292331 
21.415   16.7008787   4.08667086 
 21.42   15.8344206   3.97924875 
21.425    16.265505   4.03305158 
 21.43   16.0899885   4.01123279 
21.435    15.771464   3.97133026 
 21.44    16.211947   4.02640622 
21.445   16.6858521   4.08483195 
 21.45   16.9474679   4.11673024 
21.455   16.8124542   4.10029928 
 21.46   17.0130817   4.12469171 
21.465   16.2169174   4.02702339 
 21.47   16.1778452   4.02216922 
21.475   16.6184542   4.07657382 
 21.48   16.6265358   4.07756493 
21.485   16.5795819   4.07180328 
 21.49   17.2526226   4.15362765 
21.495   16.3500512   4.04351966 
  21.5   16.1283362   4.01600998 
21.505    16.546458   4.06773377 
 21.51   16.4241478   4.05267169 
21.515   17.2498627    4.1532954 
 21.52   16.4954098   4.06145415 
21.525   16.6888068   4.08519361 
 21.53   16.5755992   4.07131419 
21.535    16.556228    4.0689345 
 21.54   16.2428855   4.03024634 
21.545   16.2484192    4.0309328 
 21.55   16.8615791   4.10628531 
21.555   16.0999317   4.01247201 
 21.56     15.98974    3.9987173 
21.565    15.443835    3.9298645 
 21.57   16.0655083   4.00818017 
21.575   16.5407972   4.06703789 
 21.58   15.7372894   3.96702526 
21.585   16.3702116   4.04601181 
 21.59   15.3701775    3.9204818 
21.595   15.9377188   3.99220726 
  21.6   16.3335098   4.04147372 
21.605   15.9196336   3.98994156 
 21.61   16.3853479   4.04788191 
21.615   16.2462417   4.03066268 
 21.62   16.2414283   4.03006554 
21.625   15.9274451   3.99092033 
 21.63   16.6816783   4.08432103 
21.635   16.1272866   4.01587931 
 21.64    16.445211   4.05526953 
21.645   16.1812564   4.02259324 
 21.65   15.8553725   3.98188053 
21.655    16.114384   4.01427254 
 21.66    16.537548   4.06663841 
21.665   15.7727414   3.97149108 
 21.67   16.6449826   4.07982629 
21.675   16.6926258     4.085661 
 21.68   15.7304265   3.96616017 
21.685   15.9154079   3.98941198 
 21.69   16.6523997   4.08073519 
21.695   16.2705076   4.03367173 
  21.7   16.0335543   4.00419209 
21.705   15.9017025   3.98769388 
 21.71    15.828823   3.97854533 
21.715   15.8360388   3.97945207 
 21.72   15.7661778   3.97066465 
21.725   16.2207181   4.02749527 
 21.73   15.5333885     3.941242 
21.735   15.9864225   3.99830246 
 21.74   16.1995653   4.02486835 
21.745   16.1779098   4.02217725 
 21.75   16.0186438    4.0023298 
21.755   16.1019014   4.01271745 
 21.76   16.1268015   4.01581891 
21.765   15.4816096   3.93466766 
 21.77   16.2578136   4.03209792 
21.775   16.0301228   4.00376359 
 21.78   15.7773561   3.97207201 
21.785   16.3561278   4.04427098 
 21.79   16.6500497   4.08044724 
21.795   16.1805113   4.02250063 
  21.8   16.2748561   4.03421072 
21.805   15.5305056   3.94087625 
 21.81    15.968025   3.99600112 
21.815   15.9216375   3.99019267 
 21.82   15.9004381   3.98753534 
21.825   16.1121788   4.01399786 
 21.83   15.6187121   3.95205163 
21.835   15.9803178   3.99753897 
 21.84   16.0246793   4.00308372 
21.845   15.5812391   3.94730783 
 21.85    15.818375   3.97723207 
21.855   15.8911417   3.98636949 
 21.86    15.903441   3.98791186 
21.865   16.2765681   4.03442289 
 21.87    16.117621    4.0146757 
21.875   16.0839436   4.01047922 
 21.88   16.2746201   4.03418146 
21.885   16.1914263   4.02385715 
 21.89   16.0534904   4.00668072 
21.895    16.272742   4.03394869 
  21.9   15.7991727   3.97481732 
21.905   16.1193148   4.01488665 
 21.91   15.8587193   3.98230075 
21.915   15.4182887   3.92661287 
 21.92   15.1930646   3.89782818 
21.925   15.9764822   3.99705919 
 21.93   16.0848861   4.01059672 
21.935   15.8014426   3.97510284 
 21.94   16.3520852   4.04377116 
21.945   15.8117201   3.97639537 
 21.95   15.8036145   3.97537602 
21.955    15.709809   3.96356014 
 21.96   15.1704265   3.89492317 
21.965   15.3709978   3.92058641 
 21.97   15.8547357   3.98180056 
21.975   16.0404342   4.00505108 
 21.98   16.0072766   4.00090947 
21.985   15.9443737   3.99304066 
 21.99   15.8522978   3.98149442 
21.995   15.9269831   3.99086245 
  22.0   15.4347901   3.92871354 
22.005   15.9756085    3.9969499 
 22.01   16.0665562   4.00831089 
22.015   16.0167624   4.00209475 
 22.02   14.9433225   3.86565939 
22.025   15.7157652   3.96431144 
 22.03   15.2229687    3.9016623 
22.035   15.4095139   3.92549537 
 22.04   15.0348785   3.87748353 
22.045   15.3245357   3.91465653 
 22.05   15.7934168   3.97409321 
22.055   15.8581969   3.98223517 
 22.06   15.9478681    3.9934782 
22.065   16.0772735   4.00964756 
 22.07   16.0364104   4.00454872 
22.075   15.8803846   3.98502003 
 22.08   15.3583774   3.91897657 
22.085   15.5310453   3.94094472 
 22.09   16.0163634    4.0020449 
22.095   14.8117583   3.84860472 
  22.1    15.593058   3.94880463 
22.105   16.0602062    4.0075187 
 22.11   15.8897617   3.98619639 
22.115   15.8262952   3.97822765 
 22.12   15.7530369   3.96900956 
22.125   15.6399993   3.95474389 
 22.13   15.7731401   3.97154127 
22.135   15.6416285   3.95494987 
 22.14   15.3922916   3.92330111 
22.145   15.7574069   3.96956004 
 22.15   15.2226303   3.90161893 
22.155   16.1625392   4.02026606 
 22.16   15.4195785   3.92677711 
22.165   16.1444341    4.0180137 
 22.17   15.1014446   3.88605772 
22.175   15.4280206   3.92785191 
 22.18   15.5815989   3.94735341 
22.185   14.9994076   3.87290687 
 22.19   15.7762296   3.97193021 
22.195   15.7576778   3.96959416 
  22.2    15.348389     3.917702 
22.205    15.331909   3.91559817 
 22.21   15.2926533   3.91058222 
22.215   15.6125104   3.95126693 
 22.22   15.5039969   3.93751151 
22.225   15.6375764   3.95443756 
 22.23   15.4498673   3.93063192 
22.235   15.7144844   3.96414989 
 22.24   15.3500692   3.91791644 
22.245   15.3722574   3.92074704 
 22.25   15.5567334   3.94420251 
22.255   15.3430168   3.91701631 
 22.26   15.6924048   3.96136401 
22.265   15.6825208   3.96011626 
 22.27   15.1346732   3.89033073 
22.275   15.4466278   3.93021982 
 22.28   15.2163307   3.90081154 
22.285   15.7789009   3.97226647 
 22.29   15.3487893    3.9177531 
22.295   15.6198852   3.95220005 
  22.3    15.202067   3.89898282 
22.305   15.1940273   3.89795168 
 22.31   15.4590197   3.93179599 
22.315   15.0906252   3.88466539 
 22.32   15.9698767   3.99623281 
22.325   15.6542293    3.9565426 
 22.33   15.7552757   3.96929158 
22.335   15.6088852   3.95080817 
 22.34   15.2876361   3.90994068 
22.345    15.644889   3.95536206 
 22.35   15.5728274   3.94624219 
22.355   16.1610587   4.02008193 
 22.36   16.0007307   4.00009134 
22.365   15.6361757   3.95426045 
 22.37   15.5489929   3.94322113 
22.375   15.0709822   3.88213629 
 22.38   15.0406083   3.87822231 
22.385   14.7160742   3.83615356 
 22.39   15.8360535   3.97945392 
22.395   15.0492456   3.87933572 
  22.4   14.6594676   3.82876841 
22.405   15.7251793   3.96549862 
 22.41   15.4149044   3.92618191 
22.415   15.2744386   3.90825263 
 22.42   15.1934357    3.8978758 
22.425   15.4746915   3.93378844 
 22.43   15.4607509   3.93201613 
22.435   15.3638314   3.91967236 
 22.44   14.7691211   3.84306142 
22.445    14.780831   3.84458464 
 22.45   15.5063844   3.93781468 
22.455   14.9758336   3.86986222 
 22.46   15.5218841   3.93978224 
22.465   16.0773476    4.0096568 
 22.47   15.2373573   3.90350577 
22.475    15.936327   3.99203295 
 22.48   15.0474201   3.87910042 
22.485   15.1888699   3.89729008 
 22.49   14.9507397   3.86661864 
22.495     14.72327   3.83709135 
  22.5   14.9763329   3.86992673 
22.505   15.4304313   3.92815876 
 22.51     15.51864   3.93937051 
22.515   14.9578387   3.86753652 
 22.52   15.2116727   3.90021445 
22.525   14.7810193   3.84460912 
 22.53    14.925677   3.86337637 
22.535   14.5728492   3.81744014 
 22.54    15.261159   3.90655334 
22.545   15.6407908   3.95484397 
 22.55   15.8318308   3.97892332 
22.555   15.1370235   3.89063279 
 22.56   15.6304954   3.95354213 
22.565   15.5489207   3.94321198 
 22.57   16.3142724   4.03909301 
22.575   15.9571968   3.99464602 
 22.58    15.663656   3.95773369 
22.585    15.763323   3.97030515 
 22.59   15.4199456   3.92682385 
22.595   15.8514737   3.98139093 
  22.6   15.6788722   3.95965556 
22.605   15.7053246    3.9629944 
 22.61   15.1042688   3.88642108 
22.615   15.6446378   3.95533031 
 22.62    14.680425   3.83150427 
22.625   15.2391679   3.90373768 
 22.63   15.5116847   3.93848762 
22.635   15.9624347   3.99530157 
 22.64   15.2366066   3.90340962 
22.645   14.8908641   3.85886824 
 22.65   14.3301558   3.78551923 
22.655   15.5167339   3.93912857 
 22.66   15.0054784   3.87369054 
22.665   15.0612054   3.88087688 
 22.67   15.2636472   3.90687179 
22.675   14.6899242   3.83274369 
 22.68   14.9320021   3.86419488 
22.685   15.5331738   3.94121476 
 22.69   14.4778337   3.80497487 
22.695   15.6752723   3.95920097 
  22.7   15.2957433   3.91097728 
22.705   15.4666271   3.93276329 
 22.71   15.2680528   3.90743558 
22.715   15.1453221   3.89169913 
 22.72   15.0858018   3.88404451 
22.725      15.3534   3.91834149 
 22.73   14.8167215   3.84924947 
22.735   14.9675485   3.86879161 
 22.74   15.3953071    3.9236854 
22.745   14.6338159   3.82541709 
 22.75   15.1109839    3.8872849 
22.755   15.3685864   3.92027887 
 22.76   14.7039376   3.83457137 
22.765   14.8992632   3.85995637 
 22.77   15.6636063   3.95772742 
22.775   15.3458847   3.91738238 
 22.78   15.2269913   3.90217777 
22.785   15.0355789   3.87757384 
 22.79   15.6038978   3.95017693 
22.795    15.074951   3.88264742 
  22.8    15.921668   3.99019649 
22.805   14.5890497   3.81956146 
 22.81   15.7984182    3.9747224 
22.815   15.0768589    3.8828931 
 22.82   14.6206805   3.82369984 
22.825   14.7899769    3.8457739 
 22.83   14.8759922   3.85694078 
22.835   15.3387354   3.91646976 
 22.84   15.1983342    3.8985041 
22.845   14.8839191   3.85796826 
 22.85   15.3993755    3.9242038 
22.855   15.5946434   3.94900537 
 22.86   15.5508872   3.94346133 
22.865   15.3353748   3.91604071 
 22.87   15.2593779   3.90632537 
22.875   15.5595836    3.9445638 
 22.88   15.5777606   3.94686719 
22.885   15.5718774   3.94612182 
 22.89   15.1242572    3.8889918 
22.895   15.7076003   3.96328151 
  22.9   15.3443706   3.91718912 
22.905   15.4906309   3.93581388 
 22.91   15.3878683   3.92273734 
22.915   15.6378168   3.95446796 
 22.92   16.0852514   4.01064227 
22.925   15.2278236    3.9022844 
 22.93   15.1179957   3.88818669 
22.935    15.368594   3.92027983 
 22.94   15.5533099   3.94376849 
22.945   15.7115895   3.96378475 
 22.95   16.2785314   4.03466621 
22.955    15.354272   3.91845275 
 22.96   16.3798602     4.047204 
22.965   16.0579275   4.00723439 
 22.97   16.6443212   4.07974524 
22.975   15.9670708   3.99588173 
 22.98   16.2295427   4.02859065 
22.985   16.1549898   4.01932703 
 22.99    16.117664   4.01468106 
22.995   16.0648081   4.00809283 
  23.0   16.6412834   4.07937292 
23.005   16.8854643   4.10919266 
 23.01   16.6700048   4.08289172 
23.015   15.9376108   3.99219373 
 23.02   16.5579091   4.06914108 
23.025   17.2230796   4.15006983 
 23.03   17.3697273   4.16770048 
23.035   17.6626814    4.2026993 
 23.04   17.1778877   4.14462154 
23.045   17.5787615   4.19270336 
 23.05   18.0279327   4.24593132 
23.055   18.5491484   4.30687223 
 23.06   18.1692001   4.26253447 
23.065   18.4300968   4.29302886 
 23.07    19.282456   4.39117934 
23.075   19.7920849   4.44882961 
 23.08    20.948761   4.57698164 
23.085   20.8735816    4.5687615 
 23.09   21.8695448   4.67648851 
23.095   23.1729461   4.81382863 
  23.1   23.4660388   4.84417576 
23.105   24.0587369   4.90497063 
 23.11   25.6054937   5.06018712 
23.115   27.1747171   5.21293747 
 23.12   28.9746539   5.38281097 
23.125   31.3076535   5.59532426 
 23.13   33.0675157   5.75043613 
23.135   37.4559844   6.12012944 
 23.14   41.3517639   6.43053372 
23.145   47.0617365   6.86015572 
 23.15   56.2866645    7.5024439 
23.155   62.5267331   7.90738472 
 23.16    75.413574   8.68409892 
23.165   98.4132717   9.92034635 
 23.17   112.656482   10.6139758 
23.175   148.634717   12.1915839 
 23.18   199.915693   14.1391546 
23.185   233.012201   15.2647372 
 23.19   317.900666   17.8297691 
23.195   390.248025   19.7546963 
  23.2   451.402828   21.2462427 
23.205   547.811606   23.4053756 
 23.21   590.611465   24.3024991 
23.215   618.290442   24.8654467 
 23.22   603.206969   24.5602722 
23.225    574.12992   23.9610083 
 23.23   499.039216   22.3391857 
23.235   394.449477   19.8607522 
 23.24   341.512514   18.4800572 
23.245   252.909633   15.9031328 
 23.25   179.833681   13.4102081 
23.255   158.347113   12.5836049 
 23.26   114.737626   10.7115651 
23.265   96.4444565   9.82061386 
 23.27   80.5055555   8.97248881 
23.275   63.0681889   7.94154827 
 23.28   55.8994464   7.47659323 
23.285     48.67935   6.97705884 
 23.29   42.0931484   6.48792327 
23.295   37.9780418    6.1626327 
  23.3   34.9395673   5.91097008 
23.305    30.445599   5.51775307 
 23.31   29.0131524   5.38638584 
23.315   27.3937044   5.23389954 
 23.32   25.3175343   5.03165324 
23.325   23.9894891   4.89790661 
 23.33   23.0211857   4.79803978 
23.335     22.37193   4.72989746 
 23.34   20.5507349   4.53329184 
23.345   20.3944547     4.516022 
 23.35   20.3061778   4.50623765 
23.355    19.773896   4.44678491 
 23.36   19.4827759   4.41392975 
23.365   18.6584798   4.31954625 
 23.37   17.6082625   4.19622003 
23.375   17.6834074   4.20516437 
 23.38   17.3081466   4.16030607 
23.385   17.0761173    4.1323259 
 23.39   17.2150158   4.14909819 
23.395    17.106981   4.13605863 
  23.4   17.4959763   4.18281918 
23.405   16.5784554   4.07166494 
 23.41    16.112549   4.01404397 
23.415   16.3810065   4.04734561 
 23.42   15.9272251   3.99089278 
23.425   15.8771054   3.98460856 
 23.43   15.9011125    3.9876199 
23.435   15.8308367    3.9787984 
 23.44   15.7521183   3.96889384 
23.445   15.3062867   3.91232498 
 23.45   15.6066443   3.95052457 
23.455    14.711266   3.83552683 
 23.46    15.663759    3.9577467 
23.465   15.4414016   3.92955489 
 23.47   15.7401953    3.9673915 
23.475   15.7045981   3.96290274 
 23.48   15.7496507   3.96858296 
23.485   15.6175809   3.95190852 
 23.49   15.6954243   3.96174511 
23.495   14.8566131   3.85442773 
  23.5   14.6890989   3.83263602 
23.505    14.983857   3.87089873 
 23.51   14.8896245   3.85870762 
23.515   15.1335207    3.8901826 
 23.52   14.7481039   3.84032602 
23.525   14.8460984   3.85306351 
 23.53   14.6386301   3.82604628 
23.535   14.9631308   3.86822062 
 23.54   14.9479737   3.86626095 
23.545   14.5161214   3.81000281 
 23.55   14.6981001   3.83381012 
23.555   15.0651199   3.88138118 
 23.56   14.7573415   3.84152854 
23.565   15.0125431   3.87460231 
 23.57   14.3552568   3.78883318 
23.575   14.4859916   3.80604671 
 23.58   15.0002434   3.87301477 
23.585    14.275604   3.77830703 
 23.59   14.5706128   3.81714721 
23.595   14.6148742   3.82294052 
  23.6   14.2781912   3.77864938 
23.605   14.3538819   3.78865173 
 23.61   14.5727618   3.81742869 
23.615   14.7531367   3.84098122 
 23.62   13.7470129   3.70769644 
23.625   14.1058748   3.75577886 
 23.63   14.7532837   3.84100036 
23.635   14.3942379    3.7939739 
 23.64   13.2964482   3.64642951 
23.645   14.0706252   3.75108321 
 23.65   14.2347244   3.77289338 
23.655   14.3370688   3.78643221 
 23.66    14.368066   3.79052318 
23.665   14.7246687    3.8372736 
 23.67   15.1070557    3.8867796 
23.675   14.3806264   3.79217964 
 23.68   14.1718737   3.76455492 
23.685   13.7584361   3.70923659 
 23.69   14.2220242   3.77120991 
23.695   13.9853962   3.73970537 
  23.7   14.7771018   3.84409961 
23.705   14.0982308   3.75476108 
 23.71   14.0200156   3.74433113 
23.715   14.3989458   3.79459429 
 23.72   14.2672161   3.77719686 
23.725   14.4789258   3.80511836 
 23.73    14.252274    3.7752184 
23.735   14.1811524   3.76578709 
 23.74   14.1930581   3.76736752 
23.745   14.1425003   3.76065158 
 23.75   14.3942439   3.79397468 
23.755   14.0251339   3.74501454 
 23.76   14.2729247   3.77795245 
23.765   13.4096901   3.66192437 
 23.77   14.3934041   3.79386401 
23.775   14.0655024   3.75040029 
 23.78   14.2663092   3.77707681 
23.785   14.0704366   3.75105806 
 23.79    14.171461    3.7645001 
23.795   14.2711408   3.77771635 
  23.8   14.5508196   3.81455366 
23.805   14.2766908   3.77845084 
 23.81   14.7563863   3.84140421 
23.815   14.4065636   3.79559793 
 23.82   13.7526862   3.70846144 
23.825   13.8947798   3.72757022 
 23.83   14.6716934   3.83036465 
23.835   13.9932551   3.74075595 
 23.84   13.9560409   3.73577849 
23.845   13.9362894   3.73313399 
 23.85   13.9950778   3.74099958 
23.855   14.0799344   3.75232386 
 23.86   13.9255455   3.73169472 
23.865   13.3647204   3.65577905 
 23.87   14.4374607   3.79966587 
23.875   14.4477276   3.80101666 
 23.88   13.8184912   3.71732313 
23.885   14.2198266   3.77091854 
 23.89   13.8465722   3.72109825 
23.895   13.4970635   3.67383498 
  23.9   13.7637852   3.70995757 
23.905   13.6865413   3.69953258 
 23.91    14.164325   3.76355218 
23.915   13.6237405   3.69103516 
 23.92   13.7261321   3.70487949 
23.925   13.7623752   3.70976754 
 23.93   14.3410945   3.78696376 
23.935   14.0514982    3.7485328 
 23.94   14.1235439   3.75813038 
23.945   13.9576578   3.73599489 
 23.95   13.6854343   3.69938296 
23.955   14.3724422    3.7911004 
 23.96   14.3425333   3.78715372 
23.965   13.9693664   3.73756156 
 23.97   13.6617098   3.69617503 
23.975   14.0370819   3.74660939 
 23.98   13.7746594   3.71142283 
23.985   14.3944481   3.79400159 
 23.99   14.0054887   3.74239077 
23.995   14.2629501   3.77663212 
  24.0   13.2863951   3.64505077 
24.005   13.8931113   3.72734641 
 24.01   13.4002361   3.66063329 
24.015   13.5644879   3.68299984 
 24.02   13.5727407   3.68412007 
24.025   13.7908137   3.71359849 
 24.03    13.796169   3.71431945 
24.035   13.6208343   3.69064144 
 24.04   13.7059941   3.70216073 
24.045   14.1918493    3.7672071 
 24.05   13.7875079   3.71315336 
24.055   13.6340286   3.69242856 
 24.06   13.6017976   3.68806149 
24.065   13.7727934   3.71117143 
 24.07   13.4254905   3.66408112 
24.075   13.5371861   3.67929152 
 24.08   13.4865923    3.6724096 
24.085   14.4666505   3.80350503 
 24.09   13.5279925   3.67804193 
24.095   14.2096233    3.7695654 
  24.1   13.1332938   3.62398866 
24.105    13.819467   3.71745437 
 24.11   13.4693128   3.67005625 
24.115   14.0080349   3.74273095 
 24.12   14.0647469   3.75029957 
24.125   13.8935811   3.72740943 
 24.13   14.2309707   3.77239588 
24.135   14.2796322   3.77884007 
 24.14   13.3575414   3.65479704 
24.145   14.2390785   3.77347036 
 24.15   13.8044722   3.71543702 
24.155   14.0289618   3.74552557 
 24.16   13.6923067    3.7003117 
24.165   13.5711927   3.68390997 
 24.17    13.723733    3.7045557 
24.175   13.9694367   3.73757097 
 24.18   14.0184442   3.74412128 
24.185   13.4457975   3.66685117 
 24.19   13.7030878    3.7017682 
24.195   14.3199368   3.78416924 
  24.2   13.6385113   3.69303552 
24.205   14.0392901   3.74690407 
 24.21   14.4145588   3.79665099 
24.215   13.8884334   3.72671885 
 24.22   14.0395608   3.74694019 
24.225   13.5369176   3.67925503 
 24.23   13.7458084   3.70753401 
24.235   14.2722591   3.77786436 
 24.24   13.9413954    3.7338178 
24.245   13.9023653   3.72858758 
 24.25   13.3222702   3.64996852 
24.255   13.0876481   3.61768546 
 24.26   13.2890702    3.6454177 
24.265   13.5692174   3.68364187 
 24.27   13.5644927    3.6830005 
24.275    13.577737    3.6847981 
 24.28   13.7643497   3.71003365 
24.285   13.8953254   3.72764341 
 24.29   13.6669241   3.69688031 
24.295    13.886686   3.72648441 
  24.3   13.7325382   3.70574395 
24.305   14.2332986   3.77270442 
 24.31   13.9795155   3.73891903 
24.315   14.0382549   3.74676593 
 24.32   13.6871654   3.69961693 
24.325   13.7321172   3.70568714 
 24.33   13.3731721    3.6569348 
24.335   13.6682928   3.69706544 
 24.34   13.3203725   3.64970855 
24.345     14.18652    3.7664997 
 24.35   13.2461969   3.63953251 
24.355   13.3996265   3.66055003 
 24.36   13.5711596   3.68390548 
24.365   13.3225169   3.65000232 
 24.37   13.6267498   3.69144278 
24.375   13.7482066   3.70785741 
 24.38   13.7525325   3.70844071 
24.385   13.7380015   3.70648102 
 24.39    14.038232   3.74676287 
24.395   13.6833606   3.69910267 
  24.4   14.2965008   3.78107138 
24.405   13.5714472   3.68394451 
 24.41   13.5436264   3.68016662 
24.415   13.2342758   3.63789442 
 24.42   13.6557883   3.69537391 
24.425   13.7006587   3.70144009 
 24.43   14.0291759   3.74555415 
24.435   13.5066775    3.6751432 
 24.44   13.7319528   3.70566496 
24.445   13.6937813   3.70051095 
 24.45   13.4822348   3.67181628 
24.455   13.5337568   3.67882547 
 24.46   14.1323113   3.75929664 
24.465    13.330651   3.65111641 
 24.47   14.3590047   3.78932774 
24.475   14.1940547   3.76749979 
 24.48   13.7414005   3.70693951 
24.485   13.7653873   3.71017348 
 24.49    14.063624   3.75014987 
24.495   13.5057647   3.67501901 
  24.5   13.9246319    3.7315723 
24.505   13.7038288   3.70186828 
 24.51   13.7459725   3.70755613 
24.515   13.2606774   3.64152131 
 24.52   13.6109976   3.68930855 
24.525   13.7278346   3.70510925 
 24.53   13.8026937   3.71519766 
24.535   13.1319841   3.62380795 
 24.54   13.6380222    3.6929693 
24.545   13.3018787   3.64717406 
 24.55   13.4729052   3.67054563 
24.555   13.9593675   3.73622369 
 24.56   13.1761987    3.6299034 
24.565   14.2638018   3.77674487 
 24.57   14.3036657   3.78201873 
24.575    13.637349   3.69287815 
 24.58   13.8929567   3.72732568 
24.585   13.6300561   3.69189059 
 24.59   14.3483053   3.78791569 
24.595   13.6963416   3.70085688 
  24.6    14.131756    3.7592228 
24.605   13.3404428   3.65245709 
 24.61   13.9401209   3.73364714 
24.615   13.9688519   3.73749273 
 24.62   13.3009573   3.64704775 
24.625   13.4657857   3.66957568 
 24.63   13.5775768   3.68477635 
24.635   13.7958651   3.71427854 
 24.64   14.0687486   3.75083306 
24.645   14.0970219    3.7546001 
 24.65    13.738772   3.70658495 
24.655   14.1428426   3.76069709 
 24.66   13.3285511   3.65082883 
24.665   14.0934414   3.75412325 
 24.67   13.5129515   3.67599667 
24.675     14.15521   3.76234102 
 24.68    13.680816   3.69875871 
24.685   14.1286923   3.75881528 
 24.69   13.5477605   3.68072826 
24.695   13.7996424     3.714787 
  24.7   14.1557848   3.76241741 
24.705   13.5067657    3.6751552 
 24.71   13.9918293   3.74056537 
24.715   13.9280218    3.7320265 
 24.72   13.8159418    3.7169802 
24.725   14.1864423   3.76648939 
 24.73   13.4583735   3.66856559 
24.735   13.8975484   3.72794158 
 24.74   14.2501374   3.77493542 
24.745   13.6210707   3.69067347 
 24.75   14.1469334   3.76124094 
24.755   13.5629749   3.68279444 
 24.76    13.448353   3.66719961 
24.765   14.3863088   3.79292879 
 24.77   14.2917456   3.78044251 
24.775    14.009539   3.74293187 
 24.78   14.1095789   3.75627195 
24.785   14.1750155   3.76497217 
 24.79   14.1491788   3.76153942 
24.795   14.0524922   3.74866539 
  24.8   14.1229561   3.75805217 
24.805    14.305699   3.78228753 
 24.81   13.7832744   3.71258326 
24.815   14.2939505   3.78073413 
 24.82   14.1440286   3.76085477 
24.825    14.193487   3.76742446 
 24.83   14.0868521   3.75324554 
24.835   14.3039556   3.78205706 
 24.84    14.395859   3.79418753 
24.845   14.2600989   3.77625461 
 24.85    14.873476   3.85661457 
24.855   14.1472216   3.76127925 
 24.86   14.4176707   3.79706079 
24.865   14.4745331   3.80454112 
 24.87   14.7480041   3.84031302 
24.875   14.8423799   3.85258094 
 24.88   15.1583849   3.89337705 
24.885   14.9620366   3.86807918 
 24.89   14.7081573   3.83512155 
24.895   14.8450267   3.85292443 
  24.9   15.2695919   3.90763252 
24.905   15.0338347   3.87734892 
 24.91   15.4529645   3.93102588 
24.915   15.2924847   3.91056066 
 24.92    14.913678   3.86182315 
24.925   14.6467646   3.82710917 
 24.93   15.7680695   3.97090286 
24.935   14.9317761   3.86416564 
 24.94   15.0855781   3.88401572 
24.945   16.2984987   4.03713992 
 24.95   15.6148007   3.95155674 
24.955   15.7675005   3.97083121 
 24.96   16.1764084    4.0219906 
24.965   16.1053547   4.01314773 
 24.97   16.8542354   4.10539102 
24.975   16.5836375   4.07230126 
 24.98   15.8091283   3.97606946 
24.985   16.9686915   4.11930717 
 24.99   17.0747401   4.13215925 
24.995   16.5188052    4.0643333 
  25.0   17.9870407   4.24111314 
25.005    18.095967   4.25393547 
 25.01   18.0514944   4.24870503 
25.015   17.8664432   4.22687156 
 25.02   19.4196374   4.40677177 
25.025   18.2809894   4.27562737 
 25.03   19.5541543   4.42200795 
25.035   19.4271158    4.4076202 
 25.04   20.5159525   4.52945388 
25.045   21.1222504   4.59589495 
 25.05   20.4571448   4.52295752 
25.055    21.582442   4.64569069 
 25.06   22.3881299   4.73160966 
25.065   23.6365811   4.86174671 
 25.07   23.7546384   4.87387304 
25.075   24.8597249   4.98595276 
 25.08   25.7854161   5.07793424 
25.085   27.1666533   5.21216398 
 25.09   28.4980824   5.33835953 
25.095   31.2182297   5.58732759 
  25.1   32.1896922   5.67359605 
25.105   35.5351528   5.96113687 
 25.11   38.4356987   6.19965311 
25.115   40.4042919   6.35643704 
 25.12   46.0875153   6.78877863 
25.125   46.8343902   6.84356561 
 25.13   52.4213023   7.24025568 
25.135   59.8099651   7.73369027 
 25.14    66.014983   8.12496049 
25.145   77.5611479   8.80688071 
 25.15    87.949902   9.37816091 
25.155   101.682001   10.0837493 
 25.16   126.928708   11.2662642 
25.165   143.691895   11.9871554 
 25.17   181.293336   13.4645214 
25.175   231.933612   15.2293668 
 25.18   272.975252   16.5219627 
25.185   353.384711   18.7985295 
 25.19    469.99891   21.6794582 
25.195   555.584989   23.5708504 
  25.2   738.415716   27.1738057 
25.205   900.093668   30.0015611 
 25.21   1041.09838   32.2660561 
25.215   1232.87317   35.1122937 
 25.22   1323.97153   36.3864196 
25.225   1396.82035   37.3740599 
 25.23   1364.49047   36.9390101 
25.235    1294.2747   35.9760295 
 25.24   1140.55288   33.7720725 
25.245      920.283   30.3361665 
 25.25   797.314164    28.236752 
25.255   606.703312   24.6313482 
 25.26   450.687057   21.2293914 
25.265   383.046677   19.5715783 
 25.27   282.527708   16.8085606 
25.275   235.664956   15.3513829 
 25.28   189.587833   13.7690898 
25.285   152.332018   12.3422858 
 25.29   129.944916   11.3993384 
25.295   108.817806   10.4315773 
  25.3   90.1362454   9.49401103 
25.305   80.2622626   8.95892084 
 25.31   67.7828718   8.23303539 
25.315   59.3768683   7.70563873 
 25.32   55.1727903   7.42783887 
25.325   46.9729602   6.85368224 
 25.33   43.1323296   6.56752081 
25.335   40.7342545   6.38233926 
 25.34   36.8257505   6.06842241 
25.345   34.8912407   5.90688079 
 25.35   32.0564628    5.6618427 
25.355   29.2191858   5.40547739 
 25.36   29.5527257   5.43624187 
25.365   27.9813373   5.28973887 
 25.37   25.2055483   5.02051276 
25.375   24.6475473   4.96462962 
 25.38   23.9715615   4.89607614 
25.385   23.0900329   4.80520894 
 25.39   23.3803049   4.83531849 
25.395   20.7081006   4.55061541 
  25.4   21.1396279   4.59778511 
25.405   20.2024558    4.4947142 
 25.41   19.6677669   4.43483561 
25.415   18.9877597   4.35749466 
 25.42   18.8113689    4.3372075 
25.425   18.3863161   4.28792679 
 25.43   17.6823976    4.2050443 
25.435   18.2958437    4.2773641 
 25.44   17.4498904   4.17730659 
25.445   17.3983048   4.17112752 
 25.45   16.8882846   4.10953582 
25.455   16.2979722   4.03707471 
 25.46   16.9263976   4.11417034 
25.465   16.2614309   4.03254645 
 25.47   16.0362379   4.00452718 
25.475   16.3829639   4.04758741 
 25.48   16.2565289    4.0319386 
25.485   15.8014447    3.9751031 
 25.49   15.6045617   3.95026096 
25.495   14.7503808   3.84062245 
  25.5   15.8633599   3.98288337 
25.505   14.8875776   3.85844237 
 25.51   15.2351685   3.90322539 
25.515    15.713178   3.96398512 
 25.52   15.2361483    3.9033509 
25.525   14.8770411   3.85707675 
 25.53   14.4179943   3.79710341 
25.535   14.5114082   3.80938423 
 25.54   14.6712359   3.83030494 
25.545   14.1518373   3.76189278 
 25.55   14.6608482   3.82894871 
25.555   14.6651187   3.82950632 
 25.56   14.0756218   3.75174916 
25.565   14.5315715   3.81202984 
 25.57   14.0880074   3.75339944 
25.575   14.5911241     3.819833 
 25.58   13.7895795   3.71343231 
25.585   13.7629132   3.70984006 
 25.59   14.2588681   3.77609164 
25.595     13.97498   3.73831246 
  25.6   13.9372883   3.73326777 
25.605   13.6941492   3.70056065 
 25.61   13.4419935   3.66633243 
25.615   13.9798569   3.73896469 
 25.62   13.9198056   3.73092557 
25.625   14.4429187   3.80038402 
 25.63   13.7226141   3.70440469 
25.635   13.9372924   3.73326832 
 25.64   13.3061791   3.64776357 
25.645   13.6607539   3.69604571 
 25.65   13.9250665   3.73163054 
25.655   13.2879202   3.64525997 
 25.66   13.9625336   3.73664738 
25.665   13.2969422   3.64649725 
 25.67   13.6133904   3.68963283 
25.675   13.5340223   3.67886155 
 25.68   13.3443687   3.65299448 
25.685   13.0061699   3.60640678 
 25.69   13.7236421   3.70454344 
25.695   13.1688386   3.62888944 
  25.7   13.5559885    3.6818458 
25.705   13.3124723   3.64862608 
 25.71    13.608569    3.6889794 
25.715    13.196153   3.63265096 
 25.72   13.0100708   3.60694757 
25.725   13.1085359   3.62057121 
 25.73   13.1405365   3.62498779 
25.735   14.1250657   3.75833283 
 25.74   13.2874641    3.6451974 
25.745   13.2526914   3.64042461 
 25.75   13.2724514   3.64313757 
25.755    13.807478   3.71584149 
 25.76   12.6307578   3.55397775 
25.765   12.8108692   3.57922746 
 25.77   13.4977202   3.67392435 
25.775   13.2512993   3.64023341 
 25.78   12.6064507   3.55055639 
25.785   12.9360991    3.5966789 
 25.79   12.7546928   3.57137128 
25.795   12.4835783   3.53321077 
  25.8   13.3979266   3.66031783 
25.805    13.046938   3.61205454 
 25.81   13.3824526   3.65820347 
25.815   12.9221313   3.59473661 
 25.82   13.0042042   3.60613424 
25.825   13.3597402   3.65509784 
 25.83   13.0384407    3.6108781 
25.835   12.5007106    3.5356344 
 25.84   12.8068789   3.57866999 
25.845   13.0265996   3.60923809 
 25.85   12.6950105   3.56300582 
25.855   13.1946603    3.6324455 
 25.86    12.864512   3.58671326 
25.865   12.6237708   3.55299463 
 25.87   12.5099952   3.53694716 
25.875   13.5197226   3.67691754 
 25.88   12.4465798   3.52797106 
25.885    12.904225   3.59224512 
 25.89    12.824726   3.58116266 
25.895      12.8133   3.57956701 
  25.9   12.8513677   3.58488043 
25.905   13.0383935   3.61087157 
 25.91   13.0555143   3.61324152 
25.915   13.1241826   3.62273137 
 25.92   12.9522738   3.59892675 
25.925   12.6898182   3.56227711 
 25.93   13.0244487   3.60894011 
25.935   13.0323239   3.61003101 
 25.94   12.5292359   3.53966607 
25.945    12.653329   3.55715181 
 25.95   12.7972857   3.57732941 
25.955   13.5955654   3.68721648 
 25.96    12.650188   3.55671028 
25.965   12.7668066   3.57306684 
 25.97   12.5662299   3.54488786 
25.975   12.3574039   3.51530993 
 25.98   12.2900675   3.50571926 
25.985   12.8328632    3.5822986 
 25.99     13.09256   3.61836427 
25.995   12.5185502   3.53815633 
  26.0   13.3384487    3.6521841 
26.005   12.7754083   3.57427031 
 26.01   13.2395036   3.63861287 
26.015   12.5653194   3.54475942 
 26.02   12.8909374   3.59039516 
26.025   12.9362097   3.59669428 
 26.03   12.7572774   3.57173311 
26.035   13.2698586   3.64278172 
 26.04   12.8007555   3.57781434 
26.045   12.7316811   3.56814813 
 26.05   12.7419156   3.56958199 
26.055   13.2566679   3.64097074 
 26.06   12.8731769   3.58792097 
26.065   13.0604612   3.61392601 
 26.07   12.4130105   3.52321025 
26.075   13.0501734   3.61250237 
 26.08    12.755971   3.57155022 
26.085   12.7525097   3.57106562 
 26.09   12.9140973   3.59361897 
26.095   13.0544785   3.61309818 
  26.1   12.6501435   3.55670403 
26.105   13.2370571   3.63827666 
 26.11   13.8643375   3.72348459 
26.115   13.0411103   3.61124775 
 26.12   13.6241203    3.6910866 
26.125   14.0374163   3.74665401 
 26.13   13.6404213    3.6932941 
26.135   14.2710593   3.77770557 
 26.14   14.8342769   3.85152917 
26.145   15.0690831    3.8818917 
 26.15   15.2470064   3.90474153 
26.155   16.6062763   4.07507991 
 26.16   17.2124577    4.1487899 
26.165   18.0797184   4.25202521 
 26.17    19.893867   4.46025414 
26.175   20.6127499   4.54012664 
 26.18   21.3219989     4.617575 
26.185   23.2104826   4.81772587 
 26.19   23.8446224   4.88309558 
26.195   23.7419756   4.87257382 
  26.2   24.1915468    4.9184903 
26.205   22.8752648    4.7828093 
 26.21   21.9713205   4.68735752 
26.215   20.7819607   4.55872358 
 26.22   17.8209442   4.22148602 
26.225   17.9816596    4.2404787 
 26.23   16.7383483   4.09125265 
26.235   15.8923534   3.98652146 
 26.24   14.7842094   3.84502397 
26.245   14.4934062   3.80702064 
 26.25    13.689772   3.69996919 
26.255   14.1979318   3.76801431 
 26.26   13.6434604   3.69370551 
26.265   13.5660726   3.68321498 
 26.27   12.9527874   3.59899812 
26.275   12.6665726   3.55901287 
 26.28   12.9412087   3.59738915 
26.285   13.0341571    3.6102849 
 26.29   12.8957339   3.59106306 
26.295   12.6815804   3.56112066 
  26.3   13.3059173    3.6477277 
26.305   12.9629665   3.60041199 
 26.31   13.1716492   3.62927668 
26.315   12.7811045   3.57506706 
 26.32   12.8482632   3.58444741 
26.325   12.9870996   3.60376187 
 26.33   12.6250918   3.55318052 
26.335    12.312731   3.50895013 
 26.34   12.7817114   3.57515194 
26.345    12.246454   3.49949339 
 26.35    13.059552   3.61380022 
26.355   12.6416405   3.55550848 
 26.36   12.7952153   3.57704001 
26.365   12.4863272   3.53359975 
 26.37   12.4177214   3.52387874 
26.375   11.9584203    3.4580949 
 26.38   12.1927496    3.4918118 
26.385   12.5872806   3.54785577 
 26.39   12.5398093   3.54115932 
26.395   13.1313621   3.62372213 
  26.4   12.3120548   3.50885377 
26.405   12.1469793   3.48525169 
 26.41   12.2096561   3.49423183 
26.415   12.3053486   3.50789803 
 26.42   12.2836307   3.50480109 
26.425   12.7356868    3.5687094 
 26.43   12.2824624   3.50463442 
26.435   12.0052136   3.46485405 
 26.44    12.913879   3.59358859 
26.445   12.4689957   3.53114651 
 26.45   12.9747078   3.60204217 
26.455   12.1851477   3.49072309 
 26.46   12.4190791   3.52407139 
26.465   12.5350695   3.54049001 
 26.47   12.4567489   3.52941198 
26.475   11.9755206   3.46056651 
 26.48   12.2508274   3.50011819 
26.485   12.3239945   3.51055473 
 26.49   12.3958863   3.52077921 
26.495   12.7403239   3.56935904 
  26.5   12.3795938    3.5184647 
26.505    12.899543   3.59159338 
 26.51   12.9622275   3.60030936 
26.515   12.3183843   3.50975559 
 26.52   13.2223432   3.63625401 
26.525   13.4901386    3.6728924 
 26.53   12.5394095   3.54110286 
26.535   12.5995002   3.54957747 
 26.54   12.8422591   3.58360979 
26.545   12.9063167   3.59253625 
 26.55   13.1801162   3.63044297 
26.555   12.9742427    3.6019776 
 26.56   12.9061698    3.5925158 
26.565   13.0702156   3.61527532 
 26.57   13.1374506   3.62456213 
26.575   13.2891787   3.64543259 
 26.58   13.5199409   3.67694722 
26.585   12.9776706   3.60245341 
 26.59    13.624756   3.69117272 
26.595    13.505871   3.67503347 
  26.6   13.2045174   3.63380206 
26.605   12.9774912   3.60242852 
 26.61   13.8742636   3.72481725 
26.615   14.0123231   3.74330377 
 26.62   13.8217026   3.71775504 
26.625   14.6576133   3.82852626 
 26.63    14.524596    3.8111148 
26.635   15.3065569    3.9123595 
 26.64   15.7640812   3.97040064 
26.645   16.4332337   4.05379251 
 26.65   16.9122778   4.11245398 
26.655   17.6708512   4.20367116 
 26.66   18.5421963   4.30606506 
26.665   19.5718579   4.42400926 
 26.67   20.0004189   4.47218279 
26.675   22.3988589   4.73274328 
 26.68   25.3695997   5.03682437 
26.685   26.7647325   5.17346426 
 26.69   29.9398312   5.47173018 
26.695   35.7454437   5.97874934 
  26.7   38.7571073   6.22552064 
26.705   46.3534698   6.80833825 
 26.71    55.747023    7.4663929 
26.715   61.3796722   7.83451799 
 26.72   73.4634461   8.57108197 
26.725   86.7161877   9.31215269 
 26.73   95.4571123   9.77021557 
26.735   103.806991   10.1885716 
 26.74   113.604158   10.6585251 
26.745   115.389853   10.7419669 
 26.75   115.598353   10.7516674 
26.755   112.910507   10.6259356 
 26.76   106.366041   10.3133913 
26.765    93.113784   9.64954838 
 26.77   83.7292015   9.15036619 
26.775   71.5787546   8.46042284 
 26.78   56.9850349   7.54884328 
26.785   51.1559562   7.15233921 
 26.79   41.8290184   6.46753573 
26.795   35.7756212   5.98127254 
  26.8   31.9425935    5.6517779 
26.805   26.9122939   5.18770603 
 26.81   24.6636931   4.96625544 
26.815   22.9156938   4.78703392 
 26.82   20.6727939   4.54673442 
26.825   19.1758577   4.37902475 
 26.83    18.582521   4.31074483 
26.835   17.6351862   4.19942689 
 26.84   16.8898157   4.10972209 
26.845   16.8404324   4.10370959 
 26.85   15.9722312   3.99652739 
26.855   15.4398798   3.92936125 
 26.86   14.9512071   3.86667908 
26.865   14.0086168   3.74280868 
 26.87   14.0211044   3.74447651 
26.875   14.1724287   3.76462862 
 26.88   14.0778235   3.75204258 
26.885   13.8954884   3.72766528 
 26.89   13.2727584   3.64317972 
26.895   13.5986014   3.68762816 
  26.9   13.1206845   3.62224854 
26.905   13.0265568   3.60923216 
 26.91     13.37089   3.65662276 
26.915   12.5939576   3.54879665 
 26.92   13.1890686   3.63167573 
26.925   13.3099781   3.64828426 
 26.93   12.8980871    3.5913907 
26.935   12.0907915   3.47718155 
 26.94   12.8635055   3.58657295 
26.945   12.4361128   3.52648732 
 26.95    12.011457    3.4657549 
26.955   12.4766773   3.53223404 
 26.96   12.0923251   3.47740206 
26.965   11.5652121    3.4007664 
 26.97   12.1484584   3.48546387 
26.975   12.3572641   3.51529005 
 26.98   12.2960405   3.50657105 
26.985   12.4081831   3.52252511 
 26.99   12.4648699   3.53056226 
26.995   12.5771784   3.54643178 
  27.0   12.1167495   3.48091217 
27.005   12.1082572   3.47969211 
 27.01    12.466207   3.53075161 
27.015   12.3426903   3.51321651 
 27.02   12.1814107   3.49018777 
27.025   12.6243388   3.55307456 
 27.03    12.100416   3.47856523 
27.035   12.2313873   3.49734004 
 27.04   12.5432442   3.54164427 
27.045   12.0337104   3.46896389 
 27.05   11.8868478   3.44773082 
27.055   12.2762236   3.50374422 
 27.06   11.9223192   3.45287115 
27.065   12.9392736   3.59712018 
 27.07   11.9598771   3.45830553 
27.075   12.6397369   3.55524076 
 27.08   12.5458902   3.54201782 
27.085   12.3300713   3.51142013 
 27.09   12.2552683   3.50075253 
27.095    12.052233   3.47163261 
  27.1   12.0392072   3.46975608 
27.105   12.1267956    3.4823549 
 27.11   12.0438242   3.47042132 
27.115   12.7324766    3.5682596 
 27.12   12.2241562   3.49630608 
27.125   11.8526651   3.44276998 
 27.13   11.9456622   3.45624974 
27.135   12.4480633    3.5281813 
 27.14   11.6131591   3.40780855 
27.145     11.50859   3.39243128 
 27.15   11.9161159   3.45197275 
27.155   12.2036819   3.49337686 
 27.16    11.980061   3.46122247 
27.165   11.6527987   3.41361958 
 27.17    12.066447   3.47367918 
27.175   12.1407518   3.48435816 
 27.18   11.8667022     3.444808 
27.185   12.5538777   3.54314517 
 27.19   12.0235801   3.46750344 
27.195   12.0044428   3.46474282 
  27.2   12.8872333   3.58987928 
27.205   12.6968708   3.56326688 
 27.21   12.2769085   3.50384196 
27.215    12.262132   3.50173271 
 27.22   12.0977556    3.4781828 
27.225   12.5590014   3.54386814 
 27.23   11.5791081   3.40280885 
27.235   11.7856498   3.43302343 
 27.24   11.7845442    3.4328624 
27.245   11.5995216   3.40580703 
 27.25   11.8348126   3.44017625 
27.255   12.0316235   3.46866308 
 27.26   11.5864795   3.40389181 
27.265   12.3429617   3.51325514 
 27.27   12.3938831   3.52049472 
27.275   11.8698669   3.44526732 
 27.28   11.6973247   3.42013519 
27.285   11.7788832   3.43203776 
 27.29   11.7603288   3.42933358 
27.295   11.6354523   3.41107788 
  27.3   12.1390264   3.48411056 
27.305   11.8149047   3.43728158 
 27.31   10.9983903    3.3163821 
27.315   11.3255737   3.36534897 
 27.32   11.5979197   3.40557186 
27.325   11.5725266   3.40184165 
 27.33   11.8485131   3.44216692 
27.335   12.2509829   3.50014041 
 27.34   12.2998385   3.50711256 
27.345    12.169765   3.48851903 
 27.35   11.2431942   3.35308727 
27.355   12.0384039   3.46964031 
 27.36   11.7905797   3.43374135 
27.365   12.0018969   3.46437539 
 27.37   11.7223373    3.4237899 
27.375   11.6549508    3.4139348 
 27.38   12.1235971   3.48189562 
27.385    11.973257   3.46023944 
 27.39   12.1439215   3.48481297 
27.395   11.4311674   3.38100095 
  27.4   11.9066324   3.45059885 
27.405   11.7887522   3.43347523 
 27.41   11.6285768   3.41006991 
27.415    11.813261   3.43704247 
 27.42    11.873179   3.44574796 
27.425   10.8162175   3.28880183 
 27.43   11.8869625   3.44774745 
27.435   11.8063405   3.43603559 
 27.44   12.0575348   3.47239611 
27.445   11.9883905   3.46242552 
 27.45   11.6785671   3.41739185 
27.455   11.9512643   3.45706006 
 27.46   11.4638345   3.38582848 
27.465   11.6259113   3.40967907 
 27.47   11.8287222   3.43929094 
27.475   11.6011254   3.40604248 
 27.48   11.4199629   3.37934356 
27.485    11.480038   3.38822047 
 27.49   11.7136308   3.42251819 
27.495     11.64592    3.4126119 
  27.5   11.2145994    3.3488206 
27.505   11.5017289    3.3914199 
 27.51   12.3083041   3.50831928 
27.515   11.7548621   3.42853643 
 27.52   11.5054064   3.39196203 
27.525   11.8935423   3.44870153 
 27.53   11.9355967   3.45479329 
27.535   11.7920754   3.43395914 
 27.54   11.4807456   3.38832489 
27.545   11.3250286   3.36526798 
 27.55   11.4101023   3.37788429 
27.555   11.4484311   3.38355303 
 27.56   11.9469247   3.45643237 
27.565   11.3649691   3.37119698 
 27.57   12.0461263   3.47075299 
27.575    12.202244   3.49317105 
 27.58    11.667472   3.41576814 
27.585   11.8799556   3.44673114 
 27.59   11.7867159   3.43317868 
27.595   11.5747371   3.40216652 
  27.6   11.3460796   3.36839421 
27.605   11.0845146   3.32934147 
 27.61   11.7621744   3.42960266 
27.615   11.6070568   3.40691308 
 27.62   11.5311538   3.39575526 
27.625   11.3007595   3.36166024 
 27.63   11.2829145   3.35900499 
27.635   12.3934671   3.52043564 
 27.64   11.6444414   3.41239527 
27.645   11.2838333   3.35914175 
 27.65   11.2993982   3.36145775 
27.655   11.5299977   3.39558503 
 27.66   11.3520201   3.36927589 
27.665   11.5687309   3.40128371 
 27.67   11.1648876   3.34139006 
27.675   11.2496759   3.35405365 
 27.68   11.8129073   3.43699102 
27.685   11.8904455   3.44825253 
 27.69   11.5280132   3.39529279 
27.695   11.7121573   3.42230293 
  27.7   11.5904681   3.40447766 
27.705   11.4937314   3.39024061 
 27.71   11.7874428   3.43328454 
27.715   12.3555622   3.51504797 
 27.72   11.5677084    3.4011334 
27.725   11.4676114   3.38638618 
 27.73   11.9004728   3.44970619 
27.735   11.7842612   3.43282117 
 27.74   11.8318706   3.43974862 
27.745   11.6268636   3.40981871 
 27.75   12.2022895   3.49317756 
27.755    11.764432   3.42993177 
 27.76   11.4546724    3.3844752 
27.765   12.0619253   3.47302827 
 27.77   11.8938014   3.44873911 
27.775   11.6396238   3.41168929 
 27.78   11.6723943   3.41648859 
27.785   11.7588529   3.42911838 
 27.79   11.2087311   3.34794431 
27.795   11.4546377   3.38447008 
  27.8   11.5090414   3.39249782 
27.805   11.6423176   3.41208406 
 27.81   11.4619212   3.38554592 
27.815   11.6629416   3.41510492 
 27.82   11.7858944   3.43305904 
27.825   11.6954461   3.41986054 
 27.83   11.6073388   3.40695448 
27.835     11.48191   3.38849671 
 27.84   12.0557549   3.47213982 
27.845   11.4301349   3.38084825 
 27.85    11.421098   3.37951151 
27.855    11.371211   3.37212263 
 27.86   11.8258131     3.438868 
27.865    12.185526   3.49077728 
 27.87   11.2786402   3.35836868 
27.875   11.4670126   3.38629777 
 27.88   11.9291538    3.4538607 
27.885   11.3995596   3.37632338 
 27.89   11.5803006   3.40298408 
27.895   11.8213628   3.43822088 
  27.9   11.5201701    3.3941376 
27.905   11.7088859   3.42182493 
 27.91   11.4026621    3.3767828 
27.915   11.1314374   3.33638089 
 27.92   11.7099815   3.42198503 
27.925   11.5899558   3.40440242 
 27.93   11.6789673    3.4174504 
27.935    11.366746   3.37146051 
 27.94   11.5393596   3.39696329 
27.945   11.6008761   3.40600589 
 27.95    12.008829   3.46537574 
27.955   11.7497433   3.42778986 
 27.96   11.4870402   3.38925363 
27.965   11.7408907   3.42649832 
 27.97   11.5516151    3.3987667 
27.975   11.8117883   3.43682824 
 27.98   11.4308688   3.38095679 
27.985   11.5819726   3.40322973 
 27.99   11.7229664   3.42388178 
27.995   11.4696841    3.3866922 
  28.0   11.7530996    3.4282794 
28.005   11.6978223   3.42020793 
 28.01   11.6003589   3.40592996 
28.015   11.8501328   3.44240219 
 28.02   11.1902345   3.34518078 
28.025   11.6482998   3.41296056 
 28.03   11.6502574   3.41324734 
28.035   11.2088538   3.34796263 
 28.04   11.8190587   3.43788578 
28.045   11.7464645   3.42731156 
 28.05   11.4884419   3.38946042 
28.055   11.5129867   3.39307924 
 28.06   11.7405985   3.42645567 
28.065   11.7084191   3.42175673 
 28.07   11.7995342   3.43504501 
28.075   11.5526926   3.39892521 
 28.08   10.9296384   3.30600036 
28.085   11.7748162    3.4314452 
 28.09   11.2861902   3.35949255 
28.095   12.0629132   3.47317048 
  28.1   11.1198702   3.33464694 
28.105   11.9846941    3.4618917 
 28.11   11.6006445   3.40597189 
28.115   11.6596654   3.41462522 
 28.12   11.4674607   3.38636393 
28.125   12.1320591   3.48311055 
 28.13   11.8687866   3.44511054 
28.135   11.5196349   3.39405877 
 28.14   11.2196248   3.34957084 
28.145   11.6859555   3.41847269 
 28.15   11.9221133   3.45284133 
28.155   11.6369133   3.41129202 
 28.16   11.4850867   3.38896543 
28.165   11.9397724   3.45539758 
 28.17   11.9003726   3.44969166 
28.175   11.4870165   3.38925014 
 28.18   11.6762794   3.41705713 
28.185   11.7436718   3.42690411 
 28.19   12.1498877    3.4856689 
28.195   11.7059458    3.4213953 
  28.2   11.6504018   3.41326849 
28.205    12.076208   3.47508388 
 28.21   11.6101431   3.40736601 
28.215   11.5012763   3.39135317 
 28.22   11.8787736   3.44655967 
28.225   11.4401056   3.38232251 
 28.23   11.6263718   3.40974659 
28.235    12.102565    3.4788741 
 28.24   11.9737796   3.46031496 
28.245   11.8992293   3.44952595 
 28.25   11.4688638    3.3865711 
28.255   11.9580881   3.45804686 
 28.26   11.4190931   3.37921486 
28.265   11.7198825   3.42343139 
 28.27   12.0965373   3.47800766 
28.275   11.7494211   3.42774286 
 28.28   11.5883823   3.40417131 
28.285   11.8003818   3.43516837 
 28.29   12.2773858   3.50391007 
28.295   11.3163636   3.36398032 
  28.3   11.7594083   3.42919937 
28.305   12.0662721     3.473654 
 28.31   12.2005597   3.49292995 
28.315   11.7951341   3.43440447 
 28.32   11.1499396   3.33915252 
28.325   11.5029705   3.39160294 
 28.33   11.7125235   3.42235642 
28.335   11.6247146   3.40950358 
 28.34   12.1918317   3.49168036 
28.345   11.5417425   3.39731402 
 28.35   11.8575321   3.44347674 
28.355   11.4623467   3.38560877 
 28.36   11.5054855   3.39197368 
28.365     11.50302   3.39161024 
 28.37   11.5509531   3.39866931 
28.375   11.9258327   3.45337989 
 28.38    11.714787    3.4226871 
28.385   12.0168847   3.46653785 
 28.39   11.6375284   3.41138218 
28.395   12.0363405   3.46934295 
  28.4   11.9299553   3.45397674 
28.405   11.7526893   3.42821956 
 28.41   11.9675429   3.45941367 
28.415   11.7181119   3.42317279 
 28.42   11.9156523   3.45190561 
28.425   11.7441486   3.42697368 
 28.43   11.8670417   3.44485728 
28.435   11.5771354   3.40251898 
 28.44   11.3718516   3.37221762 
28.445   11.5363619   3.39652203 
 28.45   11.5987229   3.40568979 
28.455   12.2885277   3.50549963 
 28.46   12.4352951   3.52637138 
28.465   12.1007719   3.47861638 
 28.47   12.0870242   3.47663978 
28.475   11.6664986   3.41562566 
 28.48   11.9669512   3.45932814 
28.485   12.6719691   3.55977093 
 28.49   12.2765498   3.50379078 
28.495   11.5873601   3.40402117 
  28.5   12.0876346   3.47672757 
28.505    11.977987   3.46092286 
 28.51   12.3409771   3.51297269 
28.515    11.754479   3.42848056 
 28.52   11.8367814   3.44046239 
28.525    12.219187   3.49559537 
 28.53   12.2132179   3.49474146 
28.535   12.9751005   3.60209668 
 28.54   12.0267687   3.46796319 
28.545   11.9828077   3.46161924 
 28.55   12.4510753   3.52860813 
28.555   12.2429631   3.49899458 
 28.56   11.6953519   3.41984676 
28.565   11.8856371   3.44755524 
 28.57   12.7227662   3.56689867 
28.575   12.6593934   3.55800413 
 28.58   12.5256119   3.53915413 
28.585   12.6962469   3.56317932 
 28.59    12.442444   3.52738487 
28.595   12.5707985   3.54553218 
  28.6   12.5781246   3.54656519 
28.605   13.0027061   3.60592653 
 28.61   12.4731359    3.5317327 
28.615   13.3956198    3.6600027 
 28.62   13.0574373   3.61350762 
28.625   13.1777275   3.63011397 
 28.63   12.7904709   3.57637679 
28.635   13.1569237    3.6272474 
 28.64    13.509571   3.67553683 
28.645   13.1278811   3.62324179 
 28.65   13.9046665   3.72889615 
28.655   13.4085222    3.6617649 
 28.66   13.3627272   3.65550642 
28.665   13.6202413   3.69056111 
 28.67   14.0725756   3.75134317 
28.675      13.8169   3.71710909 
 28.68   14.6539946   3.82805363 
28.685   14.2754887   3.77829177 
 28.69   15.2182975   3.90106363 
28.695   14.7120304   3.83562646 
  28.7   15.3276533    3.9150547 
28.705   15.7063816   3.96312776 
 28.71   15.9888737   3.99860897 
28.715   16.3347668   4.04162923 
 28.72   16.8387155    4.1035004 
28.725    16.790812   4.09765933 
 28.73   17.9525482   4.23704474 
28.735   18.7613474   4.33143711 
 28.74   19.2106352   4.38299386 
28.745   19.4507585    4.4103014 
 28.75   20.5584972   4.53414791 
28.755   21.9745838    4.6877056 
 28.76   22.8995719   4.78534972 
28.765   24.7568154   4.97562211 
 28.77   26.3573953   5.13394539 
28.775   27.6045895     5.254007 
 28.78   30.7766762   5.54767305 
28.785   32.4009765   5.69218556 
 28.79   37.8832511   6.15493713 
28.795     40.17363   6.33826712 
  28.8   46.3150757   6.80551803 
28.805   55.0408015   7.41894882 
 28.81   62.1385584   7.88280143 
28.815   73.3626572   8.56520036 
 28.82   89.3949031   9.45488779 
28.825   100.982303   10.0489951 
 28.83   125.212897   11.1898569 
28.835   153.306277   12.3816912 
 28.84   177.081066    13.307181 
28.845   230.228476   15.1732816 
 28.85   262.052432   16.1880336 
28.855   314.339442   17.7296205 
 28.86   374.183013   19.3438107 
28.865   406.364215   20.1584775 
 28.87   450.762534   21.2311689 
28.875   465.686344    21.579767 
 28.88   463.177461    21.521558 
28.885   438.565049   20.9419447 
 28.89   389.587615   19.7379739 
28.895   355.349219   18.8507087 
  28.9   283.037783   16.8237268 
28.905   245.550339   15.6700459 
 28.91   201.631341   14.1996951 
28.915   150.807484   12.2803699 
 28.92   137.270479   11.7162485 
28.925   109.468153    10.462703 
 28.93   85.1278301   9.22647441 
28.935   76.1321988   8.72537672 
 28.94   62.9986176   7.93716685 
28.945   52.5966927   7.25235774 
 28.95   49.1582268    7.0112928 
28.955   42.6193023   6.52834606 
 28.96   36.7259739   6.06019586 
28.965    34.933622   5.91046716 
 28.97    31.213057   5.58686468 
28.975   27.6682918   5.26006576 
 28.98   26.8814717   5.18473449 
28.985   24.4223276   4.94189514 
 28.99   22.6986788   4.76431305 
28.995    22.107604   4.70187239 
  29.0   21.0733845   4.59057562 
29.005   20.6886489   4.54847764 
 29.01   18.7083467   4.32531463 
29.015   19.2493796   4.38741149 
 29.02   17.9610591   4.23804897 
29.025   16.9728205   4.11980831 
 29.03   17.0533368   4.12956859 
29.035   16.2715536   4.03380139 
 29.04   16.2248516    4.0280084 
29.045   15.7234873   3.96528528 
 29.05   15.6295637    3.9534243 
29.055   14.6439013   3.82673508 
 29.06   15.2949487    3.9108757 
29.065   14.9880598   3.87144156 
 29.07   14.9373374   3.86488517 
29.075   13.8816384   3.72580708 
 29.08   14.6568669   3.82842878 
29.085     13.71548   3.70344164 
 29.09   14.1895486   3.76690173 
29.095   13.4631712   3.66921943 
  29.1   14.3091552    3.7827444 
29.105   14.3403604   3.78686683 
 29.11   14.1918141   3.76720243 
29.115   13.5662647   3.68324106 
 29.12   13.0741675   3.61582183 
29.125   13.0405163    3.6111655 
 29.13     13.02474   3.60898047 
29.135   13.2675176   3.64246038 
 29.14   13.1751814   3.62976326 
29.145   13.2947267   3.64619345 
 29.15   13.4468296   3.66699191 
29.155   12.8036271   3.57821563 
 29.16   13.3087897    3.6481214 
29.165   12.9179143   3.59415001 
 29.17   12.7460741   3.57016443 
29.175    13.310154   3.64830838 
 29.18   13.1146238   3.62141186 
29.185   12.7403608    3.5693642 
 29.19   13.1906082   3.63188769 
29.195   12.9158321   3.59386033 
  29.2   13.0759595   3.61606962 
29.205   13.0064662   3.60644786 
 29.21   13.1134108   3.62124437 
29.215   13.0505269    3.6125513 
 29.22    12.728237   3.56766548 
29.225   12.6905378   3.56237811 
 29.23   12.9928428   3.60455862 
29.235   12.7851372   3.57563103 
 29.24   13.1039287    3.6199349 
29.245   12.9548907    3.5992903 
 29.25   12.7933247   3.57677574 
29.255   12.9821136   3.60307002 
 29.26   13.0555255   3.61324307 
29.265   13.1780838   3.63016305 
 29.27   12.9731485   3.60182571 
29.275   12.9248919   3.59512057 
 29.28   13.0998038    3.6193651 
29.285   13.0683723   3.61502038 
 29.29   13.0381262   3.61083456 
29.295   13.4254918    3.6640813 
  29.3   13.2741675    3.6433731 
29.305   13.4163902   3.66283909 
 29.31   13.4505472   3.66749876 
29.315   13.4244846   3.66394386 
 29.32   13.6818746   3.69890181 
29.325   14.0265445   3.74520286 
 29.33   13.6790338   3.69851779 
29.335   14.4947761   3.80720056 
 29.34   14.3809957   3.79222834 
29.345   14.1192638   3.75756088 
 29.35   14.3305709   3.78557405 
29.355   14.9796447   3.87035459 
 29.36   14.6155487   3.82302874 
29.365    15.392412   3.92331646 
 29.37   15.9229638   3.99035886 
29.375    15.720507   3.96490946 
 29.38   15.5054559   3.93769678 
29.385   17.0719654    4.1318235 
 29.39   16.6015871   4.07450452 
29.395   17.3802812   4.16896644 
  29.4   18.3815394   4.28736976 
29.405   18.7887541   4.33459964 
 29.41   19.5570288   4.42233296 
29.415   20.3994634   4.51657651 
 29.42     20.51663   4.52952867 
29.425   21.7492064   4.66360444 
 29.43   23.8538858     4.884044 
29.435   24.6210681   4.96196212 
 29.44   25.5453579   5.05424158 
29.445   28.5167559   5.34010823 
 29.45   29.5546714   5.43642083 
29.455   31.9872262   5.65572508 
 29.46   35.7414649   5.97841658 
29.465   37.8915631   6.15561233 
 29.47   43.4428317   6.59111764 
29.475   48.8781084   6.99128804 
 29.48   53.9275581   7.34353853 
29.485   61.9513397   7.87091734 
 29.49     71.38654   8.44905557 
29.495   80.4867852   8.97144276 
  29.5   98.9338946    9.9465519 
29.505   115.382535   10.7416263 
 29.51   136.693205   11.6915869 
29.515    171.74582    13.105183 
 29.52   199.349625   14.1191227 
29.525    240.30658    15.501825 
 29.53   308.470584   17.5633307 
29.535    331.52101   18.2077184 
 29.54   412.388098    20.307341 
29.545   479.472801   21.8968674 
 29.55   515.358943   22.7015185 
29.555   578.030383   24.0422624 
 29.56   589.110701   24.2716028 
29.565   589.111597   24.2716212 
 29.57   546.281136   23.3726579 
29.575   512.188617   22.6315845 
 29.58   449.854952   21.2097843 
29.585   360.132619   18.9771605 
 29.59   324.416387   18.0115626 
29.595   257.549741   16.0483563 
  29.6   199.420611   14.1216363 
29.605   185.130036   13.6062499 
 29.61   140.039729   11.8338383 
29.615   117.312992   10.8311122 
 29.62   103.244628   10.1609364 
29.625   83.0903947   9.11539328 
 29.63   72.7934501   8.53190777 
29.635   64.6930568   8.04319941 
 29.64   54.2787146   7.36740895 
29.645   50.8100249    7.1281151 
 29.65   44.7335161    6.6883119 
29.655   39.5855148   6.29170206 
 29.66   37.2306379   6.10169139 
29.665   33.1170529   5.75474177 
 29.67   29.9700894   5.47449445 
29.675    28.770184   5.36378449 
 29.68   26.2287106   5.12139733 
29.685   24.6687057   4.96676009 
 29.69   24.9479455   4.99479184 
29.695   21.7291787   4.66145671 
  29.7   20.7132337   4.55117938 
29.705   19.9856771   4.47053432 
 29.71   19.2155955   4.38355969 
29.715   19.3561983   4.39956797 
 29.72   17.8687621   4.22714585 
29.725   17.7308675   4.21080366 
 29.73   17.2746238   4.15627523 
29.735   16.3075002    4.0382546 
 29.74    15.452921   3.93102035 
29.745   15.7393591   3.96728611 
 29.75   15.4453248   3.93005405 
29.755   14.5662553   3.81657638 
 29.76   15.2098548   3.89998139 
29.765   14.1955023   3.76769191 
 29.77    13.827808   3.71857607 
29.775   13.7003185   3.70139413 
 29.78   13.5519551   3.68129801 
29.785   13.9093068   3.72951831 
 29.79   13.6430432   3.69364903 
29.795   13.2097543   3.63452257 
  29.8   13.2917305   3.64578257 
29.805   12.8768446   3.58843205 
 29.81   13.0906791   3.61810436 
29.815   12.8187516   3.58032842 
 29.82   12.7385432   3.56910958 
29.825   12.7483918   3.57048901 
 29.83   12.5792576   3.54672491 
29.835   12.4737964   3.53182622 
 29.84   12.7628529   3.57251353 
29.845   12.5517338   3.54284262 
 29.85   12.3380257   3.51255259 
29.855    12.427175   3.52521985 
 29.86   12.8504247    3.5847489 
29.865   11.8802149   3.44676876 
 29.87     12.27578   3.50368093 
29.875   12.1022164     3.478824 
 29.88   11.9613057   3.45851206 
29.885   12.3303636   3.51146175 
 29.89   11.8086378   3.43636986 
29.895   12.2542309   3.50060436 
  29.9   11.9944548   3.46330115 
29.905   12.0037287   3.46463976 
 29.91    12.256022   3.50086018 
29.915   11.6957435   3.41990402 
 29.92   11.9224587   3.45289136 
29.925   11.1751711   3.34292852 
 29.93   11.8005155   3.43518784 
29.935    11.511517   3.39286265 
 29.94   11.5707509   3.40158065 
29.945   11.8418412   3.44119763 
 29.95   11.7652182   3.43004639 
29.955   11.9273008   3.45359245 
 29.96     12.22082   3.49582894 
29.965   11.9564205   3.45780573 
 29.97   11.5160851   3.39353578 
29.975   10.9736326   3.31264737 
 29.98    11.794229   3.43427271 
29.985   11.0619818   3.32595577 
 29.99   11.6262669   3.40973121 
29.995   12.2720346   3.50314638 
  30.0   11.7090322   3.42184632 
30.005    11.373544   3.37246853 
 30.01   11.6196012   3.40875362 
30.015   11.3205323   3.36459987 
 30.02   11.5620537     3.400302 
30.025   10.7663534   3.28121219 
 30.03   11.2455481   3.35343825 
30.035   11.5736853   3.40201194 
 30.04   11.2653217   3.35638521 
30.045   10.9981536   3.31634643 
 30.05   11.3607618   3.37057292 
30.055   11.1831226   3.34411761 
 30.06   11.3269853   3.36555869 
30.065   11.7678852   3.43043513 
 30.07   10.7557956   3.27960296 
30.075   11.0430783   3.32311274 
 30.08   10.8502435   3.29397078 
30.085   11.0845172   3.32934186 
 30.09   11.0111531   3.31830576 
30.095   10.9216108   3.30478605 
  30.1   10.9527299   3.30949088 
30.105   11.0519173    3.3244424 
 30.11   11.1938396    3.3457196 
30.115   10.9226971    3.3049504 
 30.12   11.0941097   3.33078214 
30.125   11.3907438   3.37501759 
 30.13   11.0025342   3.31700681 
30.135   10.9101281   3.30304831 
 30.14   10.9580133   3.31028901 
30.145   10.8953427    3.3008094 
 30.15   11.0871482   3.32973695 
30.155   10.8885654   3.29978262 
 30.16   10.5923375   3.25458715 
30.165   10.9197171   3.30449952 
 30.17   11.0342887   3.32178999 
30.175   11.0903388   3.33021603 
 30.18   10.8939538     3.300599 
30.185   11.0565178   3.32513426 
 30.19   11.2724489   3.35744678 
30.195    11.268472   3.35685449 
  30.2   10.6435869   3.26245105 
30.205   11.0699953   3.32716025 
 30.21   11.5100984   3.39265359 
30.215   10.9654295   3.31140898 
 30.22   11.0244539   3.32030932 
30.225   11.2771051   3.35814012 
 30.23   11.0864714   3.32963532 
30.235   10.4817453   3.23755237 
 30.24   10.9588173   3.31041044 
30.245   11.0423827   3.32300808 
 30.25   11.3971659   3.37596888 
30.255   10.7637408   3.28081405 
 30.26   10.8604763   3.29552368 
30.265   10.8518197   3.29421002 
 30.27   11.0552881   3.32494934 
30.275   10.9630423   3.31104853 
 30.28   11.0216169   3.31988205 
30.285   11.1895085   3.34507227 
 30.29   10.9959597   3.31601564 
30.295   11.3736865   3.37248967 
  30.3   11.2093151   3.34803152 
30.305   11.4028822   3.37681539 
 30.31   11.6841894   3.41821435 
30.315    11.064741   3.32637054 
 30.32   11.3154425   3.36384342 
30.325   12.1592869   3.48701691 
 30.33     11.92968   3.45393689 
30.335   12.3386039   3.51263489 
 30.34   12.2410073   3.49871509 
30.345   12.7842002   3.57549999 
 30.35   13.9550659   3.73564798 
30.355   14.2347639   3.77289861 
 30.36   14.7218982   3.83691259 
30.365   15.9569871   3.99461977 
 30.37   16.1649123   4.02056119 
30.375   16.5278975   4.06545169 
 30.38   16.5681038   4.07039357 
30.385   16.7026721   4.08689028 
 30.39   16.6978747   4.08630331 
30.395    16.243455   4.03031699 
  30.4   14.5276277   3.81151252 
30.405   14.6212554   3.82377503 
 30.41   12.8873205   3.58989143 
30.415   12.8751659   3.58819815 
 30.42   12.4620496   3.53016283 
30.425   11.7548038   3.42852794 
 30.43   12.4362254   3.52650329 
30.435   12.0868512   3.47661491 
 30.44   11.4238197   3.37991415 
30.445   11.5300895   3.39559855 
 30.45   10.9821131   3.31392715 
30.455   11.1473145   3.33875942 
 30.46   11.4843679   3.38885938 
30.465    11.476168   3.38764933 
 30.47   10.9228723    3.3049769 
30.475   11.1701989   3.34218475 
 30.48   10.9431996   3.30805072 
30.485   11.0585452    3.3254391 
 30.49   10.4041053   3.22553953 
30.495   10.6561191   3.26437116 
  30.5    11.198065     3.346351 
30.505   10.7923282    3.2851679 
 30.51   10.6217426    3.2591015 
30.515   11.1025798   3.33205339 
 30.52   11.0305239   3.32122325 
30.525   11.0706377   3.32725678 
 30.53   11.0232502   3.32012803 
30.535   11.3181881   3.36425149 
 30.54   10.9363088   3.30700904 
30.545   11.0396146   3.32259155 
 30.55   10.5620255   3.24992699 
30.555   11.1543096   3.33980681 
 30.56   10.8904134   3.30006264 
30.565   11.2071504   3.34770823 
 30.57   11.0288683   3.32097399 
30.575     10.80517   3.28712185 
 30.58   10.6272209   3.25994186 
30.585   10.5950041   3.25499679 
 30.59   10.4687774   3.23554902 
30.595    10.696948   3.27061891 
  30.6   10.5218826   3.24374515 
30.605   10.9756871   3.31295746 
 30.61   10.1174715   3.18079731 
30.615    10.676532   3.26749628 
 30.62   10.3736325    3.2208124 
30.625   10.7617179   3.28050573 
 30.63   10.6991317   3.27095272 
30.635   10.6704812   3.26657026 
 30.64   10.5775299   3.25231148 
30.645   10.3569859   3.21822714 
 30.65   11.4577503   3.38492989 
30.655   10.3215618   3.21271876 
 30.66   10.1731417   3.18953628 
30.665   10.2092995   3.19519944 
 30.67   10.5347098   3.24572176 
30.675   10.3030707   3.20983967 
 30.68   10.8177962   3.28904184 
30.685   10.6378766   3.26157578 
 30.69   10.3685039   3.22001614 
30.695   10.9084307   3.30279134 
  30.7   10.6861669   3.26897031 
30.705   10.6789145   3.26786084 
 30.71   10.9494115    3.3089895 
30.715   10.6221265   3.25916039 
 30.72   10.8023645   3.28669507 
30.725   10.5625503   3.25000775 
 30.73   10.7245653   3.27483821 
30.735   10.6031203   3.25624328 
 30.74   10.9878134   3.31478708 
30.745   10.5417095   3.24679989 
 30.75   10.5149724   3.24267982 
30.755   10.8917948   3.30027192 
 30.76   10.7508433   3.27884785 
30.765   10.6004303    3.2558302 
 30.77   10.7869097   3.28434312 
30.775   10.8837574   3.29905402 
 30.78   10.8447818   3.29314162 
30.785   10.6973252   3.27067656 
 30.79   10.3943245   3.22402304 
30.795   10.4844103   3.23796391 
  30.8   10.7299526   3.27566064 
30.805   11.0102021   3.31816246 
 30.81   10.5745282   3.25184997 
30.815   10.3620159   3.21900852 
 30.82   10.5761887   3.25210528 
30.825   10.4965416   3.23983667 
 30.83    10.190223   3.19221286 
30.835   10.5177061   3.24310132 
 30.84   10.2775959   3.20586898 
30.845   10.6223136    3.2591891 
 30.85   10.4346184     3.230266 
30.855   10.5093014   3.24180526 
 30.86   10.9748151   3.31282585 
30.865   10.6181468   3.25854981 
 30.87   10.7134147   3.27313531 
30.875   10.6531016   3.26390895 
 30.88   10.6281009   3.26007682 
30.885   10.9110691   3.30319075 
 30.89   10.6784139   3.26778425 
30.895   10.6152515    3.2581055 
  30.9   10.3631545   3.21918538 
30.905   10.5112814   3.24211064 
 30.91   10.4827473    3.2377071 
30.915   10.1270123   3.18229671 
 30.92    10.415633   3.22732598 
30.925    10.334313   3.21470262 
 30.93   10.6725001   3.26687926 
30.935   10.4909034    3.2389664 
 30.94   10.8476056   3.29357034 
30.945   10.8184521   3.28914154 
 30.95   11.1771296   3.34322144 
30.955   10.5830711   3.25316324 
 30.96     10.62848   3.26013496 
30.965    10.475704   3.23661922 
 30.97   10.6731525   3.26697911 
30.975   10.7600634   3.28025355 
 30.98   10.7542988   3.27937476 
30.985   10.4874847   3.23843862 
 30.99   10.6434651   3.26243239 
30.995   10.6556095   3.26429311 
  31.0   10.4766852    3.2367708 
31.005   10.3729675   3.22070916 
 31.01   10.7222611   3.27448639 
31.015   10.5737786    3.2517347 
 31.02   11.1108696   3.33329711 
31.025   10.5929464   3.25468069 
 31.03   10.4390267   3.23094826 
31.035   10.3058613   3.21027434 
 31.04   11.0125718   3.31851951 
31.045   10.8552416   3.29472937 
 31.05   10.4752913   3.23655547 
31.055   10.4709911   3.23589108 
 31.06   11.1281401    3.3358867 
31.065   10.6849453   3.26878346 
 31.07   10.5107097   3.24202247 
31.075   10.6299864     3.260366 
 31.08   10.4713032    3.2359393 
31.085   10.3340106    3.2146556 
 31.09   10.6314894   3.26059648 
31.095   10.5162923   3.24288333 
  31.1   10.5960742   3.25516117 
31.105   10.5131607   3.24240045 
 31.11   9.96288739   3.15640419 
31.115   10.3026846   3.20977953 
 31.12   10.3951373   3.22414909 
31.125   10.8438668    3.2930027 
 31.13   10.4793407   3.23718098 
31.135   10.4241096   3.22863897 
 31.14   10.5536719   3.24864154 
31.145   10.7010194   3.27124126 
 31.15   10.3349983   3.21480922 
31.155   10.3852598   3.22261691 
 31.16   10.4200111    3.2280042 
31.165   10.3659536   3.21962011 
 31.17    10.256382   3.20255866 
31.175   10.7155677   3.27346417 
 31.18   10.5165672   3.24292572 
31.185   10.3986882   3.22469971 
 31.19   10.3224079   3.21285043 
31.195   10.6218015   3.25911054 
  31.2   10.3915923   3.22359927 
31.205   10.2956894   3.20868968 
 31.21   10.6864766   3.26901768 
31.215   10.8275609   3.29052592 
 31.22   10.7200412    3.2741474 
31.225   10.5531109    3.2485552 
 31.23   10.7909623   3.28496002 
31.235   10.3590801   3.21855248 
 31.24   10.5225414    3.2438467 
31.245    10.441808   3.23137865 
 31.25   10.8007527   3.28644987 
31.255   10.8268764   3.29042192 
 31.26   10.5448543   3.24728414 
31.265   10.3089119   3.21074942 
 31.27   10.4492703   3.23253311 
31.275   10.6231092   3.25931115 
 31.28   10.6493368   3.26333217 
31.285   10.2239295     3.197488 
 31.29   10.1382621   3.18406377 
31.295   10.5861107   3.25363039 
  31.3   10.3704603    3.2203199 
31.305    10.266602   3.20415387 
 31.31   10.5017292   3.24063716 
31.315   10.3074209   3.21051723 
 31.32   10.5000113    3.2403721 
31.325   10.5070047   3.24145101 
 31.33   10.0720285   3.17364593 
31.335   10.5474072   3.24767719 
 31.34   10.3945121   3.22405212 
31.345   10.3701184   3.22026682 
 31.35   10.8581044   3.29516379 
31.355   10.4907812   3.23894755 
 31.36   10.5073248   3.24150039 
31.365   10.6005413   3.25584725 
 31.37   10.7685155   3.28154164 
31.375   10.2768898   3.20575884 
 31.38   10.4483573   3.23239188 
31.385   10.7756396   3.28262694 
 31.39    10.286568   3.20726799 
31.395   10.3956653   3.22423096 
  31.4   10.4629823   3.23465335 
31.405   10.4982387   3.24009856 
 31.41   10.8689518   3.29680934 
31.415   10.1054045   3.17889989 
 31.42    10.241599   3.20024983 
31.425   10.3773707   3.22139266 
 31.43   10.2171145   3.19642214 
31.435   10.5736931   3.25172155 
 31.44   10.6206215   3.25892951 
31.445   10.4334342   3.23008269 
 31.45   10.3479124   3.21681712 
31.455   10.3437807   3.21617485 
 31.46   10.1189866   3.18103546 
31.465   10.6629032   3.26541011 
 31.47   10.0294559   3.16693162 
31.475   10.1727173   3.18946976 
 31.48   10.3384164   3.21534079 
31.485   10.1727528   3.18947531 
 31.49   10.5043761   3.24104552 
31.495   10.8782086   3.29821294 
  31.5   10.2474208   3.20115929 
31.505   9.92518906   3.15042681 
 31.51   10.3706932   3.22035606 
31.515   10.1940295   3.19280904 
 31.52    10.632172   3.26070115 
31.525   10.1685705   3.18881961 
 31.53   10.3474848   3.21675065 
31.535   10.5511633   3.24825542 
 31.54   10.5978118   3.25542805 
31.545    10.239984    3.1999975 
 31.55   10.2380467   3.19969478 
31.555   10.5756848   3.25202781 
 31.56    10.264223   3.20378261 
31.565   10.6124074   3.25766901 
 31.57   10.5913401   3.25443391 
31.575   9.92919336   3.15106226 
 31.58   10.8563705   3.29490068 
31.585   11.2245907   3.35031203 
 31.59   10.3420106   3.21589965 
31.595   9.97255145   3.15793468 
  31.6   10.2178189   3.19653232 
31.605   10.1616045   3.18772717 
 31.61   10.4979008   3.24004642 
31.615   10.2058332   3.19465698 
 31.62   10.6695051   3.26642084 
31.625   10.9912488   3.31530524 
 31.63   9.78459981    3.1280345 
31.635   10.4813303   3.23748827 
 31.64   10.5287738    3.2448072 
31.645   10.5412558   3.24673002 
 31.65   9.93973758   3.15273494 
31.655   10.6530929   3.26390761 
 31.66   10.3434787    3.2161279 
31.665   10.3500709   3.21715261 
 31.67   10.3212989   3.21267783 
31.675   10.5366635   3.24602272 
 31.68   10.5843376   3.25335789 
31.685   10.2816902   3.20650747 
 31.69   10.3896453   3.22329727 
31.695   10.8292059   3.29077588 
  31.7   10.7729355   3.28221504 
31.705   11.0326748   3.32154706 
 31.71   10.4420323   3.23141335 
31.715   10.3189095   3.21230595 
 31.72   10.6705752   3.26658464 
31.725   10.6130307   3.25776467 
 31.73   10.5908413   3.25435729 
31.735   10.3730948   3.22072892 
 31.74   10.9429639    3.3080151 
31.745   10.8841622   3.29911537 
 31.75   10.9134594   3.30355254 
31.755   11.0889394   3.33000591 
 31.76   11.0274464   3.32075992 
31.765   11.6556087   3.41403115 
 31.77   11.7946417   3.43433279 
31.775   12.2494699   3.49992427 
 31.78   12.1527601   3.48608091 
31.785   12.7604911   3.57218297 
 31.79   13.2178276   3.63563304 
31.795   13.2478169   3.63975506 
  31.8   13.8480465   3.72129635 
31.805   14.1814887   3.76583173 
 31.81   14.3501998   3.78816575 
31.815   14.1794724   3.76556402 
 31.82   13.3592097   3.65502526 
31.825   13.9689432   3.73750495 
 31.83   13.1618634   3.62792825 
31.835   12.4276973   3.52529393 
 31.84   12.2450345   3.49929057 
31.845   11.6591724   3.41455303 
 31.85   11.7657835   3.43012879 
31.855   11.5850574   3.40368292 
 31.86   11.5747792   3.40217271 
31.865   11.1806057   3.34374127 
 31.87    10.799913    3.2863221 
31.875   10.6716352   3.26674688 
 31.88   10.6018246   3.25604432 
31.885    10.576517   3.25215574 
 31.89   10.9464213   3.30853763 
31.895    11.143876   3.33824445 
  31.9   10.6290693   3.26022535 
31.905   10.6780816   3.26773341 
 31.91   10.6544796   3.26412004 
31.915   10.2414267   3.20022291 
 31.92   10.9556164   3.30992695 
31.925   10.9235731   3.30508292 
 31.93   10.4334108   3.23007908 
31.935   10.6675547   3.26612228 
 31.94    10.792064    3.2851277 
31.945   10.6536847   3.26399826 
 31.95   10.5015611   3.24061122 
31.955   10.5229565   3.24391068 
 31.96   10.5281894   3.24471715 
31.965   10.3298565   3.21400941 
 31.97   10.2688533   3.20450515 
31.975   9.91422804   3.14868672 
 31.98   10.2697632   3.20464713 
31.985   10.5679671   3.25084098 
 31.99   10.2560983   3.20251438 
31.995   10.3301986   3.21406262 
  32.0   10.9407812   3.30768517 
32.005   10.1259295   3.18212658 
 32.01    10.540233   3.24657251 
32.015   10.9459664   3.30846888 
 32.02   10.5454133   3.24737021 
32.025   10.3644866   3.21939227 
 32.03   10.4232951   3.22851283 
32.035   10.6014958   3.25599383 
 32.04   10.6735654   3.26704231 
32.045   11.0499382   3.32414473 
 32.05   10.4273869   3.22914647 
32.055   10.4591158   3.23405563 
 32.06    10.497227   3.23994243 
32.065    10.411764   3.22672651 
 32.07   10.5875809   3.25385631 
32.075   10.5395642    3.2464695 
 32.08   10.6200118   3.25883596 
32.085   10.1218817   3.18149048 
 32.09   10.1072969   3.17919752 
32.095   10.6704011     3.266558 
  32.1   10.8990503   3.30137097 
32.105   10.5110418   3.24207368 
 32.11   10.3192927   3.21236559 
32.115   10.7570727   3.27979766 
 32.12   10.4337196   3.23012688 
32.125   10.5901272   3.25424756 
 32.13   10.2060108   3.19468477 
32.135    10.596807   3.25527372 
 32.14   10.5280363   3.24469356 
32.145   10.8324851   3.29127408 
 32.15   10.2079829   3.19499342 
32.155   10.0445622   3.16931573 
 32.16   10.5591429   3.24948348 
32.165   10.9890749   3.31497736 
 32.17   10.3014376   3.20958527 
32.175    10.553534   3.24862032 
 32.18   10.8995374   3.30144475 
32.185   10.6606969   3.26507226 
 32.19   10.6300696   3.26037874 
32.195   10.1046553   3.17878205 
  32.2   11.0794196   3.32857621 
32.205   10.4431801   3.23159095 
 32.21   10.3469793   3.21667208 
32.215   10.8101559   3.28788015 
 32.22   10.5403203   3.24658595 
32.225   10.6938332   3.27014268 
 32.23   10.4241875   3.22865103 
32.235   10.6088167   3.25711785 
 32.24   10.7085823   3.27239703 
32.245   10.6121719   3.25763287 
 32.25   10.7195058   3.27406564 
32.255   10.6126051   3.25769936 
 32.26   10.7410169   3.27734907 
32.265   10.4240629   3.22863174 
 32.27   11.0846159   3.32935669 
32.275   10.4402672   3.23114024 
 32.28   10.8602626   3.29549125 
32.285   10.2793904   3.20614884 
 32.29   10.4865716   3.23829764 
32.295   10.5200171   3.24345759 
  32.3    10.990597   3.31520694 
32.305   10.3390032   3.21543204 
 32.31   11.0797675   3.32862847 
32.315   10.7398467   3.27717054 
 32.32    10.809561   3.28778968 
32.325   11.1311707   3.33634092 
 32.33   10.7958695   3.28570685 
32.335   11.0029863   3.31707496 
 32.34   11.2107543   3.34824645 
32.345   10.6433151    3.2624094 
 32.35   10.6895972   3.26949495 
32.355   10.7070742   3.27216659 
 32.36    10.438288   3.23083395 
32.365   10.6825504   3.26841711 
 32.37   10.7944617   3.28549261 
32.375   10.9284485   3.30582039 
 32.38   10.5675778   3.25078111 
32.385    11.165399   3.34146659 
 32.39    11.005727   3.31748805 
32.395   11.0077903   3.31779902 
  32.4   11.0321301   3.32146505 
32.405   10.6676725   3.26614031 
 32.41   10.8184317   3.28913845 
32.415   10.6654734   3.26580364 
 32.42   11.1343694   3.33682026 
32.425   11.2317319   3.35137761 
 32.43   10.7716203   3.28201467 
32.435   11.1144669   3.33383667 
 32.44   10.7572318   3.27982192 
32.445   11.2358615   3.35199366 
 32.45   11.1238151   3.33523838 
32.455   11.2722894   3.35742304 
 32.46   11.2275784   3.35075789 
32.465   11.0832862   3.32915698 
 32.47    11.323221    3.3649994 
32.475   11.2373211   3.35221137 
 32.48   11.9447949   3.45612426 
32.485   11.7881434   3.43338658 
 32.49   11.4567425   3.38478101 
32.495   11.4540205    3.3843789 
  32.5   11.6763243   3.41706369 
32.505   11.7787846    3.4320234 
 32.51   11.6275215   3.40991517 
32.515   12.4504172   3.52851487 
 32.52   12.1830539   3.49042318 
32.525   12.5228171   3.53875926 
 32.53   12.6289916   3.55372926 
32.535   12.1919555   3.49169809 
 32.54   12.5870263   3.54781993 
32.545   12.5669004   3.54498243 
 32.55   13.0908614   3.61812954 
32.555   13.4038717   3.66112983 
 32.56   13.5034045   3.67469788 
32.565   14.0609753    3.7497967 
 32.57   14.2591892   3.77613415 
32.575   14.1737211   3.76480028 
 32.58   14.3901879   3.79344011 
32.585   15.5588986   3.94447697 
 32.59   15.9162905   3.98952259 
32.595   15.7479262   3.96836569 
  32.6   17.3661485   4.16727111 
32.605   16.9720299   4.11971236 
 32.61   18.0690849   4.25077462 
32.615   19.1730546   4.37870468 
 32.62   19.8421872   4.45445701 
32.625   21.3903587   4.62497121 
 32.63   23.4378971   4.84127019 
32.635   25.2817839   5.02809943 
 32.64   27.2760085   5.22264382 
32.645   29.0225849   5.38726136 
 32.65   32.5460323     5.704913 
32.655   37.1215938   6.09274928 
 32.66   40.1911865   6.33965192 
32.665   45.9560544    6.7790895 
 32.67   52.8678511    7.2710282 
32.675   59.2940279   7.70026154 
 32.68   73.2205646   8.55690157 
32.685   87.0025583   9.32751619 
 32.69   94.4318695   9.71760616 
32.695    118.07247   10.8661157 
  32.7   136.930603    11.701735 
32.705   154.207627   12.4180363 
 32.71   183.123395   13.5323093 
32.715   199.029372    14.107777 
 32.72   216.082757   14.6997536 
32.725    227.38636   15.0793355 
 32.73   230.921936   15.1961158 
32.735   227.396083   15.0796579 
 32.74   205.574137   14.3378568 
32.745    198.41014   14.0858134 
 32.75   164.452919   12.8239198 
32.755   137.532312   11.7274171 
 32.76   122.758248   11.0796321 
32.765   99.1650476   9.95816487 
 32.77   83.2153367   9.12224406 
32.775   74.3109058   8.62037736 
 32.78   62.1972606   7.88652399 
32.785   54.2744524   7.36711968 
 32.79     49.11037   7.00787914 
32.795   41.7023957   6.45773921 
  32.8   39.6505672   6.29686963 
32.805   35.6796502   5.97324453 
 32.81   32.8001065   5.72713773 
32.815   31.9053387    5.6484811 
 32.82   30.0606875   5.48276276 
32.825   28.7290062   5.35994461 
 32.83   28.9129924   5.37708029 
32.835   29.0867278   5.39321127 
 32.84    30.531628   5.52554323 
32.845   31.1633187   5.58241155 
 32.85   33.6699778   5.80258372 
32.855   36.4066145   6.03378939 
 32.86   37.8319344   6.15076697 
32.865   43.5948161   6.60263706 
 32.87   44.5578803   6.67516893 
32.875    50.224339   7.08691322 
 32.88   51.9843689   7.21001865 
32.885   52.2205156   7.22637638 
 32.89   52.2676666   7.22963807 
32.895   51.6729357   7.18838895 
  32.9   48.5838442    6.9702112 
32.905   42.8665966   6.54725871 
 32.91      37.5522   6.12798498 
32.915   35.6259622   5.96874879 
 32.92    30.195444   5.49503812 
32.925   26.8768657   5.18429028 
 32.93   24.1097653   4.91016958 
32.935   21.2718385   4.61214033 
 32.94   20.1729938   4.49143561 
32.945   18.4986328   4.30100369 
 32.95   16.9721563   4.11972769 
32.955   16.2165459   4.02697726 
 32.96   15.2036069   3.89918028 
32.965   14.3579454   3.78918796 
 32.97   14.7237345   3.83715188 
32.975   13.6102542    3.6892078 
 32.98   13.1383999   3.62469308 
32.985   13.2206834   3.63602577 
 32.99   12.6131244   3.55149608 
32.995   12.7066333   3.56463649 
  33.0   12.6886443   3.56211233 
33.005   12.5459959   3.54203274 
 33.01    12.174959   3.48926339 
33.015   11.6332656   3.41075734 
 33.02   11.7418851   3.42664341 
33.025   11.7111265   3.42215231 
 33.03   11.7719048   3.43102095 
33.035   11.2570241   3.35514889 
 33.04   11.1197858   3.33463428 
33.045   10.9935923   3.31565865 
 33.05   11.4703005    3.3867832 
33.055   11.1510887   3.33932458 
 33.06   10.9718219   3.31237406 
33.065   10.7287551   3.27547784 
 33.07   11.2256547   3.35047082 
33.075    10.327565   3.21365291 
 33.08   11.1793942   3.34356011 
33.085   10.8700506   3.29697598 
 33.09   11.0000949    3.3166391 
33.095   10.6740973   3.26712371 
  33.1   10.8803264   3.29853398 
33.105   11.0114558   3.31835137 
 33.11    11.013179     3.318611 
33.115   10.8100314   3.28786121 
 33.12   10.9452056   3.30835391 
33.125   10.5366105   3.24601455 
 33.13   11.0137986   3.31870436 
33.135   10.6821059   3.26834912 
 33.14   10.6534044   3.26395533 
33.145   10.7901582   3.28483762 
 33.15   10.5777762   3.25234933 
33.155   10.3641102   3.21933382 
 33.16   11.1197384   3.33462717 
33.165   11.0774896   3.32828628 
 33.17   10.8969198   3.30104829 
33.175   10.8070167   3.28740273 
 33.18   11.3458013    3.3683529 
33.185   10.7217944   3.27441512 
 33.19   10.6968269   3.27060039 
33.195   10.4362931   3.23052521 
  33.2   10.5638454   3.25020697 
33.205   10.3748745    3.2210052 
 33.21   10.4663506   3.23517396 
33.215   10.8029201   3.28677959 
 33.22   10.6512083    3.2636189 
33.225   10.2772524    3.2058154 
 33.23   10.2140836     3.195948 
33.235   10.4093964   3.22635962 
 33.24   10.7074629   3.27222599 
33.245   10.4040653   3.22553333 
 33.25   10.6060137   3.25668754 
33.255   10.2504207   3.20162782 
 33.26   10.5027906   3.24080092 
33.265   10.3281545   3.21374462 
 33.27   9.89191897   3.14514212 
33.275   10.4573012   3.23377507 
 33.28   10.5463882   3.24752032 
33.285   10.5348882   3.24574925 
 33.29   10.6161746   3.25824717 
33.295   10.4102543   3.22649257 
  33.3   10.3601732   3.21872229 
33.305   10.5027655   3.24079705 
 33.31   10.3891841   3.22322572 
33.315    10.457976    3.2338794 
 33.32   10.1276258   3.18239309 
33.325   9.95865247   3.15573327 
 33.33   10.7903561   3.28486774 
33.335   10.5211609    3.2436339 
 33.34   10.2051073   3.19454336 
33.345   9.99440188    3.1613924 
 33.35   10.2417372   3.20027142 
33.355   10.4166459    3.2274829 
 33.36   10.4825163   3.23767143 
33.365   10.1620177   3.18779198 
 33.37   10.6038829   3.25636037 
33.375   9.80450672    3.1312149 
 33.38    10.326184   3.21343803 
33.385   10.1840727    3.1912494 
 33.39   10.3199398   3.21246631 
33.395   10.3190835   3.21233303 
  33.4    10.839283   3.29230663 
33.405   10.6165109   3.25829877 
 33.41    10.437746   3.23075006 
33.415   10.8610637    3.2956128 
 33.42   10.1482072   3.18562508 
33.425   10.1213512   3.18140711 
 33.43   10.2383774   3.19974646 
33.435   10.0576072   3.17137308 
 33.44   9.89090382   3.14498073 
33.445   10.2290627   3.19829059 
 33.45   10.3135753   3.21147556 
33.455   10.4249565   3.22877012 
 33.46    10.266825   3.20418866 
33.465   10.2670588   3.20422515 
 33.47   10.3397903   3.21555443 
33.475   10.3752921   3.22107002 
 33.48   10.5987347    3.2555698 
33.485   10.3500431   3.21714829 
 33.49   10.4140235   3.22707662 
33.495   10.1672531   3.18861304 
  33.5   10.6189013   3.25866557 
33.505   10.0890524   3.17632687 
 33.51    10.268588   3.20446377 
33.515   10.4092602   3.22633851 
 33.52   9.98599519   3.16006253 
33.525   10.0931889   3.17697795 
 33.53   10.7004327   3.27115158 
33.535   10.0057446   3.16318583 
 33.54   10.6638314   3.26555223 
33.545   10.2416881   3.20026375 
 33.55   10.0229477   3.16590393 
33.555   10.3797679   3.22176471 
 33.56   9.89785125   3.14608507 
33.565   10.5389896     3.246381 
 33.57   9.93275704   3.15162768 
33.575   9.89432012   3.14552382 
 33.58   10.3582213   3.21841907 
33.585   10.1101438   3.17964524 
 33.59   10.3669028   3.21976751 
33.595   10.5847971   3.25342851 
  33.6     10.11866   3.18098412 
33.605   10.2498702   3.20154184 
 33.61    10.701891   3.27137449 
33.615   10.4563891   3.23363403 
 33.62   10.5223482   3.24381692 
33.625   10.0698065   3.17329584 
 33.63   10.4023555   3.22526829 
33.635   10.4908559   3.23895908 
 33.64   10.2397643   3.19996317 
33.645   10.5530934   3.24855252 
 33.65   10.3077512   3.21056867 
33.655   10.6795612   3.26795979 
 33.66   10.5868308   3.25374104 
33.665   10.1641324   3.18812364 
 33.67   10.4911076   3.23899793 
33.675   10.4285474   3.22932616 
 33.68   10.5903075   3.25427526 
33.685   10.2323582   3.19880575 
 33.69   10.7007199   3.27119548 
33.695   10.5347088   3.24572161 
  33.7   10.3952335   3.22416399 
33.705   10.7024815   3.27146473 
 33.71   10.3690158   3.22009562 
33.715   10.5591259   3.24948086 
 33.72   9.96501425   3.15674108 
33.725    10.033893   3.16763207 
 33.73   10.2978427    3.2090252 
33.735   10.4766012   3.23675783 
 33.74   10.0242926   3.16611633 
33.745   10.1150461   3.18041602 
 33.75   10.8311438   3.29107032 
33.755   10.3420603   3.21590739 
 33.76   10.2233308   3.19739438 
33.765   10.0849132   3.17567523 
 33.77   10.3153756   3.21175584 
33.775   10.5942668   3.25488354 
 33.78   10.3451953   3.21639476 
33.785   10.1841364   3.19125937 
 33.79   10.3257925   3.21337713 
33.795   10.2281614   3.19814968 
  33.8   10.5035372    3.2409161 
33.805   9.71623893   3.11708821 
 33.81   10.1303812   3.18282597 
33.815    9.9708701   3.15766846 
 33.82   10.4080885   3.22615693 
33.825   10.5683718   3.25090323 
 33.83   10.2494016   3.20146866 
33.835   10.7357206   3.27654096 
 33.84   10.4129449    3.2269095 
33.845   10.4190292    3.2278521 
 33.85    10.434695   3.23027785 
33.855   10.2574125   3.20271954 
 33.86   10.3192786   3.21236339 
33.865   10.6527126   3.26384936 
 33.87   10.4454935   3.23194887 
33.875   10.5351713   3.24579286 
 33.88   10.5008216   3.24049713 
33.885   10.7357036   3.27653836 
 33.89   9.84530887   3.13772352 
33.895   10.1687423   3.18884654 
  33.9   10.0051192   3.16308697 
33.905   10.4428895   3.23154599 
 33.91   10.9993982   3.31653407 
33.915   10.2439365   3.20061501 
 33.92   10.7666762   3.28126137 
33.925   10.2602767   3.20316666 
 33.93   10.4272714   3.22912858 
33.935    10.533057   3.24546715 
 33.94   10.5127083   3.24233069 
33.945   10.6203286   3.25888456 
 33.95   11.0425837   3.32303832 
33.955   10.7800744   3.28330236 
 33.96   10.4976135   3.24000209 
33.965   10.7487371   3.27852666 
 33.97   10.9129943   3.30348215 
33.975    10.715137   3.27339839 
 33.98   10.5340123   3.24561432 
33.985   10.6432608   3.26240107 
 33.99   10.8951589   3.30078156 
33.995   10.8686243   3.29675967 
  34.0   11.1449954   3.33841211 
34.005   10.9455275   3.30840256 
 34.01   11.3343742   3.36665623 
34.015   10.8994709   3.30143468 
 34.02   11.0079874   3.31782871 
34.025   11.4599024   3.38524776 
 34.03    11.255128   3.35486631 
34.035   11.1705396   3.34223571 
 34.04   12.0303976   3.46848635 
34.045   11.7914421   3.43386692 
 34.05   12.4211132   3.52435997 
34.055   12.9136756    3.5935603 
 34.06     12.73176   3.56815919 
34.065   13.2449335   3.63935895 
 34.07   13.6586679   3.69576351 
34.075   13.4758896   3.67095214 
 34.08   14.4286521   3.79850656 
34.085   14.9473871   3.86618508 
 34.09   14.9894216   3.87161744 
34.095   15.4829307   3.93483554 
  34.1   15.9967492   3.99959363 
34.105   15.8450863   3.98058869 
 34.11    15.503295   3.93742237 
34.115   15.5293539   3.94073012 
 34.12   14.9941408   3.87222685 
34.125   15.6363029   3.95427653 
 34.13   15.2812685   3.90912631 
34.135   15.7125088   3.96390071 
 34.14   15.4480648   3.93040262 
34.145   16.7347096   4.09080794 
 34.15   16.6404456   4.07927023 
34.155   16.9838117   4.12114204 
 34.16   18.2212409   4.26863455 
34.165   19.4093775    4.4056075 
 34.17   19.3928717   4.40373384 
34.175   22.1172098   4.70289377 
 34.18    22.939665   4.78953704 
34.185   24.4010597   4.93974287 
 34.19   27.7018308   5.26325287 
34.195   30.7157199   5.54217646 
  34.2   33.2720696   5.76819466 
34.205   38.8334196   6.23164662 
 34.21   42.5394459   6.52222706 
34.215   49.7632693   7.05430856 
 34.22   60.7640155   7.79512768 
34.225   65.9495476   8.12093268 
 34.23   78.7076862   8.87173524 
34.235   95.0462012   9.74916413 
 34.24   99.7929254    9.9896409 
34.245   115.844582   10.7631121 
 34.25   126.100085   11.2294294 
34.255   132.910498   11.5286815 
 34.26   135.735536   11.6505595 
34.265    135.13798   11.6248862 
 34.27   130.514828   11.4243086 
34.275   116.218936   10.7804887 
 34.28   107.952078   10.3899989 
34.285   94.5947215   9.72598177 
 34.29   78.2600839   8.84647296 
34.295   71.8549802   8.47673169 
  34.3    57.994551   7.61541536 
34.305   48.2696012   6.94763277 
 34.31   44.3035109   6.65608826 
34.315   37.2307741   6.10170256 
 34.32    34.070854   5.83702442 
34.325    30.429364   5.51628171 
 34.33   26.2151561   5.12007383 
34.335    25.137465   5.01372765 
 34.34   22.7057081    4.7650507 
34.345   20.4072581   4.51743933 
 34.35   19.5840929   4.42539184 
34.355   18.5645463   4.30865945 
 34.36   17.4372724   4.17579601 
34.365   16.7896986   4.09752347 
 34.37     15.40259   3.92461336 
34.375   14.8693262   3.85607653 
 34.38   14.7260668   3.83745577 
34.385   13.7333563   3.70585433 
 34.39   13.7079483   3.70242465 
34.395   13.9212112   3.73111394 
  34.4   13.0310659   3.60985677 
34.405    12.471912   3.53155943 
 34.41     12.37307   3.51753749 
34.415    12.316845   3.50953629 
 34.42   12.2134322   3.49477212 
34.425   12.2959998   3.50656525 
 34.43   12.2676562   3.50252141 
34.435   12.2350035   3.49785698 
 34.44   12.2893828    3.5056216 
34.445   11.3874254   3.37452595 
 34.45   11.7720928   3.43104835 
34.455   11.6314625     3.410493 
 34.46   11.5749211   3.40219358 
34.465   11.2582823   3.35533639 
 34.47   11.3855262   3.37424454 
34.475    11.168248   3.34189288 
 34.48   10.8593433   3.29535177 
34.485   11.1327719   3.33658087 
 34.49   10.8968766   3.30104174 
34.495   10.9079717   3.30272186 
  34.5   10.9834989   3.31413623 
34.505    10.781631    3.2835394 
 34.51   10.6406549   3.26200168 
34.515   11.0282632   3.32088289 
 34.52   10.4725994   3.23613958 
34.525   10.8449033   3.29316007 
 34.53   10.5446447   3.24725187 
34.535   10.8506195   3.29402786 
 34.54   10.8318691    3.2911805 
34.545   10.6065177   3.25676491 
 34.55   10.7059894   3.27200082 
34.555   10.9366713   3.30706385 
 34.56   11.2152119   3.34891204 
34.565   10.5345388   3.24569543 
 34.57   10.6880556   3.26925918 
34.575   10.1128525   3.18007115 
 34.58   10.7079876   3.27230616 
34.585    10.498427   3.24012762 
 34.59   10.5926302   3.25463211 
34.595   10.4824823   3.23766618 
  34.6   10.5769492   3.25222219 
34.605   10.4580056   3.23388398 
 34.61   10.0693284   3.17322051 
34.615    10.225457   3.19772686 
 34.62   10.4157357   3.22734189 
34.625   10.3747083   3.22097941 
 34.63   10.7759007   3.28266671 
34.635   10.6005454   3.25584787 
 34.64   10.4712971   3.23593836 
34.645   10.1772315   3.19017734 
 34.65   10.6491947   3.26331039 
34.655   10.1287087   3.18256323 
 34.66   10.3494547   3.21705683 
34.665   10.4783557   3.23702883 
 34.67   10.8373685   3.29201587 
34.675   10.4285264   3.22932291 
 34.68   10.7064136   3.27206565 
34.685   10.3550033    3.2179191 
 34.69   10.5739072   3.25175448 
34.695   10.3533794   3.21766677 
  34.7   10.8915084   3.30022854 
34.705   10.3872181   3.22292074 
 34.71   10.2154266    3.1961581 
34.715   10.4234563    3.2285378 
 34.72   10.1934827   3.19272339 
34.725   11.1146535   3.33386465 
 34.73   10.8570171   3.29499879 
34.735   10.3901624   3.22337748 
 34.74   10.7110688   3.27277692 
34.745   10.6190356   3.25868618 
 34.75   10.6374662   3.26151287 
34.755   10.4742168   3.23638947 
 34.76   10.4281189   3.22925981 
34.765   10.6676813   3.26614165 
 34.77   10.2050331   3.19453175 
34.775   10.3222377   3.21282394 
 34.78   10.4632145   3.23468924 
34.785   10.5070054   3.24145113 
 34.79   10.5122861   3.24226558 
34.795    10.670004    3.2664972 
  34.8   10.6622066   3.26530344 
34.805   10.5667777   3.25065805 
 34.81   10.4302142   3.22958422 
34.815   10.0832262   3.17540961 
 34.82    10.582194   3.25302844 
34.825   10.8258074   3.29025947 
 34.83   10.2059856   3.19468084 
34.835   10.1481311   3.18561314 
 34.84    10.223766   3.19746244 
34.845   10.9904416    3.3151835 
 34.85   10.8236633   3.28993363 
34.855    10.644266   3.26255513 
 34.86    10.563629   3.25017369 
34.865   10.5814278   3.25291067 
 34.87   10.7208228   3.27426675 
34.875   10.7380044   3.27688943 
 34.88   10.2855434   3.20710826 
34.885   10.8765364   3.29795943 
 34.89   11.0138299   3.31870908 
34.895   10.6475106   3.26305234 
  34.9   10.7262254   3.27509166 
34.905   11.1657934   3.34152561 
 34.91   10.8462643   3.29336672 
34.915   10.7791766   3.28316564 
 34.92   10.7858171   3.28417677 
34.925   11.2729903   3.35752742 
 34.93   10.9068801    3.3025566 
34.935   11.0199444   3.31963016 
 34.94   11.3605286   3.37053833 
34.945   11.1024868   3.33203944 
 34.95   11.3408513   3.36761805 
34.955    11.072802   3.32758201 
 34.96   11.6378973   3.41143626 
34.965    11.742805   3.42677764 
 34.97   11.7186423   3.42325025 
34.975   11.5302283   3.39561899 
 34.98   12.6789577   3.56075241 
34.985    12.438163   3.52677799 
 34.99   12.5615606   3.54422919 
34.995   12.5241048    3.5389412 
  35.0   13.4013947   3.66079155 
35.005   13.7012216   3.70151612 
 35.01   14.0205182   3.74439824 
35.015    14.391675   3.79363612 
 35.02   14.9419994   3.86548824 
35.025   15.8542403   3.98173835 
 35.03   15.9851898    3.9981483 
35.035    16.447579    4.0555615 
 35.04    17.793503   4.21823458 
35.045   19.7267379   4.44147924 
 35.05   20.7101259   4.55083793 
35.055   23.1284945   4.80920935 
 35.06   26.0602203   5.10492118 
35.065    29.431516   5.42508212 
 35.07   34.2874288   5.85554684 
35.075   37.9325631   6.15894172 
 35.08    43.025381   6.55937352 
35.085   54.9711001    7.4142498 
 35.09   59.1476234   7.69074921 
35.095   70.0907883   8.37202415 
  35.1   83.0916102   9.11545996 
35.105   90.9149224    9.5349317 
 35.11   102.980595   10.1479355 
35.115   110.677773   10.5203504 
 35.12   112.693306   10.6157103 
35.125    113.66469   10.6613644 
 35.13   108.732815   10.4275028 
35.135   103.906839   10.1934704 
 35.14   88.1445042   9.38853046 
35.145    79.534754   8.91822594 
 35.15   66.7839408    8.1721442 
35.155   54.0714153   7.35332682 
 35.16   48.3068903   6.95031584 
35.165   42.0414769   6.48393992 
 35.17   35.1987446   5.93285299 
35.175   32.0878782   5.66461633 
 35.18   27.9847018   5.29005688 
35.185   24.4244561   4.94211049 
 35.19   23.3035468   4.82737473 
35.195   20.2643414   4.50159321 
  35.2    18.859236   4.34272218 
35.205   17.8183854   4.22118294 
 35.21   16.7865714   4.09714186 
35.215   16.4936564   4.06123828 
 35.22   15.0360951   3.87764041 
35.225   14.3361115   3.78630578 
 35.23   14.2674241   3.77722439 
35.235    13.490297   3.67291397 
 35.24   13.3812711   3.65804197 
35.245   13.2130307   3.63497327 
 35.25   12.7853849   3.57566566 
35.255   12.5893295   3.54814451 
 35.26   12.7855988   3.57569557 
35.265   12.3538756   3.51480805 
 35.27   12.4276079   3.52528125 
35.275   11.8812752   3.44692257 
 35.28   11.9435994   3.45595131 
35.285   11.3707035   3.37204738 
 35.29     11.34345   3.36800386 
35.295   11.4928319   3.39010794 
  35.3   11.1244893   3.33533946 
35.305   11.4879414   3.38938658 
 35.31   11.3381862   3.36722233 
35.315   11.1293777   3.33607219 
 35.32   11.4015004   3.37661078 
35.325   10.9659052   3.31148082 
 35.33   10.7542311   3.27936444 
35.335   11.1621034   3.34097341 
 35.34   11.3855972   3.37425506 
35.345   10.9136225   3.30357723 
 35.35    10.634183   3.26100951 
35.355   11.3789839   3.37327495 
 35.36   11.1653513   3.34145946 
35.365   10.8171058   3.28893688 
 35.37   10.8842383    3.2991269 
35.375   11.0331673   3.32162119 
 35.38   11.2657862   3.35645441 
35.385   11.1417949   3.33793272 
 35.39   10.6786289   3.26781715 
35.395   10.8518603    3.2942162 
  35.4   10.9101018   3.30304432 
35.405    10.823812   3.28995623 
 35.41   11.1093185   3.33306442 
35.415   10.6921348   3.26988299 
 35.42    11.160321   3.34070666 
35.425   10.5946139   3.25493686 
 35.43   11.2474174   3.35371695 
35.435   11.4834369   3.38872202 
 35.44   11.3911153   3.37507264 
35.445   11.5175344   3.39374932 
 35.45   11.5709906   3.40161588 
35.455   11.3501635   3.36900037 
 35.46   11.9952199   3.46341159 
35.465   11.2863044   3.35950954 
 35.47   12.1736126   3.48907045 
35.475   11.9118046   3.45134824 
 35.48   11.8962934   3.44910037 
35.485   12.5785148    3.5466202 
 35.49   13.1478486   3.62599622 
35.495   13.5733309   3.68420017 
  35.5   14.2869421   3.77980716 
35.505   15.1812976   3.89631847 
 35.51   15.8368786   3.97955758 
35.515   17.3796621   4.16889219 
 35.52    18.319614   4.28014182 
35.525   19.9038296   4.46137082 
 35.53   22.9014416   4.78554507 
35.535    24.027524   4.90178784 
 35.54   26.4278168   5.14079923 
35.545   29.8859187    5.4668015 
 35.55   30.0936522   5.48576815 
35.555   32.3904881   5.69126419 
 35.56   31.1763448   5.58357814 
35.565   31.8942798   5.64750208 
 35.57   30.7117265   5.54181617 
35.575   28.3364894   5.32320293 
 35.58   27.2512586   5.22027381 
35.585   24.6965203   4.96955937 
 35.59    22.944881   4.79008153 
35.595    20.702193   4.54996626 
  35.6   17.9544061   4.23726398 
35.605   17.5163239   4.18525076 
 35.61   16.4414463   4.05480533 
35.615   14.1218368   3.75790324 
 35.62   14.3088043   3.78269803 
35.625   13.3104188   3.64834466 
 35.63   13.2781036   3.64391322 
35.635   13.2541904   3.64063049 
 35.64   12.3268431   3.51096043 
35.645    12.231411   3.49734341 
 35.65   11.9254168   3.45331968 
35.655   11.8754907   3.44608338 
 35.66   11.7161255   3.42288263 
35.665   11.2241137   3.35024084 
 35.67   11.2126805   3.34853408 
35.675   11.1593864   3.34056678 
 35.68   11.2331482   3.35158891 
35.685   10.9904236   3.31518077 
 35.69   11.2365637    3.3520984 
35.695   10.5050529   3.24114993 
  35.7   10.7684061   3.28152496 
35.705   11.2560038   3.35499684 
 35.71   11.2313292   3.35131754 
35.715    10.945516   3.30840082 
 35.72   11.0890864   3.33002799 
35.725   10.7156486   3.27347653 
 35.73   10.4499473   3.23263783 
35.735   10.5377875   3.24619586 
 35.74   10.7215005   3.27437024 
35.745   10.4296831   3.22950199 
 35.75   10.5427823   3.24696509 
35.755   10.6812376   3.26821627 
 35.76   10.6351558   3.26115865 
35.765   9.93131134   3.15139832 
 35.77   11.0236731   3.32019173 
35.775    10.440944   3.23124497 
 35.78   10.8272136   3.29047316 
35.785    10.605431   3.25659807 
 35.79   10.3173882   3.21206914 
35.795    10.841989   3.29271757 
  35.8    10.619266   3.25872153 
35.805    11.073208     3.327643 
 35.81   10.9304045   3.30611623 
35.815   11.3111197   3.36320082 
 35.82   11.1205246   3.33474506 
35.825   11.2580272   3.35529838 
 35.83   11.2378834   3.35229524 
35.835    11.628367   3.41003915 
 35.84   11.3785815   3.37321531 
35.845   11.4868712    3.3892287 
 35.85   11.1688601   3.34198446 
35.855   11.8464385   3.44186556 
 35.86   11.5798384   3.40291616 
35.865   11.2593155   3.35549035 
 35.87   11.0127489    3.3185462 
35.875   11.0236025   3.32018109 
 35.88   11.0604002     3.325718 
35.885   11.2634315   3.35610362 
 35.89   10.6846246    3.2687344 
35.895   10.8771601   3.29805398 
  35.9   10.7962235   3.28576071 
35.905   10.7327292   3.27608443 
 35.91   10.5667022   3.25064643 
35.915   10.1264678   3.18221116 
 35.92   10.3160472   3.21186039 
35.925   10.5959093   3.25513583 
 35.93    10.439786   3.23106577 
35.935   10.4421692   3.23143455 
 35.94   10.5893359   3.25412597 
35.945   10.5678217   3.25081862 
 35.95    10.589289   3.25411877 
35.955   10.4437552   3.23167993 
 35.96   10.2514777   3.20179289 
35.965   10.0425455   3.16899755 
 35.97   9.96914439   3.15739519 
35.975   10.5915995   3.25447376 
 35.98   10.6481961   3.26315738 
35.985   10.9932916    3.3156133 
 35.99   10.5110182   3.24207005 
35.995   10.6218616   3.25911976 
  36.0   10.5212047   3.24364066 
36.005   10.6205778   3.25892279 
 36.01   10.1806846    3.1907185 
36.015   10.5400609   3.24654599 
 36.02   10.4384967   3.23086625 
36.025   10.7028584   3.27152233 
 36.03   10.7278259     3.275336 
36.035   10.6569094   3.26449221 
 36.04   10.5674443   3.25076057 
36.045   10.4021079    3.2252299 
 36.05   10.8354131   3.29171886 
36.055   10.8821061   3.29880374 
 36.06   10.3236045   3.21303665 
36.065   10.8817387   3.29874805 
 36.07   10.7432571   3.27769082 
36.075    10.700302   3.27113161 
 36.08   10.6425674   3.26229481 
36.085   10.5465885   3.24755115 
 36.09   11.1094462   3.33308359 
36.095   11.2873634   3.35966716 
  36.1   11.3626189    3.3708484 
36.105   11.2941491   3.36067688 
 36.11    11.753412   3.42832495 
36.115   11.1189231   3.33450493 
 36.12   11.5648174   3.40070837 
36.125   11.3997069    3.3763452 
 36.13   11.9180748   3.45225648 
36.135   12.4331302    3.5260644 
 36.14   12.4252643   3.52494884 
36.145   12.8687058   3.58729784 
 36.15   12.5802123    3.5468595 
36.155   12.8131862   3.57955111 
 36.16    13.327483   3.65068254 
36.165   13.3701391   3.65652008 
 36.17   14.4179436   3.79709674 
36.175   15.3223815   3.91438136 
 36.18   15.5498794   3.94333354 
36.185   16.1742611   4.02172365 
 36.19   18.0273896   4.24586735 
36.195   18.7769767   4.33324091 
  36.2   20.4173868   4.51856026 
36.205   22.2706887   4.71918305 
 36.21    23.905838   4.88935967 
36.215   27.4632583   5.24053989 
 36.22   30.0559517   5.48233086 
36.225   33.5087432    5.7886737 
 36.23   39.6350064   6.29563392 
36.235   42.1172704     6.489782 
 36.24   48.9537046   6.99669241 
36.245   54.6264205   7.39096885 
 36.25   57.0546968   7.55345595 
36.255   62.5879714   7.91125599 
 36.26   64.5709468   8.03560494 
36.265   65.0754749   8.06693714 
 36.27   63.9172155   7.99482429 
36.275   62.6994098   7.91829589 
 36.28   58.1778981   7.62744375 
36.285   50.7389233   7.12312595 
 36.29   48.3489069   6.95333782 
36.295   42.6827838   6.53320624 
  36.3   36.0885239   6.00737246 
36.305   33.7604885   5.81037765 
 36.31   29.3806082   5.42038819 
36.315   24.8344373   4.98341623 
 36.32   24.2110902   4.92047662 
36.325   21.1976745   4.60409324 
 36.33   19.7705782   4.44641184 
36.335   18.7206343   4.32673483 
 36.34   17.5238325    4.1861477 
36.345   15.8511789   3.98135391 
 36.35   15.9402639     3.992526 
36.355   14.4444919   3.80059099 
 36.36    14.561053   3.81589479 
36.365    13.458218   3.66854439 
 36.37    13.170506   3.62911917 
36.375   12.7574171   3.57175266 
 36.38   13.1598567   3.62765168 
36.385    12.284081   3.50486534 
 36.39   11.7891308   3.43353037 
36.395   11.7998934    3.4350973 
  36.4   11.9487125   3.45669098 
36.405   11.7025892   3.42090473 
 36.41    11.795579   3.43446924 
36.415   11.1909025   3.34528064 
 36.42   11.0097108   3.31808842 
36.425   10.6933926   3.27007532 
 36.43   11.4660454   3.38615496 
36.435   10.9139406   3.30362537 
 36.44   10.9590266   3.31044205 
36.445   11.0931462   3.33063751 
 36.45   10.9893645   3.31502104 
36.455    11.103989   3.33226485 
 36.46   10.6708455   3.26662602 
36.465   10.4315514   3.22979123 
 36.47   11.0107546   3.31824571 
36.475   10.3318112   3.21431349 
 36.48    10.454295   3.23331023 
36.485    10.759747   3.28020533 
 36.49   10.7489355   3.27855693 
36.495   10.6263053   3.25980142 
  36.5   10.6722388   3.26683927 
36.505   10.6868786   3.26907916 
 36.51   10.5850428   3.25346627 
36.515   10.8130327   3.28831761 
 36.52   10.1723712   3.18941549 
36.525   10.0408727   3.16873361 
 36.53   10.4920069   3.23913675 
36.535   10.1563352   3.18690057 
 36.54   10.4311677   3.22973183 
36.545   10.3263441   3.21346295 
 36.55   10.2197588   3.19683574 
36.555   10.1227624   3.18162889 
 36.56   10.1830566   3.19109018 
36.565    10.277491   3.20585262 
 36.57   10.7811966   3.28347325 
36.575   10.9428593   3.30799929 
 36.58   10.5610035   3.24976976 
36.585   10.4968642   3.23988645 
 36.59   10.9692873   3.31199144 
36.595   10.2239738   3.19749493 
  36.6   10.7167456   3.27364409 
36.605   10.5110429   3.24207386 
 36.61   10.5294303   3.24490836 
36.615   10.2919027   3.20809955 
 36.62   9.89102984   3.14500077 
36.625   10.3535167    3.2176881 
 36.63   10.7911278    3.2849852 
36.635   10.8639088   3.29604442 
 36.64   10.8831417    3.2989607 
36.645   10.6666974   3.26599103 
 36.65   10.3281048   3.21373688 
36.655   9.97042737   3.15759836 
 36.66   10.3512762   3.21733993 
36.665    10.393436   3.22388524 
 36.67   10.2871947   3.20736569 
36.675   10.2586447    3.2029119 
 36.68   10.6140288   3.25791787 
36.685   10.7809351   3.28343343 
 36.69    10.712739   3.27303207 
36.695   10.2884377   3.20755947 
  36.7   10.7290541   3.27552349 
36.705   10.6104959   3.25737562 
 36.71   10.7187972   3.27395743 
36.715   10.3415418   3.21582677 
 36.72   10.7162754   3.27357227 
36.725   10.3440087    3.2162103 
 36.73   10.7835204    3.2838271 
36.735    10.986766   3.31462909 
 36.74   10.4318057   3.22983061 
36.745   10.6650458   3.26573817 
 36.75   10.2937469   3.20838696 
36.755   10.4972982   3.23995343 
 36.76   10.3900897    3.2233662 
36.765   10.9010699   3.30167682 
 36.77   10.7910186   3.28496859 
36.775   10.6765707   3.26750221 
 36.78   10.2459914   3.20093603 
36.785   10.5607301    3.2497277 
 36.79   10.6370464   3.26144851 
36.795   10.6404015   3.26196283 
  36.8   10.3543833   3.21782276 
36.805   10.4859554   3.23820249 
 36.81   10.3483625   3.21688709 
36.815   10.9490129   3.30892927 
 36.82   11.0286149   3.32093585 
36.825   10.9676677   3.31174693 
 36.83   11.1929631    3.3455886 
36.835   11.1013787   3.33187315 
 36.84   10.7890961   3.28467595 
36.845   10.5062983   3.24134206 
 36.85   11.0464111   3.32361415 
36.855   10.9360952   3.30697675 
 36.86   11.2312313   3.35130293 
36.865   10.7996149   3.28627676 
 36.87    11.342047   3.36779558 
36.875   11.4735264   3.38725942 
 36.88   11.4082253   3.37760644 
36.885   11.6064237   3.40682017 
 36.89   11.2591168   3.35546075 
36.895   11.7174835     3.423081 
  36.9    11.661488   3.41489209 
36.905   11.8870382   3.44775842 
 36.91   11.7616973    3.4295331 
36.915   12.1058318   3.47934358 
 36.92    12.490353   3.53416935 
36.925   12.5224063   3.53870122 
 36.93   13.5554996   3.68177941 
36.935   13.2165374    3.6354556 
 36.94   13.4241629   3.66389996 
36.945   13.9061139   3.72909022 
 36.95   14.4448224   3.80063447 
36.955   14.6230447   3.82400898 
 36.96   15.0177028   3.87526809 
36.965   15.9380742   3.99225177 
 36.97   16.6809326   4.08422974 
36.975    17.558681   4.19030799 
 36.98   18.8676491   4.34369072 
36.985    20.642227   4.54337177 
 36.99   21.3990764   4.62591357 
36.995   23.4382772   4.84130945 
  37.0    26.140767   5.11280422 
37.005   28.3407215   5.32360043 
 37.01   33.3304748   5.77325513 
37.015   37.4038334   6.11586734 
 37.02    41.991111   6.48005486 
37.025   51.3093532   7.16305474 
 37.03   55.3783256   7.44166148 
37.035   64.9989719   8.06219399 
 37.04   77.7225404   8.81603881 
37.045   84.1721843      9.17454 
 37.05   99.9014154   9.99506956 
37.055   112.653476   10.6138342 
 37.06   118.459469   10.8839087 
37.065   126.380363   11.2419021 
 37.07   125.101458   11.1848763 
37.075   125.285349   11.1930938 
 37.08   113.949896   10.6747316 
37.085   108.359447   10.4095844 
 37.09   95.5320238   9.77404849 
37.095   79.3627562   8.90857767 
  37.1   73.3784537   8.56612244 
37.105   60.7041117   7.79128434 
 37.11    50.023293   7.07271468 
37.115   45.0191811   6.70963345 
 37.12   38.1686349   6.17807696 
37.125   32.8529811   5.73175201 
 37.13   31.8228615   5.64117554 
37.135   26.4189225    5.1399341 
 37.14   24.3724875   4.93684995 
37.145     22.44852   4.73798691 
 37.15   20.8823027   4.56971583 
37.155   19.5622059   4.42291826 
 37.16   18.3844883   4.28771364 
37.165   16.9457218   4.11651817 
 37.17   16.4258732   4.05288455 
37.175   15.3537885   3.91839106 
 37.18   15.1449327    3.8916491 
37.185   14.7592984   3.84178323 
 37.19   14.6951079   3.83341987 
37.195   13.3884744   3.65902643 
  37.2   13.4292773   3.66459783 
37.205   13.6327982   3.69226194 
 37.21   12.8405307   3.58336862 
37.215   12.3498831   3.51424005 
 37.22   12.0305549   3.46850903 
37.225   12.2801107   3.50429889 
 37.23   11.8266689   3.43899243 
37.235    11.958574   3.45811712 
 37.24   12.2827899   3.50468114 
37.245    11.929707   3.45394079 
 37.25   11.2959327   3.36094223 
37.255   11.3024808   3.36191624 
 37.26   11.9528879   3.45729489 
37.265   11.5069657   3.39219187 
 37.27   11.3490334   3.36883264 
37.275   11.4910929   3.38985145 
 37.28   11.4820741   3.38852094 
37.285   11.0397717   3.32261519 
 37.29   11.0525529     3.324538 
37.295   11.3800747   3.37343662 
  37.3    11.185992   3.34454661 
37.305   10.6938684   3.27014807 
 37.31   11.1237718    3.3352319 
37.315   11.0123681   3.31848883 
 37.32   11.0603723    3.3257138 
37.325   10.3624421   3.21907473 
 37.33   10.7438195   3.27777661 
37.335     10.82276   3.28979634 
 37.34   10.8038049   3.28691419 
37.345   11.0017707   3.31689172 
 37.35    11.306067   3.36244956 
37.355     11.02911   3.32101039 
 37.36   10.7928536   3.28524787 
37.365   10.7831551   3.28377148 
 37.37   10.5189215   3.24328869 
37.375   10.9565434   3.31006698 
 37.38    11.271486   3.35730338 
37.385   10.7453595   3.27801152 
 37.39   11.0582231   3.32539067 
37.395    10.967386    3.3117044 
  37.4   10.9915781    3.3153549 
37.405   10.9393911   3.30747503 
 37.41   10.5885914   3.25401158 
37.415    10.829701    3.2908511 
 37.42   10.8616983   3.29570907 
37.425   10.6384858   3.26166918 
 37.43   10.8864684   3.29946487 
37.435   11.2907226   3.36016705 
 37.44    11.125832   3.33554073 
37.445   10.6602073   3.26499729 
 37.45   11.6369514   3.41129761 
37.455   11.7795158   3.43212992 
 37.46   10.8021296   3.28665933 
37.465   11.5739545   3.40205151 
 37.47   11.4545752   3.38446085 
37.475   11.6964711    3.4200104 
 37.48   11.7152488   3.42275456 
37.485   11.8118284   3.43683406 
 37.49   11.6349757   3.41100801 
37.495   12.1452024   3.48499676 
  37.5   11.7715842   3.43097423 
37.505   12.4310731   3.52577269 
 37.51   12.8280176    3.5816222 
37.515   13.2614683   3.64162989 
 37.52   13.8158397   3.71696647 
37.525   14.8536893   3.85404843 
 37.53   13.8547647   3.72219891 
37.535   15.9006125   3.98755721 
 37.54   16.0354463   4.00442834 
37.545   17.5263482   4.18644817 
 37.55   17.9995753   4.24259063 
37.555   19.8035407   4.45011693 
 37.56   21.1559073   4.59955512 
37.565   22.7105016   4.76555365 
 37.57   25.1104461   5.01103244 
37.575   26.6576893   5.16310849 
 37.58   29.8619832    5.4646119 
37.585   32.9127089    5.7369599 
 37.59   33.6057384   5.79704566 
37.595   36.4987707   6.04142125 
  37.6   36.8951543   6.07413815 
37.605   36.9221626   6.07636096 
 37.61    35.317482   5.94285134 
37.615   35.2431451   5.93659373 
 37.62    31.696976   5.63000675 
37.625   29.7700497    5.4561937 
 37.63   27.0946451   5.20525169 
37.635   24.9616935   4.99616788 
 37.64   22.2579745   4.71783578 
37.645   21.3383885   4.61934936 
 37.65   19.5400271   4.42041028 
37.655   17.9348569   4.23495654 
 37.66   17.1283923   4.13864619 
37.665   16.2456471   4.03058893 
 37.67   15.9993533   3.99991916 
37.675   15.6941151   3.96157987 
 37.68   14.3102294   3.78288639 
37.685   14.4149367   3.79670076 
 37.69   13.3592392    3.6550293 
37.695   13.1051672   3.62010596 
  37.7   13.0947284    3.6186639 
37.705   12.9912132   3.60433257 
 37.71   13.6340961    3.6924377 
37.715   13.5913304   3.68664215 
 37.72   12.9429977    3.5976378 
37.725   12.5041418    3.5361196 
 37.73   12.7504884   3.57078261 
37.735   12.3363753   3.51231765 
 37.74   12.9803772   3.60282905 
37.745   12.5645436   3.54464999 
 37.75   13.0664355   3.61475249 
37.755   13.6866078   3.69954156 
 37.76   13.0191087   3.60820021 
37.765   13.2066101      3.63409 
 37.77    13.375606   3.65726756 
37.775   13.7347283   3.70603943 
 37.78   14.2526545   3.77526879 
37.785   14.5932969   3.82011739 
 37.79   14.9329811   3.86432155 
37.795   15.4097079   3.92552008 
  37.8   15.8948322   3.98683235 
37.805   16.5889701   4.07295594 
 37.81    17.273036   4.15608422 
37.815   18.2365839   4.27043135 
 37.82   19.6150834   4.42889189 
37.825   20.9362051   4.57560981 
 37.83    21.882828   4.67790851 
37.835   24.8809951   4.98808531 
 37.84    25.450691   5.04486778 
37.845   29.7061532   5.45033514 
 37.85   33.7024155   5.80537816 
37.855   35.9523381   5.99602686 
 37.86   43.3745021   6.58593214 
37.865   49.3139979    7.0223926 
 37.87   55.4380472   7.44567305 
37.875   67.2986911   8.20357795 
 37.88    75.147821   8.66878429 
37.885   85.0178459   9.22051223 
 37.89   99.3222777   9.96605628 
37.895    103.85537   10.1909455 
  37.9   117.930992   10.8596037 
37.905   126.033895   11.2264819 
 37.91   128.323759   11.3280077 
37.915   127.393871   11.2868893 
 37.92   120.617006   10.9825774 
37.925   115.603546   10.7519089 
 37.93   101.911464   10.0951208 
37.935   89.1995582   9.44455177 
 37.94   80.3896729   8.96602883 
37.945   65.5212176   8.09451775 
 37.95   57.6758051   7.59445884 
37.955   50.3402387   7.09508553 
 37.96    40.998068   6.40297337 
37.965   38.4876387   6.20384064 
 37.97   33.0424019   5.74825208 
37.975    28.910363   5.37683578 
 37.98   27.1199481   5.20768164 
37.985   24.3420032   4.93376157 
 37.99   21.3459808   4.62017107 
37.995   21.2797164    4.6129943 
  38.0   18.7232055   4.32703195 
38.005   16.7314679    4.0904117 
 38.01   16.7293543   4.09015333 
38.015   15.9015684   3.98767707 
 38.02   15.9004241   3.98753359 
38.025   15.1827205   3.89650106 
 38.03   14.2526171   3.77526385 
38.035   14.1959985   3.76775775 
 38.04   13.5154718   3.67633946 
38.045   13.1655956   3.62844258 
 38.05   13.4533053   3.66787477 
38.055   12.7562998   3.57159625 
 38.06   12.3033497   3.50761311 
38.065   12.8635277   3.58657604 
 38.07   12.3012131   3.50730853 
38.075   12.1693659   3.48846183 
 38.08    11.949512   3.45680662 
38.085   11.6102123   3.40737616 
 38.09   11.6594643   3.41459578 
38.095    11.401278   3.37657786 
  38.1   11.4097717   3.37783535 
38.105   11.6850938   3.41834664 
 38.11   11.3852455   3.37420295 
38.115   11.5782244   3.40267901 
 38.12   11.3696727   3.37189453 
38.125   11.1897249   3.34510462 
 38.13   11.2686422   3.35687983 
38.135   11.4045668   3.37706481 
 38.14   10.5595123   3.24954031 
38.145    11.123436   3.33518155 
 38.15   11.2145664   3.34881567 
38.155   10.9711151   3.31226737 
 38.16   10.9785711   3.31339269 
38.165   11.0465075   3.32362866 
 38.17   10.8582017   3.29517855 
38.175   10.5301302   3.24501621 
 38.18   10.2230819   3.19735546 
38.185   10.5539309   3.24868142 
 38.19   10.5733239    3.2516648 
38.195   10.6361517   3.26131135 
  38.2   10.5076118   3.24154466 
38.205   10.5928607   3.25466753 
 38.21   10.1446052   3.18505968 
38.215   10.5389366   3.24637283 
 38.22   10.6883536   3.26930475 
38.225   10.2344824   3.19913776 
 38.23   10.5901346   3.25424869 
38.235   10.2966934   3.20884611 
 38.24   10.2145585   3.19602229 
38.245   10.1266084   3.18223325 
 38.25   10.4277484   3.22920244 
38.255   10.6334587   3.26089845 
 38.26     9.861639   3.14032466 
38.265   10.3824489   3.22218078 
 38.27   10.7593646   3.28014704 
38.275   10.7714985   3.28199611 
 38.28   10.1966125   3.19321351 
38.285   10.4429326   3.23155266 
 38.29   10.6264823   3.25982857 
38.295   10.0751694   3.17414073 
  38.3   10.0812921   3.17510505 
38.305   10.2452196   3.20081546 
 38.31   10.4386881   3.23089587 
38.315   10.4507719   3.23276537 
 38.32   10.4751285   3.23653032 
38.325   10.4540117   3.23326641 
 38.33    10.427861   3.22921987 
38.335   10.0188542   3.16525737 
 38.34   10.3204437   3.21254473 
38.345    10.451559    3.2328871 
 38.35   10.0149326   3.16463784 
38.355   10.0678678   3.17299035 
 38.36   10.3328345   3.21447267 
38.365   9.98444082   3.15981658 
 38.37   10.4122372   3.22679984 
38.375   10.4012199   3.22509223 
 38.38   10.1470174   3.18543834 
38.385   10.0676557   3.17295694 
 38.39   10.5109727   3.24206303 
38.395   10.0566777   3.17122652 
  38.4   10.3245017   3.21317626 
38.405   9.91685736   3.14910422 
 38.41   10.0995762   3.17798305 
38.415     10.03517   3.16783364 
 38.42   10.2242973   3.19754552 
38.425   10.5260342   3.24438503 
 38.43   10.3525738   3.21754158 
38.435   10.3260565    3.2134182 
 38.44    9.8235714   3.13425771 
38.445   10.4080874   3.22615675 
 38.45   10.4520005   3.23295538 
38.455   9.99602487   3.16164907 
 38.46    10.359378   3.21859877 
38.465    10.046782   3.16966591 
 38.47   10.4123479   3.22681699 
38.475   10.1599916   3.18747418 
 38.48   10.0044897   3.16298746 
38.485   10.3274195   3.21363027 
 38.49   10.1374831   3.18394144 
38.495   10.2733479   3.20520637 
  38.5   9.88624437   3.14423987 
38.505   10.0153479   3.16470345 
 38.51   10.4055822   3.22576847 
38.515   9.98658804   3.16015633 
 38.52   10.0430364   3.16907501 
38.525   10.5615938   3.24986058 
 38.53   9.77770618   3.12693239 
38.535     10.51688   3.24297395 
 38.54   9.78343422   3.12784818 
38.545   10.1675007   3.18865186 
 38.55   10.3724342   3.22062637 
38.555   9.95104202   3.15452723 
 38.56   10.2713039   3.20488751 
38.565   10.5686018   3.25093861 
 38.57   10.4412771   3.23129651 
38.575   9.92840926   3.15093784 
 38.58    9.9278983   3.15085676 
38.585   10.0314092      3.16724 
 38.59   10.6502674   3.26347474 
38.595   10.1879456   3.19185613 
  38.6   10.2112045   3.19549754 
38.605   10.5275422   3.24461743 
 38.61   9.69939211   3.11438471 
38.615   10.4181455   3.22771521 
 38.62   10.6671917    3.2660667 
38.625   10.2511008   3.20173403 
 38.63   10.3645902   3.21940836 
38.635   10.8896806    3.2999516 
 38.64   10.0613051   3.17195603 
38.645   10.5867876   3.25373442 
 38.65   10.0464941    3.1696205 
38.655   9.80472819   3.13125026 
 38.66   10.1729084   3.18949972 
38.665   10.1001989   3.17808102 
 38.67   10.0282884   3.16674729 
38.675   10.1301507   3.18278977 
 38.68   9.97167148   3.15779535 
38.685   10.6548835   3.26418191 
 38.69   10.1161258   3.18058576 
38.695    10.231933   3.19873928 
  38.7   10.1265235    3.1822199 
38.705       10.357   3.21822933 
 38.71   10.4633748   3.23471402 
38.715   9.93851254   3.15254065 
 38.72   10.2104524   3.19537985 
38.725   10.4658351    3.2350943 
 38.73   10.7404439   3.27726164 
38.735    10.449721   3.23260282 
 38.74   10.3933078   3.22386535 
38.745   10.2215215   3.19711144 
 38.75   10.6181369   3.25854828 
38.755   10.3352218   3.21484397 
 38.76     10.37818   3.22151828 
38.765   10.0794622   3.17481688 
 38.77   10.2658382   3.20403468 
38.775   10.4386357   3.23088776 
 38.78   10.7858718    3.2841851 
38.785   10.0895233     3.176401 
 38.79   10.1492316   3.18578586 
38.795   10.4968799   3.23988887 
  38.8   10.4121785   3.22679074 
38.805    10.467547   3.23535886 
 38.81   10.4127568   3.22688035 
38.815   10.2993432   3.20925898 
 38.82   9.95720324   3.15550364 
38.825   10.1844143   3.19130291 
 38.83   10.7666449    3.2812566 
38.835   10.7215674   3.27438045 
 38.84   10.2954509    3.2086525 
38.845   10.2058977   3.19466708 
 38.85   10.8367471   3.29192149 
38.855   10.6159591   3.25821409 
 38.86   10.8519769   3.29423389 
38.865   10.6525243   3.26382051 
 38.87   10.3986399   3.22469222 
38.875    11.112398   3.33352637 
 38.88    10.623491   3.25936973 
38.885   10.2830873   3.20672533 
 38.89   10.5812751   3.25288719 
38.895   10.7846069   3.28399253 
  38.9   10.4167196   3.22749432 
38.905   10.4824366   3.23765913 
 38.91    10.452777   3.23307547 
38.915   10.6877553   3.26921326 
 38.92   11.3197783   3.36448782 
38.925   10.6808004   3.26814939 
 38.93    11.075403   3.32797281 
38.935   11.0283623   3.32089782 
 38.94   10.9883048   3.31486121 
38.945   10.6706881   3.26660193 
 38.95   10.7812756   3.28348528 
38.955   10.7972228   3.28591278 
 38.96    10.860576    3.2955388 
38.965   10.9478282   3.30875025 
 38.97   10.8108463   3.28798514 
38.975   11.2904729   3.36012989 
 38.98   11.1613622   3.34086249 
38.985   11.3764136   3.37289396 
 38.99   11.4035556   3.37691511 
38.995    10.753584   3.27926578 
  39.0     11.77701   3.43176485 
39.005   11.7570967    3.4288623 
 39.01   11.6976194   3.42017827 
39.015   11.7889392   3.43350247 
 39.02   12.0622253   3.47307145 
39.025   12.4365269   3.52654603 
 39.03   12.4831611   3.53315172 
39.035   12.6293141   3.55377463 
 39.04   12.6375827   3.55493779 
39.045   12.8955266   3.59103419 
 39.05   13.2525849      3.64041 
39.055   13.3873804   3.65887694 
 39.06   13.3860698   3.65869783 
39.065    13.445449   3.66680365 
 39.07   14.5115839   3.80940729 
39.075   14.5264875   3.81136295 
 39.08   14.9371242    3.8648576 
39.085   15.3016353   3.91173047 
 39.09   16.6482338   4.08022472 
39.095   16.9465506   4.11661883 
  39.1   17.7616014   4.21445149 
39.105   17.8889678   4.22953518 
 39.11   18.8001656   4.33591578 
39.115   20.4641619   4.52373319 
 39.12   20.5500909   4.53322081 
39.125   21.6702447   4.65513101 
 39.13   22.6514832   4.75935744 
39.135    24.452864   4.94498372 
 39.14    26.685239   5.16577574 
39.145   29.0918656   5.39368757 
 39.15   33.0691964   5.75058227 
39.155   34.9785809   5.91426926 
 39.16   40.1974402   6.34014512 
39.165   44.0075177   6.63381622 
 39.17   52.5005201   7.24572426 
39.175   61.2594016   7.82683854 
 39.18   66.5053985   8.15508421 
39.185    79.753871   8.93050228 
 39.19   96.3242742   9.81449307 
39.195   104.610822   10.2279432 
  39.2   124.875907   11.1747889 
39.205   148.855602   12.2006394 
 39.21   163.665922   12.7931983 
39.215     192.2603    13.865796 
 39.22   207.882277   14.4181232 
39.225   223.950083   14.9649619 
 39.23   233.316643    15.274706 
39.235   233.911337   15.2941602 
 39.24   227.344407   15.0779444 
39.245   209.176502   14.4629355 
 39.25   197.028324   14.0366778 
39.255   171.160407   13.0828287 
 39.26   142.001425   11.9164351 
39.265   129.218968   11.3674522 
 39.27   103.389213   10.1680486 
39.275   87.7223697   9.36602208 
 39.28   78.7985905   8.87685702 
39.285   64.6444898   8.04017971 
 39.29   56.5089698   7.51724483 
39.295   50.4197398   7.10068586 
  39.3   43.3463347   6.58379333 
39.305   39.5493484   6.28882726 
 39.31   35.1051393   5.92495901 
39.315   30.4840428   5.52123562 
 39.32   29.2084083   5.40448039 
39.325   26.9585854   5.19216577 
 39.33   23.5111985   4.84883475 
39.335   22.9385839   4.78942417 
 39.34   21.3902591   4.62496044 
39.345   19.2532386   4.38785126 
 39.35   18.8773917   4.34481204 
39.355   18.1683611   4.26243605 
 39.36   17.7023863   4.20742038 
39.365   16.6745081   4.08344317 
 39.37   16.1553767   4.01937517 
39.375    15.449732   3.93061471 
 39.38    14.988631   3.87151533 
39.385   14.4875019   3.80624512 
 39.39   13.8937366   3.72743029 
39.395   13.9519502   3.73523094 
  39.4   13.5231617   3.67738518 
39.405   13.4549306   3.66809632 
 39.41   12.9241576   3.59501844 
39.415   12.7161923   3.56597704 
 39.42   12.8850148   3.58957028 
39.425   12.7340885   3.56848546 
 39.43   12.7610223   3.57225731 
39.435   12.1639948    3.4876919 
 39.44   11.8812189   3.44691441 
39.445    12.411005   3.52292563 
 39.45   11.5448265   3.39776787 
39.455   11.0017356   3.31688643 
 39.46   11.5731599   3.40193472 
39.465    11.658183   3.41440815 
 39.47   11.1184226   3.33442988 
39.475    11.957649   3.45798337 
 39.48   11.4997202   3.39112373 
39.485   10.8690172   3.29681926 
 39.49   11.3863043   3.37435983 
39.495   11.0853836   3.32947197 
  39.5   10.5813122   3.25289289 
39.505   11.3397554   3.36745533 
 39.51   10.6261042   3.25977057 
39.515   11.0870596   3.32972365 
 39.52    10.639772   3.26186633 
39.525   11.2358623   3.35199378 
 39.53   10.7464142   3.27817239 
39.535   10.6486458   3.26322628 
 39.54     10.51239   3.24228161 
39.545   10.2431204   3.20048752 
 39.55   10.7290522   3.27552319 
39.555   10.7305595   3.27575327 
 39.56    10.440102   3.23111467 
39.565    10.567131   3.25071239 
 39.57   10.9281316   3.30577246 
39.575    10.603324   3.25627456 
 39.58   10.2262423   3.19784963 
39.585   11.1424983   3.33803809 
 39.59   10.7838759   3.28388123 
39.595   10.5622839   3.24996675 
  39.6   10.6495951   3.26337174 
39.605   10.5636523   3.25017727 
 39.61   10.3181566   3.21218875 
39.615   10.3286416   3.21382041 
 39.62   10.3289812   3.21387324 
39.625   10.4962188   3.23978685 
 39.63   10.6496465   3.26337961 
39.635   10.1343225   3.18344507 
 39.64   10.7649784   3.28100265 
39.645   10.3084487   3.21067729 
 39.65   10.2572964   3.20270143 
39.655    10.037276   3.16816603 
 39.66    10.362115   3.21902392 
39.665   10.2304463   3.19850688 
 39.67    10.469739    3.2356976 
39.675   10.5401118   3.24655383 
 39.68   10.7998536   3.28631306 
39.685   10.6051507   3.25655503 
 39.69   10.6496033   3.26337299 
39.695   10.3875678   3.22297499 
  39.7   10.4877364   3.23847749 
39.705   10.2008219   3.19387256 
 39.71   10.0515753   3.17042194 
39.715   10.6864536   3.26901417 
 39.72   10.3657547   3.21958921 
39.725   10.6411167   3.26207246 
 39.73   10.5882205   3.25395459 
39.735   9.89716577   3.14597612 
 39.74     10.11194   3.17992767 
39.745   10.2634131    3.2036562 
 39.75   10.2054718   3.19460042 
39.755   10.0639106   3.17236672 
 39.76   10.1874129    3.1917727 
39.765   10.1127459   3.18005438 
 39.77   10.0823774   3.17527596 
39.775   10.2101005   3.19532479 
 39.78   10.3168716   3.21198873 
39.785   10.1423903   3.18471197 
 39.79   9.86550806   3.14094063 
39.795   10.0302601   3.16705859 
  39.8   10.3810948   3.22197065 
39.805   10.0310399    3.1671817 
 39.81   10.2229904   3.19734114 
39.815   10.1099827    3.1796199 
 39.82   9.82893756   3.13511364 
39.825   10.2178738   3.19654092 
 39.83   10.0842606   3.17557248 
39.835   10.1993218   3.19363771 
 39.84   10.0466502   3.16964512 
39.845   10.2292237   3.19831577 
 39.85   10.1064721    3.1790678 
39.855   10.0704517    3.1733975 
 39.86   9.70899376   3.11592583 
39.865   10.4280287   3.22924584 
 39.87   10.1533052   3.18642514 
39.875   10.5009506   3.24051703 
 39.88   10.2784327   3.20599948 
39.885   10.2615324   3.20336267 
 39.89   10.1355505   3.18363793 
39.895   10.3902968   3.22339832 
  39.9   10.3809176   3.22194313 
39.905   9.94008972   3.15279078 
 39.91   10.5274092   3.24459693 
39.915   10.3354587   3.21488082 
 39.92   10.3951352   3.22414875 
39.925    10.500543   3.24045414 
 39.93   10.0955409    3.1773481 
39.935   10.0128468   3.16430826 
 39.94   9.99063566   3.16079668 
39.945   9.91362919   3.14859162 
 39.95   9.91820397   3.14931802 
39.955   10.6550609   3.26420908 
 39.96    10.072034   3.17364681 
39.965   10.1414539   3.18456495 
 39.97   10.4259731   3.22892755 
39.975   10.3938443   3.22394856 
 39.98   10.2301071   3.19845387 
39.985   10.6847186   3.26874878 
 39.99   10.2391006   3.19985946 
39.995   10.3189845   3.21231762 
  40.0   9.84234703   3.13725151 
40.005    10.160495   3.18755314 
 40.01   10.1053686   3.17889424 
40.015   10.0009385   3.16242605 
 40.02   9.97888793   3.15893779 
40.025   10.3290993   3.21389161 
 40.03   10.1979121   3.19341699 
40.035   10.1827228   3.19103789 
 40.04   10.4581028   3.23389902 
40.045   10.1018341   3.17833826 
 40.05   10.4503691   3.23270307 
40.055   10.2661774   3.20408761 
 40.06   9.98332919   3.15964067 
40.065   10.3653592    3.2195278 
 40.07   10.4685693   3.23551685 
40.075    10.749271   3.27860809 
 40.08   10.4690542   3.23559179 
40.085   10.2942392   3.20846368 
 40.09   10.3216065   3.21272571 
40.095   9.93019389   3.15122102 
  40.1   10.1466152    3.1853752 
40.105   10.0033431   3.16280621 
 40.11   10.3117109   3.21118529 
40.115    10.430669   3.22965463 
 40.12   10.5834225   3.25321725 
40.125   11.0501106   3.32417067 
 40.13   10.5127506   3.24233721 
40.135   10.2552616   3.20238374 
 40.14   11.0229566   3.32008383 
40.145   10.9912043   3.31529853 
 40.15   11.2920668   3.36036706 
40.155   11.3279477   3.36570167 
 40.16   11.1314796   3.33638721 
40.165    11.507445   3.39226252 
 40.17   11.3010377    3.3617016 
40.175   11.3639407   3.37104446 
 40.18   11.9352106   3.45473741 
40.185   11.9595643    3.4582603 
 40.19   12.3709229   3.51723229 
40.195   12.9750313   3.60208707 
  40.2   13.2725888   3.64315644 
40.205   14.2020906   3.76856612 
 40.21   14.4541563   3.80186221 
40.215   14.6334474   3.82536892 
 40.22   15.5476207   3.94304714 
40.225   16.5651563   4.07003149 
 40.23   17.9652703   4.23854578 
40.235    19.561837   4.42287655 
 40.24   20.5055519   4.52830563 
40.245   22.3508702    4.7276707 
 40.25   24.1016607   4.90934422 
40.255   26.2410176   5.12259872 
 40.26    28.243649   5.31447542 
40.265   30.4918933   5.52194652 
 40.27   31.4215848   5.60549595 
40.275   31.6538043   5.62617137 
 40.28   31.6791156   5.62842035 
40.285   31.7715961   5.63662985 
 40.29   29.9794522    5.4753495 
40.295   28.1358204   5.30432092 
  40.3   26.3966681   5.13776878 
40.305   23.1401819    4.8104243 
 40.31   22.8180761   4.77682699 
40.315   19.9237874   4.46360699 
 40.32   18.3638971   4.28531178 
40.325   17.7460556   4.21260674 
 40.33   16.2948184   4.03668408 
40.335   15.1118717   3.88739909 
 40.34   14.6841552   3.83199103 
40.345   13.5687616      3.68358 
 40.35   13.2896307   3.64549457 
40.355   13.1285312    3.6233315 
 40.36   12.2720907    3.5031544 
40.365   12.2467567   3.49953665 
 40.37    11.894223   3.44880023 
40.375   11.7293858   3.42481908 
 40.38   11.1731947    3.3426329 
40.385   11.1166799   3.33416855 
 40.39   10.7384732   3.27696097 
40.395   11.4313259   3.38102438 
  40.4   10.6379903   3.26159321 
40.405   10.9653336    3.3113945 
 40.41   10.7504084   3.27878154 
40.415   10.8697844   3.29693561 
 40.42   10.8691703   3.29684247 
40.425   10.7235657   3.27468559 
 40.43   10.8131767   3.28833951 
40.435   11.2644456    3.3562547 
 40.44   11.2513011   3.35429591 
40.445   10.6576682   3.26460843 
 40.45   10.6240471   3.25945502 
40.455   10.6406818   3.26200579 
 40.46   10.2756173   3.20556037 
40.465   10.6229629   3.25928872 
 40.47   10.3717356   3.22051791 
40.475   10.4243779   3.22868052 
 40.48   10.2614104   3.20334363 
40.485   10.5586074   3.24940108 
 40.49   10.2552437   3.20238095 
40.495   10.0437418   3.16918631 
  40.5   10.3431065   3.21607004 
40.505   10.4090712   3.22630922 
 40.51   10.0495626   3.17010451 
40.515   10.8779662   3.29817619 
 40.52   10.5379509   3.24622101 
40.525   10.2715768   3.20493008 
 40.53   10.2179227   3.19654856 
40.535    10.312186   3.21125925 
 40.54   10.1220832   3.18152215 
40.545   10.5144329   3.24259663 
 40.55   10.3955536   3.22421365 
40.555   10.4607859   3.23431382 
 40.56   9.93415924   3.15185013 
40.565    10.368964   3.22008757 
 40.57   10.0050178   3.16307094 
40.575   10.6058705   3.25666555 
 40.58   9.96973629   3.15748892 
40.585   10.3390281   3.21543591 
 40.59   10.0658683   3.17267526 
40.595   10.3810685   3.22196655 
  40.6   9.92023647   3.14964069 
40.605   9.92139894   3.14982522 
 40.61   10.3670866   3.21979604 
40.615   10.4148853   3.22721014 
 40.62   10.0718233    3.1736136 
40.625   10.3607486   3.21881167 
 40.63   10.4656337   3.23506317 
40.635   10.3286044   3.21381462 
 40.64   10.0096612   3.16380486 
40.645   10.8201675   3.28940229 
 40.65    10.472276   3.23608962 
40.655   10.1048094   3.17880628 
 40.66    10.462499   3.23457864 
40.665   10.3875294   3.22296903 
 40.67   10.2626322   3.20353433 
40.675   10.7115832   3.27285551 
 40.68   10.8895279   3.29992847 
40.685   10.7701405   3.28178922 
 40.69   10.8273903   3.29050001 
40.695   10.9451298   3.30834245 
  40.7    10.545526   3.24738757 
40.705   10.3587448   3.21850039 
 40.71   10.6268395   3.25988335 
40.715   11.1663052   3.34160219 
 40.72   10.7025082   3.27146882 
40.725   10.1728102   3.18948431 
 40.73   10.8490933   3.29379618 
40.735   10.9369236     3.307102 
 40.74   10.6165357   3.25830258 
40.745   10.8004377   3.28640193 
 40.75   11.2996972   3.36150222 
40.755   11.2485845   3.35389096 
 40.76   11.2099098   3.34812034 
40.765   10.6301777   3.26039533 
 40.77   10.8979047   3.30119746 
40.775   11.0741565   3.32778552 
 40.78   10.6522598   3.26377999 
40.785   11.2413943   3.35281886 
 40.79   11.6279166   3.40997311 
40.795   11.6892264   3.41895107 
  40.8   11.0775687   3.32829817 
40.805   11.8069278   3.43612105 
 40.81   12.2089703    3.4941337 
40.815   11.8373074   3.44053883 
 40.82   12.1955556   3.49221357 
40.825   12.0319023   3.46870326 
 40.83   12.3187451   3.50980699 
40.835   12.5285409    3.5395679 
 40.84   12.2599055   3.50141479 
40.845   13.0584555    3.6136485 
 40.85   13.2564829   3.64094533 
40.855   13.2537127   3.64056488 
 40.86   13.4299233   3.66468598 
40.865   14.3276215   3.78518447 
 40.87   14.5534355   3.81489652 
40.875   14.8278214   3.85069103 
 40.88   15.8957073   3.98694209 
40.885   16.2154477   4.02684091 
 40.89     16.72453   4.08956355 
40.895    17.849077    4.2248168 
  40.9   17.9229389   4.23354921 
40.905   19.6434411   4.43209219 
 40.91   19.8344648    4.4535901 
40.915   21.5657137   4.64388993 
 40.92   23.3456321   4.83173179 
40.925   24.6812753   4.96802529 
 40.93   27.0939104   5.20518111 
40.935   31.0614297   5.57327819 
 40.94   32.9163623    5.7372783 
40.945   37.3683888    6.1129689 
 40.95   42.4550033    6.5157504 
40.955   46.3554579   6.80848426 
 40.96   55.7962122   7.46968622 
40.965   61.4464334   7.83877755 
 40.97   69.6420395   8.34518062 
40.975   87.0587459   9.33052763 
 40.98   92.6616205   9.62609062 
40.985   111.757651   10.5715491 
 40.99   132.383722   11.5058125 
40.995   143.846739   11.9936124 
  41.0   160.437761   12.6664029 
41.005   172.579738   13.1369608 
 41.01   175.978045   13.2656717 
41.015   175.925449   13.2636891 
 41.02   166.270935   12.8946088 
41.025   162.580198    12.750694 
 41.03   141.303792   11.8871272 
41.035   126.847183   11.2626455 
 41.04   116.730143   10.8041725 
41.045   94.2374704   9.70759859 
 41.05   85.1545111   9.22792019 
41.055   73.7500861   8.58778703 
 41.06   61.2288225   7.82488483 
41.065   56.1926319   7.49617449 
 41.07   48.1275464   6.93740199 
41.075   40.1655029   6.33762597 
 41.08   37.5075119   6.12433767 
41.085   33.0015605   5.74469847 
 41.09   29.2502495   5.40834998 
41.095    28.016407   5.29305271 
  41.1   24.7519013   4.97512827 
41.105   22.5539401   4.74909887 
 41.11   21.7889897   4.66786779 
41.115   19.9862034   4.47059318 
 41.12   19.6816241   4.43639765 
41.125   18.6211472   4.31522273 
 41.13   17.2179443   4.14945108 
41.135    16.495764   4.06149775 
 41.14   16.1842303   4.02296288 
41.145   15.5861614   3.94793128 
 41.15   14.5059636   3.80866953 
41.155   14.1590291   3.76284854 
 41.16   13.8953819   3.72765099 
41.165   13.6396213   3.69318579 
 41.17   13.6568338   3.69551536 
41.175   13.1304754   3.62359978 
 41.18   13.0803883   3.61668194 
41.185   12.4920595   3.53441077 
 41.19   12.8676017   3.58714394 
41.195   12.2859211   3.50512783 
  41.2   11.9531935   3.45733908 
41.205   11.9750231   3.46049463 
 41.21    11.773555   3.43126142 
41.215   12.0403423   3.46991964 
 41.22   12.0050299   3.46482755 
41.225   11.5801621   3.40296372 
 41.23    11.647189   3.41279783 
41.235   11.7113898   3.42219078 
 41.24   11.1339537   3.33675797 
41.245   10.8911172   3.30016927 
 41.25   11.0260938   3.32055624 
41.255   11.0144245   3.31879865 
 41.26   10.5966074   3.25524306 
41.265   10.6920981   3.26987738 
 41.27   10.7954943   3.28564975 
41.275    10.940791   3.30768666 
 41.28   11.0474033   3.32376343 
41.285   10.9759126   3.31299148 
 41.29    11.152039   3.33946688 
41.295   11.0875124   3.32979164 
  41.3   10.6344972   3.26105768 
41.305   11.2183645   3.34938271 
 41.31   10.3758412   3.22115526 
41.315    10.258559   3.20289853 
 41.32   11.0245112   3.32031793 
41.325   10.7848935   3.28403616 
 41.33   10.6556479   3.26429899 
41.335   10.8094027   3.28776561 
 41.34    10.949931     3.309068 
41.345   11.7869301   3.43320988 
 41.35   10.8316318   3.29114445 
41.355   10.8062083   3.28727976 
 41.36   10.7440785   3.27781613 
41.365   11.2503159   3.35414906 
 41.37   10.6632281   3.26545986 
41.375   10.7026419   3.27148925 
 41.38   11.3082964   3.36278105 
41.385   11.8480302   3.44209677 
 41.39   11.2416823   3.35286181 
41.395   11.5818718   3.40321492 
  41.4   11.4780162   3.38792211 
41.405   11.9783718   3.46097845 
 41.41   11.8395198   3.44086032 
41.415   12.3499298   3.51424668 
 41.42   12.3827027   3.51890647 
41.425    12.717393   3.56614539 
 41.43   12.9181898   3.59418834 
41.435   13.6641051   3.69649903 
 41.44   14.2312725   3.77243589 
41.445   13.9743282   3.73822528 
 41.45   15.8644739   3.98302322 
41.455   15.9476507   3.99345097 
 41.46   17.4605969   4.17858791 
41.465   18.6794318   4.32197083 
 41.47   19.9585232   4.46749631 
41.475   21.2400008   4.60868754 
 41.48   23.0385128   4.79984508 
41.485   24.1854982   4.91787537 
 41.49   26.0499903   5.10391911 
41.495   26.4192204   5.13996308 
  41.5   27.7226793   5.26523307 
41.505   27.3892513   5.23347412 
 41.51   27.1212434   5.20780601 
41.515   26.1523874    5.1139405 
 41.52   24.7184203   4.97176229 
41.525   23.4960144   4.84726875 
 41.53   21.7360031   4.66218866 
41.535   20.2636747   4.50151915 
 41.54    18.779708   4.33355604 
41.545   17.4821086   4.18116115 
 41.55   16.5042952   4.06254787 
41.555   15.5891578   3.94831076 
 41.56   14.5260535   3.81130601 
41.565    13.877451    3.7252451 
 41.57   13.7125581   3.70304713 
41.575   12.8671694   3.58708369 
 41.58   12.8715587   3.58769546 
41.585   12.1459775   3.48510796 
 41.59   12.3431907   3.51328774 
41.595    12.055073   3.47204162 
  41.6   12.1413927   3.48445013 
41.605   11.6334731   3.41078776 
 41.61   11.5058502   3.39202744 
41.615   11.5718606   3.40174376 
 41.62   11.5368595   3.39659528 
41.625   11.3501957   3.36900514 
 41.63   11.1350549   3.33692296 
41.635   11.4079031   3.37755875 
 41.64   11.1853636   3.34445266 
41.645   11.6860304   3.41848364 
 41.65   11.4298144   3.38080086 
41.655   11.5406906    3.3971592 
 41.66   11.6983769   3.42028901 
41.665   12.2052988   3.49360827 
 41.67   11.7812093   3.43237663 
41.675    12.224165   3.49630734 
 41.68    12.124155   3.48197574 
41.685   12.4451481   3.52776815 
 41.69   12.8272233   3.58151131 
41.695   13.2685054   3.64259598 
  41.7   13.6294977   3.69181496 
41.705   14.1619074   3.76323098 
 41.71   14.7370597   3.83888782 
41.715   15.4822272   3.93474614 
 41.72   15.5449207   3.94270474 
41.725   17.3865526   4.16971853 
 41.73     18.51621   4.30304659 
41.735   19.0023392   4.35916726 
 41.74   21.3272423   4.61814273 
41.745   22.4522277   4.73837817 
 41.75   24.4976278   4.94950784 
41.755   28.3305918   5.32264894 
 41.76   29.8816828   5.46641407 
41.765   32.5590036   5.70604973 
 41.77   35.4967752   5.95791702 
41.775    37.466644   6.12100024 
 41.78   39.3379918   6.27200063 
41.785   39.7298437   6.30316141 
 41.79   40.6861135   6.37856673 
41.795   39.5924636   6.29225425 
  41.8   37.1781506   6.09738883 
41.805   35.4915155    5.9574756 
 41.81   32.5507418   5.70532574 
41.815   29.5128339   5.43257157 
 41.82   27.6753449   5.26073615 
41.825   24.1663703   4.91593026 
 41.83   21.7984396    4.6688799 
41.835   20.5834012   4.53689335 
 41.84   19.0977917   4.37010203 
41.845   17.6422483   4.20026765 
 41.85   16.8524564   4.10517434 
41.855   16.2493474   4.03104793 
 41.86   15.2794415   3.90889262 
41.865   14.5774159   3.81803822 
 41.87   13.6679915   3.69702469 
41.875   13.1556327   3.62706944 
 41.88   13.0021934   3.60585543 
41.885   12.4621428   3.53017603 
 41.89   12.7963953   3.57720495 
41.895   11.6931395   3.41952329 
  41.9   11.6541994   3.41382474 
41.905   11.4770734   3.38778296 
 41.91   11.3711455   3.37211292 
41.915   11.1957914   3.34601126 
 41.92   11.1434822   3.33818546 
41.925    10.876574   3.29796513 
 41.93   10.9148268   3.30375949 
41.935   10.7395152   3.27711995 
 41.94    10.185017   3.19139734 
41.945   10.5863496    3.2536671 
 41.95   10.2676775    3.2043217 
41.955   10.0718671   3.17362051 
 41.96   10.6877223    3.2692082 
41.965   10.5361253   3.24593982 
 41.97   10.2649135   3.20389038 
41.975   10.2599466   3.20311515 
 41.98   10.4910569    3.2389901 
41.985    10.185214   3.19142821 
 41.99   10.3457962   3.21648817 
41.995   9.89906402    3.1462778 
  42.0   9.89742314   3.14601703 
42.005   9.98175475   3.15939152 
 42.01   10.3953496   3.22418201 
42.015   10.1590783   3.18733091 
 42.02   10.1401135   3.18435449 
42.025   10.0152393   3.16468629 
 42.03   9.98487996   3.15988607 
42.035   9.83625771   3.13628087 
 42.04   9.84829556   3.13819941 
42.045   10.0373905    3.1681841 
 42.05   10.3015414   3.20960144 
42.055   9.92935433    3.1510878 
 42.06   9.65878824   3.10785911 
42.065   9.76089878   3.12424371 
 42.07    10.038256   3.16832069 
42.075   10.1139897   3.18024994 
 42.08   9.46624951   3.07672708 
42.085   9.95458828   3.15508927 
 42.09   10.2761863   3.20564912 
42.095   10.0797409   3.17486077 
  42.1   9.79948403   3.13041276 
42.105   10.0561068   3.17113652 
 42.11   10.1276301   3.18239376 
42.115   10.4506523   3.23274687 
 42.12   10.1770133   3.19014314 
42.125   10.4625151   3.23458113 
 42.13   10.3294048   3.21393914 
42.135   10.3081878   3.21063667 
 42.14   10.2569494   3.20264724 
42.145   10.2635829   3.20368271 
 42.15   10.5585225   3.24938802 
42.155   10.3047394    3.2100996 
 42.16   10.2963467    3.2087921 
42.165   10.1234133   3.18173117 
 42.17   10.1913811   3.19239425 
42.175   10.3637864   3.21928352 
 42.18   9.93589278   3.15212512 
42.185   9.86516507   3.14088603 
 42.19   10.1587235   3.18727525 
42.195   10.2521356   3.20189562 
  42.2   9.79197744   3.12921355 
42.205    9.8630074   3.14054253 
 42.21   9.74106035   3.12106718 
42.215   9.92847201    3.1509478 
 42.22   9.72189711   3.11799569 
42.225   9.77895543   3.12713214 
 42.23   9.72531367   3.11854352 
42.235    9.7526499   3.12292329 
 42.24   9.88925568    3.1447187 
42.245   9.64453841   3.10556571 
 42.25    9.4757032   3.07826302 
42.255   9.52292384    3.0859235 
 42.26   9.47286201   3.07780149 
42.265   9.22408532   3.03711793 
 42.27   9.73710518   3.12043349 
42.275   9.45205165   3.07441891 
 42.28   9.98454901    3.1598337 
42.285   9.92238836   3.14998228 
 42.29   9.64546352   3.10571466 
42.295   9.41122767   3.06777243 
  42.3   9.60177343   3.09867285 
42.305     9.990474   3.16077111 
 42.31   9.15693727   3.02604317 
42.315   9.69537923   3.11374039 
 42.32   10.2042064   3.19440235 
42.325   9.76386184   3.12471788 
 42.33   9.44337218   3.07300703 
42.335   9.65086848    3.1065847 
 42.34   9.54688467   3.08980334 
42.345   9.89328796   3.14535975 
 42.35   9.99381458   3.16129951 
42.355   9.67596207   3.11062085 
 42.36   9.84212787   3.13721658 
42.365   10.1189422   3.18102849 
 42.37   9.65115733   3.10663119 
42.375   9.82821285   3.13499806 
 42.38   9.80218139   3.13084356 
42.385   10.0374917   3.16820007 
 42.39    9.6544402   3.10715951 
42.395   9.43195691   3.07114912 
  42.4   9.83833386   3.13661184 
42.405   9.74887822   3.12231936 
 42.41   9.73638386   3.12031791 
42.415   9.82925006   3.13516348 
 42.42   9.72886115   3.11911224 
42.425    9.6767956   3.11075483 
 42.43   10.1159428     3.180557 
42.435   9.71309775   3.11658431 
 42.44    9.8816827   3.14351439 
42.445   10.1224043   3.18157262 
 42.45   9.81666893   3.13315638 
42.455   9.40739226   3.06714725 
 42.46   9.87405429   3.14230079 
42.465   9.55700737   3.09144099 
 42.47   9.63112671   3.10340566 
42.475    9.5351971   3.08791145 
 42.48   9.80948042   3.13200901 
42.485   9.49592113   3.08154525 
 42.49   9.61553622   3.10089281 
42.495   9.94057522   3.15286778 
  42.5   9.56166617   3.09219439 
42.505   9.73979135   3.12086388 
 42.51   9.37509875    3.0618783 
42.515   9.80140259   3.13071918 
 42.52   9.62423684   3.10229541 
42.525   9.56598513   3.09289268 
 42.53   9.75269402   3.12293036 
42.535   9.77203522   3.12602547 
 42.54   9.63049757    3.1033043 
42.545   9.80381068   3.13110375 
 42.55   9.51990298     3.085434 
42.555   9.64749475   3.10604165 
 42.56   9.59557798   3.09767299 
42.565    9.8167149   3.13316372 
 42.57   9.95050239   3.15444169 
42.575   9.68056705   3.11136096 
 42.58   9.79038272   3.12895873 
42.585   9.55618152   3.09130741 
 42.59   9.54461663    3.0894363 
42.595   9.97227997    3.1578917 
  42.6   9.30514308   3.05043326 
42.605   9.86172382   3.14033817 
 42.61   9.13569925   3.02253193 
42.615    9.4584851   3.07546502 
 42.62   9.35932633   3.05930161 
42.625    9.8193557   3.13358512 
 42.63   9.70513345   3.11530632 
42.635   9.76686074   3.12519771 
 42.64   9.85830741   3.13979417 
42.645   9.79917269   3.13036303 
 42.65   9.95791085   3.15561576 
42.655   9.65261848   3.10686634 
 42.66   9.61366599   3.10059123 
42.665   9.58531948   3.09601671 
 42.67   9.51661938   3.08490184 
42.675   9.41909791   3.06905489 
 42.68   9.91351751   3.14857388 
42.685   9.44312159   3.07296625 
 42.69   9.56080471   3.09205509 
42.695   9.48194485   3.07927668 
  42.7   9.77043001   3.12576871 
42.705   9.32213103   3.05321651 
 42.71   9.34864132   3.05755479 
42.715    9.6983172   3.11421213 
 42.72   9.73226129   3.11965724 
42.725   9.66690436   3.10916458 
 42.73   10.0888019   3.17628744 
42.735   9.38735107   3.06387844 
 42.74   9.54903732   3.09015167 
42.745   9.51641104   3.08486807 
 42.75   10.1285142   3.18253267 
42.755   9.85057783   3.13856302 
 42.76   9.88824723   3.14455835 
42.765   9.65407664     3.107101 
 42.77   9.33932922   3.05603161 
42.775   9.64900835    3.1062853 
 42.78    8.9917138   2.99861865 
42.785   9.93356524    3.1517559 
 42.79   10.2477164   3.20120546 
42.795   9.71227487   3.11645229 
  42.8   9.30740589   3.05080414 
42.805   9.56730265   3.09310566 
 42.81   9.46000045   3.07571137 
42.815     9.516757   3.08492415 
 42.82   9.50117058   3.08239689 
42.825   9.84894721   3.13830324 
 42.83   9.51046525   3.08390422 
42.835   9.80093727   3.13064487 
 42.84   9.93313299   3.15168732 
42.845   9.61673525   3.10108614 
 42.85   9.48638085   3.07999689 
42.855   9.45287591   3.07455296 
 42.86   9.50289652   3.08267684 
42.865   9.60425821   3.09907377 
 42.87   9.69009475    3.1128917 
42.875   9.63511937   3.10404887 
 42.88   9.95087046   3.15450003 
42.885   9.35125653   3.05798243 
 42.89    9.3974388   3.06552423 
42.895   9.88926561   3.14472027 
  42.9   9.34892136   3.05760059 
42.905   9.82693226   3.13479381 
 42.91   9.27401881   3.04532737 
42.915   9.66618984   3.10904967 
 42.92    9.8415007   3.13711662 
42.925   9.65277987   3.10689232 
 42.93   9.43983695   3.07243176 
42.935   9.81549529   3.13296908 
 42.94   10.0491683   3.17004232 
42.945   9.50644035   3.08325159 
 42.95   9.46666385   3.07679441 
42.955   9.42082403   3.06933609 
 42.96   9.42202582   3.06953186 
42.965   10.1139804   3.18024848 
 42.97   9.19135991   3.03172557 
42.975   9.48932486   3.08047478 
 42.98    10.150329    3.1859581 
42.985   9.48163502   3.07922637 
 42.99   9.23207695   3.03843331 
42.995   9.61746868   3.10120439 
  43.0   9.80889374   3.13191535 
43.005   9.54244695   3.08908513 
 43.01   9.50371337   3.08280933 
43.015   9.34289869   3.05661556 
 43.02   9.61938491   3.10151333 
43.025   9.60698829    3.0995142 
 43.03   9.61870235   3.10140329 
43.035   9.41112539   3.06775576 
 43.04   9.26355927   3.04360958 
43.045   9.40128506   3.06615151 
 43.05   9.65403941   3.10709501 
43.055   9.73222082   3.11965075 
 43.06    9.2980206   3.04926558 
43.065   9.57169083   3.09381493 
 43.07    9.6948053   3.11364823 
43.075   9.62384454   3.10223219 
 43.08   9.07771953   3.01292541 
43.085   9.97839118   3.15885916 
 43.09   9.42179571   3.06949437 
43.095   9.56748763   3.09313557 
  43.1   9.51056759   3.08392081 
43.105   9.45187558   3.07439028 
 43.11   9.49684842   3.08169571 
43.115   9.74365843   3.12148337 
 43.12   9.50392582   3.08284379 
43.125   9.52014895   3.08547386 
 43.13   9.37817513   3.06238063 
43.135   9.53799775    3.0883649 
 43.14   9.34966409   3.05772204 
43.145   10.0927396   3.17690723 
 43.15   9.53866871   3.08847352 
43.155   9.45529069   3.07494564 
 43.16   9.63196709   3.10354106 
43.165   9.73865314   3.12068152 
 43.17   9.70423782   3.11516257 
43.175   9.44796108   3.07375358 
 43.18   9.35320607   3.05830117 
43.185   9.88125458   3.14344629 
 43.19   9.60801936   3.09968053 
43.195   9.42617112   3.07020702 
  43.2   9.54709733   3.08983775 
43.205   9.87059906   3.14175095 
 43.21     9.794225   3.12957265 
43.215   9.55718747   3.09147011 
 43.22   9.79989763   3.13047882 
43.225   9.59693508   3.09789204 
 43.23   9.52851877   3.08682989 
43.235    9.7411072   3.12107469 
 43.24   9.93853674   3.15254449 
43.245   9.78274915   3.12773866 
 43.25   9.61906166   3.10146121 
43.255   9.51821126   3.08515984 
 43.26   9.54680388   3.08979027 
43.265   9.87660396   3.14270647 
 43.27    9.7919923   3.12921592 
43.275    9.6453707   3.10569971 
 43.28   9.50254013   3.08261904 
43.285   9.72547339   3.11856913 
 43.29   9.89279467   3.14528133 
43.295   9.61441944   3.10071273 
  43.3   9.30412907   3.05026705 
43.305   9.25635362   3.04242561 
 43.31   9.40714761   3.06710737 
43.315   9.86649577   3.14109786 
 43.32   9.31595492   3.05220493 
43.325   9.49278494   3.08103634 
 43.33   9.61737918   3.10118996 
43.335    9.8246254   3.13442585 
 43.34   9.45664387   3.07516567 
43.345   9.52547301    3.0863365 
 43.35   9.95024418   3.15440076 
43.355   9.99454166    3.1614145 
 43.36   9.33217882   3.05486151 
43.365   9.71365279   3.11667335 
 43.37    9.7405308   3.12098235 
43.375   9.35716359   3.05894812 
 43.38   9.66203153   3.10838085 
43.385   9.38591023   3.06364329 
 43.39   9.59208678   3.09710942 
43.395   9.49224789   3.08094919 
  43.4   9.26856612   3.04443199 
43.405   9.31954317   3.05279268 
 43.41   9.71226965   3.11645145 
43.415   9.46361154   3.07629835 
 43.42   9.69798867   3.11415938 
43.425   9.62017745   3.10164109 
 43.43   9.59428639   3.09746451 
43.435   9.38106684   3.06285273 
 43.44   9.51175158   3.08411277 
43.445   9.73354688   3.11986328 
 43.45   9.86399624   3.14069996 
43.455   9.97247845   3.15792312 
 43.46   9.46948143   3.07725225 
43.465    9.7202926   3.11773838 
 43.47   9.49708512   3.08173411 
43.475   9.78458643   3.12803236 
 43.48    9.8039151   3.13112042 
43.485   9.51184941   3.08412863 
 43.49   9.53059249   3.08716577 
43.495   9.26954846   3.04459332 
  43.5    9.7327846   3.11974111 
43.505   10.0668787    3.1728345 
 43.51   9.70376622   3.11508687 
43.515    9.8382521   3.13659881 
 43.52   10.4822488   3.23763012 
43.525   9.76037036   3.12415914 
 43.53   10.2432698   3.20051086 
43.535   10.1654883    3.1883363 
 43.54   10.0903125   3.17652522 
43.545   10.0085915   3.16363581 
 43.55   10.5374843   3.24614915 
43.555    10.317987   3.21216236 
 43.56   10.3111051   3.21109096 
43.565    10.637544    3.2615248 
 43.57   10.7173927   3.27374293 
43.575   10.8866239   3.29948843 
 43.58   11.2803758   3.35862708 
43.585   11.5500065   3.39853004 
 43.59   11.6952235   3.41982799 
43.595   11.4662263   3.38618167 
  43.6   11.5051965   3.39193109 
43.605   11.8840559   3.44732591 
 43.61   11.5609185   3.40013507 
43.615   11.4871022   3.38926279 
 43.62   11.3378831   3.36717732 
43.625   11.6401034   3.41175958 
 43.63   11.7247486   3.42414202 
43.635   11.2918539   3.36033538 
 43.64   11.1943326   3.34579327 
43.645   10.9611486   3.31076254 
 43.65    10.588971   3.25406992 
43.655   10.3772531   3.22137441 
 43.66   10.1396736   3.18428542 
43.665   10.5922675    3.2545764 
 43.67   10.1246195   3.18192072 
43.675   10.5873706     3.253824 
 43.68   10.1540542   3.18654267 
43.685   9.74390763   3.12152329 
 43.69   9.71341848   3.11663576 
43.695   9.84868934   3.13826215 
  43.7   9.77531585   3.12655015 
43.705   9.35046594   3.05785316 
 43.71   9.63066627   3.10333148 
43.715   9.69050052   3.11295688 
 43.72   10.0476881   3.16980885 
43.725   10.0870941    3.1760186 
 43.73   9.83126173   3.13548429 
43.735   9.63767655   3.10446075 
 43.74   9.88788921   3.14450142 
43.745   9.63455264   3.10395758 
 43.75   9.72402344   3.11833665 
43.755   10.0628441   3.17219862 
 43.76   10.0880276   3.17616555 
43.765   9.79449861   3.12961637 
 43.77   9.80841842   3.13183946 
43.775    10.039421   3.16850454 
 43.78   9.80854045   3.13185894 
43.785   9.91987399   3.14958315 
 43.79    9.7209491   3.11784366 
43.795    9.5482161   3.09001879 
  43.8   10.0495212   3.17009798 
43.805   10.0652879   3.17258379 
 43.81   10.3445189   3.21628962 
43.815   10.2763714     3.205678 
 43.82    10.030517   3.16709914 
43.825   9.90798884    3.1476958 
 43.83   10.1614004   3.18769515 
43.835   10.2655646   3.20399197 
 43.84   10.3209019   3.21261605 
43.845   10.3806457   3.22190095 
 43.85   10.3799502   3.22179301 
43.855   10.4879359   3.23850828 
 43.86   10.6921793    3.2698898 
43.865   10.8468999    3.2934632 
 43.87   11.0388945   3.32248319 
43.875   11.0427439   3.32306243 
 43.88   11.2020271   3.34694295 
43.885   11.6260754   3.40970312 
 43.89   11.9152069   3.45184109 
43.895   12.2263651   3.49662196 
  43.9     12.36102   3.51582423 
43.905   13.1228124   3.62254225 
 43.91   13.8103459   3.71622738 
43.915   13.9434903   3.73409833 
 43.92   15.1054496   3.88657299 
43.925   16.0003371   4.00004214 
 43.93   16.8736607   4.10775617 
43.935   18.3521678   4.28394303 
 43.94   18.9678447   4.35520892 
43.945    20.645735   4.54375781 
 43.95   22.3892627   4.73172935 
43.955   23.2627115   4.82314332 
 43.96   24.1066992   4.90985735 
43.965     24.49282   4.94902213 
 43.97   25.3301708   5.03290878 
43.975   25.3203563   5.03193366 
 43.98   24.7503242   4.97496977 
43.985   23.9648304   4.89538868 
 43.99   22.6716062   4.76147101 
43.995   21.8263225   4.67186499 
  44.0   20.4296457   4.51991656 
44.005   18.3632921   4.28524119 
 44.01   18.8423343   4.34077577 
44.015   16.3993917   4.04961624 
 44.02   15.0599517   3.88071536 
44.025   15.1798718    3.8961355 
 44.03   13.6434832    3.6937086 
44.035   13.4182919   3.66309867 
 44.04   13.0223059   3.60864323 
44.045   12.0899774   3.47706447 
 44.05   11.4015174   3.37661331 
44.055   11.7811941   3.43237441 
 44.06   11.4240449   3.37994747 
44.065   11.2614274   3.35580504 
 44.07   11.0572882   3.32525009 
44.075   11.1175836   3.33430406 
 44.08   10.5196751   3.24340486 
44.085    10.517796   3.24311517 
 44.09   10.3784977   3.22156759 
44.095   10.2246939   3.19760753 
  44.1   10.6075683   3.25692621 
44.105   9.91772284   3.14924163 
 44.11   10.0177629   3.16508497 
44.115   10.3086196   3.21070391 
 44.12   10.0333283   3.16754295 
44.125   10.0838935   3.17551468 
 44.13   9.83381112    3.1358908 
44.135   10.1779996   3.19029772 
 44.14   9.70300761    3.1149651 
44.145   9.96383605   3.15655446 
 44.15   9.93225347   3.15154779 
44.155   10.3055154   3.21022047 
 44.16   9.34814081   3.05747295 
44.165   10.0163699   3.16486491 
 44.17   9.89168373   3.14510473 
44.175   9.65992283   3.10804164 
 44.18   9.95038008   3.15442231 
44.185   9.39469284   3.06507632 
 44.19   10.1821796   3.19095277 
44.195   9.98457584   3.15983794 
  44.2   9.36542431   3.06029808 
44.205   9.81625333   3.13309006 
 44.21   9.47111448   3.07751758 
44.215   9.74922318   3.12237461 
 44.22   9.73010575   3.11931174 
44.225   9.65993764   3.10804402 
 44.23   9.96999906   3.15753053 
44.235   9.67881437   3.11107929 
 44.24   10.1127605   3.18005669 
44.245   9.71180919   3.11637758 
 44.25   9.78543152   3.12816744 
44.255   9.83219192   3.13563262 
 44.26   9.66665121   3.10912387 
44.265   9.55129709   3.09051729 
 44.27   9.50827043   3.08354835 
44.275   9.68425693   3.11195388 
 44.28   9.55600378   3.09127866 
44.285   10.0620871   3.17207931 
 44.29   9.72793758   3.11896418 
44.295   9.80827159   3.13181602 
  44.3   9.16486856   3.02735339 
44.305   9.78218069   3.12764779 
 44.31   9.47949464    3.0788788 
44.315   9.20186939   3.03345832 
 44.32   10.0249512   3.16622033 
44.325   9.55413804   3.09097688 
 44.33   9.52397493    3.0860938 
44.335   9.70752008   3.11568934 
 44.34   9.69589274   3.11382285 
44.345   9.16478197   3.02733909 
 44.35   9.62063908   3.10171551 
44.355   9.73804813   3.12058458 
 44.36   9.59288567   3.09723839 
44.365   9.69464816     3.113623 
 44.37   9.45001831   3.07408821 
44.375   9.71580449   3.11701853 
 44.38   9.69739874   3.11406466 
44.385   9.54500558   3.08949924 
 44.39   9.47697631    3.0784698 
44.395    9.5812429   3.09535828 
  44.4   9.74985377   3.12247558 
44.405   9.62455193    3.1023462 
 44.41   9.90209234   3.14675902 
44.415   9.78431208    3.1279885 
 44.42   9.79537531   3.12975643 
44.425   9.34645823   3.05719777 
 44.43   9.59080501   3.09690249 
44.435   9.74082204     3.121029 
 44.44   9.71210806   3.11642553 
44.445   9.64428054    3.1055242 
 44.45   9.52681767   3.08655434 
44.455    9.6626006   3.10847239 
 44.46    9.6745651   3.11039629 
44.465   9.44374399   3.07306752 
 44.47   9.59805908   3.09807345 
44.475    10.140467      3.18441 
 44.48   9.62649606   3.10265951 
44.485     9.614953   3.10079877 
 44.49   9.78151315   3.12754107 
44.495    9.5349763   3.08787569 
  44.5   9.81303241     3.132576 
44.505   9.61878497   3.10141661 
 44.51   10.0810862   3.17507264 
44.515   9.85790675   3.13973036 
 44.52   9.67874303   3.11106783 
44.525   9.33738477   3.05571346 
 44.53    9.4681969   3.07704353 
44.535    9.5516148   3.09056869 
 44.54   9.83228554   3.13564755 
44.545   9.79946755   3.13041012 
 44.55   9.46989094   3.07731879 
44.555   9.84757381   3.13808442 
 44.56   9.44148224    3.0726995 
44.565   9.94241193   3.15315904 
 44.57   9.96680133   3.15702413 
44.575   9.87282125   3.14210459 
 44.58   9.60780703   3.09964627 
44.585   10.0187098   3.16523456 
 44.59   9.65727116   3.10761503 
44.595   9.81013917   3.13211417 
  44.6   9.92762847   3.15081394 
44.605   9.73537897   3.12015688 
 44.61   9.76452554   3.12482408 
44.615    9.5155925    3.0847354 
 44.62      9.41795   3.06886787 
44.625    9.5788623   3.09497371 
 44.63   9.86973858   3.14161401 
44.635   9.91043287     3.148084 
 44.64   10.1484567   3.18566425 
44.645     9.883021   3.14372725 
 44.65   9.95161372   3.15461784 
44.655   10.1820501   3.19093249 
 44.66   10.2402849   3.20004452 
44.665    9.9939632   3.16132301 
 44.67   10.0522698   3.17053146 
44.675   10.1726319   3.18945636 
 44.68   9.97916712   3.15898198 
44.685   10.2553926    3.2024042 
 44.69   10.0563121   3.17116888 
44.695   10.4812987   3.23748338 
  44.7   10.1182808   3.18092452 
44.705   10.2971606   3.20891891 
 44.71   10.6544602   3.26411706 
44.715   10.7838765   3.28388131 
 44.72   10.5361109    3.2459376 
44.725   11.3833504   3.37392211 
 44.73   11.1704683   3.34222505 
44.735   11.4801149   3.38823183 
 44.74   12.2416273   3.49880369 
44.745   12.1948798    3.4921168 
 44.75    13.209331   3.63446433 
44.755   13.5522563   3.68133893 
 44.76   13.8636252   3.72338894 
44.765    14.497381   3.80754264 
 44.77   15.3801868   3.92175813 
44.775   15.8739466   3.98421217 
 44.78   16.1961566   4.02444488 
44.785   16.7768346   4.09595345 
 44.79   16.8361846     4.103192 
44.795   16.3508749   4.04362151 
  44.8    16.089974   4.01123099 
44.805   16.3364014   4.04183144 
 44.81   14.8803471   3.85750529 
44.815   14.0914379    3.7538564 
 44.82   14.2147681   3.77024774 
44.825   13.1993817   3.63309534 
 44.83   12.4872134   3.53372514 
44.835    11.757438   3.42891207 
 44.84   12.0530872   3.47175563 
44.845   11.6682595   3.41588342 
 44.85   11.2896897   3.36001335 
44.855   10.9503752   3.30913511 
 44.86   11.1586952   3.34046332 
44.865   10.6151531    3.2580904 
 44.87   10.4754361   3.23657784 
44.875   10.5310787   3.24516235 
 44.88   10.1946351   3.19290386 
44.885   10.9732934   3.31259617 
 44.89   9.92251768   3.15000281 
44.895   10.2152319   3.19612764 
  44.9   10.6129289   3.25774905 
44.905   10.1285906   3.18254467 
 44.91    9.9187951   3.14941187 
44.915   9.96930311   3.15742033 
 44.92   10.0104674   3.16393227 
44.925   9.85779937   3.13971326 
 44.93    10.328585    3.2138116 
44.935   9.77284755    3.1261554 
 44.94    10.176229   3.19002022 
44.945   9.74733845   3.12207278 
 44.95   10.1439252   3.18495294 
44.955   10.3314259   3.21425355 
 44.96    9.9349625   3.15197755 
44.965   10.1504561   3.18597805 
 44.97   9.74479188   3.12166492 
44.975   10.0381492   3.16830383 
 44.98   10.1250297   3.18198519 
44.985    10.171631   3.18929945 
 44.99   9.77036094   3.12575766 
44.995   9.65912554   3.10791337 
  45.0   10.2048471   3.19450263 
45.005   9.89682146    3.1459214 
 45.01   9.90902938   3.14786108 
45.015   9.91017953   3.14804376 
 45.02   9.91166329   3.14827942 
45.025   10.1451849   3.18515069 
 45.03   10.0171654   3.16499058 
45.035   9.98310967   3.15960594 
 45.04   9.96990986   3.15751641 
45.045   10.2137262   3.19589208 
 45.05   10.2074929   3.19491673 
45.055   10.0390815   3.16845097 
 45.06   10.2585719   3.20290055 
45.065   10.1565259   3.18693048 
 45.07   9.93115201   3.15137304 
45.075   10.9873572   3.31471827 
 45.08    10.155459   3.18676309 
45.085   10.5702941   3.25119887 
 45.09   10.4460166   3.23202979 
45.095   10.6583051   3.26470597 
  45.1    10.384647   3.22252183 
45.105    9.9887163   3.16049305 
 45.11   10.5792693   3.25257887 
45.115   9.97503094   3.15832724 
 45.12     10.76392   3.28084136 
45.125   10.6944195   3.27023233 
 45.13   10.7156209   3.27347231 
45.135   10.8435104   3.29294858 
 45.14   11.0371393   3.32221903 
45.145   11.0883434   3.32991643 
 45.15   11.0446583   3.32335046 
45.155   10.7472431    3.2782988 
 45.16   11.3899355   3.37489785 
45.165   11.3359012     3.366883 
 45.17    11.510065   3.39264866 
45.175   11.7191498   3.42332438 
 45.18   11.9886112    3.4624574 
45.185   11.9917598   3.46291204 
 45.19   12.2344501   3.49777788 
45.195   12.2325943   3.49751259 
  45.2    12.123467   3.48187693 
45.205   12.9138559   3.59358539 
 45.21   12.6002464   3.54968258 
45.215   13.0607379   3.61396429 
 45.22   13.5303156   3.67835773 
45.225   13.6110202   3.68931162 
 45.23   13.9240708   3.73149713 
45.235   14.7529928   3.84096248 
 45.24   14.5524243     3.814764 
45.245   15.2099057   3.89998791 
 45.25   15.8457443   3.98067134 
45.255   15.7295454   3.96604909 
 45.26   17.3187745   4.16158318 
45.265   18.0622384   4.24996922 
 45.27   19.4884823   4.41457612 
45.275   20.6623206   4.54558253 
 45.28   21.5828863   4.64573851 
45.285   23.3289679   4.83000703 
 45.29   26.3388398   5.13213794 
45.295   26.6393231   5.16132959 
  45.3   30.9209372   5.56065978 
45.305   33.6927608   5.80454657 
 45.31   35.6351781   5.96952076 
45.315   40.4452703    6.3596596 
 45.32   43.7715325   6.61600578 
45.325   47.5576078   6.89620242 
 45.33   53.7580355   7.33198714 
45.335   56.4628527   7.51417678 
 45.34   62.2346099   7.88889155 
45.345   69.1469918   8.31546702 
 45.35    72.494598   8.51437596 
45.355   77.7525683   8.81774168 
 45.36   85.0969316   9.22479981 
45.365     87.98756   9.38016844 
 45.37    95.737967   9.78457802 
45.375   97.0773235   9.85278252 
 45.38   101.182348   10.0589437 
45.385   103.882378   10.1922705 
 45.39   103.979084   10.1970135 
45.395   101.240923   10.0618548 
  45.4   94.0699643   9.69896718 
45.405   93.1559632   9.65173369 
 45.41   83.7769482   9.15297483 
45.415   72.8364391    8.5344267 
 45.42   68.4777178   8.27512646 
45.425   58.2479633   7.63203533 
 45.43   51.2808748   7.16106659 
45.435   46.8946266   6.84796514 
 45.44   40.6265107    6.3738929 
45.445   37.6302279    6.1343482 
 45.45    34.233194   5.85091395 
45.455    30.066579   5.48330001 
 45.46   29.2711142   5.41027857 
45.465   26.3487757   5.13310585 
 45.47   23.5797124   4.85589461 
45.475   22.5191104   4.74543047 
 45.48   20.8542377   4.56664403 
45.485   19.4206515   4.40688683 
 45.49   18.8274844   4.33906492 
45.495   17.8298114   4.22253613 
  45.5    16.915866   4.11289023 
45.505   16.0798741   4.00997183 
 45.51   15.7676299    3.9708475 
45.515   14.9712579   3.86927097 
 45.52   15.0757338   3.88274822 
45.525   13.6596002   3.69588963 
 45.53   14.3767502   3.79166852 
45.535   13.7389749   3.70661232 
 45.54   12.8324176   3.58223639 
45.545   13.5040391   3.67478423 
 45.55   13.2920313   3.64582382 
45.555   12.7864296   3.57581174 
 45.56   12.5046856   3.53619648 
45.565   12.4208241   3.52431896 
 45.57   12.3889738   3.51979741 
45.575   12.2128805   3.49469319 
 45.58   11.7160709   3.42287466 
45.585   12.1229802   3.48180703 
 45.59    11.704922   3.42124567 
45.595    11.933658    3.4545127 
  45.6    11.893941   3.44875934 
45.605   11.9209134   3.45266758 
 45.61   11.8448431   3.44163378 
45.615     12.01431   3.46616647 
 45.62   11.7627931   3.42969286 
45.625   11.4433729   3.38280548 
 45.63   11.4174164   3.37896677 
45.635   11.4785609   3.38800249 
 45.64   11.3028707   3.36197423 
45.645   11.6095907   3.40728495 
 45.65   12.0143992   3.46617934 
45.655   11.6499571   3.41320335 
 45.66   11.8717247   3.44553692 
45.665   12.0019619   3.46438478 
 45.67   11.5083939   3.39240238 
45.675   11.9522927    3.4572088 
 45.68   12.1585537   3.48691177 
45.685   12.6328067   3.55426599 
 45.69   12.1665391   3.48805664 
45.695   12.9728433   3.60178335 
  45.7   12.9880837    3.6038984 
45.705   13.2105898   3.63463751 
 45.71   13.0254883   3.60908413 
45.715    13.632733   3.69225311 
 45.72   13.7327875   3.70577758 
45.725   14.2791069   3.77877056 
 45.73   14.9656098   3.86854104 
45.735   15.2721543   3.90796038 
 45.74   15.7839404   3.97290076 
45.745   17.2885893   4.15795494 
 45.75   17.6377489     4.199732 
45.755   17.7931621   4.21819417 
 45.76   19.3460333   4.39841259 
45.765   19.9062016   4.46163665 
 45.77   20.3358947   4.50953376 
45.775    23.368581   4.83410602 
 45.78   24.0987975   4.90905261 
45.785   26.4315047   5.14115791 
 45.79   29.1024325   5.39466704 
45.795   30.9453594   5.56285533 
  45.8   34.2579508    5.8530292 
45.805   38.6193714    6.2144486 
 45.81   41.7943453   6.46485463 
45.815   48.1083604   6.93601906 
 45.82   55.3533286   7.43998176 
45.825    58.911491   7.67538214 
 45.83   68.4605509   8.27408913 
45.835    76.980647   8.77386158 
 45.84   79.6734417   8.92599808 
45.845    85.481184   9.24560349 
 45.85   90.4041286   9.50810857 
45.855   92.2320673   9.60375277 
 45.86   91.0001761   9.53940125 
45.865   89.8501085   9.47892971 
 45.87    86.753299    9.3141451 
45.875   77.1449386   8.78321915 
 45.88   75.1498744   8.66890272 
45.885    65.455518   8.09045845 
 45.89   56.9008779   7.54326705 
45.895    53.484997   7.31334376 
  45.9   46.5419261   6.82216433 
45.905    40.476665    6.3621274 
 45.91    38.803765   6.22926681 
45.915   33.1399592   5.75673164 
 45.92   30.4806196   5.52092561 
45.925    28.551026   5.34331601 
 45.93   24.9920254   4.99920248 
45.935   23.3145535   4.82851463 
 45.94   21.7063444    4.6590068 
45.945    20.265394   4.50171012 
 45.95   19.7160232   4.44027288 
45.955   18.8896865   4.34622669 
 45.96   16.7362954   4.09100176 
45.965   16.7563608   4.09345341 
 45.97   15.7374963   3.96705133 
45.975   15.1700223   3.89487128 
 45.98     15.10855   3.88697183 
45.985   13.9931359   3.74074002 
 45.99   13.3686697   3.65631914 
45.995   13.1888189   3.63164135 
  46.0    13.001519   3.60576192 
46.005   13.4124202   3.66229712 
 46.01   12.5668993   3.54498227 
46.015   11.9629576   3.45875088 
 46.02   12.2402301   3.49860403 
46.025   11.9573512   3.45794031 
 46.03   12.2452567   3.49932233 
46.035   11.8346777   3.44015664 
 46.04   11.4852494   3.38898943 
46.045   11.3014073   3.36175659 
 46.05   11.1561252   3.34007863 
46.055   11.1906742    3.3452465 
 46.06   11.0376497   3.32229584 
46.065    11.359625   3.37040427 
 46.07   10.9497544   3.30904131 
46.075   10.7365027    3.2766603 
 46.08   10.5066704   3.24139946 
46.085    10.570765   3.25127129 
 46.09   10.6124093    3.2576693 
46.095   10.0484345   3.16992657 
  46.1   10.7254774   3.27497746 
46.105   10.6078256    3.2569657 
 46.11    10.301483   3.20959234 
46.115   10.5191731   3.24332747 
 46.12   10.1273665   3.18235236 
46.125   10.4884856   3.23859315 
 46.13   10.3811688   3.22198212 
46.135   9.88999773   3.14483668 
 46.14   10.0011537   3.16246006 
46.145    10.098646   3.17783669 
 46.15   9.90467143    3.1471688 
46.155   10.3628147   3.21913261 
 46.16   10.1854525   3.19146557 
46.165   10.5072804   3.24149354 
 46.17   10.2639698   3.20374309 
46.175     9.907067   3.14754936 
 46.18   10.0492369   3.17005314 
46.185   10.0010227   3.16243936 
 46.19    10.137444    3.1839353 
46.195   9.96885902      3.15735 
  46.2   9.62345175   3.10216888 
46.205   9.95690706   3.15545671 
 46.21   9.61755245    3.1012179 
46.215   10.1636778   3.18805235 
 46.22   9.88747569   3.14443567 
46.225   9.87927421   3.14313127 
 46.23   9.56798625   3.09321617 
46.235   9.78477974   3.12806326 
 46.24   10.3416813   3.21584845 
46.245   9.66878438    3.1094669 
 46.25   9.79637638   3.12991635 
46.255   9.67058242   3.10975601 
 46.26   9.86473155   3.14081702 
46.265   9.75350553   3.12306028 
 46.27   10.3147182    3.2116535 
46.275   9.89396467   3.14546732 
 46.28   9.74102425    3.1210614 
46.285   10.3399815   3.21558416 
 46.29   9.64652231   3.10588511 
46.295   9.66139133   3.10827787 
  46.3   9.68028588   3.11131578 
46.305   9.83451583   3.13600316 
 46.31   10.1956515   3.19306303 
46.315   9.91717421   3.14915452 
 46.32    9.8671579   3.14120326 
46.325   9.96965267   3.15747568 
 46.33   9.74329208   3.12142469 
46.335   9.85706851   3.13959687 
 46.34   9.85996277   3.14005776 
46.345   9.85759326   3.13968044 
 46.35   9.99410244   3.16134504 
46.355   10.0152884   3.16469404 
 46.36   9.98382578   3.15971926 
46.365   10.0043852   3.16297095 
 46.37   9.83969943   3.13682952 
46.375   10.1740356   3.18967641 
 46.38   9.86991639   3.14164231 
46.385   10.1693604   3.18894346 
 46.39   10.3738965   3.22085339 
46.395   10.7432224   3.27768553 
  46.4   10.6170903   3.25838768 
46.405   10.5614739   3.24984214 
 46.41   10.6621387   3.26529305 
46.415   10.9279121   3.30573927 
 46.42   10.7048656    3.2718291 
46.425   10.6409274   3.26204344 
 46.43   10.9773149   3.31320312 
46.435    10.925815   3.30542206 
 46.44   10.6064634   3.25675658 
46.445   10.5264273    3.2444456 
 46.45   10.5234331   3.24398414 
46.455   9.97656885    3.1585707 
 46.46   9.87495379   3.14244392 
46.465   10.2792263   3.20612325 
 46.47   9.92973789   3.15114866 
46.475   9.91658541   3.14906104 
 46.48   9.55888073   3.09174396 
46.485   10.1650073   3.18826086 
 46.49   9.98941142   3.16060302 
46.495   10.1272627   3.18233604 
  46.5   9.65520563   3.10728268 
46.505   9.88146477   3.14347972 
 46.51   9.92104124   3.14976844 
46.515   9.89362403   3.14541317 
 46.52   9.72640776   3.11871893 
46.525    9.9930585   3.16117992 
 46.53   9.69512687   3.11369987 
46.535   9.32275907   3.05331935 
 46.54   9.49978384   3.08217193 
46.545   9.84948906   3.13838957 
 46.55   9.76459011   3.12483441 
46.555   9.79012391   3.12891737 
 46.56   9.44166212   3.07272877 
46.565   9.57590058   3.09449521 
 46.57   9.63511788   3.10404863 
46.575   9.63084347   3.10336003 
 46.58   9.90046368   3.14650023 
46.585   9.71131386    3.1162981 
 46.59   9.83967518   3.13682565 
46.595   9.92307258   3.15009088 
  46.6   9.69874946   3.11428153 
46.605     10.07743   3.17449682 
 46.61   9.87639576   3.14267335 
46.615   10.0543534   3.17086005 
 46.62    9.8892105   3.14471151 
46.625   9.74141176   3.12112348 
 46.63   9.96141579   3.15617107 
46.635   9.69233372   3.11325131 
 46.64   9.59587799   3.09772142 
46.645   9.78453535   3.12802419 
 46.65   9.72040089   3.11775575 
46.655   9.94056998   3.15286695 
 46.66    9.8483081   3.13820141 
46.665   9.63019258   3.10325516 
 46.67   9.74926178   3.12238079 
46.675   9.76406806   3.12475088 
 46.68   9.63521687   3.10406457 
46.685   9.57801373   3.09483662 
 46.69    9.5784024   3.09489942 
46.695    9.9416252   3.15303428 
  46.7   9.92082677    3.1497344 
46.705   9.78215977   3.12764444 
 46.71   9.75775483   3.12374052 
46.715   10.1943907   3.19286559 
 46.72   9.88016788   3.14327343 
46.725   9.93023831   3.15122806 
 46.73   9.86945726   3.14156923 
46.735   9.76497958   3.12489673 
 46.74   9.90890746   3.14784171 
46.745   9.66235313   3.10843258 
 46.75   10.0709361   3.17347383 
46.755   10.4221469     3.228335 
 46.76   10.1970874   3.19328787 
46.765    10.667484   3.26611145 
 46.77    10.174821   3.18979953 
46.775   10.5405625   3.24662324 
 46.78   10.6956443   3.27041958 
46.785   10.5261819   3.24440779 
 46.79   10.3580538   3.21839305 
46.795   10.5958926   3.25513327 
  46.8   10.6078126   3.25696371 
46.805   11.1256878   3.33551912 
 46.81   11.3935744   3.37543692 
46.815    11.665256   3.41544375 
 46.82   11.9689231   3.45961314 
46.825   11.9872088   3.46225487 
 46.83   12.9012431   3.59183004 
46.835   13.3634368   3.65560348 
 46.84   14.0180837   3.74407314 
46.845   14.0885508   3.75347183 
 46.85   14.7399578   3.83926527 
46.855   16.2319234   4.02888613 
 46.86   16.1623456   4.02024199 
46.865   17.8090691   4.22007928 
 46.87   18.0229582   4.24534548 
46.875   18.3839782   4.28765416 
 46.88   19.1369071   4.37457508 
46.885   18.9295759   4.35081325 
 46.89   18.6820882   4.32227813 
46.895   18.3103381   4.27905809 
  46.9   17.8817322   4.22867972 
46.905   17.1048655   4.13580288 
 46.91   16.2710096   4.03373395 
46.915   15.6056049     3.950393 
 46.92   14.9444856   3.86580982 
46.925   14.2242913   3.77151048 
 46.93   13.6339182    3.6924136 
46.935   12.9119787   3.59332419 
 46.94    12.444406   3.52766297 
46.945   12.5554592   3.54336834 
 46.95   11.8025411   3.43548266 
46.955   10.8284961   3.29066804 
 46.96   11.0048402   3.31735439 
46.965   11.1439098   3.33824952 
 46.97   11.0803108   3.32871009 
46.975   10.7077275   3.27226641 
 46.98   10.8181226   3.28909145 
46.985   10.6841344   3.26865942 
 46.99   10.4735888   3.23629244 
46.995   10.5097708   3.24187767 
  47.0   10.2525135   3.20195463 
47.005    10.296587   3.20882953 
 47.01   10.1318056   3.18304974 
47.015   10.4119511   3.22675551 
 47.02   10.1550381   3.18669704 
47.025   9.88637597    3.1442608 
 47.03   9.85818003   3.13977388 
47.035   10.1836131   3.19117739 
 47.04   9.71342902   3.11663745 
47.045   9.87560559   3.14254763 
 47.05   9.70826564   3.11580899 
47.055   9.82520246    3.1345179 
 47.06   9.46662103   3.07678745 
47.065   10.0582313   3.17147148 
 47.07   10.0338749   3.16762923 
47.075   9.87851865   3.14301108 
 47.08   9.80031908   3.13054613 
47.085   10.2767765   3.20574118 
 47.09   9.92170976   3.14987456 
47.095   9.56762965   3.09315852 
  47.1   9.91683897    3.1491013 
47.105   9.75909126   3.12395443 
 47.11   9.57249434   3.09394479 
47.115   9.18884898   3.03131143 
 47.12   9.80678414   3.13157854 
47.125   9.79777375   3.13013957 
 47.13   9.70418606   3.11515426 
47.135   9.52868275   3.08685645 
 47.14   9.89266947   3.14526143 
47.145   9.72133936   3.11790625 
 47.15   9.53287786   3.08753589 
47.155   9.73569081   3.12020685 
 47.16   9.15305384   3.02540143 
47.165   9.70412729   3.11514483 
 47.17   9.80976799   3.13205491 
47.175   10.1806294   3.19070986 
 47.18   9.73694641   3.12040805 
47.185   9.81171108   3.13236509 
 47.19    9.8922763   3.14519893 
47.195   9.49426675   3.08127681 
  47.2   9.59537509   3.09764025 
47.205   9.36271536   3.05985545 
 47.21   9.58711023    3.0963059 
47.215   10.0085034   3.16362189 
 47.22   9.72153731   3.11793799 
47.225   9.51136291   3.08404976 
 47.23   9.84476629   3.13763706 
47.235   9.88066191   3.14335202 
 47.24   9.63814752    3.1045366 
47.245   9.63246637   3.10362149 
 47.25   9.73270507   3.11972836 
47.255   9.39875783   3.06573936 
 47.26     9.779137   3.12716117 
47.265   10.0403028   3.16864368 
 47.27   10.0877915   3.17612839 
47.275   9.99416608    3.1613551 
 47.28      9.92855   3.15096017 
47.285   10.0836208   3.17547174 
 47.29   9.68974952   3.11283625 
47.295   9.98568725   3.16001381 
  47.3   9.94278879    3.1532188 
47.305   9.74230924   3.12126725 
 47.31    9.9220844   3.14993403 
47.315   9.72032378   3.11774338 
 47.32    9.6549754   3.10724563 
47.325   9.72390779    3.1183181 
 47.33   10.0802267   3.17493728 
47.335   9.96710314   3.15707193 
 47.34   10.1726112   3.18945312 
47.345   9.94622159   3.15376308 
 47.35   10.1753442   3.18988154 
47.355   10.0956484   3.17736501 
 47.36   10.2277102   3.19807914 
47.365   10.5178262   3.24311983 
 47.37   10.6973049   3.27067347 
47.375    11.083342   3.32916535 
 47.38   10.9180382   3.30424548 
47.385   11.2271638   3.35069602 
 47.39   11.7183694   3.42321039 
47.395   12.0018671    3.4643711 
  47.4   12.9693513   3.60129856 
47.405   13.3937308   3.65974463 
 47.41    13.249412   3.63997417 
47.415   14.2513912   3.77510148 
 47.42   14.3074992    3.7825255 
47.425    14.909753   3.86131493 
 47.43   14.4780847   3.80500785 
47.435   15.3079126   3.91253275 
 47.44   15.1435689   3.89147388 
47.445   14.7840033   3.84499718 
 47.45   14.9534204   3.86696527 
47.455   14.1647121    3.7636036 
 47.46   13.8403734   3.72026524 
47.465   12.8972444   3.59127337 
 47.47     12.63919   3.55516384 
47.475   12.0292776    3.4683249 
 47.48   11.4702817   3.38678044 
47.485   11.6269512   3.40983155 
 47.49   11.1703497   3.34220731 
47.495   11.2166109   3.34912091 
  47.5   11.1055501   3.33249908 
47.505   10.8899731   3.29999592 
 47.51   10.3653647   3.21952864 
47.515   10.1597458   3.18743561 
 47.52    10.353289   3.21765271 
47.525   10.3683705   3.21999542 
 47.53   10.0361542   3.16798899 
47.535   10.0189758   3.16527658 
 47.54   10.2148157   3.19606253 
47.545   10.0860735   3.17585792 
 47.55   9.90254012   3.14683017 
47.555   10.1300739    3.1827777 
 47.56   10.1450033   3.18512218 
47.565   9.97970293   3.15906678 
 47.57    9.7968953   3.12999925 
47.575   9.93484668   3.15195918 
 47.58   9.83689631   3.13638268 
47.585   9.81926794   3.13357112 
 47.59   9.75683886    3.1235939 
47.595   10.1229456   3.18165769 
  47.6   9.73711166   3.12043453 
47.605   10.1180099   3.18088193 
 47.61   9.83580969   3.13620945 
47.615   10.0553198   3.17101243 
 47.62    9.8239506    3.1343182 
47.625   10.3263185   3.21345896 
 47.63    9.6902791   3.11292131 
47.635   9.68238056   3.11165238 
 47.64   9.71742917   3.11727913 
47.645    10.222967   3.19733749 
 47.65   9.66227715   3.10842036 
47.655   9.73125951   3.11949668 
 47.66   10.0540388   3.17081043 
47.665    9.9866925   3.16017286 
 47.67   10.0805514    3.1749884 
47.675   9.87758649   3.14286279 
 47.68   9.86655878   3.14110789 
47.685   10.0046226   3.16300848 
 47.69   9.81844134   3.13343922 
47.695   9.80816986   3.13179978 
  47.7   9.91222121   3.14836802 
47.705   9.65975114   3.10801402 
 47.71   9.73835376   3.12063355 
47.715   9.98841261     3.160445 
 47.72    9.8060016   3.13145359 
47.725    9.8901309   3.14485785 
 47.73   10.3169467   3.21200042 
47.735   10.0803584   3.17495802 
 47.74   9.97394719   3.15815566 
47.745   10.0543684   3.17086241 
 47.75   10.0085803   3.16363403 
47.755   10.1246515   3.18192576 
 47.76   10.2152546    3.1961312 
47.765   9.95219127   3.15470938 
 47.77   9.86964084   3.14159845 
47.775   10.2194624   3.19678939 
 47.78   10.2825374   3.20663959 
47.785   10.0623603   3.17212237 
 47.79   10.1014692   3.17828085 
47.795   10.3997126   3.22485854 
  47.8   10.4464436   3.23209585 
47.805   10.0079398    3.1635328 
 47.81   9.99376742   3.16129205 
47.815   10.0948464   3.17723881 
 47.82    10.739886   3.27717652 
47.825   10.5457291   3.24741884 
 47.83   10.3870071   3.22288801 
47.835   10.4931755   3.23931713 
 47.84   10.5028506   3.24081018 
47.845   10.6736056   3.26704845 
 47.85    10.426533   3.22901424 
47.855   10.7284948    3.2754381 
 47.86   11.1078307   3.33284124 
47.865   11.0497561   3.32411733 
 47.87   10.7648512   3.28098327 
47.875   11.0711288   3.32733057 
 47.88    10.799269   3.28622412 
47.885   10.9627417   3.31100312 
 47.89   10.9734194   3.31261519 
47.895   11.4740243   3.38733293 
  47.9   11.2710265   3.35723495 
47.905   11.4568099   3.38479097 
 47.91   11.5030748   3.39161832 
47.915    11.698509   3.42030832 
 47.92   11.4992733   3.39105785 
47.925    11.841507   3.44114909 
 47.93   12.3102177   3.50859199 
47.935   12.3993627   3.52127288 
 47.94   12.5384237   3.54096367 
47.945   12.8414649   3.58349897 
 47.95   13.1203402   3.62220101 
47.955   13.5253147    3.6776779 
 47.96    13.709719   3.70266377 
47.965    13.856447   3.72242488 
 47.97   14.7519224   3.84082314 
47.975   15.0655576   3.88143757 
 47.98   15.7439037   3.96785883 
47.985   16.1108855   4.01383675 
 47.99     16.80146   4.09895841 
47.995   17.7919221   4.21804719 
  48.0    18.900224   4.34743878 
48.005   20.2325172   4.49805704 
 48.01   21.6911322   4.65737396 
48.015   22.4873063   4.74207827 
 48.02   25.4806704   5.04783819 
48.025   28.6571077   5.35323339 
 48.03   30.8363797   5.55305139 
48.035   34.8871044   5.90653066 
 48.04   40.0846557    6.3312444 
48.045   42.7578651   6.53894985 
 48.05   49.9982603   7.07094479 
48.055   60.2667081   7.76316354 
 48.06   65.0318547   8.06423305 
48.065   78.8419149   8.87929698 
 48.07   86.1001061   9.27901428 
48.075   93.3933178   9.66402183 
 48.08   106.104175   10.3006881 
48.085   110.537805   10.5136961 
 48.09   116.233612   10.7811693 
48.095   120.058292   10.9571115 
  48.1    119.05245   10.9111159 
48.105   114.847115   10.7166746 
 48.11   105.334883   10.2632784 
48.115   101.180487   10.0588512 
 48.12   87.9580073   9.37859303 
48.125   76.3290565   8.73665019 
 48.13   71.6467244   8.46443881 
48.135   58.4209182   7.64335779 
 48.14   52.6407798    7.2553966 
48.145   46.4462527   6.81514877 
 48.15   38.8436024   6.23246359 
48.155   36.4265284   6.03543937 
 48.16   32.1438451   5.66955423 
48.165   28.7206274   5.35916294 
 48.17   26.7897952   5.17588594 
48.175   24.2277786   4.92217214 
 48.18   21.7539954   4.66411786 
48.185   21.3297403   4.61841318 
 48.19   19.4147886   4.40622158 
48.195   18.9671065   4.35512417 
  48.2   18.0408734   4.24745493 
48.205   16.7701173   4.09513336 
 48.21   15.9125588   3.98905487 
48.215   15.7683348   3.97093626 
 48.22   14.9405316   3.86529839 
48.225   14.9017298   3.86027587 
 48.23   14.1816938   3.76585898 
48.235   13.4361197    3.6655313 
 48.24   13.3522527   3.65407344 
48.245   13.1786928   3.63024693 
 48.25    13.252618   3.64041453 
48.255   12.8798325   3.58884836 
 48.26   12.5704528   3.54548344 
48.265   12.5015664   3.53575543 
 48.27   12.3878699   3.51964059 
48.275   12.4663057    3.5307656 
 48.28   12.2988288   3.50696861 
48.285   11.5807055   3.40304356 
 48.29   11.9999219   3.46409035 
48.295    11.637555   3.41138609 
  48.3   11.8315121   3.43969651 
48.305   11.6080974   3.40706581 
 48.31   11.4657299   3.38610837 
48.315   11.3439231    3.3680741 
 48.32   11.5058747   3.39203106 
48.325   11.9402413   3.45546542 
 48.33   11.8767748   3.44626969 
48.335   11.3398431   3.36746835 
 48.34   11.7104586   3.42205473 
48.345   11.4631554   3.38572819 
 48.35   12.0233539   3.46747082 
48.355   11.6200085   3.40881336 
 48.36   11.4921821   3.39001211 
48.365   11.7430613   3.42681504 
 48.37   12.2575628   3.50108023 
48.375   11.9461272   3.45631701 
 48.38   12.0391968   3.46975457 
48.385   12.1619304   3.48739593 
 48.39   12.6469308   3.55625236 
48.395   12.6857295   3.56170318 
  48.4   12.7084599   3.56489269 
48.405   12.9827981   3.60316501 
 48.41   13.7800471   3.71214858 
48.415   13.4960238   3.67369348 
 48.42   13.9890562   3.74019468 
48.425   14.7767074   3.84404831 
 48.43   15.1836505   3.89662039 
48.435   15.2597277   3.90637014 
 48.44   16.3899628    4.0484519 
48.445   18.0194374   4.24493079 
 48.45   18.6499581   4.31855973 
48.455    20.001616   4.47231662 
 48.46   21.0500725    4.5880358 
48.465    22.402358   4.73311293 
 48.47   24.8123055   4.98119519 
48.475   25.8020387   5.07957072 
 48.48   29.3196607   5.41476322 
48.485   32.8423795   5.73082712 
 48.49    35.635784   5.96957151 
48.495   40.5395033   6.36706395 
  48.5   46.5062163   6.81954663 
48.505   48.5026722   6.96438599 
 48.51   54.4429333   7.37854547 
48.515   57.8414615   7.60535742 
 48.52   60.0579515   7.74970654 
48.525   62.9345479   7.93312977 
 48.53   63.4403786   7.96494687 
48.535   63.1788406   7.94851185 
 48.54   59.2568847   7.69784935 
48.545   57.8496544   7.60589603 
 48.55    53.355656   7.30449561 
48.555   47.1125208   6.86385612 
 48.56   43.9960506   6.63295188 
48.565   39.1500976   6.25700389 
 48.57   34.6069559   5.88276771 
48.575    32.815977   5.72852311 
 48.58   27.8541363    5.2777018 
48.585   26.5720584   5.15480925 
 48.59   23.9208594   4.89089556 
48.595   22.0056792   4.69102112 
  48.6   20.7693454   4.55733972 
48.605   19.8787702   4.45856145 
 48.61   18.7580862   4.33106063 
48.615   18.0074512   4.24351873 
 48.62   17.5843327   4.19336771 
48.625   16.8204488   4.10127404 
 48.63   16.5179388   4.06422671 
48.635   16.2865091   4.03565473 
 48.64   16.2970175   4.03695647 
48.645   16.0381147    4.0047615 
 48.65    15.449286   3.93055797 
48.655   16.1415278   4.01765203 
 48.66   15.4522324   3.93093277 
48.665    16.622168   4.07702931 
 48.67   16.6593537   4.08158716 
48.675   16.9794519   4.12061304 
 48.68   17.8511937    4.2250673 
48.685   17.8048359   4.21957769 
 48.69   19.8843536   4.45918755 
48.695    21.578064   4.64521947 
  48.7   22.1332936   4.70460344 
48.705   24.1401067   4.91325826 
 48.71   24.9966202     4.999662 
48.715   26.6915412    5.1663857 
 48.72   28.5306391   5.34140797 
48.725   29.3552701   5.41805039 
 48.73   30.7394725   5.54431894 
48.735   31.3294413   5.59727088 
 48.74   31.0316066     5.570602 
48.745   30.4386105   5.51711977 
 48.75   29.1863089   5.40243546 
48.755   28.4977756   5.33833079 
 48.76   27.0564824    5.2015846 
48.765    24.781669   4.97811902 
 48.77   24.0642534   4.90553294 
48.775   21.5239703   4.63939331 
 48.78   19.9410831   4.46554398 
48.785   19.3004295    4.3932254 
 48.79   17.6222262   4.19788354 
48.795   17.1414334   4.14022142 
  48.8   16.4217933   4.05238118 
48.805   14.8400817   3.85228266 
 48.81   14.3703329   3.79082219 
48.815    14.173453   3.76476466 
 48.82   13.2652821    3.6421535 
48.825   13.6161277   3.69000376 
 48.83   12.8613146    3.5862675 
48.835   12.6497437   3.55664781 
 48.84   12.1838944   3.49054356 
48.845   11.9381667   3.45516522 
 48.85   11.7011049   3.42068778 
48.855   11.6653506    3.4154576 
 48.86   11.4276224   3.38047666 
48.865   11.2571058   3.35516107 
 48.87   11.3241013    3.3651302 
48.875   11.2849999    3.3593154 
 48.88   10.6937635   3.27013202 
48.885   11.3425915   3.36787641 
 48.89   10.8249744   3.29013288 
48.895   10.8918422    3.3002791 
  48.9   10.7524984   3.27910025 
48.905   10.2172474   3.19644293 
 48.91   10.5007797   3.24049066 
48.915   10.2115699    3.1955547 
 48.92   10.4305887   3.22964219 
48.925   10.3785927   3.22158233 
 48.93   10.6054198   3.25659636 
48.935   10.8538536   3.29451871 
 48.94   10.3043158   3.21003362 
48.945    10.231324   3.19864409 
 48.95   10.3274641   3.21363721 
48.955    10.211353   3.19552076 
 48.96   10.1386496   3.18412462 
48.965   10.4203482   3.22805641 
 48.97   10.1445795   3.18505566 
48.975   10.1438549    3.1849419 
 48.98   9.84408569    3.1375286 
48.985   9.94341791   3.15331856 
 48.99   10.1179529   3.18087298 
48.995   9.87703613   3.14277523 
  49.0   9.69621936    3.1138753 
49.005   10.2354892   3.19929512 
 49.01   10.0256471   3.16633023 
49.015   9.65302897   3.10693241 
 49.02    10.131443   3.18299277 
49.025   10.5960362   3.25515532 
 49.03   10.5135964   3.24246764 
49.035   10.3614874   3.21892644 
 49.04   10.4929209   3.23927783 
49.045   10.5552479   3.24888411 
 49.05   11.0556506   3.32500385 
49.055   10.5628935   3.25006054 
 49.06   10.7245422   3.27483468 
49.065   10.9784623   3.31337627 
 49.07   10.8559622   3.29483872 
49.075   10.3265337   3.21349244 
 49.08   10.8845593   3.29917554 
49.085   10.7041048   3.27171282 
 49.09    10.421086    3.2281707 
49.095   10.9759776    3.3130013 
  49.1   10.8963277    3.3009586 
49.105   10.8081147   3.28756972 
 49.11   10.5548266   3.24881927 
49.115   10.4024721   3.22528636 
 49.12   11.0743606   3.32781619 
49.125   10.2314824   3.19866885 
 49.13   10.6303767   3.26042585 
49.135   10.3802978   3.22184695 
 49.14   9.97927012   3.15899828 
49.145   9.96358804   3.15651517 
 49.15    10.237374   3.19958966 
49.155   10.0892742   3.17636179 
 49.16   9.73340575   3.11984066 
49.165   10.0272609   3.16658505 
 49.17   10.0079421   3.16353317 
49.175   9.86818569   3.14136685 
 49.18   9.74633344   3.12191182 
49.185   9.91716167   3.14915253 
 49.19   10.0738418   3.17393159 
49.195   9.66215347   3.10840047 
  49.2   10.1139467   3.18024319 
49.205   10.3491066   3.21700273 
 49.21   9.94742054   3.15395316 
49.215   10.0296108   3.16695607 
 49.22   9.67798723   3.11094636 
49.225   9.75673638    3.1235775 
 49.23   10.1591293   3.18733891 
49.235   10.0188738   3.16526047 
 49.24   9.72596107   3.11864731 
49.245   9.91295692   3.14848486 
 49.25   9.99471846   3.16144247 
49.255   9.62471207   3.10237201 
 49.26   9.82594334   3.13463608 
49.265   9.94833552   3.15409821 
 49.27   9.84222897   3.13723269 
49.275   9.65579967   3.10737826 
 49.28   9.73295104   3.11976779 
49.285   9.68439653   3.11197631 
 49.29   9.85263359    3.1388905 
49.295   10.1071787   3.17917893 
  49.3   9.87575268   3.14257103 
49.305   10.5755595   3.25200853 
 49.31   9.80346342   3.13104829 
49.315   9.59853056   3.09814954 
 49.32    9.5803989   3.09522195 
49.325   10.3056314   3.21023852 
 49.33   9.91836501   3.14934358 
49.335   10.0176705   3.16507038 
 49.34   10.2156678   3.19619583 
49.345   10.1278941   3.18243525 
 49.35   10.1751943   3.18985803 
49.355   9.92185237    3.1498972 
 49.36   10.2874892    3.2074116 
49.365   10.1391849   3.18420867 
 49.37   9.55861758   3.09170141 
49.375   9.85974961   3.14002382 
 49.38   10.3003013   3.20940825 
49.385   10.0408334   3.16872741 
 49.39   10.2490377   3.20141183 
49.395   9.96764701   3.15715806 
  49.4   10.4211343   3.22817817 
49.405   9.88126478   3.14344791 
 49.41   10.2421371    3.2003339 
49.415   9.61463638   3.10074771 
 49.42   9.96556494    3.1568283 
49.425   9.99997975   3.16227446 
 49.43    9.9789284   3.15894419 
49.435   10.0705664   3.17341558 
 49.44   10.4452565    3.2319122 
49.445   10.1754109   3.18989198 
 49.45   9.94270365    3.1532053 
49.455   9.78749412    3.1284971 
 49.46   10.5056103   3.24123592 
49.465   10.0977751   3.17769965 
 49.47   10.5256874   3.24433158 
49.475   10.0941757   3.17713326 
 49.48   10.1198958   3.18117837 
49.485   10.3472631    3.2167162 
 49.49   9.85727892   3.13963038 
49.495   10.2545072   3.20226595 
  49.5   10.8893799   3.29990605 
49.505   10.2606919   3.20323148 
 49.51   10.1810568   3.19077684 
49.515   10.4148867   3.22721035 
 49.52   10.1470025     3.185436 
49.525   10.4487528   3.23245306 
 49.53   10.3605837   3.21878606 
49.535   10.3274021   3.21362756 
 49.54   10.6106928   3.25740584 
49.545   10.1340928   3.18340899 
 49.55   10.6654025   3.26579278 
49.555   10.2238968   3.19748288 
 49.56   10.3593926   3.21860104 
49.565   10.3667685   3.21974665 
 49.57    10.969424   3.31201207 
49.575   10.9134546   3.30355182 
 49.58    11.021061   3.31979834 
49.585   10.6441208   3.26253288 
 49.59   10.7412333   3.27738208 
49.595   10.8461021   3.29334209 
  49.6   10.9325893   3.30644663 
49.605   10.9873673    3.3147198 
 49.61   11.3818178   3.37369498 
49.615   11.4199664   3.37934407 
 49.62    11.056076   3.32506782 
49.625   11.1975877   3.34627968 
 49.63    11.269118    3.3569507 
49.635   11.1281224   3.33588406 
 49.64   11.9525581   3.45724719 
49.645   11.9147906   3.45178078 
 49.65    11.773866   3.43130675 
49.655   11.9096088   3.45103011 
 49.66   12.1585884   3.48691675 
49.665   12.4245049   3.52484111 
 49.67   11.9661662   3.45921468 
49.675   12.3634201   3.51616554 
 49.68   13.0002808   3.60559022 
49.685    12.956595   3.59952706 
 49.69   13.2318954   3.63756723 
49.695   13.8151711   3.71687652 
  49.7   14.1355356   3.75972547 
49.705   13.9923646   3.74063692 
 49.71   14.8723947   3.85647438 
49.715   15.3274585   3.91502982 
 49.72   15.5216972   3.93975852 
49.725   16.2957502    4.0367995 
 49.73    16.916092    4.1129177 
49.735   17.7623638   4.21454194 
 49.74   18.7422601    4.3292332 
49.745    19.171836   4.37856551 
 49.75    20.568227   4.53522073 
49.755   22.2613127   4.71818955 
 49.76   22.4120704   4.73413882 
49.765   24.1054055   4.90972561 
 49.77   26.5502867   5.15269703 
49.775   27.5478959   5.24860895 
 49.78   30.7878385   5.54867899 
49.785   33.1653765   5.75893883 
 49.79    35.251341   5.93728398 
49.795   40.5857103   6.37069151 
  49.8   44.2696137   6.65354144 
49.805   48.4443486   6.96019746 
 49.81    56.571368   7.52139402 
49.815   60.5030715   7.77837203 
 49.82   68.7944423   8.29424151 
49.825   81.3147964   9.01747173 
 49.83   84.9583178   9.21728364 
49.835   101.956566   10.0973544 
 49.84   118.460654   10.8839631 
49.845   124.555822    11.160458 
 49.85   139.694567   11.8192456 
49.855   150.063796   12.2500529 
 49.86   154.311698    12.422226 
49.865   161.554055   12.7103916 
 49.87   160.335964   12.6623838 
49.875   157.806451   12.5621038 
 49.88   148.437538   12.1834945 
49.885   141.256525   11.8851388 
 49.89    129.41561   11.3760982 
49.895   110.987149   10.5350438 
  49.9   106.985436   10.3433764 
49.905   90.8039119   9.52910866 
 49.91   77.6050805   8.80937458 
49.915     72.16112   8.49477015 
 49.92   60.5228271   7.77964184 
49.925   53.6310893   7.32332502 
 49.93   51.0314706   7.14363147 
49.935   43.7366993   6.61337276 
 49.94   39.9646487   6.32175993 
49.945   36.8050067   6.06671301 
 49.95   32.7524727   5.72297761 
49.955   31.4200565   5.60535962 
 49.96   28.2706784   5.31701781 
49.965   25.5025654   5.05000648 
 49.97   24.8382198   4.98379573 
49.975   22.5077029   4.74422838 
 49.98   21.5029284   4.63712501 
49.985    20.924342   4.57431329 
 49.99   19.2990176   4.39306471 
49.995   18.1795916   4.26375322 
  50.0   17.5524797   4.18956796 
50.005   17.0200612   4.12553769 
 50.01   16.6038179   4.07477827 
50.015   16.0922701   4.01151718 
 50.02   14.6753574   3.83084291 
50.025   15.2775314   3.90864828 
 50.03   15.1678773   3.89459591 
50.035   13.6085967   3.68898316 
 50.04   13.8277763   3.71857181 
50.045   13.5994721   3.68774621 
 50.05   12.6438609   3.55582071 
50.055   13.2242648   3.63651822 
 50.06   12.9768468   3.60233907 
50.065   12.8266387   3.58142969 
 50.07   12.6560587   3.55753548 
50.075   12.0835341   3.47613782 
 50.08   12.1246763   3.48205059 
50.085   12.1498286   3.48566043 
 50.09   11.9198101    3.4525078 
50.095   11.2885752   3.35984749 
  50.1   11.5716964   3.40171963 
50.105   11.4531376   3.38424845 
 50.11   11.1998545   3.34661836 
50.115   10.9462408   3.30851036 
 50.12   10.9946521   3.31581847 
50.125    11.104748   3.33237873 
 50.13   10.9127506   3.30344526 
50.135   10.2320779   3.19876193 
 50.14   11.0619445   3.32595017 
50.145   11.1743494   3.34280562 
 50.15   10.4489032   3.23247633 
50.155   10.9863153    3.3145611 
 50.16   10.4775278   3.23690096 
50.165   10.8468649    3.2934579 
 50.17   10.6003076   3.25581137 
50.175   10.3634873   3.21923707 
 50.18   10.5415148    3.2467699 
50.185   10.3043004   3.21003122 
 50.19   10.6824107   3.26839574 
50.195   10.8245274   3.29006496 
  50.2   10.7085558   3.27239297 
50.205   10.3366767   3.21507025 
 50.21   10.3820782   3.22212325 
50.215   10.2797406   3.20620346 
 50.22   10.1943162   3.19285393 
50.225   10.5141097   3.24254679 
 50.23   10.1995458   3.19367277 
50.235   10.2560887   3.20251287 
 50.24   10.4028315   3.22534207 
50.245   10.3201469   3.21249854 
 50.25    10.598438   3.25552423 
50.255   10.1875443   3.19179328 
 50.26   10.2710524   3.20484826 
50.265   10.1065322   3.17907726 
 50.27   10.0744131    3.1740216 
50.275   9.75176552    3.1227817 
 50.28   10.0939389   3.17709598 
50.285   10.3609675   3.21884568 
 50.29   9.92284677   3.15005504 
50.295   9.79205825   3.12922646 
  50.3   9.74447374   3.12161396 
50.305    9.8590086   3.13990583 
 50.31   10.1577928   3.18712924 
50.315   10.3574412   3.21829787 
 50.32   9.93530797   3.15203236 
50.325   10.0361567   3.16798938 
 50.33   9.76132308   3.12431162 
50.335   9.82418622   3.13435579 
 50.34    9.9815117   3.15935305 
50.345   9.87543108   3.14251986 
 50.35   10.1525836   3.18631192 
50.355   10.2529402   3.20202126 
 50.36   10.0251592   3.16625319 
50.365   10.3088459   3.21073915 
 50.37    9.8733509   3.14218887 
50.375   9.79386387   3.12951496 
 50.38   10.1130218   3.18009777 
50.385   10.5486039   3.24786143 
 50.39    10.356232   3.21811001 
50.395   10.0693437   3.17322293 
  50.4   10.1878142   3.19183556 
50.405   9.59611922   3.09776036 
 50.41     10.00725   3.16342378 
50.415    9.9730334   3.15801099 
 50.42   9.73467387   3.12004389 
50.425   9.72094092   3.11784235 
 50.43   9.74439659   3.12160161 
50.435    9.7615243   3.12434382 
 50.44   9.75691992   3.12360688 
50.445   9.92454663   3.15032485 
 50.45    9.9295702   3.15112205 
50.455   10.1582282   3.18719754 
 50.46    9.8022364   3.13085234 
50.465   9.77053063    3.1257848 
 50.47   10.3612039    3.2188824 
50.475   10.2611733   3.20330662 
 50.48   9.78648469   3.12833577 
50.485   9.93498355   3.15198089 
 50.49   9.96783305   3.15718752 
50.495   9.58470081    3.0959168 
  50.5   9.80210803   3.13083184 
50.505   9.86221042   3.14041565 
 50.51   9.69381947   3.11348992 
50.515   10.2911155   3.20797686 
 50.52   9.74812276   3.12219839 
50.525   9.56508001   3.09274635 
 50.53   9.75135466   3.12271591 
50.535   10.1084763   3.17938301 
 50.54   9.91342742   3.14855958 
50.545   9.90271517   3.14685798 
 50.55    9.9252239   3.15043233 
50.555   9.78449796   3.12801822 
 50.56   10.2192157    3.1967508 
50.565   9.69118296   3.11306649 
 50.57   9.78988446   3.12887911 
50.575   9.70803478   3.11577194 
 50.58   9.67726561   3.11083037 
50.585   9.82893774   3.13511367 
 50.59   10.1867899   3.19167509 
50.595   10.4329027   3.23000041 
  50.6   9.95504092     3.155161 
50.605   10.0692032   3.17320078 
 50.61   10.1333571   3.18329344 
50.615   10.1839625   3.19123213 
 50.62   9.63781944   3.10448376 
50.625   10.1079587   3.17930161 
 50.63   10.0906125   3.17657245 
50.635   10.4462036   3.23205872 
 50.64   9.93952694   3.15270153 
50.645   10.5230921   3.24393158 
 50.65   10.6705497   3.26658074 
50.655   10.8699275   3.29695731 
 50.66   10.5854519   3.25352914 
50.665   10.8914763   3.30022367 
 50.67   11.2573568   3.35519848 
50.675   11.1141548   3.33378986 
 50.68   11.3882027   3.37464112 
50.685   11.4182311   3.37908732 
 50.69   12.1654688   3.48790321 
50.695   11.3473759   3.36858663 
  50.7   11.9585615   3.45811531 
50.705   12.8561705   3.58555024 
 50.71   12.4336472   3.52613771 
50.715    12.964491    3.6006237 
 50.72    13.185484   3.63118218 
50.725    13.705495   3.70209333 
 50.73   14.1956541   3.76771205 
50.735   13.9136063   3.73009467 
 50.74   14.4120487   3.79632041 
50.745   14.3371329   3.78644066 
 50.75   14.4814233   3.80544653 
50.755   14.2262931   3.77177586 
 50.76   14.5714362   3.81725506 
50.765   14.7861901   3.84528154 
 50.77   14.7794255   3.84440184 
50.775   14.9617482    3.8680419 
 50.78   15.4384475   3.92917899 
50.785   15.0753728   3.88270173 
 50.79   15.1853019   3.89683229 
50.795   15.4381966   3.92914706 
  50.8   14.8216319   3.84988726 
50.805   14.7025155   3.83438593 
 50.81   14.3002939   3.78157294 
50.815      13.8314   3.71905902 
 50.82   13.8110222   3.71631837 
50.825   12.7311326   3.56807127 
 50.83   12.2302964   3.49718406 
50.835   12.9253174   3.59517974 
 50.84    11.971223   3.45994551 
50.845   11.6237926   3.40936836 
 50.85   11.4454375   3.38311062 
50.855   11.1610097   3.34080973 
 50.86   10.8200346   3.28938211 
50.865   11.0238503   3.32021841 
 50.87   10.6324779   3.26074806 
50.875    10.672021   3.26680594 
 50.88   10.4305329   3.22963356 
50.885   10.6553155   3.26424808 
 50.89   10.8122787   3.28820296 
50.895   10.1221606   3.18153431 
  50.9   10.2669127   3.20420235 
50.905   10.2356637   3.19932238 
 50.91   9.97408238   3.15817707 
50.915   10.3713498   3.22045801 
 50.92    10.235367   3.19927601 
50.925   9.99542983   3.16155497 
 50.93   10.1703215   3.18909415 
50.935   10.0150791   3.16466097 
 50.94   9.92665726   3.15065981 
50.945   10.0735036   3.17387832 
 50.95   9.87140742    3.1418796 
50.955   9.53456332   3.08780882 
 50.96   10.2677362   3.20433086 
50.965   9.83027413    3.1353268 
 50.97   9.99814417   3.16198421 
50.975   9.65985386   3.10803054 
 50.98   10.2450364   3.20078684 
50.985    9.9693072   3.15742097 
 50.99   10.0098745   3.16383857 
50.995   10.1591462   3.18734156 
  51.0   9.76413712   3.12476193 
51.005   10.0475029   3.16977964 
 51.01   10.1001118    3.1780673 
51.015   9.96737102   3.15711435 
 51.02   10.0891224   3.17633789 
51.025   10.0670056   3.17285449 
 51.03    9.9674858   3.15713253 
51.035   10.0160355   3.16481207 
 51.04   9.98439309   3.15980903 
51.045   9.69704789   3.11400833 
 51.05   10.2391678   3.19986996 
51.055   10.2902095   3.20783564 
 51.06   10.1378893   3.18400524 
51.065   10.1854621   3.19146707 
 51.07   10.2240262   3.19750313 
51.075   10.0254327   3.16629638 
 51.08   10.2377722   3.19965189 
51.085   10.0071794   3.16341261 
 51.09   9.95421081   3.15502945 
51.095   10.0797245   3.17485818 
  51.1   10.3313785   3.21424617 
51.105    10.011435   3.16408518 
 51.11   10.2771797   3.20580406 
51.115   10.0647116   3.17249296 
 51.12   10.2849074   3.20700911 
51.125   9.97821732   3.15883164 
 51.13   10.1942175   3.19283846 
51.135     10.47207   3.23605779 
 51.14   10.3124254   3.21129653 
51.145   10.5314299   3.24521646 
 51.15   10.2570529   3.20266341 
51.155   10.8098408   3.28783223 
 51.16   10.6989073   3.27091842 
51.165   10.1753501   3.18988246 
 51.17   11.0403518   3.32270248 
51.175   11.1569107   3.34019621 
 51.18   11.1480628   3.33887149 
51.185   11.2136292   3.34867574 
 51.19   10.8845368   3.29917214 
51.195   11.1544395   3.33982627 
  51.2   11.5604704   3.40006918 
51.205   11.7634039    3.4297819 
 51.21   11.9366266   3.45494234 
51.215   11.8895505   3.44812275 
 51.22   12.2281253   3.49687365 
51.225   12.6739583   3.56005033 
 51.23   12.4574072   3.52950523 
51.235   13.4577908   3.66848618 
 51.24   13.2391733   3.63856748 
51.245   14.0204345   3.74438706 
 51.25   14.7410579   3.83940853 
51.255    15.248592   3.90494456 
 51.26   15.5388477   3.94193452 
51.265   16.4873444   4.06046111 
 51.27   16.5937377   4.07354117 
51.275   18.1885879   4.26480807 
 51.28   19.5429976   4.42074628 
51.285   19.9283758   4.46412094 
 51.29   22.5023849   4.74366788 
51.295   23.5962989   4.85760217 
  51.3    26.172441    5.1159008 
51.305   29.6722339   5.44722259 
 51.31   30.7625365   5.54639852 
51.315   34.3957463   5.86478868 
 51.32   38.4690028   6.20233849 
51.325   40.3293051   6.35053581 
 51.33   44.4792573   6.66927712 
51.335   48.3571255   6.95392878 
 51.34   50.0986706   7.07804144 
51.345   51.8324462   7.19947541 
 51.35   52.7652012   7.26396594 
51.355   53.1064653   7.28741829 
 51.36   52.1193656   7.21937432 
51.365   52.3845014   7.23771382 
 51.37   47.1962998   6.86995632 
51.375    42.782371   6.54082342 
 51.38   41.2074887   6.41930594 
51.385   36.7990093    6.0662187 
 51.39   31.2119623   5.58676672 
51.395   31.2548622   5.59060482 
  51.4   26.3625981   5.13445207 
51.405   24.6865491   4.96855603 
 51.41   23.9467507   4.89354173 
51.415   20.8369653   4.56475249 
 51.42   20.2863186    4.5040336 
51.425   19.2121555   4.38316729 
 51.43   17.4725832   4.18002191 
51.435   16.9295602   4.11455468 
 51.44   15.8455763   3.98065023 
51.445   15.3712377   3.92061701 
 51.45   15.2250583   3.90193008 
51.455   14.4441218    3.8005423 
 51.46   13.8300595   3.71887879 
51.465   13.6447705   3.69388285 
 51.47   13.0276441   3.60938279 
51.475   12.8676873   3.58715588 
 51.48   12.9449896   3.59791462 
51.485   12.4176022   3.52386182 
 51.49   11.8753386   3.44606132 
51.495   11.7756492   3.43156658 
  51.5   12.0564837   3.47224476 
51.505   11.8840862    3.4473303 
 51.51   11.4252484    3.3801255 
51.515   11.2219429   3.34991686 
 51.52   11.5522487   3.39885991 
51.525   10.8751072   3.29774274 
 51.53   11.1334635   3.33668451 
51.535   11.0634164   3.32617143 
 51.54    10.721875   3.27442743 
51.545   10.8793476    3.2983856 
 51.55    10.732221   3.27600687 
51.555   10.5818199   3.25297093 
 51.56   10.6995241   3.27101271 
51.565   10.6907702   3.26967432 
 51.57   10.8450129   3.29317671 
51.575   10.9081031   3.30274176 
 51.58   10.6305435   3.26045142 
51.585   10.8166794   3.28887206 
 51.59   10.9879002   3.31480017 
51.595    11.039613   3.32259131 
  51.6   10.8726865    3.2973757 
51.605    10.770991    3.2819188 
 51.61   10.8615373   3.29568464 
51.615   10.8166231   3.28886349 
 51.62   11.1270277   3.33571996 
51.625   10.5656954   3.25049157 
 51.63    10.743771   3.27776922 
51.635   11.3157195   3.36388459 
 51.64   11.0847216   3.32937255 
51.645   11.3031205   3.36201138 
 51.65   11.0003417   3.31667631 
51.655   10.9895402   3.31504754 
 51.66   11.5785751   3.40273054 
51.665   11.4304265   3.38089138 
 51.67   11.4785468   3.38800042 
51.675    11.210863   3.34826269 
 51.68   11.6516908   3.41345731 
51.685   11.9513426   3.45707139 
 51.69   11.8316945   3.43972303 
51.695   12.2686064   3.50265704 
  51.7   12.3185093    3.5097734 
51.705   13.2452994   3.63940921 
 51.71   13.7888714   3.71333696 
51.715   13.5584785   3.68218393 
 51.72    14.374739   3.79140331 
51.725   14.8184329   3.84947176 
 51.73   15.3618216   3.91941598 
51.735   16.4124435    4.0512274 
 51.74   17.3179946   4.16148947 
51.745   17.9263798   4.23395558 
 51.75   18.4231427   4.29221885 
51.755   18.7416024   4.32915724 
 51.76   19.6381407   4.43149418 
51.765   19.3883894   4.40322489 
 51.77   19.8697524   4.45755004 
51.775   19.8987806   4.46080493 
 51.78   19.6434591   4.43209421 
51.785    19.143449   4.37532273 
 51.79   18.0644681   4.25023153 
51.795   17.7633567   4.21465974 
  51.8   17.7289889   4.21058058 
51.805   16.9977128   4.12282825 
 51.81   16.9707887   4.11956171 
51.815    16.741253   4.09160764 
 51.82   16.2892725   4.03599709 
51.825   15.6961457   3.96183615 
 51.83   16.6979623   4.08631402 
51.835   16.4999001   4.06200691 
 51.84   17.1633549   4.14286795 
51.845   17.4940212   4.18258547 
 51.85   18.0434486   4.24775807 
51.855   18.3503155   4.28372682 
 51.86   19.4257121   4.40746096 
51.865   20.5110735   4.52891527 
 51.87   21.3819361   4.62406057 
51.875   22.8588816   4.78109628 
 51.88   23.8450797    4.8831424 
51.885   25.4738796    5.0471655 
 51.89   28.1334333    5.3040959 
51.895   29.5476424   5.43577431 
  51.9    32.121492   5.66758255 
51.905   36.6592545   6.05468864 
 51.91   38.1342159   6.17529075 
51.915   42.3443305   6.50725215 
 51.92   47.7725479    6.9117688 
51.925   51.1109852   7.14919473 
 51.93   56.9787912   7.54842972 
51.935   61.3424496   7.83214208 
 51.94   63.5384023   7.97109793 
51.945   69.0152761   8.30754333 
 51.95   72.2365607   8.49920941 
51.955    73.783255   8.58971798 
 51.96   75.1783134   8.67054285 
51.965   76.0118947   8.71848007 
 51.97   75.1156678   8.66692955 
51.975   74.3463265   8.62243159 
 51.98   73.1476809   8.55264175 
51.985   70.8111015   8.41493325 
 51.99   68.0526939   8.24940567 
51.995   65.5772541    8.0979784 
  52.0   62.4593585   7.90312334 
52.005   58.9206064   7.67597593 
 52.01   57.9848728   7.61477989 
52.015   51.7345742   7.19267504 
 52.02   49.4994202   7.03558243 
52.025   46.2188442   6.79844425 
 52.03   40.7994755   6.38744671 
52.035   38.8260879   6.23105833 
 52.04   35.4234568   5.95176082 
52.045   31.6752878   5.62808029 
 52.05   28.8675608   5.37285407 
52.055   26.4142464   5.13947919 
 52.06   24.0302951    4.9020705 
52.065   23.6582685   4.86397661 
 52.07   21.1219212   4.59585914 
52.075   19.7844628   4.44797288 
 52.08   19.0780042   4.36783747 
52.085   17.9749624   4.23968895 
 52.09   17.8595416   4.22605509 
52.095   17.1698549   4.14365237 
  52.1   15.9370696   3.99212596 
52.105   15.8357203   3.97941206 
 52.11   15.4363195   3.92890818 
52.115   14.6376575   3.82591918 
 52.12   13.6896656   3.69995481 
52.125   13.6462862   3.69408801 
 52.13   13.8700135   3.72424671 
52.135   13.5703186   3.68379134 
 52.14   12.7996619   3.57766151 
52.145    12.742446   3.56965628 
 52.15   12.8798697   3.58885354 
52.155   12.2466219   3.49951738 
 52.16   12.3240043   3.51055612 
52.165   11.8773814    3.4463577 
 52.17   12.0363665    3.4693467 
52.175   12.2049309   3.49355563 
 52.18   11.9220651   3.45283436 
52.185   11.4876187   3.38933898 
 52.19     11.79991   3.43509971 
52.195   11.7764462    3.4316827 
  52.2   11.7013417   3.42072239 
52.205   11.4304055   3.38088827 
 52.21   11.8327255   3.43987289 
52.215   11.3704722   3.37201308 
 52.22   11.5926657   3.40480039 
52.225   12.1575782   3.48677188 
 52.23   11.7085591   3.42177718 
52.235   11.7229565   3.42388033 
 52.24   11.5920396   3.40470845 
52.245   11.9809986   3.46135791 
 52.25   11.8004947   3.43518481 
52.255   11.8786715   3.44654486 
 52.26   11.9818877   3.46148634 
52.265   12.0185037   3.46677136 
 52.27   12.0465057   3.47080765 
52.275   12.3813706   3.51871718 
 52.28    12.762993   3.57253313 
52.285   12.7070618   3.56469659 
 52.29   13.1137926   3.62129709 
52.295   13.3396943   3.65235463 
  52.3   13.7205612   3.70412759 
52.305   14.2115751   3.76982427 
 52.31   14.3403158   3.78686094 
52.315    15.077136   3.88292879 
 52.32    15.306772   3.91238699 
52.325   16.1403572   4.01750634 
 52.33   16.5354828   4.06638449 
52.335   17.1248334    4.1382162 
 52.34   18.3981309   4.28930425 
52.345   18.2105047   4.26737679 
 52.35   20.3688204   4.51318296 
52.355   20.9263956   4.57453774 
 52.36   22.9819597   4.79395032 
52.365   25.4372148   5.04353198 
 52.37   26.3254133   5.13082969 
52.375   28.9841288     5.383691 
 52.38   31.8673902   5.64512092 
52.385   33.5831437   5.79509652 
 52.39   37.0033033   6.08303406 
52.395   43.3863903   6.58683462 
  52.4   43.1020411   6.56521447 
52.405   47.7529345   6.91034981 
 52.41   50.8718409   7.13244985 
52.415   52.7188815   7.26077692 
 52.42   55.1654092     7.427342 
52.425   55.5020737   7.44997139 
 52.43   56.4403661   7.51268036 
52.435   54.5249271   7.38409961 
 52.44   53.7955313    7.3345437 
52.445   50.7659313   7.12502149 
 52.45   45.9042269   6.77526582 
52.455   44.5965663   6.67806606 
 52.46   39.1431654   6.25644991 
52.465   36.1740353   6.01448545 
 52.47   33.6768726    5.8031778 
52.475   29.8217416   5.46092864 
 52.48   27.5590895   5.24967518 
52.485   25.9765536   5.09671988 
 52.49   23.1898871   4.81558793 
52.495   22.2147779   4.71325555 
  52.5    21.085804   4.59192813 
52.505   18.9676018   4.35518103 
 52.51   19.2950783   4.39261634 
52.515   17.3908972   4.17023946 
 52.52   16.3934468   4.04888216 
52.525   16.1611184   4.02008936 
 52.53    15.008045   3.87402181 
52.535   14.3791752   3.79198829 
 52.54   14.5030551   3.80828769 
52.545   13.4234773   3.66380639 
 52.55   13.3879526   3.65895512 
52.555   13.1836885   3.63093493 
 52.56   12.9270903    3.5954263 
52.565   12.4036968   3.52188824 
 52.57   12.8349568    3.5825908 
52.575   12.1345432   3.48346712 
 52.58   11.9190214   3.45239358 
52.585   11.5557581   3.39937613 
 52.59   11.5887756   3.40422908 
52.595   11.1060196   3.33256952 
  52.6   11.0768563   3.32819115 
52.605   10.8623416   3.29580667 
 52.61   11.3410117   3.36764185 
52.615   10.8861485   3.29941639 
 52.62    10.440992   3.23125239 
52.625   10.5191527   3.24332433 
 52.63   10.7633663   3.28075698 
52.635   10.6471528   3.26299752 
 52.64   10.6753928   3.26732196 
52.645   10.2626704   3.20354029 
 52.65   10.4231758   3.22849435 
52.655   10.8164538   3.28883776 
 52.66   9.97865649   3.15890115 
52.665    10.878719   3.29829032 
 52.67    10.493671   3.23939362 
52.675   10.0230739   3.16592386 
 52.68   10.3907355   3.22346638 
52.685    10.301618   3.20961337 
 52.69   10.0899023   3.17646066 
52.695   10.2547469   3.20230338 
  52.7   10.0905107   3.17655642 
52.705   10.4640597   3.23481989 
 52.71   10.0075081   3.16346457 
52.715   10.1518891   3.18620293 
 52.72   9.62110548   3.10179069 
52.725   10.1214076   3.18141597 
 52.73   9.72789435   3.11895725 
52.735    9.7340631   3.11994601 
 52.74   9.31649425   3.05229328 
52.745   9.66762897    3.1092811 
 52.75   9.73809521   3.12059213 
52.755   9.79052395    3.1289813 
 52.76   9.57718556   3.09470282 
52.765   9.79317146   3.12940433 
 52.77   9.58700981   3.09628968 
52.775   9.83894554   3.13670935 
 52.78   9.73282561   3.11974768 
52.785    9.9416996   3.15304608 
 52.79   10.0014328    3.1625042 
52.795   9.92252686   3.15000426 
  52.8    9.4604847   3.07579009 
52.805   9.55442612   3.09102347 
 52.81   9.86634801   3.14107434 
52.815   9.41146147   3.06781053 
 52.82   9.52744346   3.08665571 
52.825   9.78843976   3.12864823 
 52.83   9.21212601   3.03514843 
52.835   9.60132036   3.09859974 
 52.84   9.49732543    3.0817731 
52.845   9.39168605   3.06458579 
 52.85    9.8646344   3.14080155 
52.855   9.60324369   3.09891008 
 52.86   10.0100814   3.16387127 
52.865   9.46805871   3.07702108 
 52.87   9.79297026   3.12937218 
52.875   9.51475872   3.08460025 
 52.88   9.74978726   3.12246493 
52.885   9.46447202    3.0764382 
 52.89   9.54475819   3.08945921 
52.895   9.61087023   3.10014036 
  52.9   9.60908442   3.09985232 
52.905   9.80442798   3.13120232 
 52.91   9.63120892   3.10341891 
52.915   9.17592531   3.02917898 
 52.92   10.0247038   3.16618126 
52.925   9.52870449   3.08685997 
 52.93   9.81989297   3.13367085 
52.935   9.92842629   3.15094054 
 52.94   9.42671655   3.07029584 
52.945   9.59968358   3.09833561 
 52.95   9.27312447   3.04518053 
52.955   9.44405643   3.07311836 
 52.96   9.84387392   3.13749485 
52.965   9.75075274   3.12261953 
 52.97   9.36083815   3.05954868 
52.975   9.86316617   3.14056781 
 52.98   9.66213636   3.10839772 
52.985   9.41752716   3.06879898 
 52.99   9.50017717   3.08223574 
52.995   9.74245467   3.12129054 
  53.0   9.55850567   3.09168331 
53.005   9.38150445   3.06292417 
 53.01   9.39640135   3.06535501 
53.015   9.68698418   3.11239203 
 53.02   9.59624457   3.09778059 
53.025    9.6501981    3.1064768 
 53.03   9.09352933   3.01554793 
53.035   9.22888663   3.03790827 
 53.04   9.84650749   3.13791451 
53.045   9.55787199   3.09158082 
 53.05   9.50325029   3.08273422 
53.055   9.63603883   3.10419697 
 53.06    9.6673552   3.10923708 
53.065    9.7241936   3.11836393 
 53.07   9.36423753   3.06010417 
53.075   9.67281398   3.11011479 
 53.08   9.72830996   3.11902388 
53.085   9.47263257   3.07776422 
 53.09   9.73009683   3.11931031 
53.095   9.52139949    3.0856765 
  53.1   9.75202322   3.12282296 
53.105   9.67703104   3.11079267 
 53.11   9.33120903   3.05470277 
53.115   9.42014486   3.06922545 
 53.12   9.35216986   3.05813176 
53.125   9.10547468   3.01752791 
 53.13   9.39411033   3.06498129 
53.135   9.43144657   3.07106603 
 53.14   9.18749869    3.0310887 
53.145   9.59469785   3.09753093 
 53.15   9.43216319    3.0711827 
53.155    9.5827045   3.09559437 
 53.16   9.34574863   3.05708172 
53.165   9.85109586   3.13864554 
 53.17   9.36964573    3.0609877 
53.175   9.74939188   3.12240162 
 53.18   9.18744398   3.03107967 
53.185   9.49024757   3.08062454 
 53.19   9.44105508   3.07262999 
53.195   9.40670541   3.06703528 
  53.2   9.42504748   3.07002402 
53.205   9.41235868   3.06795676 
 53.21   9.48996982   3.08057946 
53.215   9.40759686    3.0671806 
 53.22   9.70202855   3.11480795 
53.225   9.41947136   3.06911573 
 53.23   9.59356085   3.09734739 
53.235   9.40025897   3.06598418 
 53.24    9.1001143   3.01663957 
53.245   9.62917681   3.10309149 
 53.25   9.69967611    3.1144303 
53.255   9.51235094   3.08420994 
 53.26    9.5036702   3.08280233 
53.265   9.41996718    3.0691965 
 53.27   9.58133022   3.09537239 
53.275   9.50497397   3.08301378 
 53.28   9.45057211   3.07417828 
53.285    9.7044908   3.11520317 
 53.29   9.24297599   3.04022631 
53.295   9.51382587   3.08444904 
  53.3   9.49023219   3.08062205 
53.305   9.78849927   3.12865774 
 53.31   9.32794447   3.05416838 
53.315   9.20507326   3.03398636 
 53.32   9.47643019    3.0783811 
53.325   9.28690824    3.0474429 
 53.33   9.90417678   3.14709021 
53.335   9.35566824   3.05870369 
 53.34    9.2264656   3.03750977 
53.345   9.78565736   3.12820354 
 53.35   9.60611531   3.09937337 
53.355   9.54131058   3.08890119 
 53.36   9.50750262   3.08342385 
53.365   9.38699162   3.06381978 
 53.37   9.40730958   3.06713377 
53.375   9.59962209   3.09832569 
 53.38   9.64646468   3.10587583 
53.385   9.66935199   3.10955817 
 53.39   9.42835062   3.07056194 
53.395    9.5531308   3.09081394 
  53.4   9.79063391   3.12899887 
53.405   9.39420368   3.06499652 
 53.41   9.52614539   3.08644543 
53.415   9.60140683    3.0986137 
 53.42   9.67132972   3.10987616 
53.425   9.83748822   3.13647704 
 53.43   9.72758711     3.118908 
53.435    9.7695993   3.12563582 
 53.44   9.46086469   3.07585186 
53.445   9.39410872   3.06498103 
 53.45   9.29329307   3.04849029 
53.455   9.81000984   3.13209352 
 53.46   9.57239075   3.09392805 
53.465   10.1132767   3.18013785 
 53.47   9.61315342   3.10050857 
53.475    9.9796534   3.15905894 
 53.48   9.70964322   3.11603004 
53.485   9.69600462   3.11384081 
 53.49   9.64526357   3.10568246 
53.495   9.97151568   3.15777068 
  53.5   9.87647355   3.14268572 
53.505   9.77954541   3.12722647 
 53.51   10.0964678   3.17749395 
53.515   9.79221023   3.12925075 
 53.52   10.1671329   3.18859418 
53.525   9.58463024    3.0959054 
 53.53   9.93979706   3.15274437 
53.535   10.3089745   3.21075917 
 53.54   10.5358027   3.24589012 
53.545    10.220234   3.19691008 
 53.55   10.1700911   3.18905803 
53.555   10.1151112   3.18042627 
 53.56   10.3856766   3.22268159 
53.565   10.2606193   3.20322014 
 53.57   10.3505224   3.21722277 
53.575   10.3684309    3.2200048 
 53.58   10.1805743   3.19070123 
53.585   10.5164207   3.24290313 
 53.59   10.2109584   3.19545903 
53.595   10.3977404   3.22455275 
  53.6   10.5012248   3.24055934 
53.605   10.2776365   3.20587532 
 53.61   9.93694814   3.15229252 
53.615    9.7098802   3.11606807 
 53.62   9.69835199   3.11421772 
53.625   10.2114124   3.19553007 
 53.63   9.65913779   3.10791535 
53.635   10.1389618   3.18417365 
 53.64   9.91278549   3.14845764 
53.645    9.8012144   3.13068913 
 53.65   9.75523487   3.12333714 
53.655   9.48132211   3.07917556 
 53.66   9.96314782   3.15644544 
53.665   9.80617284   3.13148093 
 53.67   9.44049509   3.07253887 
53.675   9.52009032   3.08546436 
 53.68    9.9423425   3.15314803 
53.685   9.41741401   3.06878054 
 53.69   9.25156422   3.04163841 
53.695   9.81171115    3.1323651 
  53.7   9.57293554   3.09401609 
53.705   9.55844095   3.09167284 
 53.71    9.5808307    3.0952917 
53.715   9.90555935   3.14730986 
 53.72   9.87411201   3.14230998 
53.725   9.83599531   3.13623904 
 53.73   9.68874429   3.11267478 
53.735   9.93320192   3.15169826 
 53.74   9.90090165   3.14656982 
53.745    10.102088    3.1783782 
 53.75   9.74384041   3.12151252 
53.755   10.1336006   3.18333168 
 53.76   10.5522171   3.24841764 
53.765   10.0733042   3.17384691 
 53.77    10.347112   3.21669272 
53.775    10.335268   3.21485116 
 53.78   10.6067217   3.25679623 
53.785   10.4393537   3.23099887 
 53.79   10.4528979   3.23309416 
53.795   10.8493087   3.29382888 
  53.8   11.1158431   3.33404305 
53.805   10.9483695   3.30883204 
 53.81   11.4351052   3.38158324 
53.815    11.697017   3.42009021 
 53.82   11.5434995   3.39757259 
53.825   12.0271688   3.46802088 
 53.83   12.4485758   3.52825393 
53.835   12.4868908    3.5336795 
 53.84   13.0087276   3.60676137 
53.845    13.724734   3.70469081 
 53.85   14.2309613   3.77239463 
53.855   14.7491535   3.84046267 
 53.86   14.7743577   3.84374266 
53.865   14.9290329   3.86381067 
 53.87   15.4044867   3.92485499 
53.875   15.4362427   3.92889841 
 53.88   15.0918033   3.88481702 
53.885   15.2936296   3.91070704 
 53.89   15.2351532   3.90322343 
53.895   15.0370746   3.87776671 
  53.9   13.8526045   3.72190871 
53.905   13.5518683   3.68128624 
 53.91   13.4474345   3.66707438 
53.915   12.4881443   3.53385686 
 53.92   12.4705615   3.53136822 
53.925   12.4501722   3.52848016 
 53.93   11.6410344   3.41189602 
53.935   11.9853727    3.4619897 
 53.94   11.2207049   3.34973206 
53.945   11.2104299   3.34819801 
 53.95   11.1038404   3.33224254 
53.955   10.6493476   3.26333381 
 53.96   10.5572749   3.24919604 
53.965     10.69613   3.27049385 
 53.97    10.114342   3.18030533 
53.975   10.4737562   3.23631831 
 53.98    10.199338   3.19364024 
53.985   10.2590121   3.20296926 
 53.99   10.1153161   3.18045848 
53.995   9.93396154   3.15181877 
  54.0   10.0089976   3.16369998 
54.005   10.0504929   3.17025124 
 54.01   9.84737211   3.13805228 
54.015   9.90549789    3.1473001 
 54.02   9.69855383   3.11425012 
54.025   10.0579983   3.17143474 
 54.03   10.1180167   3.18088301 
54.035   9.35463845   3.05853534 
 54.04   9.66558509   3.10895241 
54.045   10.0053833   3.16312872 
 54.05   9.87102094   3.14181809 
54.055    9.9119302   3.14832181 
 54.06   9.82734411    3.1348595 
54.065   9.72111063   3.11786957 
 54.07   9.78861913    3.1286769 
54.075   9.65350813   3.10700952 
 54.08    9.6466355   3.10590333 
54.085   10.0745651   3.17404555 
 54.09   9.98444038   3.15981651 
54.095   10.0055277   3.16315154 
  54.1   9.88931485   3.14472811 
54.105   9.84481551    3.1376449 
 54.11   9.63295967   3.10370096 
54.115   9.71552801   3.11697418 
 54.12   9.71483851   3.11686357 
54.125   9.98179972   3.15939863 
 54.13   10.0336369   3.16759166 
54.135   9.75676401   3.12358192 
 54.14   9.91685344   3.14910359 
54.145   9.91133015   3.14822651 
 54.15    9.8594184   3.13997108 
54.155   9.81957456   3.13362004 
 54.16   9.72285702   3.11814962 
54.165   10.1143574   3.18030776 
 54.17   10.1878768   3.19184535 
54.175   9.72346137   3.11824652 
 54.18   9.69763951   3.11410332 
54.185   9.83853566   3.13664401 
 54.19   9.82664607   3.13474817 
54.195   9.94741358   3.15395206 
  54.2   9.92564697   3.15049948 
54.205   10.0847961   3.17565679 
 54.21   10.2146867   3.19604235 
54.215   10.0448706   3.16936438 
 54.22     10.06799   3.17300962 
54.225   9.96649704   3.15697593 
 54.23   10.3152841    3.2117416 
54.235   10.3643209   3.21936654 
 54.24   10.1469408   3.18542632 
54.245   10.3815761   3.22204533 
 54.25   10.5842821   3.25334936 
54.255   10.0816642   3.17516366 
 54.26   10.4429759   3.23155935 
54.265   10.9073219   3.30262349 
 54.27   10.4712437   3.23593012 
54.275    10.760488   3.28031828 
 54.28   10.7808935    3.2834271 
54.285   10.4498348   3.23262042 
 54.29   10.9436985   3.30812614 
54.295   10.8643258   3.29610767 
  54.3    10.903353   3.30202256 
54.305   11.2350126   3.35186703 
 54.31   11.5667779    3.4009966 
54.315   11.6044933   3.40653684 
 54.32   11.6010721   3.40603465 
54.325   11.9297693    3.4539498 
 54.33   12.2483442   3.49976345 
54.335   12.3192469   3.50987847 
 54.34    12.441992    3.5273208 
54.345     12.96648   3.60089989 
 54.35   13.6703054   3.69733761 
54.355   13.7765644   3.71167946 
 54.36   14.2558693   3.77569454 
54.365   14.7328629   3.83834116 
 54.37   14.7055587   3.83478275 
54.375   16.1083169   4.01351678 
 54.38   16.6681104   4.08265972 
54.385   18.1391822   4.25901188 
 54.39   18.3719147   4.28624716 
54.395   19.2978192   4.39292832 
  54.4   21.8054006   4.66962531 
54.405   24.7052061   4.97043319 
 54.41   24.6626284   4.96614825 
54.415   27.8425135   5.27660057 
 54.42   31.1315093   5.57956174 
54.425   31.8117632   5.64019177 
 54.43   35.7071269   5.97554406 
54.435   39.2784163    6.2672495 
 54.44   43.1145332   6.56616579 
54.445   46.5509215   6.82282357 
 54.45   48.8385816    6.9884606 
54.455   51.8469181   7.20048041 
 54.46   53.2284883   7.29578565 
54.465   54.8041012   7.40297921 
 54.47   53.5279632   7.31628069 
54.475   52.2180487   7.22620569 
 54.48   51.9029881   7.20437284 
54.485   46.8770681     6.846683 
 54.49   44.8981577   6.70060875 
54.495   42.2591318   6.50070241 
  54.5   36.7675519   6.06362531 
54.505   36.1833214   6.01525738 
 54.51   32.3384461   5.68669026 
54.515    28.620034   5.34976952 
 54.52   27.5408551   5.24793818 
54.525   26.3334415   5.13161198 
 54.53    23.582102   4.85614065 
54.535   23.7887491   4.87737113 
 54.54   22.3251983   4.72495485 
54.545   21.5344356   4.64052104 
 54.55   21.1680085    4.6008704 
54.555   21.0766118   4.59092712 
 54.56   20.5239436   4.53033592 
54.565   20.3049798   4.50610472 
 54.57   20.2171586   4.49634947 
54.575   19.3333553   4.39697115 
 54.58   19.3646908   4.40053302 
54.585   18.0874939   4.25293945 
 54.59   17.7785795   4.21646529 
54.595   17.0885214   4.13382648 
  54.6   15.3851252   3.92238769 
54.605   16.0339099   4.00423649 
 54.61   15.1626737    3.8939278 
54.615   14.3089734   3.78272037 
 54.62     13.96287   3.73669239 
54.625   13.1156656   3.62155568 
 54.63    13.167461   3.62869963 
54.635   12.9526843   3.59898379 
 54.64   12.4094493   3.52270483 
54.645   11.9421375    3.4557398 
 54.65   11.6188791   3.40864769 
54.655   11.9442831   3.45605021 
 54.66   11.5215176   3.39433611 
54.665    11.276135   3.35799568 
 54.67   11.1047482   3.33237876 
54.675    11.031505   3.32137096 
 54.68   11.1230279   3.33512038 
54.685   10.7106372   3.27271099 
 54.69   10.7732926   3.28226943 
54.695   10.7345288   3.27635907 
  54.7   10.4180242   3.22769642 
54.705   10.6299189   3.26035564 
 54.71   10.5245637    3.2441584 
54.715   10.2968294   3.20886731 
 54.72   10.5556641   3.24894815 
54.725   10.5258052   3.24434974 
 54.73    10.266427   3.20412656 
54.735   10.5799039   3.25267642 
 54.74   10.6311532   3.26054492 
54.745   10.5470509   3.24762234 
 54.75   10.2132638   3.19581974 
54.755   10.6074727   3.25691153 
 54.76   10.1376901   3.18397395 
54.765   10.4925176   3.23921558 
 54.77   10.0515816   3.17042293 
54.775   10.3749561   3.22101787 
 54.78   10.4599426   3.23418344 
54.785   9.87422248   3.14232756 
 54.79   10.4242543   3.22866138 
54.795   10.6664254   3.26594939 
  54.8   10.7997141   3.28629185 
54.805   10.2487799   3.20137156 
 54.81   10.9056038   3.30236336 
54.815   10.9049367   3.30226236 
 54.82   10.5944713   3.25491494 
54.825    10.850637   3.29403051 
 54.83   10.3231701   3.21296904 
54.835   10.6389719   3.26174369 
 54.84   10.6570814   3.26451856 
54.845   10.7459473   3.27810117 
 54.85   10.7184907   3.27391062 
54.855   10.8335131   3.29143026 
 54.86   10.7680083   3.28146435 
54.865   11.3937907   3.37546897 
 54.87   11.2448209   3.35332983 
54.875   10.7607783   3.28036252 
 54.88   11.3395452   3.36742411 
54.885   11.6157847   3.40819376 
 54.89   11.9701516   3.45979068 
54.895   11.9992794    3.4639976 
  54.9   12.0785534   3.47542133 
54.905   12.5626721     3.544386 
 54.91   12.3595738   3.51561855 
54.915   13.0374681   3.61074342 
 54.92   13.3787916   3.65770305 
54.925   13.7138999   3.70322831 
 54.93   13.8606763   3.72299293 
54.935   14.3010508   3.78167301 
 54.94   14.7438212   3.83976838 
54.945   15.5617194   3.94483453 
 54.95   16.2536601   4.03158283 
54.955   16.7503295   4.09271663 
 54.96   17.2479882   4.15306974 
54.965   18.5498375   4.30695223 
 54.97   19.0137223   4.36047271 
54.975   20.6202579   4.54095341 
 54.98   21.1951901   4.60382342 
54.985   23.0764355   4.80379387 
 54.99   25.2568162     5.025616 
54.995    26.112938   5.11008199 
  55.0   28.8652877   5.37264253 
55.005   31.8900672   5.64712911 
 55.01   33.1915249   5.76120863 
55.015   36.2022382   6.01682958 
 55.02     38.57863   6.21116977 
55.025   40.0858174   6.33133615 
 55.03   43.5718869   6.60090046 
55.035   44.7293064   6.68799719 
 55.04   46.9184877   6.84970712 
55.045   48.3294154   6.95193609 
 55.05   49.3280091   7.02339014 
55.055   49.4023842   7.02868296 
 55.06   51.0706731   7.14637482 
55.065   51.1963984   7.15516586 
 55.07    51.318588   7.16369932 
55.075   52.1497479   7.22147823 
 55.08   51.5787335   7.18183357 
55.085   51.0328951   7.14373117 
 55.09   49.3775622   7.02691698 
55.095    49.608391   7.04332244 
  55.1   47.1982311   6.87009688 
55.105   44.2993075   6.65577249 
 55.11   43.4701732   6.59319143 
55.115   38.6624612   6.21791454 
 55.12   36.9542763    6.0790029 
55.125   35.0515647   5.92043619 
 55.13   30.9036169   5.55910217 
55.135    29.896085   5.46773124 
 55.14   26.5056198   5.14836089 
55.145   23.4120553   4.83860056 
 55.15    23.014126   4.79730404 
55.155   21.4103683   4.62713392 
 55.16   19.5255521    4.4187727 
55.165   19.1548382   4.37662407 
 55.17   17.6429965   4.20035671 
55.175   17.4818015   4.18112443 
 55.18   15.8303499   3.97873723 
55.185    15.209521   3.89993859 
 55.19   14.7659213   3.84264509 
55.195   14.7943915   3.84634782 
  55.2    13.368672   3.65631946 
55.205   13.7837288   3.71264445 
 55.21   13.1234438   3.62262941 
55.215   12.5513076   3.54278246 
 55.22   12.4892166   3.53400857 
55.225   12.1809004   3.49011467 
 55.23   12.0951883   3.47781372 
55.235   11.8637766   3.44438334 
 55.24   11.5260782   3.39500783 
55.245    11.233338   3.35161722 
 55.25   11.5065126   3.39212509 
55.255   11.5606699   3.40009851 
 55.26   11.0855087   3.32949075 
55.265   11.1268271    3.3356899 
 55.27   10.6964806   3.27054744 
55.275   10.9382445    3.3073017 
 55.28   10.9607674   3.31070496 
55.285   10.6601611   3.26499021 
 55.29   10.2609913   3.20327821 
55.295   10.2966923   3.20884594 
  55.3   10.4487879   3.23245849 
55.305   10.2458077   3.20090732 
 55.31   10.4911276   3.23900102 
55.315   10.4967039   3.23986171 
 55.32   10.5710193    3.2513104 
55.325   10.4436281   3.23166027 
 55.33   10.7000255   3.27108934 
55.335   10.4580746   3.23389464 
 55.34   10.8529992   3.29438904 
55.345   10.2724205    3.2050617 
 55.35   9.78112902   3.12747966 
55.355   10.3857583   3.22269426 
 55.36   10.4160267   3.22738698 
55.365   10.1300183   3.18276897 
 55.37   10.2238018   3.19746803 
55.375   10.0288416   3.16683464 
 55.38   9.93526521   3.15202557 
55.385   10.1815898   3.19086035 
 55.39   10.1899016   3.19216253 
55.395   9.60955027   3.09992746 
  55.4   9.76261333    3.1245181 
55.405   9.78482641   3.12807072 
 55.41    10.023533   3.16599637 
55.415   9.79869806   3.13028722 
 55.42   9.87388291   3.14227352 
55.425   9.65233329   3.10682045 
 55.43    9.5199536    3.0854422 
55.435   9.50167332   3.08247844 
 55.44   9.87870611    3.1430409 
55.445   9.77446151   3.12641352 
 55.45    9.6968391   3.11397481 
55.455    9.6819468   3.11158268 
 55.46   10.0035396   3.16283727 
55.465   9.23326319   3.03862851 
 55.47   9.30241418   3.04998593 
55.475   9.90551272   3.14730245 
 55.48   9.47520621   3.07818229 
55.485   9.67221916   3.11001916 
 55.49   9.49534494   3.08145176 
55.495   9.19548655   3.03240607 
  55.5    9.6730196   3.11014784 
55.505   9.56360554   3.09250797 
 55.51   9.69850812   3.11424278 
55.515   9.52574956   3.08638131 
 55.52   9.67882968   3.11108175 
55.525   9.24100529   3.03990218 
 55.53   9.52950015   3.08698885 
55.535   9.51457971   3.08457124 
 55.54   9.64744095   3.10603299 
55.545   9.62336446   3.10215481 
 55.55   9.71861053   3.11746861 
55.555   9.93416698   3.15185136 
 55.56   9.62448874   3.10233601 
55.565    9.4615342    3.0759607 
 55.57   9.72926711   3.11917731 
55.575   9.64058255   3.10492875 
 55.58   9.68346772   3.11182707 
55.585   9.44056181   3.07254972 
 55.59   9.98523783   3.15994269 
55.595   9.74230218   3.12126612 
  55.6   9.24043535   3.03980844 
55.605   9.56492236   3.09272087 
 55.61   9.78350036   3.12785875 
55.615   9.52631897   3.08647355 
 55.62   9.69048562   3.11295448 
55.625   9.44637624   3.07349577 
 55.63   9.20440344   3.03387598 
55.635   9.09728891   3.01617123 
 55.64   9.49149719   3.08082736 
55.645   9.57827926   3.09487952 
 55.65   9.74198926   3.12121599 
55.655   9.29621359   3.04896927 
 55.66   9.66414116   3.10872018 
55.665   9.42917083    3.0706955 
 55.67   9.47684159   3.07844792 
55.675   9.78688143   3.12839918 
 55.68   9.80908159   3.13194534 
55.685   9.70863663   3.11586852 
 55.69    9.5091195   3.08368602 
55.695   9.33287686   3.05497575 
  55.7   9.40725839   3.06712543 
55.705   9.67289317   3.11012752 
 55.71   9.31192708   3.05154503 
55.715   9.21643022   3.03585741 
 55.72   9.32911929    3.0543607 
55.725   9.55644999   3.09135084 
 55.73   9.21334737   3.03534963 
55.735   9.73848442   3.12065449 
 55.74   9.49239329   3.08097278 
55.745   9.24170547   3.04001735 
 55.75   9.61227198   3.10036643 
55.755   9.47313187   3.07784533 
 55.76   9.62952785   3.10314806 
55.765   9.60830209   3.09972613 
 55.77   9.83589266   3.13622267 
55.775   9.85778886   3.13971159 
 55.78   9.33185885   3.05480914 
55.785   9.43655461   3.07189756 
 55.79    9.5520891   3.09064542 
55.795   9.66444539   3.10876911 
  55.8   9.73721167   3.12045056 
55.805   9.98438669   3.15980801 
 55.81   9.70151869    3.1147261 
55.815   9.64673934   3.10592005 
 55.82   9.58507944   3.09597795 
55.825   9.67696848   3.11078261 
 55.83   9.62405827   3.10226663 
55.835   9.70616578     3.115472 
 55.84   9.68136994   3.11148999 
55.845    9.5960298   3.09774592 
 55.85   10.0854744    3.1757636 
55.855   9.56672851   3.09301285 
 55.86   9.82558559   3.13457901 
55.865   9.82615666    3.1346701 
 55.87   9.99720033   3.16183496 
55.875   9.66755167   3.10926867 
 55.88   10.0761687   3.17429815 
55.885   9.92585958   3.15053322 
 55.89   9.90069137   3.14653641 
55.895   9.71687747   3.11719064 
  55.9   10.1573839   3.18706509 
55.905   9.75226596   3.12286182 
 55.91   10.0540467   3.17081168 
55.915   10.1186737   3.18098628 
 55.92   10.0106354   3.16395881 
55.925   10.1828522   3.19105817 
 55.93   10.7363469   3.27663652 
55.935   10.4765313   3.23674703 
 55.94   10.7190681   3.27399879 
55.945     10.79874   3.28614364 
 55.95   10.5435042   3.24707625 
55.955   11.4246703   3.38003998 
 55.96   11.0256077   3.32048306 
55.965   11.3518721   3.36925394 
 55.97    11.441736   3.38256352 
55.975   11.7057123   3.42136118 
 55.98   12.0191925   3.46687071 
55.985   12.2225506   3.49607646 
 55.99   12.6493938   3.55659863 
55.995   13.1479798   3.62601432 
  56.0   12.9433511   3.59768692 
56.005   13.7782079   3.71190085 
 56.01   14.1951006    3.7676386 
56.015   14.4503404   3.80136034 
 56.02   14.9951079   3.87235173 
56.025   15.5669609   3.94549882 
 56.03    16.328006   4.04079274 
56.035   17.4538237   4.17777737 
 56.04   17.9292972   4.23430009 
56.045   18.6138876   4.31438149 
 56.05   20.5884947   4.53745465 
56.055   20.8162763   4.56248576 
 56.06   22.7897635   4.77386254 
56.065    24.760664   4.97600884 
 56.07   25.9247922   5.09163944 
56.075   26.7173707   5.16888486 
 56.08   27.4951667   5.24358338 
56.085   28.3224825   5.32188711 
 56.09    28.986475   5.38390889 
56.095   28.2957537   5.31937531 
  56.1    28.032152   5.29453983 
56.105   25.9990935   5.09893062 
 56.11   25.4788028    5.0476532 
56.115   24.3290974   4.93245349 
 56.12    22.789197    4.7738032 
56.125   21.4893104   4.63565642 
 56.13    20.337685   4.50973225 
56.135   17.9581117   4.23770123 
 56.14   18.0671585   4.25054802 
56.145   16.4074772   4.05061442 
 56.15   15.5594182   3.94454283 
56.155   15.6098237   3.95092694 
 56.16   14.1906152   3.76704329 
56.165   13.4850407   3.67219835 
 56.17   13.1845483   3.63105334 
56.175   12.9276651   3.59550624 
 56.18    12.340669   3.51292884 
56.185   12.7718639   3.57377446 
 56.19    11.591976   3.40469911 
56.195   11.0659921   3.32655859 
  56.2   11.3333401   3.36650265 
56.205   10.7399402   3.27718481 
 56.21    11.552792   3.39893983 
56.215   10.6238476   3.25942443 
 56.22   10.5771089   3.25224674 
56.225   10.8246959   3.29009056 
 56.23    10.408961   3.22629214 
56.235   10.2929858   3.20826834 
 56.24   10.2076938   3.19494817 
56.245   10.2559573   3.20249236 
 56.25   10.2167365   3.19636301 
56.255   10.3930644    3.2238276 
 56.26   9.92326669    3.1501217 
56.265   10.2328135   3.19887691 
 56.27   9.79148615   3.12913505 
56.275   9.82512692   3.13450585 
 56.28    9.6884168   3.11262217 
56.285   10.1342187   3.18342876 
 56.29   9.73612418    3.1202763 
56.295   9.94251517   3.15317541 
  56.3    9.6065887   3.09944974 
56.305   9.54679904   3.08978948 
 56.31   9.88571844   3.14415624 
56.315   9.40092152   3.06609222 
 56.32   9.71387122   3.11670839 
56.325   9.87574745    3.1425702 
 56.33   9.37257112   3.06146552 
56.335   9.46072193   3.07582866 
 56.34   9.69623139   3.11387723 
56.345   9.71229716   3.11645587 
 56.35   9.89587495   3.14577096 
56.355   9.59659935   3.09783785 
 56.36   9.65367036   3.10703562 
56.365   9.58836467   3.09650846 
 56.37    9.5073279   3.08339551 
56.375   9.70940649   3.11599206 
 56.38   9.59044497   3.09684436 
56.385   9.38410493   3.06334865 
 56.39   9.95476487   3.15511725 
56.395   9.58991649   3.09675903 
  56.4   9.16486676   3.02735309 
56.405   9.36143778   3.05964668 
 56.41    9.7087909   3.11589328 
56.415   9.63347835   3.10378452 
 56.42   9.55054517   3.09039563 
56.425   9.46777149   3.07697441 
 56.43   9.76634371   3.12511499 
56.435   9.29728417   3.04914483 
 56.44   9.89942939   3.14633587 
56.445   9.35620376   3.05879123 
 56.45   9.45817126     3.075414 
56.455   9.71662566   3.11715025 
 56.46   9.55157117   3.09056163 
56.465   9.64029219   3.10488199 
 56.47   9.60189118   3.09869185 
56.475   9.61976614   3.10157478 
 56.48   9.63219494   3.10357776 
56.485   9.74297943   3.12137461 
 56.49   9.73992405   3.12088514 
56.495   9.52588939   3.08640396 
  56.5   9.82005854   3.13369726 
56.505    10.042481   3.16898738 
 56.51   9.88050976   3.14332782 
56.515   10.3608853   3.21883291 
 56.52   9.91311298   3.14850964 
56.525   9.82521125    3.1345193 
 56.53   10.0456364    3.1694852 
56.535   10.1581286   3.18718192 
 56.54    10.255797   3.20246733 
56.545   9.90458032   3.14715432 
 56.55   10.9378102   3.30723604 
56.555   10.4471838   3.23221035 
 56.56   10.7484312   3.27848002 
56.565   10.6053061   3.25657889 
 56.57   10.6945089     3.270246 
56.575   11.1712762   3.34234591 
 56.58   10.8308687   3.29102851 
56.585   10.9163055   3.30398328 
 56.59   10.8377619   3.29207563 
56.595    10.710959   3.27276015 
  56.6   10.7494691    3.2786383 
56.605   11.0426528   3.32304873 
 56.61   10.4763217   3.23671464 
56.615   11.0120077   3.31843452 
 56.62   10.6409658   3.26204932 
56.625   10.5745691   3.25185625 
 56.63   10.3755461   3.22110946 
56.635     10.10318   3.17854998 
 56.64   10.3445936   3.21630123 
56.645   10.1024626   3.17843714 
 56.65   10.0376744    3.1682289 
56.655   9.77881101   3.12710905 
 56.66    10.251977   3.20187085 
56.665   9.67962209    3.1112091 
 56.67   9.79977702   3.13045955 
56.675   9.56230857   3.09229827 
 56.68   9.80712972   3.13163371 
56.685   9.41841439   3.06894353 
 56.69   9.81471915   3.13284522 
56.695   9.65472024   3.10720457 
  56.7   9.77550998    3.1265812 
56.705   9.62716028   3.10276655 
 56.71    9.5824572   3.09555442 
56.715   9.58541134   3.09603155 
 56.72   9.87902101     3.143091 
56.725   9.77293965   3.12617013 
 56.73   9.36007714   3.05942431 
56.735   9.66028179   3.10809939 
 56.74   9.88908208   3.14469109 
56.745   9.76936063   3.12559764 
 56.75   10.0295574   3.16694765 
56.755   9.81488443   3.13287159 
 56.76   9.54551974   3.08958245 
56.765   10.0205468   3.16552473 
 56.77   9.34380651   3.05676406 
56.775   9.74705523   3.12202742 
 56.78   9.52233314   3.08582779 
56.785    9.9436047   3.15334817 
 56.79   9.48119713   3.07915526 
56.795   9.70618603   3.11547525 
  56.8   10.1446598   3.18506826 
56.805   9.84080314   3.13700544 
 56.81    10.020833   3.16556993 
56.815   10.2430618   3.20047837 
 56.82   10.3208514   3.21260819 
56.825   10.3443051   3.21625638 
 56.83   10.4171272   3.22755747 
56.835   10.7686686   3.28156497 
 56.84   10.2794433   3.20615709 
56.845   11.0933731   3.33067156 
 56.85   10.9018146    3.3017896 
56.855   11.4272456   3.38042091 
 56.86   11.4515122    3.3840083 
56.865   11.2856647   3.35941433 
 56.87   11.9912852   3.46284351 
56.875   12.1476371   3.48534605 
 56.88   12.0374457   3.46950222 
56.885   12.1702613   3.48859016 
 56.89   12.4842643   3.53330785 
56.895   12.4156766    3.5235886 
  56.9   12.3442115     3.513433 
56.905   12.2406667   3.49866642 
 56.91   11.8965017   3.44913057 
56.915   11.6692462   3.41602784 
 56.92   11.8124537   3.43692504 
56.925   11.6270141   3.40984078 
 56.93   11.0348549   3.32187521 
56.935    10.971988   3.31239914 
 56.94   10.5131643   3.24240101 
56.945   10.5528757     3.248519 
 56.95   10.6812284   3.26821486 
56.955   10.4613826   3.23440606 
 56.96   10.2731846   3.20518091 
56.965   10.1895411   3.19210606 
 56.97   10.1714186   3.18926616 
56.975   10.0644975   3.17245922 
 56.98   9.85431345   3.13915808 
56.985   10.0377085   3.16823429 
 56.99   9.88802773   3.14452345 
56.995   9.73061055   3.11939266 
  57.0   9.49073319   3.08070336 
57.005   9.86613954   3.14104116 
 57.01   9.91509725   3.14882474 
57.015   9.63507913   3.10404238 
 57.02   9.78550189   3.12817869 
57.025   9.47067495   3.07744617 
 57.03   9.61996575   3.10160696 
57.035   9.55166428   3.09057669 
 57.04   9.45080869   3.07421676 
57.045   9.77426409   3.12638195 
 57.05   9.42136261   3.06942382 
57.055    9.6471119   3.10598002 
 57.06   9.24922681   3.04125415 
57.065   9.19400698    3.0321621 
 57.07   9.64854803    3.1062112 
57.075   9.34633973   3.05717839 
 57.08   9.41562661    3.0684893 
57.085   9.52259598   3.08587038 
 57.09   9.50001557   3.08220953 
57.095   9.16699566   3.02770468 
  57.1   9.40351415   3.06651498 
57.105   9.69465629    3.1136243 
 57.11   9.20706808   3.03431509 
57.115   9.37475709   3.06182251 
 57.12   9.28253453   3.04672521 
57.125   9.15129987   3.02511155 
 57.13   9.77980941   3.12726868 
57.135   9.26188579   3.04333465 
 57.14   9.55830736   3.09165124 
57.145   9.26139943   3.04325474 
 57.15   9.80669339   3.13156405 
57.155   9.05494289   3.00914322 
 57.16   9.02963763   3.00493554 
57.165   9.36841768    3.0607871 
 57.17   9.22956586   3.03802006 
57.175   9.14764781   3.02450786 
 57.18   9.33398174   3.05515658 
57.185   8.70519106   2.95045608 
 57.19   9.70596863   3.11544036 
57.195   9.05364125   3.00892693 
  57.2   9.36253821    3.0598265 
57.205   9.72994544   3.11928605 
 57.21   9.32989773   3.05448813 
57.215   9.35388984   3.05841296 
 57.22   9.22497049   3.03726365 
57.225   9.20644877   3.03421304 
 57.23    9.2981731   3.04929059 
57.235   9.49953133   3.08213097 
 57.24   9.40671889   3.06703748 
57.245   9.34414014   3.05681863 
 57.25   9.23528447   3.03896108 
57.255    8.9997414    2.9999569 
 57.26   9.34948451   3.05769268 
57.265   9.28481161   3.04709888 
 57.27   9.55023558   3.09034554 
57.275   9.35217502    3.0581326 
 57.28   9.65551434   3.10733235 
57.285   9.72644658   3.11872515 
 57.29   9.42797826    3.0705013 
57.295   9.22064706   3.03655184 
  57.3   9.39157883   3.06456829 
57.305   9.05297723   3.00881658 
 57.31   9.21899794   3.03628028 
57.315    9.2736893   3.04527327 
 57.32   9.19799092   3.03281897 
57.325   9.24962603   3.04131978 
 57.33   9.47598867   3.07830939 
57.335   9.43631016   3.07185777 
 57.34   9.38178196   3.06296947 
57.345     9.465462    3.0765991 
 57.35    9.4713319   3.07755291 
57.355   9.71099322   3.11624666 
 57.36   9.64108348   3.10500942 
57.365   9.40365876   3.06653856 
 57.37   9.27277864   3.04512375 
57.375   9.38737947   3.06388307 
 57.38   9.29935831   3.04948492 
57.385   9.35303588   3.05827335 
 57.39   9.58999023   3.09677094 
57.395   9.03025256   3.00503786 
  57.4   9.92602951   3.15056019 
57.405   9.38060294     3.062777 
 57.41   9.32653579   3.05393775 
57.415   9.40020093   3.06597471 
 57.42   9.59458248    3.0975123 
57.425   9.65141745   3.10667305 
 57.43   9.62174761    3.1018942 
57.435   9.70849665   3.11584606 
 57.44   9.64269561   3.10526901 
57.445   9.54725867   3.08986386 
 57.45   9.33656134   3.05557872 
57.455   9.46425711   3.07640327 
 57.46   9.43267494   3.07126602 
57.465   9.62793999    3.1028922 
 57.47    9.3531146   3.05828622 
57.475   9.65228649   3.10681291 
 57.48   8.80589402   2.96747267 
57.485   9.37095577   3.06120169 
 57.49   9.57884574   3.09497104 
57.495   9.70730315   3.11565453 
  57.5   9.39555562   3.06521706 
57.505   9.66142437   3.10828319 
 57.51   9.73644374   3.12032751 
57.515   9.80080591   3.13062389 
 57.52   9.30350752   3.05016516 
57.525   9.55067238   3.09041622 
 57.53   9.69065548   3.11298177 
57.535   9.23863449   3.03951221 
 57.54    9.3074554   3.05081225 
57.545   9.58286178   3.09561977 
 57.55   9.90474631   3.14718069 
57.555   9.68254864   3.11167939 
 57.56   9.52589405   3.08640471 
57.565    9.5838219   3.09577485 
 57.57   9.74885611   3.12231582 
57.575   9.65176144   3.10672841 
 57.58   9.65848132   3.10780973 
57.585   9.97044601   3.15760131 
 57.59   9.72721606   3.11884851 
57.595   9.97495097   3.15831458 
  57.6   9.64633164   3.10585441 
57.605   10.1330772   3.18324947 
 57.61   9.65805599    3.1077413 
57.615   9.58688534   3.09626958 
 57.62   9.66975581    3.1096231 
57.625   9.90252053   3.14682706 
 57.63   9.78276029   3.12774044 
57.635   9.62380926    3.1022265 
 57.64   9.70496906   3.11527993 
57.645   9.44446579   3.07318496 
 57.65   9.99352068   3.16125302 
57.655   10.0182804   3.16516673 
 57.66   10.1744321   3.18973856 
57.665   10.2597904   3.20309076 
 57.67   9.49289637   3.08105443 
57.675   10.1437861   3.18493109 
 57.68   10.2272356   3.19800494 
57.685   9.79791749   3.13016253 
 57.69   9.65923672   3.10793126 
57.695    10.231798   3.19871818 
  57.7   10.1846965   3.19134713 
57.705    10.341851   3.21587484 
 57.71    10.082357   3.17527274 
57.715   9.77218093   3.12604877 
 57.72   10.2276016   3.19806216 
57.725   10.2374703   3.19960471 
 57.73   10.5192857   3.24334484 
57.735   10.0940755   3.17711748 
 57.74   10.4693311   3.23563457 
57.745   10.2771076   3.20579282 
 57.75    10.617639   3.25847187 
57.755   10.7412265   3.27738104 
 57.76   10.7820744   3.28360692 
57.765   10.7618254   3.28052212 
 57.77    11.012424   3.31849725 
57.775   11.0060631   3.31753871 
 57.78   11.3890677   3.37476928 
57.785   11.2931593   3.36052962 
 57.79   11.5340698    3.3961846 
57.795   11.3633059    3.3709503 
  57.8   11.4877227   3.38935432 
57.805   11.8244012   3.43866271 
 57.81   11.6711898   3.41631231 
57.815   12.3344494   3.51204348 
 57.82   12.1368069   3.48379202 
57.825   12.3873076   3.51956071 
 57.83   12.4505016   3.52852683 
57.835   12.3178365   3.50967755 
 57.84   12.3991121    3.5212373 
57.845   12.8656016   3.58686515 
 57.85   13.2158119   3.63535581 
57.855   13.0795186   3.61656171 
 57.86   13.0436458   3.61159879 
57.865   13.6964777   3.70087526 
 57.87   13.3750886   3.65719682 
57.875   14.1577586    3.7626797 
 57.88   14.8983321   3.85983576 
57.885   14.9230038    3.8630304 
 57.89   15.2308665   3.90267428 
57.895   16.0181414   4.00226703 
  57.9   16.4163612    4.0517109 
57.905   16.8767225   4.10812883 
 57.91    17.967757    4.2388391 
57.915   18.5762315   4.31001526 
 57.92   19.4401393   4.40909733 
57.925   20.1650218   4.49054805 
 57.93    21.004819   4.58310146 
57.935   23.5980104   4.85777834 
 57.94   23.4650869   4.84407751 
57.945   26.5159019   5.14935936 
 57.95   28.4134557   5.33042735 
57.955   30.6033774   5.53203194 
 57.96   33.9567413   5.82724131 
57.965   37.2059971   6.09967188 
 57.97   38.5497323   6.20884307 
57.975     43.59634   6.60275246 
 57.98   46.9485148   6.85189862 
57.985   48.8663631   6.99044799 
 57.99   56.1509607   7.49339447 
57.995   57.7443361   7.59896941 
  58.0   63.8351944   7.98969301 
58.005   68.7446482   8.29123925 
 58.01   70.1615868   8.37625136 
58.015   74.2802477   8.61859894 
 58.02   75.8756148   8.71066098 
58.025   76.6033098   8.75233168 
 58.03   76.9110098   8.76989224 
58.035   77.4088091   8.79822761 
 58.04   76.1804853   8.72814329 
58.045   73.9713431   8.60065946 
 58.05   72.7206757   8.52764186 
58.055   70.5987721   8.40230755 
 58.06   66.9656294   8.18325298 
58.065   66.6045798    8.1611629 
 58.07   62.1429551    7.8830803 
58.075   57.5665619   7.58726314 
 58.08   54.3353689   7.37125287 
58.085   51.4852469   7.17532208 
 58.09   46.4790846   6.81755708 
58.095   44.7301769   6.68806227 
  58.1   40.9407634   6.39849696 
58.105   36.3815383   6.03171106 
 58.11    35.588825   5.96563701 
58.115   30.9218192   5.56073909 
 58.12   28.7511891   5.36201353 
58.125   27.9353066   5.28538614 
 58.13   25.0368079   5.00367944 
58.135   23.9425323    4.8931107 
 58.14   22.8436743   4.77950566 
58.145   20.4911875   4.52671929 
 58.15   19.7989653   4.44960282 
58.155   19.2768861   4.39054508 
 58.16   17.5194602   4.18562542 
58.165    17.721217   4.20965759 
 58.17   16.9112264   4.11232616 
58.175   16.0288849   4.00360898 
 58.18   15.6750539   3.95917339 
58.185   14.5738931   3.81757686 
 58.19    14.998032   3.87272927 
58.195   14.5118007   3.80943574 
  58.2   13.5185408   3.67675684 
58.205   13.5418701     3.679928 
 58.21    13.329288   3.65092974 
58.215   12.4253429   3.52495998 
 58.22   12.1667853   3.48809192 
58.225   12.5662396   3.54488922 
 58.23   12.3211076   3.51014352 
58.235   12.3989628    3.5212161 
 58.24   11.4268349   3.38036017 
58.245   11.6779887   3.41730722 
 58.25    11.932146   3.45429386 
58.255   11.7288344    3.4247386 
 58.26   11.2247829   3.35034072 
58.265   11.6468883   3.41275377 
 58.27   11.1808415   3.34377654 
58.275   11.6386932    3.4115529 
 58.28   11.4193133   3.37924745 
58.285   11.3007053   3.36165216 
 58.29   11.2493565   3.35400604 
58.295    11.162757   3.34107123 
  58.3   10.6743024    3.2671551 
58.305   10.7638483   3.28083043 
 58.31   11.2650238   3.35634084 
58.315   10.9963377   3.31607264 
 58.32    10.956312   3.31003203 
58.325   10.5885887   3.25401117 
 58.33   10.9002716   3.30155594 
58.335    10.966145   3.31151703 
 58.34   10.7826597   3.28369604 
58.345   10.6077764   3.25695816 
 58.35   11.2217602   3.34988958 
58.355   10.8478755   3.29361132 
 58.36   10.7036712   3.27164656 
58.365   10.8531971   3.29441908 
 58.37   10.8378946   3.29209577 
58.375   10.3658577    3.2196052 
 58.38   10.6554558   3.26426957 
58.385   10.6448944   3.26265143 
 58.39   10.6197791   3.25880026 
58.395   10.2423611    3.2003689 
  58.4   10.2995436    3.2092902 
58.405   9.89767931   3.14605774 
 58.41   10.0225798   3.16584582 
58.415    9.6318814   3.10352725 
 58.42   10.1433143   3.18485702 
58.425   9.72142807   3.11792047 
 58.43   9.90871491   3.14781113 
58.435   9.83555781   3.13616929 
 58.44   9.82402964   3.13433081 
58.445   9.77583125   3.12663257 
 58.45   9.87998024   3.14324359 
58.455    9.9880823   3.16039274 
 58.46   9.90364694   3.14700603 
58.465   9.73741113   3.12048252 
 58.47    9.6660652   3.10902962 
58.475    9.4996828   3.08215554 
 58.48   9.93595469   3.15213494 
58.485    9.6504582   3.10651866 
 58.49     9.939476   3.15269345 
58.495   9.51647705   3.08487877 
  58.5   9.46956975    3.0772666 
58.505   9.38457087    3.0634247 
 58.51   9.97303858   3.15801181 
58.515   9.67123778   3.10986138 
 58.52   9.53355362   3.08764532 
58.525   10.0408579   3.16873127 
 58.53   9.78833313   3.12863119 
58.535   9.62272547   3.10205182 
 58.54   9.69124281    3.1130761 
58.545   9.44551676   3.07335594 
 58.55   9.57464885   3.09429295 
58.555    9.7024237   3.11487138 
 58.56   9.70043585   3.11455227 
58.565   9.92221607   3.14995493 
 58.57   9.32161038   3.05313124 
58.575     9.305831   3.05054602 
 58.58    9.6561314   3.10743164 
58.585    9.2487137   3.04116979 
 58.59   9.12575809   3.02088697 
58.595    9.3263812   3.05391244 
  58.6   9.36232361   3.05979143 
58.605   9.54975608   3.09026796 
 58.61   9.07978763    3.0132686 
58.615   9.71463221   3.11683048 
 58.62   9.63874535   3.10463288 
58.625   9.73040365   3.11935949 
 58.63   9.33355569   3.05508685 
58.635   9.48041991   3.07902905 
 58.64   9.55695547   3.09143259 
58.645   9.67578162   3.11059184 
 58.65   9.25328943     3.041922 
58.655     9.531302   3.08728068 
 58.66   9.24086018   3.03987832 
58.665   9.43386591    3.0714599 
 58.67   9.67297881   3.11014128 
58.675   9.90597259   3.14737551 
 58.68    9.8259286   3.13463373 
58.685   9.43417761   3.07151064 
 58.69   9.55107529    3.0904814 
58.695    9.2217407   3.03673191 
  58.7   9.36608276   3.06040565 
58.705   9.40781004   3.06721536 
 58.71   9.39191545   3.06462321 
58.715   9.52879212   3.08687417 
 58.72   9.40589044   3.06690242 
58.725   9.74973621   3.12245676 
 58.73   9.36250131   3.05982047 
58.735   9.21157895   3.03505831 
 58.74   9.59183247   3.09706837 
58.745   9.49180035   3.08087656 
 58.75   9.52843461   3.08681626 
58.755   9.17884877   3.02966149 
 58.76   9.47652666   3.07839677 
58.765   9.33142113   3.05473749 
 58.77   9.16319814   3.02707749 
58.775   9.38760191   3.06391937 
 58.78   9.40110239   3.06612172 
58.785   9.45467352   3.07484528 
 58.79   9.12020975    3.0199685 
58.795   9.57451858    3.0942719 
  58.8    9.2117254   3.03508244 
58.805   9.45526275    3.0749411 
 58.81   9.52013069    3.0854709 
58.815   9.58531467   3.09601594 
 58.82   9.86806464   3.14134758 
58.825   9.55901259   3.09176529 
 58.83   9.33361926   3.05509726 
58.835   9.64323452   3.10535578 
 58.84   9.54628857   3.08970687 
58.845   9.57930531   3.09504528 
 58.85   9.45438199   3.07479788 
58.855   9.68266852   3.11169865 
 58.86   9.36562872   3.06033147 
58.865   9.71832328   3.11742254 
 58.87   9.72056761   3.11778248 
58.875   9.77162624   3.12596005 
 58.88   9.83797822   3.13655515 
58.885   9.75295817   3.12297265 
 58.89   9.71277369   3.11653232 
58.895   10.0455967   3.16947893 
  58.9   9.99546712   3.16156087 
58.905   9.96232561    3.1563152 
 58.91   10.1135052   3.18017377 
58.915   10.5934405   3.25475659 
 58.92   10.1643069   3.18815102 
58.925   10.6258869   3.25973724 
 58.93   10.4173573   3.22759311 
58.935   10.3985833   3.22468344 
 58.94   10.5959572   3.25514319 
58.945   10.0189156   3.16526706 
 58.95    10.722805   3.27456944 
58.955   10.4018251   3.22518605 
 58.96   10.0581001   3.17145078 
58.965   10.1182868   3.18092546 
 58.97   9.87884789   3.14306346 
58.975   10.1693458   3.18894118 
 58.98   10.1215306   3.18143531 
58.985   10.3811191   3.22197441 
 58.99   10.0391196   3.16845697 
58.995   9.68039124   3.11133271 
  59.0   9.87635003   3.14266607 
59.005   9.61374695   3.10060429 
 59.01   9.56521774   3.09276862 
59.015    9.3371159   3.05566947 
 59.02   9.50499314   3.08301689 
59.025   9.61119286   3.10019239 
 59.03   9.38063262   3.06278184 
59.035   9.26249952   3.04343548 
 59.04   9.36482179   3.06019963 
59.045   9.54120172   3.08888357 
 59.05   9.70231994   3.11485472 
59.055   9.76862023    3.1254792 
 59.06   9.33554631   3.05541262 
59.065   9.17709546   3.02937212 
 59.07   9.54895629   3.09013856 
59.075   9.18896585   3.03133071 
 59.08   9.15067948   3.02500901 
59.085   9.41750051   3.06879464 
 59.09    9.1912962   3.03171506 
59.095   9.17692213   3.02934351 
  59.1   9.18924863   3.03137735 
59.105   9.10115746   3.01681247 
 59.11   8.96983068   2.99496756 
59.115   8.89150869   2.98186329 
 59.12   9.42511915   3.07003569 
59.125   9.55312954   3.09081374 
 59.13   9.32198621   3.05319279 
59.135   9.06241457   3.01038446 
 59.14   9.32227352   3.05323984 
59.145    9.4958584   3.08153507 
 59.15   9.33081674   3.05463856 
59.155   9.44863813   3.07386371 
 59.16   9.64297032   3.10531324 
59.165   9.77913429   3.12716074 
 59.17   9.31633938   3.05226791 
59.175   9.37104584    3.0612164 
 59.18   9.54067458   3.08879824 
59.185   9.30310353   3.05009894 
 59.19    9.2372763   3.03928878 
59.195   9.17104235   3.02837289 
  59.2   9.37195847   3.06136546 
59.205   9.19522929   3.03236365 
 59.21   9.14634529   3.02429253 
59.215    9.2614559   3.04326402 
 59.22   9.11995127   3.01992571 
59.225   9.47207038   3.07767288 
 59.23   8.99992699   2.99998783 
59.235   9.35873117   3.05920434
[truncated: 390,018 more chars]
