# Supplementary material for: Remote and automated high-throughput powder diffraction measurements enabled by a robotic sample changer at SSRL beamline 2-1
Source: J Appl Crystallogr. 2023 Sep 20;56(Pt 5):1480–4. doi: 10.1107/S1600576723007148 (PMC10543666; doi:10.1107/S1600576723007148)
Supplement: Supplementary file 1 [file j-56-01480-sup1.zip › Example Data and Refinements/SSRL BL2-1 Sample 0933/BL21Robot_0933_Rietveld.cif]

#######	Begin powder crystal structure	#######
data_Cr2O3
_pd_block_id	Cr2O3
_pd_block_diffractogram_id	BL21Robot_0933-2022-07-19-0020_scan2
_diffrn_measurement_device_type
;SSRL beam line 2-1
;
_pd_phase_name
;Cr2O3
;
_cell_length_a    4.958841
_cell_length_b    4.958841
_cell_length_c    13.59528
_cell_angle_alpha 90
_cell_angle_beta  90
_cell_angle_gamma 120
_cell_volume 289.5203
_cell_measurement_temperature	300
_diffrn_ambient_temperature	300
_exptl_crystal_density_diffrn	5.230434
_exptl_absorpt_coefficient_mu	11.2634
_diffrn_radiation_wavelength	0.729817200
_cell_measurement_theta_min	3.5
_cell_measurement_theta_max	58.175
_space_group_name_H-M_alt
;R-3c:H
;
loop_
	_space_group_symop_id
	_space_group_symop_operation_xyz
	  1 'x, y, z '
	  2 '-x, -y, -z '
	  3 '-x+y, -x, z '
	  4 '-x+y, y, z+1/2 '
	  5 '-y, -x, z+1/2 '
	  6 '-y, x-y, z '
	  7 'y, -x+y, -z '
	  8 'y, x, -z+1/2 '
	  9 'x-y, -y, -z+1/2 '
	 10 'x-y, x, -z '
	 11 '-x, -x+y, -z+1/2 '
	 12 'x, x-y, z+1/2 '
	 13 'x-1/3, y+1/3, z+1/3 '
	 14 '-x-1/3, -y+1/3, -z+1/3 '
	 15 '-x+y-1/3, -x+1/3, z+1/3 '
	 16 '-x+y-1/3, y+1/3, z-1/6 '
	 17 '-y-1/3, -x+1/3, z-1/6 '
	 18 '-y-1/3, x-y+1/3, z+1/3 '
	 19 'y-1/3, -x+y+1/3, -z+1/3 '
	 20 'y-1/3, x+1/3, -z-1/6 '
	 21 'x-y-1/3, -y+1/3, -z-1/6 '
	 22 'x-y-1/3, x+1/3, -z+1/3 '
	 23 '-x-1/3, -x+y+1/3, -z-1/6 '
	 24 'x-1/3, x-y+1/3, z-1/6 '
	 25 'x+1/3, y-1/3, z-1/3 '
	 26 '-x+1/3, -y-1/3, -z-1/3 '
	 27 '-x+y+1/3, -x-1/3, z-1/3 '
	 28 '-x+y+1/3, y-1/3, z+1/6 '
	 29 '-y+1/3, -x-1/3, z+1/6 '
	 30 '-y+1/3, x-y-1/3, z-1/3 '
	 31 'y+1/3, -x+y-1/3, -z-1/3 '
	 32 'y+1/3, x-1/3, -z+1/6 '
	 33 'x-y+1/3, -y-1/3, -z+1/6 '
	 34 'x-y+1/3, x-1/3, -z-1/3 '
	 35 '-x+1/3, -x+y-1/3, -z+1/6 '
	 36 'x+1/3, x-y-1/3, z+1/6 '
loop_
	_atom_site_label
	_atom_site_type_symbol
	_atom_site_site_symmetry_multiplicity
	_atom_site_fract_x
	_atom_site_fract_y
	_atom_site_fract_z
	_atom_site_occupancy
	_atom_site_B_iso_or_equiv
Cr1 Cr+3  12 0 0 0.1525126 1 0.1044342
O1 O-2  18 0.3052284 0 0.25 1 0.1577092
loop_
	_geom_bond_atom_site_label_1
	_geom_bond_atom_site_label_2
	_geom_bond_distance
	_geom_bond_site_symmetry_1
	_geom_bond_site_symmetry_2
	Cr1       O1        1.96636 1_555  14_655
	Cr1       O1        1.96636 1_555  17_555
	Cr1       O1        1.96636 1_555  22_545
	Cr1       O1        2.01185 1_555   3_555
	Cr1       O1        2.01185 1_555   6_555
	Cr1       O1        2.01185 1_555   1_555
	Cr1       Cr1       2.65074 1_555   8_555
	Cr1       Cr1       2.88874 1_555  14_555
	Cr1       Cr1       2.88874 1_555  14_545
	Cr1       Cr1       2.88874 1_555  14_655
	O1        Cr1       1.96636 1_555  28_555
	O1        Cr1       1.96636 1_555  14_655
	O1        Cr1       2.01185 1_555   8_555
	O1        Cr1       2.01185 1_555   1_555
	O1        O1        2.62160 1_555   6_555
	O1        O1        2.62160 1_555   3_555
	O1        O1        2.73558 1_555  26_556
	O1        O1        2.73558 1_555  14_655
	O1        O1        2.84890 1_555  17_655
	O1        O1        2.84890 1_555  34_556
	O1        O1        2.84890 1_555  29_565
	O1        O1        2.84890 1_555  22_545
	O1        O1        2.99100 1_555   3_655
	O1        O1        2.99100 1_555   6_545
	O1        O1        2.99100 1_555   3_665
	O1        O1        2.99100 1_555   6_655
	loop_
		_geom_angle_atom_site_label_1
		_geom_angle_atom_site_label_2
		_geom_angle_atom_site_label_3
		_geom_angle
		_geom_angle_site_symmetry_1
		_geom_angle_site_symmetry_2
		_geom_angle_site_symmetry_3
	O1        Cr1       O1         99.024   17_555 1_555  14_655
	O1        Cr1       O1         99.024   22_545 1_555  17_555
	O1        Cr1       O1         99.024   22_545 1_555  14_655
	O1        Cr1       O1         86.879    3_555 1_555  22_545
	O1        Cr1       O1         91.464    3_555 1_555  17_555
	O1        Cr1       O1         166.951   3_555 1_555  14_655
	O1        Cr1       O1         81.316    6_555 1_555   3_555
	O1        Cr1       O1         166.951   6_555 1_555  22_545
	O1        Cr1       O1         86.879    6_555 1_555  17_555
	O1        Cr1       O1         91.464    6_555 1_555  14_655
	O1        Cr1       O1         81.316    1_555 1_555   6_555
	O1        Cr1       O1         81.316    1_555 1_555   3_555
	O1        Cr1       O1         91.464    1_555 1_555  22_545
	O1        Cr1       O1         166.951   1_555 1_555  17_555
	O1        Cr1       O1         86.879    1_555 1_555  14_655
	Cr1       Cr1       O1         48.793    8_555 1_555   1_555
	Cr1       Cr1       O1         48.793    8_555 1_555   6_555
	Cr1       Cr1       O1         48.793    8_555 1_555   3_555
	Cr1       Cr1       O1         118.574   8_555 1_555  22_545
	Cr1       Cr1       O1         118.574   8_555 1_555  17_555
	Cr1       Cr1       O1         118.574   8_555 1_555  14_655
	Cr1       Cr1       Cr1        82.344   14_555 1_555   8_555
	Cr1       Cr1       O1         123.915  14_555 1_555   1_555
	Cr1       Cr1       O1         42.819   14_555 1_555   6_555
	Cr1       Cr1       O1         84.965   14_555 1_555   3_555
	Cr1       Cr1       O1         141.741  14_555 1_555  22_545
	Cr1       Cr1       O1         44.060   14_555 1_555  17_555
	Cr1       Cr1       O1         97.155   14_555 1_555  14_655
	Cr1       Cr1       Cr1        118.254  14_545 1_555  14_555
	Cr1       Cr1       Cr1        82.344   14_545 1_555   8_555
	Cr1       Cr1       O1         84.965   14_545 1_555   1_555
	Cr1       Cr1       O1         123.915  14_545 1_555   6_555
	Cr1       Cr1       O1         42.819   14_545 1_555   3_555
	Cr1       Cr1       O1         44.060   14_545 1_555  22_545
	Cr1       Cr1       O1         97.155   14_545 1_555  17_555
	Cr1       Cr1       O1         141.741  14_545 1_555  14_655
	Cr1       Cr1       Cr1        118.254  14_655 1_555  14_545
	Cr1       Cr1       Cr1        118.254  14_655 1_555  14_555
	Cr1       Cr1       Cr1        82.344   14_655 1_555   8_555
	Cr1       Cr1       O1         42.819   14_655 1_555   1_555
	Cr1       Cr1       O1         84.965   14_655 1_555   6_555
	Cr1       Cr1       O1         123.915  14_655 1_555   3_555
	Cr1       Cr1       O1         97.155   14_655 1_555  22_545
	Cr1       Cr1       O1         141.741  14_655 1_555  17_555
	Cr1       Cr1       O1         44.060   14_655 1_555  14_655
	Cr1       O1        Cr1        121.163  14_655 1_555  28_555
	Cr1       O1        Cr1        133.206   8_555 1_555  14_655
	Cr1       O1        Cr1        93.121    8_555 1_555  28_555
	Cr1       O1        Cr1        82.414    1_555 1_555   8_555
	Cr1       O1        Cr1        93.121    1_555 1_555  14_655
	Cr1       O1        Cr1        133.206   1_555 1_555  28_555
	O1        O1        Cr1        49.342    6_555 1_555   1_555
	O1        O1        Cr1        49.342    6_555 1_555   8_555
	O1        O1        Cr1        93.519    6_555 1_555  14_655
	O1        O1        Cr1        142.127   6_555 1_555  28_555
	O1        O1        O1         60.000    3_555 1_555   6_555
	O1        O1        Cr1        49.342    3_555 1_555   1_555
	O1        O1        Cr1        49.342    3_555 1_555   8_555
	O1        O1        Cr1        142.127   3_555 1_555  14_655
	O1        O1        Cr1        93.519    3_555 1_555  28_555
	O1        O1        O1         64.212   26_556 1_555   3_555
	O1        O1        O1         95.062   26_556 1_555   6_555
	O1        O1        Cr1        113.268  26_556 1_555   1_555
	O1        O1        Cr1        45.869   26_556 1_555   8_555
	O1        O1        Cr1        151.101  26_556 1_555  14_655
	O1        O1        Cr1        47.252   26_556 1_555  28_555
	O1        O1        O1         156.900  14_655 1_555  26_556
	O1        O1        O1         95.062   14_655 1_555   3_555
	O1        O1        O1         64.212   14_655 1_555   6_555
	O1        O1        Cr1        45.869   14_655 1_555   1_555
	O1        O1        Cr1        113.268  14_655 1_555   8_555
	O1        O1        Cr1        47.252   14_655 1_555  14_655
	O1        O1        Cr1        151.101  14_655 1_555  28_555
	O1        O1        O1         55.952   17_655 1_555  14_655
	O1        O1        O1         143.324  17_655 1_555  26_556
	O1        O1        O1         123.014  17_655 1_555   3_555
	O1        O1        O1         120.164  17_655 1_555   6_555
	O1        O1        Cr1        86.040   17_655 1_555   1_555
	O1        O1        Cr1        168.202  17_655 1_555   8_555
	O1        O1        Cr1        44.907   17_655 1_555  14_655
	O1        O1        Cr1        96.561   17_655 1_555  28_555
	O1        O1        O1         105.591  34_556 1_555  17_655
	O1        O1        O1         143.324  34_556 1_555  14_655
	O1        O1        O1         55.952   34_556 1_555  26_556
	O1        O1        O1         120.164  34_556 1_555   3_555
	O1        O1        O1         123.014  34_556 1_555   6_555
	O1        O1        Cr1        168.202  34_556 1_555   1_555
	O1        O1        Cr1        86.040   34_556 1_555   8_555
	O1        O1        Cr1        96.561   34_556 1_555  14_655
	O1        O1        Cr1        44.907   34_556 1_555  28_555
	O1        O1        O1         63.328   29_565 1_555  34_556
	O1        O1        O1         140.365  29_565 1_555  17_655
	O1        O1        O1         108.693  29_565 1_555  14_655
	O1        O1        O1         64.731   29_565 1_555  26_556
	O1        O1        O1         92.428   29_565 1_555   3_555
	O1        O1        O1         59.836   29_565 1_555   6_555
	O1        O1        Cr1        108.912  29_565 1_555   1_555
	O1        O1        Cr1        43.630   29_565 1_555   8_555
	O1        O1        Cr1        96.561   29_565 1_555  14_655
	O1        O1        Cr1        98.436   29_565 1_555  28_555
	O1        O1        O1         149.190  22_545 1_555  29_565
	O1        O1        O1         140.365  22_545 1_555  34_556
	O1        O1        O1         63.328   22_545 1_555  17_655
	O1        O1        O1         64.731   22_545 1_555  14_655
	O1        O1        O1         108.693  22_545 1_555  26_556
	O1        O1        O1         59.836   22_545 1_555   3_555
	O1        O1        O1         92.428   22_545 1_555   6_555
	O1        O1        Cr1        43.630   22_545 1_555   1_555
	O1        O1        Cr1        108.912  22_545 1_555   8_555
	O1        O1        Cr1        98.436   22_545 1_555  14_655
	O1        O1        Cr1        96.561   22_545 1_555  28_555
	O1        O1        O1         90.000    3_655 1_555  22_545
	O1        O1        O1         118.525   3_655 1_555  29_565
	O1        O1        O1         55.801    3_655 1_555  34_556
	O1        O1        O1         58.336    3_655 1_555  17_655
	O1        O1        O1         114.161   3_655 1_555  14_655
	O1        O1        O1         87.171    3_655 1_555  26_556
	O1        O1        O1         124.008   3_655 1_555   3_555
	O1        O1        O1         175.992   3_655 1_555   6_555
	O1        O1        Cr1        132.550   3_655 1_555   1_555
	O1        O1        Cr1        132.550   3_655 1_555   8_555
	O1        O1        Cr1        82.966    3_655 1_555  14_655
	O1        O1        Cr1        40.488    3_655 1_555  28_555
	O1        O1        O1         60.000    6_545 1_555   3_655
	O1        O1        O1         58.336    6_545 1_555  22_545
	O1        O1        O1         124.199   6_545 1_555  29_565
	O1        O1        O1         85.151    6_545 1_555  34_556
	O1        O1        O1         90.000    6_545 1_555  17_655
	O1        O1        O1         122.412   6_545 1_555  14_655
	O1        O1        O1         59.468    6_545 1_555  26_556
	O1        O1        O1         64.008    6_545 1_555   3_555
	O1        O1        O1         124.008   6_545 1_555   6_555
	O1        O1        Cr1        93.014    6_545 1_555   1_555
	O1        O1        Cr1        93.014    6_545 1_555   8_555
	O1        O1        Cr1        133.779   6_545 1_555  14_655
	O1        O1        Cr1        40.488    6_545 1_555  28_555
	O1        O1        O1         171.984   3_665 1_555   6_545
	O1        O1        O1         111.984   3_665 1_555   3_655
	O1        O1        O1         124.199   3_665 1_555  22_545
	O1        O1        O1         58.336    3_665 1_555  29_565
	O1        O1        O1         90.000    3_665 1_555  34_556
	O1        O1        O1         85.151    3_665 1_555  17_655
	O1        O1        O1         59.468    3_665 1_555  14_655
	O1        O1        O1         122.412   3_665 1_555  26_556
	O1        O1        O1         124.008   3_665 1_555   3_555
	O1        O1        O1         64.008    3_665 1_555   6_555
	O1        O1        Cr1        93.014    3_665 1_555   1_555
	O1        O1        Cr1        93.014    3_665 1_555   8_555
	O1        O1        Cr1        40.488    3_665 1_555  14_655
	O1        O1        Cr1        133.779   3_665 1_555  28_555
	O1        O1        O1         60.000    6_655 1_555   3_665
	O1        O1        O1         111.984   6_655 1_555   6_545
	O1        O1        O1         51.984    6_655 1_555   3_655
	O1        O1        O1         118.525   6_655 1_555  22_545
	O1        O1        O1         90.000    6_655 1_555  29_565
	O1        O1        O1         58.336    6_655 1_555  34_556
	O1        O1        O1         55.801    6_655 1_555  17_655
	O1        O1        O1         87.171    6_655 1_555  14_655
	O1        O1        O1         114.161   6_655 1_555  26_556
	O1        O1        O1         175.992   6_655 1_555   3_555
	O1        O1        O1         124.008   6_655 1_555   6_555
	O1        O1        Cr1        132.550   6_655 1_555   1_555
	O1        O1        Cr1        132.550   6_655 1_555   8_555
	O1        O1        Cr1        40.488    6_655 1_555  14_655
	O1        O1        Cr1        82.966    6_655 1_555  28_555
#######	End powder crystal structure	#######


#######	Begin powder diffraction data	#######
data_BL21Robot_0933-2022-07-19-0020_scan2
_pd_block_id	BL21Robot_0933-2022-07-19-0020_scan2
_pd_calc_method	Rietveld
_diffrn_radiation_probe	x-ray
_pd_instr_special_details
;SSRL beam line 2-1
;
_pd_meas_scan_method	step
_diffrn_radiation_wavelength	0.729817200
_diffrn_ambient_temperature	300
_refine_ls_goodness_of_fit_all	0.19023
_pd_proc_ls_prof_R_factor	0.02896
_pd_proc_ls_prof_wR_factor	0.04031
_pd_proc_ls_prof_wR_expected	0.21188
loop_
	_pd_phase_id
	_pd_phase_block_id
	_pd_phase_mass_%
1	Cr2O3	100
loop_
	_refln_index_h
	_refln_index_k
	_refln_index_l
	_pd_refln_phase_id
	_refln_d_spacing
	_refln_F_squared_calc
	_refln_F_squared_meas
   0    0    6 1    2.265880     0.134915     0.134665
   0    0   12 1    1.132940     0.255675     0.249411
   0    0   18 1    0.755293     0.022301     0.021805
   0    0   24 1    0.566470     0.006589     0.006572
   0    0   30 1    0.453176     0.118979     0.118148
   1    0  -26 1    0.519062     0.286029     0.284649
   1    0  -20 1    0.671405     0.459926     0.451205
   1    0  -14 1    0.947177     0.330707     0.332573
   1    0   -8 1    1.580184     0.097086     0.096431
   1    0   -2 1    3.630639     0.539351     0.552509
   1    0    4 1    2.665126     1.508319     1.533442
   1    0   10 1    1.296129     1.493215     1.450372
   1    0   16 1    0.833546     0.542973     0.534505
   1    0   22 1    0.611667     0.172923     0.171670
   1    0   28 1    0.482472     0.002581     0.002585
   2   -1    0 1    2.479420     1.637460     1.672885
   2   -1    3 1    2.175147     0.769954     0.788750
   2   -1    6 1    1.672627     4.435226     4.401961
   2   -1    9 1    1.290023     0.247179     0.247519
   2   -1   12 1    1.030460     0.206551     0.204704
   2   -1   15 1    0.851259     0.098577     0.098213
   2   -1   18 1    0.722514     0.015395     0.015300
   2   -1   21 1    0.626394     0.057063     0.057274
   2   -1   24 1    0.552240     0.328363     0.329359
   2   -1   27 1    0.493456     0.038196     0.037962
   2   -1   30 1    0.445791     0.270801     0.274862
   2    0  -28 1    0.473589     0.009022     0.008969
   2    0  -22 1    0.593863     0.123842     0.123130
   2    0  -16 1    0.790092     0.599942     0.590349
   2    0  -10 1    1.148650     1.008987     0.998872
   2    0   -4 1    1.815319     1.557883     1.564970
   2    0    2 1    2.047518     0.163867     0.165733
   2    0    8 1    1.332563     0.022353     0.022822
   2    0   14 1    0.884812     0.385021     0.372256
   2    0   20 1    0.648065     0.361502     0.357375
   2    0   26 1    0.508048     0.328883     0.328771
   3   -1  -29 1    0.450394     0.003268     0.003236
   3   -1  -26 1    0.497707     0.599510     0.607598
   3   -1  -23 1    0.555417     0.004795     0.004750
   3   -1  -20 1    0.627001     0.734639     0.727558
   3   -1  -17 1    0.717378     0.007338     0.007478
   3   -1  -14 1    0.833339     0.635695     0.626697
   3   -1  -11 1    0.983323     0.013575     0.013700
   3   -1   -8 1    1.173779     0.061458     0.061487
   3   -1   -5 1    1.393717     0.030367     0.030724
   3   -1   -2 1    1.578777     0.351401     0.349501
   3   -1    1 1    1.611715     0.042519     0.043480
   3   -1    4 1    1.464705     2.170472     2.122781
   3   -1    7 1    1.245471     0.023264     0.023141
   3   -1   10 1    1.042238     1.838167     1.821253
   3   -1   13 1    0.879122     0.010750     0.010547
   3   -1   16 1    0.752795     1.040517     1.024029
   3   -1   19 1    0.654745     0.006279     0.006192
   3   -1   22 1    0.577528     0.263350     0.262856
   3   -1   25 1    0.515641     0.004227     0.004178
   3   -1   28 1    0.465179     0.012269     0.012193
   3    0  -30 1    0.432043     0.308566     0.311790
   3    0  -24 1    0.526728     0.022280     0.022295
   3    0  -18 1    0.668012     0.045465     0.045113
   3    0  -12 1    0.888375     0.447808     0.443432
   3    0   -6 1    1.210213     0.385844     0.383188
   3    0    0 1    1.431494     2.925121     2.916659
   3    0    6 1    1.210213     0.385844     0.383188
   3    0   12 1    0.888375     0.447808     0.443432
   3    0   18 1    0.668012     0.045465     0.045113
   3    0   24 1    0.526728     0.022280     0.022295
   3    0   30 1    0.432043     0.308566     0.311790
   4   -2    0 1    1.239710     0.944243     0.930664
   4   -2    3 1    1.195774     0.166515     0.170144
   4   -2    6 1    1.087573     2.186945     2.193026
   4   -2    9 1    0.958308     0.101219     0.100331
   4   -2   12 1    0.836313     0.157582     0.156593
   4   -2   15 1    0.731665     0.059860     0.059857
   4   -2   18 1    0.645012     0.010684     0.010584
   4   -2   21 1    0.573858     0.039864     0.039999
   4   -2   24 1    0.515230     0.285439     0.281972
   4   -2   27 1    0.466516     0.027657     0.027629
   4   -1  -28 1    0.449622     0.001642     0.001640
   4   -1  -25 1    0.494689     0.001816     0.001812
   4   -1  -22 1    0.548533     0.329367     0.328485
   4   -1  -19 1    0.613368     0.002609     0.002611
   4   -1  -16 1    0.691725     0.732773     0.725419
   4   -1  -13 1    0.785859     0.004003     0.003988
   4   -1  -10 1    0.895889     1.725592     1.722186
   4   -1   -7 1    1.015348     0.006734     0.006857
   4   -1   -4 1    1.124053     1.083686     1.081146
   4   -1   -1 1    1.186530     0.009602     0.009787
   4   -1    2 1    1.173202     0.425578     0.422765
   4   -1    5 1    1.090993     0.007908     0.007674
   4   -1    8 1    0.975365     0.122237     0.121586
   4   -1   11 1    0.857638     0.004734     0.004714
   4   -1   14 1    0.752643     0.393024     0.386377
   4   -1   17 1    0.663946     0.002974     0.002947
   4   -1   20 1    0.590382     0.818983     0.819569
   4   -1   23 1    0.529482     0.002047     0.002040
   4   -1   26 1    0.478788     0.458292     0.462886
   4   -1   29 1    0.436229     0.001411     0.001415
   4    0  -26 1    0.470104     0.190510     0.190649
   4    0  -20 1    0.574325     0.445803     0.444670
   4    0  -14 1    0.720192     0.143350     0.143270
   4    0   -8 1    0.907660     0.085939     0.086531
   4    0   -2 1    1.060475     0.244534     0.244332
   4    0    4 1    1.023759     0.373981     0.370950
   4    0   10 1    0.842573     0.879256     0.868602
   4    0   16 1    0.666281     0.293732     0.292133
   4    0   22 1    0.535583     0.190902     0.188983
   4    0   28 1    0.442406     0.000066     0.000065
   5   -2  -26 1    0.461875     0.593633     0.596512
   5   -2  -23 1    0.506871     0.006079     0.006088
   5   -2  -20 1    0.559511     0.534671     0.537229
   5   -2  -17 1    0.620913     0.008529     0.008534
   5   -2  -14 1    0.691607     0.563494     0.559774
   5   -2  -11 1    0.770400     0.012363     0.012314
   5   -2   -8 1    0.852342     0.012194     0.012295
   5   -2   -5 1    0.926290     0.017733     0.017813
   5   -2   -2 1    0.975034     0.104871     0.104469
   5   -2    1 1    0.982645     0.020094     0.020212
   5   -2    4 1    0.946268     1.261059     1.253203
   5   -2    7 1    0.878637     0.015918     0.015578
   5   -2   10 1    0.797767     1.003309     0.998125
   5   -2   13 1    0.717114     0.010871     0.011116
   5   -2   16 1    0.643454     0.930548     0.922180
   5   -2   19 1    0.578959     0.007610     0.007635
   5   -2   22 1    0.523508     0.178908     0.176706
   5   -2   25 1    0.476100     0.005415     0.005398
   5   -2   28 1    0.435527     0.021838     0.021888
   5   -1  -27 1    0.443556     0.021210     0.021015
   5   -1  -24 1    0.484785     0.240878     0.242842
   5   -1  -21 1    0.532652     0.029972     0.029913
   5   -1  -18 1    0.588071     0.005887     0.005877
   5   -1  -15 1    0.651498     0.041754     0.041302
   5   -1  -12 1    0.722110     0.141537     0.141593
   5   -1   -9 1    0.796337     0.059466     0.060538
   5   -1   -6 1    0.865990     1.389389     1.377788
   5   -1   -3 1    0.917716     0.078672     0.078141
   5   -1    0 1    0.937133     1.275776     1.263484
   5   -1    3 1    0.917716     0.078672     0.078141
   5   -1    6 1    0.865990     1.389389     1.377788
   5   -1    9 1    0.796337     0.059466     0.060538
   5   -1   12 1    0.722110     0.141537     0.141593
   5   -1   15 1    0.651498     0.041754     0.041302
   5   -1   18 1    0.588071     0.005887     0.005877
   5   -1   21 1    0.532652     0.029972     0.029913
   5   -1   24 1    0.484785     0.240878     0.242842
   5   -1   27 1    0.443556     0.021210     0.021015
   5    0  -22 1    0.501623     0.080848     0.080342
   5    0  -16 1    0.604056     0.429725     0.436547
   5    0  -10 1    0.726128     0.422911     0.420116
   5    0   -4 1    0.832719     0.512894     0.516323
   5    0    2 1    0.852121     0.039306     0.039466
   5    0    8 1    0.766555     0.004342     0.004351
   5    0   14 1    0.643358     0.257506     0.255527
   5    0   20 1    0.533025     0.243321     0.242439
   5    0   26 1    0.446636     0.282079     0.287072
   6   -3    0 1    0.826473     1.010021     1.001258
   6   -3    3 1    0.813063     0.000272     0.000278
   6   -3    6 1    0.776437     0.477015     0.473839
   6   -3    9 1    0.725049     0.000221     0.000219
   6   -3   12 1    0.667693     0.475474     0.474710
   6   -3   15 1    0.610696     0.000165     0.000167
   6   -3   18 1    0.557542     0.046752     0.046673
   6   -3   21 1    0.509650     0.000122     0.000124
   6   -3   24 1    0.467251     0.052333     0.052434
   6   -3   27 1    0.430008     0.000087     0.000086
   6   -2  -25 1    0.451769     0.007481     0.007418
   6   -2  -22 1    0.491662     0.213996     0.214551
   6   -2  -19 1    0.536723     0.010302     0.010256
   6   -2  -16 1    0.586889     0.686662     0.686423
   6   -2  -13 1    0.641161     0.013797     0.013651
   6   -2  -10 1    0.696858     0.962620     0.973393
   6   -2   -7 1    0.748831     0.018017     0.017809
   6   -2   -4 1    0.789388     0.750369     0.742642
   6   -2   -1 1    0.810139     0.020844     0.021165
   6   -2    2 1    0.805858     0.137774     0.138135
   6   -2    5 1    0.777678     0.019305     0.019407
   6   -2    8 1    0.732353     0.034008     0.034060
   6   -2   11 1    0.678395     0.015162     0.015126
   6   -2   14 1    0.622736     0.381618     0.381842
   6   -2   17 1    0.569635     0.011373     0.011441
   6   -2   20 1    0.521119     0.571617     0.569131
   6   -2   23 1    0.477803     0.008367     0.008465
   6   -2   26 1    0.439561     0.460679     0.463511
   6   -1  -26 1    0.432812     0.515293     0.528663
   6   -1  -23 1    0.469170     0.014856     0.014928
   6   -1  -20 1    0.509977     0.467765     0.473991
   6   -1  -17 1    0.555172     0.020052     0.019919
   6   -1  -14 1    0.603977     0.451041     0.458436
   6   -1  -11 1    0.654344     0.026250     0.025902
   6   -1   -8 1    0.702355     0.010348     0.010246
   6   -1   -5 1    0.742034     0.032603     0.032581
   6   -1   -2 1    0.766394     0.074502     0.074729
   6   -1    1 1    0.770073     0.034873     0.034716
   6   -1    4 1    0.752186     0.835790     0.827760
   6   -1    7 1    0.716851     0.030669     0.031359
   6   -1   10 1    0.670865     0.772377     0.768918
   6   -1   13 1    0.620742     0.024066     0.024092
   6   -1   16 1    0.571108     0.768323     0.771317
   6   -1   19 1    0.524573     0.018225     0.018072
   6   -1   22 1    0.482271     0.159167     0.159164
   6   -1   25 1    0.444451     0.013295     0.013257
   6    0  -24 1    0.444188     0.027510     0.027356
   6    0  -18 1    0.519528     0.017035     0.016964
   6    0  -12 1    0.605106     0.190376     0.191304
   6    0   -6 1    0.682506     0.211085     0.211814
   6    0    0 1    0.715747     0.761782     0.758676
   6    0    6 1    0.682506     0.211085     0.211814
   6    0   12 1    0.605106     0.190376     0.191304
   6    0   18 1    0.519528     0.017035     0.016964
   6    0   24 1    0.444188     0.027510     0.027356
   7   -3  -23 1    0.453223     0.000396     0.000393
   7   -3  -20 1    0.489681     0.731301     0.743905
   7   -3  -17 1    0.529270     0.000529     0.000525
   7   -3  -14 1    0.571042     0.177857     0.178880
   7   -3  -11 1    0.613038     0.000674     0.000676
   7   -3   -8 1    0.651983     0.118486     0.116180
   7   -3   -5 1    0.683349     0.000807     0.000814
   7   -3   -2 1    0.702231     0.269370     0.267035
   7   -3    1 1    0.705058     0.000851     0.000858
   7   -3    4 1    0.691253     0.353104     0.354933
   7   -3    7 1    0.663528     0.000767     0.000761
   7   -3   10 1    0.626561     1.154915     1.152202
   7   -3   13 1    0.585148     0.000624     0.000627
   7   -3   16 1    0.543024     0.397064     0.399387
   7   -3   19 1    0.502560     0.000483     0.000479
   7   -3   22 1    0.464999     0.325903     0.324158
   7   -3   25 1    0.430823     0.000355     0.000353
   7   -2  -24 1    0.437227     0.194482     0.196693
   7   -2  -21 1    0.471372     0.013416     0.013511
   7   -2  -18 1    0.508485     0.004132     0.004142
   7   -2  -15 1    0.547832     0.017550     0.017552
   7   -2  -12 1    0.587853     0.107073     0.107352
   7   -2   -9 1    0.625867     0.021826     0.022193
   7   -2   -6 1    0.658031     0.874894     0.870981
   7   -2   -3 1    0.679884     0.025050     0.025067
   7   -2    0 1    0.687667     0.776071     0.768753
   7   -2    3 1    0.679884     0.025050     0.025067
   7   -2    6 1    0.658031     0.874894     0.870981
   7   -2    9 1    0.625867     0.021826     0.022193
   7   -2   12 1    0.587853     0.107073     0.107352
   7   -2   15 1    0.547832     0.017550     0.017552
   7   -2   18 1    0.508485     0.004132     0.004142
   7   -2   21 1    0.471372     0.013416     0.013511
   7   -2   24 1    0.437227     0.194482     0.196693
   7   -1  -22 1    0.449459     0.239123     0.239356
   7   -1  -19 1    0.483104     0.002740     0.002740
   7   -1  -16 1    0.518713     0.462434     0.464480
   7   -1  -13 1    0.555050     0.003494     0.003476
   7   -1  -10 1    0.590015     0.895183     0.909751
   7   -1   -7 1    0.620571     0.004193     0.004194
   7   -1   -4 1    0.643073     0.422013     0.421536
   7   -1   -1 1    0.654144     0.004573     0.004521
   7   -1    2 1    0.651884     0.161297     0.158293
   7   -1    5 1    0.636695     0.004373     0.004359
   7   -1    8 1    0.611096     0.059568     0.059363
   7   -1   11 1    0.578682     0.003741     0.003759
   7   -1   14 1    0.542966     0.231493     0.232922
   7   -1   17 1    0.506685     0.002989     0.002986
   7   -1   20 1    0.471630     0.577899     0.582478
   7   -1   23 1    0.438798     0.002254     0.002254
   7    0  -20 1    0.455439     0.355167     0.361732
   7    0  -14 1    0.518663     0.058812     0.059158
   7    0   -8 1    0.577047     0.067243     0.067694
   7    0   -2 1    0.611014     0.136085     0.135910
   7    0    4 1    0.603741     0.116346     0.118372
   7    0   10 1    0.559198     0.538504     0.542561
   7    0   16 1    0.497399     0.145775     0.148867
   7    0   22 1    0.435380     0.165754     0.166348
   8   -4    0 1    0.619855     0.373946     0.370772
   8   -4    3 1    0.614137     0.022523     0.022475
   8   -4    6 1    0.597887     0.674670     0.678677
   8   -4    9 1    0.573454     0.020142     0.020179
   8   -4   12 1    0.543787     0.124834     0.125653
   8   -4   15 1    0.511645     0.016619     0.016454
   8   -4   18 1    0.479154     0.000434     0.000437
   8   -4   21 1    0.447723     0.012861     0.012868
   8   -3  -22 1    0.435380     0.120268     0.120699
   8   -3  -19 1    0.465745     0.005671     0.005620
   8   -3  -16 1    0.497399     0.642187     0.655808
   8   -3  -13 1    0.529164     0.007165     0.007112
   8   -3  -10 1    0.559198     0.559695     0.563912
   8   -3   -7 1    0.585005     0.008463     0.008479
   8   -3   -4 1    0.603741     0.624841     0.635718
   8   -3   -1 1    0.612874     0.009129     0.009172
   8   -3    2 1    0.611014     0.044157     0.044100
   8   -3    5 1    0.598453     0.008782     0.008882
   8   -3    8 1    0.577047     0.004845     0.004878
   8   -3   11 1    0.549521     0.007636     0.007639
   8   -3   14 1    0.518663     0.377245     0.379461
   8   -3   17 1    0.486765     0.006175     0.006199
   8   -3   20 1    0.455439     0.363038     0.369749
   8   -2  -20 1    0.447945     0.338613     0.339735
   8   -2  -17 1    0.477647     0.019763     0.019935
   8   -2  -14 1    0.507674     0.379047     0.382699
   8   -2  -11 1    0.536503     0.024332     0.024197
   8   -2   -8 1    0.562026     0.003051     0.003043
   8   -2   -5 1    0.581747     0.027819     0.027836
   8   -2   -2 1    0.593265     0.036766     0.036721
   8   -2    1 1    0.594967     0.028857     0.028814
   8   -2    4 1    0.586601     0.619922     0.621202
   8   -2    7 1    0.569371     0.026858     0.026862
   8   -2   10 1    0.545496     0.519730     0.516331
   8   -2   13 1    0.517509     0.022873     0.022785
   8   -2   16 1    0.487683     0.639269     0.648446
   8   -2   19 1    0.457739     0.018168     0.018011
   8   -2   22 1    0.428819     0.109530     0.108130
   8   -1  -18 1    0.454375     0.000541     0.000546
   8   -1  -15 1    0.481795     0.010321     0.010316
   8   -1  -12 1    0.508344     0.109454     0.109498
   8   -1   -9 1    0.532328     0.012334     0.012300
   8   -1   -6 1    0.551700     0.603346     0.609583
   8   -1   -3 1    0.564389     0.013599     0.013574
   8   -1    0 1    0.568818     0.650730     0.650715
   8   -1    3 1    0.564389     0.013599     0.013574
   8   -1    6 1    0.551700     0.603346     0.609583
   8   -1    9 1    0.532328     0.012334     0.012300
   8   -1   12 1    0.508344     0.109454     0.109498
   8   -1   15 1    0.481795     0.010321     0.010316
   8   -1   18 1    0.454375     0.000541     0.000546
   8    0  -16 1    0.453830     0.261301     0.263796
   8    0  -10 1    0.499297     0.243755     0.244430
   8    0   -4 1    0.530238     0.244482     0.243140
   8    0    2 1    0.535144     0.021294     0.021163
   8    0    8 1    0.511880     0.003115     0.003085
   8    0   14 1    0.469807     0.150786     0.150684
   9   -4  -17 1    0.453090     0.016860     0.016728
   9   -4  -14 1    0.478475     0.308208     0.312927
   9   -4  -11 1    0.502378     0.020568     0.020412
   9   -4   -8 1    0.523150     0.007030     0.006948
   9   -4   -5 1    0.538943     0.023237     0.023078
   9   -4   -2 1    0.548062     0.045762     0.045701
   9   -4    1 1    0.549403     0.023997     0.024010
   9   -4    4 1    0.542795     0.502242     0.506437
   9   -4    7 1    0.529058     0.022518     0.022324
   9   -4   10 1    0.509740     0.509774     0.517603
   9   -4   13 1    0.486682     0.019406     0.019452
   9   -4   16 1    0.461629     0.535473     0.538580
   9   -4   19 1    0.435992     0.015527     0.015525
   9   -3  -18 1    0.439844     0.012719     0.012777
   9   -3  -15 1    0.464572     0.000764     0.000760
   9   -3  -12 1    0.488235     0.220055     0.223644
   9   -3   -9 1    0.509366     0.000908     0.000921
   9   -3   -6 1    0.526259     0.346394     0.346096
   9   -3   -3 1    0.537238     0.000995     0.000987
   9   -3    0 1    0.541054     0.883346     0.881746
   9   -3    3 1    0.537238     0.000995     0.000987
   9   -3    6 1    0.526259     0.346394     0.346096
   9   -3    9 1    0.509366     0.000908     0.000921
   9   -3   12 1    0.488235     0.220055     0.223644
   9   -3   15 1    0.464572     0.000764     0.000760
   9   -3   18 1    0.439844     0.012719     0.012777
   9   -2  -16 1    0.446413     0.435294     0.444316
   9   -2  -13 1    0.468949     0.006809     0.006836
   9   -2  -10 1    0.489471     0.551478     0.562742
   9   -2   -7 1    0.506499     0.007863     0.007837
   9   -2   -4 1    0.518513     0.393556     0.397159
   9   -2   -1 1    0.524264     0.008352     0.008267
   9   -2    2 1    0.523099     0.068829     0.068052
   9   -2    5 1    0.515152     0.008102     0.008009
   9   -2    8 1    0.501308     0.018196     0.018120
   9   -2   11 1    0.482943     0.007206     0.007209
   9   -2   14 1    0.461594     0.237033     0.238429
   9   -2   17 1    0.438677     0.005929     0.005917
   9   -1  -14 1    0.446382     0.304909     0.311271
   9   -1  -11 1    0.465601     0.028409     0.028156
   9   -1   -8 1    0.481991     0.001927     0.001926
   9   -1   -5 1    0.494257     0.031837     0.031695
   9   -1   -2 1    0.501263     0.026497     0.026392
   9   -1    1 1    0.502288     0.032783     0.032531
   9   -1    4 1    0.497223     0.484167     0.496107
   9   -1    7 1    0.486600     0.030930     0.030959
   9   -1   10 1    0.471443     0.399891     0.402763
   9   -1   13 1    0.453023     0.026872     0.026658
   9   -1   16 1    0.432610     0.514127     0.527389
   9    0  -12 1    0.439753     0.079432     0.079865
   9    0   -6 1    0.466924     0.155914     0.155907
   9    0    0 1    0.477165     0.333927     0.333928
   9    0    6 1    0.466924     0.155914     0.155907
   9    0   12 1    0.439753     0.079432     0.079865
  10   -5    0 1    0.495884     0.239046     0.241409
  10   -5    3 1    0.492942     0.002533     0.002521
  10   -5    6 1    0.484419     0.530380     0.535330
  10   -5    9 1    0.471147     0.002325     0.002343
  10   -5   12 1    0.454275     0.073093     0.073674
  10   -5   15 1    0.435029     0.001970     0.001974
  10   -4  -13 1    0.445646     0.000220     0.000222
  10   -4  -10 1    0.463145     0.694449     0.696965
  10   -4   -7 1    0.477491     0.000253     0.000254
  10   -4   -4 1    0.487517     0.213315     0.216690
  10   -4   -1 1    0.492288     0.000268     0.000268
  10   -4    2 1    0.491322     0.147252     0.147296
  10   -4    5 1    0.484720     0.000260     0.000262
  10   -4    8 1    0.473134     0.066734     0.066455
  10   -4   11 1    0.457602     0.000232     0.000230
  10   -4   14 1    0.439319     0.117957     0.118773
  10   -3  -14 1    0.432581     0.079146     0.081162
  10   -3  -11 1    0.450003     0.000025     0.000025
  10   -3   -8 1    0.464748     0.099724     0.099211
  10   -3   -5 1    0.475715     0.000028     0.000028
  10   -3   -2 1    0.481951     0.194617     0.194524
  10   -3    1 1    0.482862     0.000029     0.000029
  10   -3    4 1    0.478358     0.152966     0.155502
  10   -3    7 1    0.468876     0.000028     0.000028
  10   -3   10 1    0.455270     0.774412     0.786347
  10   -3   13 1    0.438617     0.000024     0.000024
  10   -2  -12 1    0.432995     0.076141     0.077852
  10   -2   -9 1    0.447531     0.001815     0.001814
  10   -2   -6 1    0.458858     0.452843     0.451356
  10   -2   -3 1    0.466082     0.001973     0.001962
  10   -2    0 1    0.468566     0.458719     0.458919
  10   -2    3 1    0.466082     0.001973     0.001962
  10   -2    6 1    0.458858     0.452843     0.451356
  10   -2    9 1    0.447531     0.001815     0.001814
  10   -2   12 1    0.432995     0.076141     0.077852
  10   -1   -7 1    0.438557     0.000693     0.000691
  10   -1   -4 1    0.446286     0.247413     0.252543
  10   -1   -1 1    0.449937     0.000733     0.000727
  10   -1    2 1    0.449200     0.078304     0.078214
  10   -1    5 1    0.444138     0.000713     0.000708
  10   -1    8 1    0.435174     0.027963     0.028049
  10    0   -2 1    0.428594     0.088575     0.087652
  11   -5   -8 1    0.435174     0.002657     0.002665
  11   -5   -5 1    0.444138     0.016101     0.016004
  11   -5   -2 1    0.449200     0.025495     0.025466
  11   -5    1 1    0.449937     0.016550     0.016422
  11   -5    4 1    0.446286     0.380614     0.388507
  11   -5    7 1    0.438557     0.015666     0.015615
  11   -4   -6 1    0.436958     0.330193     0.334166
  11   -4   -3 1    0.443182     0.004476     0.004430
  11   -4    0 1    0.445317     0.507143     0.509913
  11   -4    3 1    0.443182     0.004476     0.004430
  11   -4    6 1    0.436958     0.330193     0.334166
  11   -3   -4 1    0.432494     0.322981     0.330698
  11   -3   -1 1    0.435814     0.004037     0.004037
  11   -3    2 1    0.435144     0.033696     0.033793
  11   -3    5 1    0.430538     0.003929     0.003907
loop_
	_pd_meas_2theta_scan
	_pd_proc_intensity_total
	_pd_proc_ls_weight
	_pd_calc_intensity_total
	_pd_proc_intensity_bkg_calc
   7.000000    62.574873     0.015981    63.097232     0.000000 
   7.005000    63.004206     0.015872    63.073837     0.000000 
   7.010000    60.989029     0.016396    63.050435     0.000000 
   7.015000    61.300218     0.016313    63.027027     0.000000 
   7.020000    61.304047     0.016312    63.003613     0.000000 
   7.025000    61.910671     0.016152    62.980192     0.000000 
   7.030000    60.928585     0.016413    62.956765     0.000000 
   7.035000    59.878351     0.016701    62.933331     0.000000 
   7.040000    61.300720     0.016313    62.909891     0.000000 
   7.045000    61.243929     0.016328    62.886445     0.000000 
   7.050000    61.591238     0.016236    62.862993     0.000000 
   7.055000    62.137109     0.016093    62.839534     0.000000 
   7.060000    61.954955     0.016141    62.816069     0.000000 
   7.065000    61.250484     0.016326    62.792598     0.000000 
   7.070000    62.144206     0.016092    62.769121     0.000000 
   7.075000    61.250365     0.016326    62.745638     0.000000 
   7.080000    60.768735     0.016456    62.722148     0.000000 
   7.085000    62.515732     0.015996    62.698653     0.000000 
   7.090000    59.780981     0.016728    62.675151     0.000000 
   7.095000    61.113851     0.016363    62.651644     0.000000 
   7.100000    61.442391     0.016275    62.628130     0.000000 
   7.105000    60.148688     0.016625    62.604611     0.000000 
   7.110000    60.428212     0.016549    62.581086     0.000000 
   7.115000    60.901443     0.016420    62.557554     0.000000 
   7.120000    60.502800     0.016528    62.534017     0.000000 
   7.125000    60.787555     0.016451    62.510474     0.000000 
   7.130000    59.682413     0.016755    62.486925     0.000000 
   7.135000    59.891000     0.016697    62.463371     0.000000 
   7.140000    59.210812     0.016889    62.439810     0.000000 
   7.145000    59.505058     0.016805    62.416244     0.000000 
   7.150000    60.545007     0.016517    62.392672     0.000000 
   7.155000    61.209330     0.016337    62.369095     0.000000 
   7.160000    61.259481     0.016324    62.345511     0.000000 
   7.165000    59.548341     0.016793    62.321923     0.000000 
   7.170000    61.432692     0.016278    62.298328     0.000000 
   7.175000    59.543124     0.016795    62.274728     0.000000 
   7.180000    59.705407     0.016749    62.251122     0.000000 
   7.185000    61.296141     0.016314    62.227511     0.000000 
   7.190000    60.132509     0.016630    62.203894     0.000000 
   7.195000    60.914219     0.016417    62.180272     0.000000 
   7.200000    61.196370     0.016341    62.156645     0.000000 
   7.205000    61.829666     0.016173    62.133012     0.000000 
   7.210000    61.922757     0.016149    62.109373     0.000000 
   7.215000    61.469097     0.016268    62.085729     0.000000 
   7.220000    60.994417     0.016395    62.062080     0.000000 
   7.225000    58.993886     0.016951    62.038425     0.000000 
   7.230000    59.742421     0.016739    62.014766     0.000000 
   7.235000    60.206935     0.016609    61.991100     0.000000 
   7.240000    60.459570     0.016540    61.967430     0.000000 
   7.245000    58.904136     0.016977    61.943754     0.000000 
   7.250000    59.424669     0.016828    61.920074     0.000000 
   7.255000    59.107289     0.016918    61.896388     0.000000 
   7.260000    60.837186     0.016437    61.872697     0.000000 
   7.265000    60.141189     0.016628    61.849000     0.000000 
   7.270000    60.087374     0.016642    61.825299     0.000000 
   7.275000    60.402770     0.016556    61.801593     0.000000 
   7.280000    60.647238     0.016489    61.777881     0.000000 
   7.285000    60.331668     0.016575    61.754165     0.000000 
   7.290000    59.563894     0.016789    61.730443     0.000000 
   7.295000    58.250453     0.017167    61.706717     0.000000 
   7.300000    60.228342     0.016603    61.682985     0.000000 
   7.305000    61.733179     0.016199    61.659249     0.000000 
   7.310000    60.792511     0.016449    61.635508     0.000000 
   7.315000    60.923437     0.016414    61.611762     0.000000 
   7.320000    60.545348     0.016517    61.588011     0.000000 
   7.325000    59.871727     0.016702    61.564255     0.000000 
   7.330000    59.946633     0.016682    61.540495     0.000000 
   7.335000    60.867497     0.016429    61.516730     0.000000 
   7.340000    61.159447     0.016351    61.492960     0.000000 
   7.345000    59.839832     0.016711    61.469185     0.000000 
   7.350000    61.684605     0.016212    61.445406     0.000000 
   7.355000    58.199615     0.017182    61.421621     0.000000 
   7.360000    59.388867     0.016838    61.397833     0.000000 
   7.365000    59.786361     0.016726    61.374039     0.000000 
   7.370000    57.902970     0.017270    61.350242     0.000000 
   7.375000    58.322234     0.017146    61.326439     0.000000 
   7.380000    59.480379     0.016812    61.302632     0.000000 
   7.385000    58.531386     0.017085    61.278821     0.000000 
   7.390000    60.375458     0.016563    61.255005     0.000000 
   7.395000    58.837133     0.016996    61.231184     0.000000 
   7.400000    59.275080     0.016870    61.207359     0.000000 
   7.405000    60.648354     0.016488    61.183530     0.000000 
   7.410000    60.130015     0.016631    61.159696     0.000000 
   7.415000    59.959525     0.016678    61.135858     0.000000 
   7.420000    59.550303     0.016793    61.112016     0.000000 
   7.425000    59.316073     0.016859    61.088169     0.000000 
   7.430000    60.633722     0.016492    61.064318     0.000000 
   7.435000    59.070992     0.016929    61.040462     0.000000 
   7.440000    58.917442     0.016973    61.016603     0.000000 
   7.445000    60.449521     0.016543    60.992739     0.000000 
   7.450000    58.706386     0.017034    60.968871     0.000000 
   7.455000    59.439743     0.016824    60.944999     0.000000 
   7.460000    60.028440     0.016659    60.921123     0.000000 
   7.465000    58.628037     0.017057    60.897242     0.000000 
   7.470000    60.409121     0.016554    60.873358     0.000000 
   7.475000    59.161002     0.016903    60.849469     0.000000 
   7.480000    59.666657     0.016760    60.825577     0.000000 
   7.485000    59.741572     0.016739    60.801680     0.000000 
   7.490000    61.496059     0.016261    60.777779     0.000000 
   7.495000    60.883055     0.016425    60.753875     0.000000 
   7.500000    59.102425     0.016920    60.729966     0.000000 
   7.505000    57.978683     0.017248    60.706054     0.000000 
   7.510000    59.419062     0.016830    60.682137     0.000000 
   7.515000    58.464384     0.017104    60.658217     0.000000 
   7.520000    60.584774     0.016506    60.634293     0.000000 
   7.525000    59.675090     0.016757    60.610365     0.000000 
   7.530000    59.706286     0.016749    60.586433     0.000000 
   7.535000    58.704310     0.017035    60.562498     0.000000 
   7.540000    59.437098     0.016825    60.538558     0.000000 
   7.545000    59.766190     0.016732    60.514615     0.000000 
   7.550000    60.168595     0.016620    60.490668     0.000000 
   7.555000    58.660537     0.017047    60.466718     0.000000 
   7.560000    59.160553     0.016903    60.442764     0.000000 
   7.565000    59.453393     0.016820    60.418806     0.000000 
   7.570000    60.094705     0.016640    60.394845     0.000000 
   7.575000    60.844650     0.016435    60.370880     0.000000 
   7.580000    57.975535     0.017249    60.346911     0.000000 
   7.585000    60.007867     0.016664    60.322939     0.000000 
   7.590000    60.911977     0.016417    60.298964     0.000000 
   7.595000    58.785444     0.017011    60.274985     0.000000 
   7.600000    57.993549     0.017243    60.251002     0.000000 
   7.605000    59.288015     0.016867    60.227016     0.000000 
   7.610000    60.831207     0.016439    60.203027     0.000000 
   7.615000    59.763328     0.016733    60.179034     0.000000 
   7.620000    59.709705     0.016748    60.155038     0.000000 
   7.625000    61.284640     0.016317    60.131038     0.000000 
   7.630000    57.860265     0.017283    60.107035     0.000000 
   7.635000    59.284933     0.016868    60.083029     0.000000 
   7.640000    59.241246     0.016880    60.059019     0.000000 
   7.645000    58.686442     0.017040    60.035007     0.000000 
   7.650000    59.414154     0.016831    60.010990     0.000000 
   7.655000    57.181531     0.017488    59.986971     0.000000 
   7.660000    57.455981     0.017405    59.962949     0.000000 
   7.665000    58.344949     0.017139    59.938923     0.000000 
   7.670000    59.062085     0.016931    59.914894     0.000000 
   7.675000    59.648442     0.016765    59.890863     0.000000 
   7.680000    59.047285     0.016936    59.866828     0.000000 
   7.685000    57.188876     0.017486    59.842790     0.000000 
   7.690000    59.575628     0.016785    59.818749     0.000000 
   7.695000    58.357780     0.017136    59.794704     0.000000 
   7.700000    59.139423     0.016909    59.770657     0.000000 
   7.705000    58.994827     0.016951    59.746607     0.000000 
   7.710000    59.552807     0.016792    59.722554     0.000000 
   7.715000    58.950147     0.016963    59.698498     0.000000 
   7.720000    59.689350     0.016753    59.674439     0.000000 
   7.725000    58.176400     0.017189    59.650377     0.000000 
   7.730000    58.116998     0.017207    59.626312     0.000000 
   7.735000    59.399148     0.016835    59.602245     0.000000 
   7.740000    61.147212     0.016354    59.578174     0.000000 
   7.745000    58.583340     0.017070    59.554101     0.000000 
   7.750000    58.412650     0.017120    59.530025     0.000000 
   7.755000    58.233723     0.017172    59.505946     0.000000 
   7.760000    58.266549     0.017163    59.481865     0.000000 
   7.765000    58.814797     0.017003    59.457781     0.000000 
   7.770000    60.002300     0.016666    59.433694     0.000000 
   7.775000    59.560955     0.016790    59.409604     0.000000 
   7.780000    57.422241     0.017415    59.385512     0.000000 
   7.785000    59.168329     0.016901    59.361417     0.000000 
   7.790000    59.518803     0.016801    59.337320     0.000000 
   7.795000    59.136474     0.016910    59.313220     0.000000 
   7.800000    58.142102     0.017199    59.289117     0.000000 
   7.805000    57.860355     0.017283    59.265012     0.000000 
   7.810000    57.755859     0.017314    59.240904     0.000000 
   7.815000    59.301840     0.016863    59.216794     0.000000 
   7.820000    58.560418     0.017076    59.192682     0.000000 
   7.825000    59.121392     0.016914    59.168567     0.000000 
   7.830000    57.201330     0.017482    59.144449     0.000000 
   7.835000    57.759524     0.017313    59.120329     0.000000 
   7.840000    56.498944     0.017699    59.096207     0.000000 
   7.845000    57.359971     0.017434    59.072082     0.000000 
   7.850000    57.725049     0.017324    59.047955     0.000000 
   7.855000    58.344163     0.017140    59.023826     0.000000 
   7.860000    58.165652     0.017192    58.999695     0.000000 
   7.865000    58.758567     0.017019    58.975561     0.000000 
   7.870000    59.239986     0.016880    58.951425     0.000000 
   7.875000    58.730895     0.017027    58.927286     0.000000 
   7.880000    58.214661     0.017178    58.903146     0.000000 
   7.885000    58.669328     0.017045    58.879003     0.000000 
   7.890000    56.942043     0.017562    58.854858     0.000000 
   7.895000    58.624193     0.017058    58.830711     0.000000 
   7.900000    58.058647     0.017224    58.806562     0.000000 
   7.905000    58.027620     0.017233    58.782411     0.000000 
   7.910000    57.804882     0.017300    58.758258     0.000000 
   7.915000    57.128308     0.017504    58.734103     0.000000 
   7.920000    57.724646     0.017324    58.709945     0.000000 
   7.925000    57.556501     0.017374    58.685786     0.000000 
   7.930000    58.562876     0.017076    58.661624     0.000000 
   7.935000    57.188983     0.017486    58.637461     0.000000 
   7.940000    58.592368     0.017067    58.613296     0.000000 
   7.945000    59.018297     0.016944    58.589129     0.000000 
   7.950000    58.065387     0.017222    58.564959     0.000000 
   7.955000    57.716729     0.017326    58.540788     0.000000 
   7.960000    58.489697     0.017097    58.516616     0.000000 
   7.965000    57.117571     0.017508    58.492441     0.000000 
   7.970000    57.810759     0.017298    58.468264     0.000000 
   7.975000    57.918758     0.017266    58.444086     0.000000 
   7.980000    57.842057     0.017288    58.419906     0.000000 
   7.985000    57.542293     0.017379    58.395724     0.000000 
   7.990000    58.791473     0.017009    58.371541     0.000000 
   7.995000    57.433663     0.017411    58.347355     0.000000 
   8.000000    58.286201     0.017157    58.323168     0.000000 
   8.005000    57.526153     0.017383    58.298980     0.000000 
   8.010000    57.828487     0.017293    58.274790     0.000000 
   8.015000    57.692435     0.017333    58.250598     0.000000 
   8.020000    58.341607     0.017140    58.226404     0.000000 
   8.025000    57.113951     0.017509    58.202209     0.000000 
   8.030000    58.469320     0.017103    58.178012     0.000000 
   8.035000    56.687895     0.017640    58.153814     0.000000 
   8.040000    57.133652     0.017503    58.129614     0.000000 
   8.045000    57.679019     0.017337    58.105413     0.000000 
   8.050000    57.846363     0.017287    58.081210     0.000000 
   8.055000    59.494719     0.016808    58.057006     0.000000 
   8.060000    58.052783     0.017226    58.032801     0.000000 
   8.065000    58.138686     0.017200    58.008594     0.000000 
   8.070000    57.899073     0.017271    57.984385     0.000000 
   8.075000    58.486681     0.017098    57.960175     0.000000 
   8.080000    58.288729     0.017156    57.935964     0.000000 
   8.085000    56.874254     0.017583    57.911752     0.000000 
   8.090000    57.387699     0.017425    57.887538     0.000000 
   8.095000    57.196959     0.017483    57.863323     0.000000 
   8.100000    57.484100     0.017396    57.839106     0.000000 
   8.105000    56.233106     0.017783    57.814889     0.000000 
   8.110000    57.207199     0.017480    57.790670     0.000000 
   8.115000    57.040626     0.017531    57.766450     0.000000 
   8.120000    58.341249     0.017141    57.742229     0.000000 
   8.125000    56.859808     0.017587    57.718006     0.000000 
   8.130000    56.900036     0.017575    57.693783     0.000000 
   8.135000    57.886188     0.017275    57.669558     0.000000 
   8.140000    58.644330     0.017052    57.645332     0.000000 
   8.145000    57.864601     0.017282    57.621105     0.000000 
   8.150000    58.074929     0.017219    57.596877     0.000000 
   8.155000    57.535472     0.017381    57.572648     0.000000 
   8.160000    55.984913     0.017862    57.548418     0.000000 
   8.165000    59.014507     0.016945    57.524187     0.000000 
   8.170000    57.561611     0.017373    57.499955     0.000000 
   8.175000    57.362946     0.017433    57.475722     0.000000 
   8.180000    57.998415     0.017242    57.451488     0.000000 
   8.185000    57.888193     0.017275    57.427253     0.000000 
   8.190000    56.988173     0.017548    57.403017     0.000000 
   8.195000    58.011752     0.017238    57.378780     0.000000 
   8.200000    57.062118     0.017525    57.354543     0.000000 
   8.205000    57.699517     0.017331    57.330304     0.000000 
   8.210000    57.387820     0.017425    57.306065     0.000000 
   8.215000    57.953749     0.017255    57.281825     0.000000 
   8.220000    56.709424     0.017634    57.257584     0.000000 
   8.225000    57.635282     0.017350    57.233342     0.000000 
   8.230000    57.776983     0.017308    57.209100     0.000000 
   8.235000    57.722862     0.017324    57.184857     0.000000 
   8.240000    56.595595     0.017669    57.160613     0.000000 
   8.245000    56.853242     0.017589    57.136369     0.000000 
   8.250000    58.139092     0.017200    57.112123     0.000000 
   8.255000    56.835809     0.017595    57.087877     0.000000 
   8.260000    57.017629     0.017538    57.063631     0.000000 
   8.265000    55.864621     0.017900    57.039384     0.000000 
   8.270000    56.840420     0.017593    57.015136     0.000000 
   8.275000    57.050297     0.017528    56.990888     0.000000 
   8.280000    57.555295     0.017375    56.966639     0.000000 
   8.285000    57.931846     0.017262    56.942390     0.000000 
   8.290000    57.747681     0.017317    56.918140     0.000000 
   8.295000    57.439460     0.017410    56.893890     0.000000 
   8.300000    57.990240     0.017244    56.869639     0.000000 
   8.305000    56.921484     0.017568    56.845388     0.000000 
   8.310000    56.842394     0.017593    56.821136     0.000000 
   8.315000    56.000529     0.017857    56.796884     0.000000 
   8.320000    57.563245     0.017372    56.772631     0.000000 
   8.325000    56.738566     0.017625    56.748378     0.000000 
   8.330000    57.505989     0.017389    56.724125     0.000000 
   8.335000    57.464582     0.017402    56.699871     0.000000 
   8.340000    56.313121     0.017758    56.675617     0.000000 
   8.345000    56.848067     0.017591    56.651363     0.000000 
   8.350000    56.413705     0.017726    56.627109     0.000000 
   8.355000    57.215088     0.017478    56.602854     0.000000 
   8.360000    56.897668     0.017575    56.578599     0.000000 
   8.365000    57.772311     0.017309    56.554344     0.000000 
   8.370000    57.130028     0.017504    56.530088     0.000000 
   8.375000    55.911725     0.017885    56.505833     0.000000 
   8.380000    56.291220     0.017765    56.481577     0.000000 
   8.385000    57.497810     0.017392    56.457321     0.000000 
   8.390000    57.994198     0.017243    56.433065     0.000000 
   8.395000    55.960842     0.017870    56.408808     0.000000 
   8.400000    57.319961     0.017446    56.384552     0.000000 
   8.405000    58.778375     0.017013    56.360296     0.000000 
   8.410000    55.331796     0.018073    56.336039     0.000000 
   8.415000    56.547523     0.017684    56.311783     0.000000 
   8.420000    57.316178     0.017447    56.287526     0.000000 
   8.425000    57.384594     0.017426    56.263270     0.000000 
   8.430000    56.510061     0.017696    56.239013     0.000000 
   8.435000    58.425291     0.017116    56.214757     0.000000 
   8.440000    56.779635     0.017612    56.190501     0.000000 
   8.445000    58.104645     0.017210    56.166244     0.000000 
   8.450000    57.728799     0.017322    56.141988     0.000000 
   8.455000    57.081880     0.017519    56.117732     0.000000 
   8.460000    56.482841     0.017704    56.093476     0.000000 
   8.465000    57.861862     0.017283    56.069220     0.000000 
   8.470000    56.297958     0.017763    56.044965     0.000000 
   8.475000    58.115516     0.017207    56.020709     0.000000 
   8.480000    55.468332     0.018028    55.996454     0.000000 
   8.485000    58.447457     0.017109    55.972199     0.000000 
   8.490000    56.136114     0.017814    55.947944     0.000000 
   8.495000    57.382990     0.017427    55.923690     0.000000 
   8.500000    56.737408     0.017625    55.899436     0.000000 
   8.505000    55.779442     0.017928    55.875182     0.000000 
   8.510000    55.232120     0.018105    55.850928     0.000000 
   8.515000    56.571734     0.017677    55.826675     0.000000 
   8.520000    55.275927     0.018091    55.802422     0.000000 
   8.525000    56.429829     0.017721    55.778169     0.000000 
   8.530000    56.017655     0.017852    55.753917     0.000000 
   8.535000    55.460749     0.018031    55.729665     0.000000 
   8.540000    56.922343     0.017568    55.705414     0.000000 
   8.545000    56.956613     0.017557    55.681163     0.000000 
   8.550000    55.873012     0.017898    55.656913     0.000000 
   8.555000    57.038667     0.017532    55.632663     0.000000 
   8.560000    57.268359     0.017462    55.608413     0.000000 
   8.565000    55.755128     0.017936    55.584164     0.000000 
   8.570000    56.994035     0.017546    55.559916     0.000000 
   8.575000    56.484837     0.017704    55.535668     0.000000 
   8.580000    56.107454     0.017823    55.511421     0.000000 
   8.585000    56.635380     0.017657    55.487174     0.000000 
   8.590000    57.216202     0.017478    55.462928     0.000000 
   8.595000    55.908025     0.017887    55.438682     0.000000 
   8.600000    57.221355     0.017476    55.414438     0.000000 
   8.605000    56.677169     0.017644    55.390193     0.000000 
   8.610000    57.180796     0.017488    55.365950     0.000000 
   8.615000    55.815159     0.017916    55.341707     0.000000 
   8.620000    55.943885     0.017875    55.317465     0.000000 
   8.625000    57.070909     0.017522    55.293224     0.000000 
   8.630000    56.580433     0.017674    55.268983     0.000000 
   8.635000    56.899588     0.017575    55.244743     0.000000 
   8.640000    58.022418     0.017235    55.220504     0.000000 
   8.645000    56.589129     0.017671    55.196266     0.000000 
   8.650000    56.547064     0.017684    55.172028     0.000000 
   8.655000    57.388483     0.017425    55.147792     0.000000 
   8.660000    55.574152     0.017994    55.123556     0.000000 
   8.665000    56.593790     0.017670    55.099321     0.000000 
   8.670000    56.483758     0.017704    55.075087     0.000000 
   8.675000    55.792061     0.017924    55.050854     0.000000 
   8.680000    57.308307     0.017449    55.026622     0.000000 
   8.685000    55.470884     0.018027    55.002390     0.000000 
   8.690000    56.323397     0.017755    54.978160     0.000000 
   8.695000    56.575325     0.017676    54.953931     0.000000 
   8.700000    56.104424     0.017824    54.929702     0.000000 
   8.705000    55.648292     0.017970    54.905475     0.000000 
   8.710000    56.108557     0.017823    54.881249     0.000000 
   8.715000    56.162011     0.017806    54.857024     0.000000 
   8.720000    56.373443     0.017739    54.832799     0.000000 
   8.725000    56.889560     0.017578    54.808576     0.000000 
   8.730000    56.175793     0.017801    54.784354     0.000000 
   8.735000    56.615165     0.017663    54.760133     0.000000 
   8.740000    55.790945     0.017924    54.735913     0.000000 
   8.745000    56.737405     0.017625    54.711695     0.000000 
   8.750000    55.233842     0.018105    54.687477     0.000000 
   8.755000    54.635578     0.018303    54.663261     0.000000 
   8.760000    55.480938     0.018024    54.639046     0.000000 
   8.765000    55.105208     0.018147    54.614832     0.000000 
   8.770000    56.235725     0.017782    54.590619     0.000000 
   8.775000    55.414704     0.018046    54.566408     0.000000 
   8.780000    55.562498     0.017998    54.542198     0.000000 
   8.785000    56.439713     0.017718    54.517989     0.000000 
   8.790000    55.421641     0.018043    54.493781     0.000000 
   8.795000    56.221477     0.017787    54.469575     0.000000 
   8.800000    54.853401     0.018230    54.445370     0.000000 
   8.805000    57.349612     0.017437    54.421167     0.000000 
   8.810000    55.468731     0.018028    54.396964     0.000000 
   8.815000    56.401390     0.017730    54.372764     0.000000 
   8.820000    57.074183     0.017521    54.348564     0.000000 
   8.825000    57.190112     0.017486    54.324366     0.000000 
   8.830000    56.166242     0.017804    54.300170     0.000000 
   8.835000    55.216699     0.018110    54.275974     0.000000 
   8.840000    55.238597     0.018103    54.251781     0.000000 
   8.845000    56.583683     0.017673    54.227589     0.000000 
   8.850000    56.962755     0.017555    54.203398     0.000000 
   8.855000    56.697891     0.017637    54.179209     0.000000 
   8.860000    56.012374     0.017853    54.155021     0.000000 
   8.865000    57.017599     0.017538    54.130835     0.000000 
   8.870000    56.570511     0.017677    54.106650     0.000000 
   8.875000    57.281439     0.017458    54.082468     0.000000 
   8.880000    55.138092     0.018136    54.058286     0.000000 
   8.885000    56.662810     0.017648    54.034106     0.000000 
   8.890000    56.819585     0.017600    54.009928     0.000000 
   8.895000    55.963913     0.017869    53.985752     0.000000 
   8.900000    56.661885     0.017649    53.961577     0.000000 
   8.905000    55.049833     0.018165    53.937404     0.000000 
   8.910000    56.434462     0.017720    53.913233     0.000000 
   8.915000    56.262358     0.017774    53.889063     0.000000 
   8.920000    55.619462     0.017979    53.864895     0.000000 
   8.925000    56.495562     0.017701    53.840729     0.000000 
   8.930000    54.689742     0.018285    53.816564     0.000000 
   8.935000    56.745136     0.017623    53.792401     0.000000 
   8.940000    57.070834     0.017522    53.768240     0.000000 
   8.945000    56.128388     0.017816    53.744081     0.000000 
   8.950000    55.897096     0.017890    53.719924     0.000000 
   8.955000    56.015498     0.017852    53.695769     0.000000 
   8.960000    55.925106     0.017881    53.671615     0.000000 
   8.965000    54.709173     0.018278    53.647463     0.000000 
   8.970000    54.595915     0.018316    53.623313     0.000000 
   8.975000    54.191865     0.018453    53.599165     0.000000 
   8.980000    54.242843     0.018436    53.575019     0.000000 
   8.985000    56.026547     0.017849    53.550875     0.000000 
   8.990000    56.007306     0.017855    53.526733     0.000000 
   8.995000    55.743871     0.017939    53.502593     0.000000 
   9.000000    57.077546     0.017520    53.478455     0.000000 
   9.005000    56.135149     0.017814    53.454319     0.000000 
   9.010000    56.923459     0.017567    53.430185     0.000000 
   9.015000    55.886742     0.017893    53.406052     0.000000 
   9.020000    55.758047     0.017935    53.381922     0.000000 
   9.025000    56.501391     0.017699    53.357794     0.000000 
   9.030000    55.185030     0.018121    53.333668     0.000000 
   9.035000    56.176278     0.017801    53.309545     0.000000 
   9.040000    55.477100     0.018025    53.285423     0.000000 
   9.045000    54.589028     0.018319    53.261303     0.000000 
   9.050000    55.321765     0.018076    53.237186     0.000000 
   9.055000    55.684466     0.017958    53.213070     0.000000 
   9.060000    56.647974     0.017653    53.188957     0.000000 
   9.065000    57.354800     0.017435    53.164846     0.000000 
   9.070000    56.381916     0.017736    53.140737     0.000000 
   9.075000    55.396440     0.018052    53.116631     0.000000 
   9.080000    56.370263     0.017740    53.092527     0.000000 
   9.085000    55.482317     0.018024    53.068424     0.000000 
   9.090000    53.992140     0.018521    53.044325     0.000000 
   9.095000    55.921451     0.017882    53.020227     0.000000 
   9.100000    55.511211     0.018014    52.996132     0.000000 
   9.105000    55.166400     0.018127    52.972039     0.000000 
   9.110000    54.776554     0.018256    52.947948     0.000000 
   9.115000    55.262398     0.018095    52.923860     0.000000 
   9.120000    54.527778     0.018339    52.899774     0.000000 
   9.125000    55.235732     0.018104    52.875691     0.000000 
   9.130000    54.076155     0.018492    52.851609     0.000000 
   9.135000    54.708754     0.018279    52.827531     0.000000 
   9.140000    55.615437     0.017981    52.803454     0.000000 
   9.145000    55.790135     0.017924    52.779380     0.000000 
   9.150000    55.367607     0.018061    52.755309     0.000000 
   9.155000    55.387510     0.018055    52.731240     0.000000 
   9.160000    54.624799     0.018307    52.707173     0.000000 
   9.165000    55.086574     0.018153    52.683109     0.000000 
   9.170000    54.237349     0.018437    52.659048     0.000000 
   9.175000    53.613936     0.018652    52.634989     0.000000 
   9.180000    55.285397     0.018088    52.610932     0.000000 
   9.185000    53.381629     0.018733    52.586878     0.000000 
   9.190000    54.487600     0.018353    52.562827     0.000000 
   9.195000    54.037000     0.018506    52.538778     0.000000 
   9.200000    54.663563     0.018294    52.514732     0.000000 
   9.205000    54.732341     0.018271    52.490689     0.000000 
   9.210000    53.193210     0.018799    52.466648     0.000000 
   9.215000    55.579976     0.017992    52.442609     0.000000 
   9.220000    53.777449     0.018595    52.418574     0.000000 
   9.225000    54.473150     0.018358    52.394541     0.000000 
   9.230000    53.985913     0.018523    52.370510     0.000000 
   9.235000    55.649310     0.017970    52.346483     0.000000 
   9.240000    53.165499     0.018809    52.322458     0.000000 
   9.245000    54.070819     0.018494    52.298436     0.000000 
   9.250000    53.649841     0.018639    52.274416     0.000000 
   9.255000    53.890934     0.018556    52.250400     0.000000 
   9.260000    53.767212     0.018599    52.226386     0.000000 
   9.265000    53.349254     0.018744    52.202375     0.000000 
   9.270000    54.419825     0.018376    52.178366     0.000000 
   9.275000    54.179571     0.018457    52.154361     0.000000 
   9.280000    53.462364     0.018705    52.130358     0.000000 
   9.285000    53.332566     0.018750    52.106358     0.000000 
   9.290000    55.016354     0.018176    52.082361     0.000000 
   9.295000    54.505168     0.018347    52.058367     0.000000 
   9.300000    52.754109     0.018956    52.034376     0.000000 
   9.305000    54.335758     0.018404    52.010388     0.000000 
   9.310000    52.867762     0.018915    51.986402     0.000000 
   9.315000    53.369511     0.018737    51.962420     0.000000 
   9.320000    53.791943     0.018590    51.938440     0.000000 
   9.325000    53.576365     0.018665    51.914464     0.000000 
   9.330000    53.500007     0.018692    51.890490     0.000000 
   9.335000    53.896367     0.018554    51.866520     0.000000 
   9.340000    52.977380     0.018876    51.842552     0.000000 
   9.345000    52.090525     0.019197    51.818588     0.000000 
   9.350000    53.395956     0.018728    51.794626     0.000000 
   9.355000    53.408388     0.018724    51.770668     0.000000 
   9.360000    53.703353     0.018621    51.746712     0.000000 
   9.365000    52.517127     0.019041    51.722760     0.000000 
   9.370000    52.783430     0.018945    51.698810     0.000000 
   9.375000    53.122030     0.018825    51.674864     0.000000 
   9.380000    52.947131     0.018887    51.650921     0.000000 
   9.385000    53.835553     0.018575    51.626981     0.000000 
   9.390000    53.268699     0.018773    51.603045     0.000000 
   9.395000    51.570536     0.019391    51.579111     0.000000 
   9.400000    52.575128     0.019020    51.555180     0.000000 
   9.405000    53.071169     0.018843    51.531253     0.000000 
   9.410000    52.986261     0.018873    51.507329     0.000000 
   9.415000    53.378695     0.018734    51.483408     0.000000 
   9.420000    53.326996     0.018752    51.459491     0.000000 
   9.425000    53.048690     0.018851    51.435576     0.000000 
   9.430000    51.408776     0.019452    51.411665     0.000000 
   9.435000    52.392486     0.019087    51.387757     0.000000 
   9.440000    52.011569     0.019226    51.363853     0.000000 
   9.445000    53.330745     0.018751    51.339951     0.000000 
   9.450000    52.248777     0.019139    51.316053     0.000000 
   9.455000    51.813732     0.019300    51.292159     0.000000 
   9.460000    53.267388     0.018773    51.268267     0.000000 
   9.465000    53.493904     0.018694    51.244379     0.000000 
   9.470000    53.492945     0.018694    51.220495     0.000000 
   9.475000    52.500876     0.019047    51.196613     0.000000 
   9.480000    51.732193     0.019330    51.172736     0.000000 
   9.485000    53.299202     0.018762    51.148861     0.000000 
   9.490000    53.025475     0.018859    51.124990     0.000000 
   9.495000    52.789665     0.018943    51.101122     0.000000 
   9.500000    51.121831     0.019561    51.077258     0.000000 
   9.505000    52.385199     0.019089    51.053398     0.000000 
   9.510000    52.223346     0.019149    51.029540     0.000000 
   9.515000    52.737835     0.018962    51.005687     0.000000 
   9.520000    52.489147     0.019052    50.981836     0.000000 
   9.525000    51.995410     0.019232    50.957990     0.000000 
   9.530000    52.255946     0.019137    50.934146     0.000000 
   9.535000    51.749390     0.019324    50.910307     0.000000 
   9.540000    51.626428     0.019370    50.886471     0.000000 
   9.545000    51.437143     0.019441    50.862638     0.000000 
   9.550000    51.910671     0.019264    50.838809     0.000000 
   9.555000    52.188786     0.019161    50.814984     0.000000 
   9.560000    51.650052     0.019361    50.791162     0.000000 
   9.565000    52.182294     0.019164    50.767344     0.000000 
   9.570000    50.726819     0.019713    50.743529     0.000000 
   9.575000    51.410061     0.019451    50.719718     0.000000 
   9.580000    52.180081     0.019164    50.695911     0.000000 
   9.585000    51.788633     0.019309    50.672108     0.000000 
   9.590000    52.847789     0.018922    50.648308     0.000000 
   9.595000    52.026706     0.019221    50.624511     0.000000 
   9.600000    51.638594     0.019365    50.600719     0.000000 
   9.605000    52.325058     0.019111    50.576930     0.000000 
   9.610000    51.214862     0.019526    50.553145     0.000000 
   9.615000    51.358287     0.019471    50.529364     0.000000 
   9.620000    51.837236     0.019291    50.505586     0.000000 
   9.625000    50.432915     0.019828    50.481813     0.000000 
   9.630000    52.778239     0.018947    50.458043     0.000000 
   9.635000    51.886202     0.019273    50.434277     0.000000 
   9.640000    51.951774     0.019249    50.410514     0.000000 
   9.645000    50.827001     0.019675    50.386756     0.000000 
   9.650000    51.290903     0.019497    50.363001     0.000000 
   9.655000    52.254760     0.019137    50.339250     0.000000 
   9.660000    50.980308     0.019615    50.315503     0.000000 
   9.665000    51.861763     0.019282    50.291760     0.000000 
   9.670000    50.770940     0.019696    50.268021     0.000000 
   9.675000    51.456350     0.019434    50.244286     0.000000 
   9.680000    51.151674     0.019550    50.220555     0.000000 
   9.685000    50.878171     0.019655    50.196827     0.000000 
   9.690000    51.290186     0.019497    50.173104     0.000000 
   9.695000    50.637558     0.019748    50.149384     0.000000 
   9.700000    51.016630     0.019601    50.125669     0.000000 
   9.705000    51.117677     0.019563    50.101957     0.000000 
   9.710000    50.724423     0.019714    50.078249     0.000000 
   9.715000    49.425850     0.020232    50.054546     0.000000 
   9.720000    50.462071     0.019817    50.030846     0.000000 
   9.725000    51.112890     0.019565    50.007151     0.000000 
   9.730000    50.951054     0.019627    49.983459     0.000000 
   9.735000    51.147410     0.019551    49.959772     0.000000 
   9.740000    50.163660     0.019935    49.936088     0.000000 
   9.745000    52.163629     0.019170    49.912409     0.000000 
   9.750000    50.476700     0.019811    49.888734     0.000000 
   9.755000    50.120354     0.019952    49.865063     0.000000 
   9.760000    51.604398     0.019378    49.841396     0.000000 
   9.765000    49.324008     0.020274    49.817733     0.000000 
   9.770000    50.524707     0.019792    49.794074     0.000000 
   9.775000    50.521734     0.019793    49.770420     0.000000 
   9.780000    50.416045     0.019835    49.746769     0.000000 
   9.785000    50.177771     0.019929    49.723123     0.000000 
   9.790000    50.912822     0.019641    49.699481     0.000000 
   9.795000    50.098352     0.019961    49.675843     0.000000 
   9.800000    51.416108     0.019449    49.652210     0.000000 
   9.805000    50.790333     0.019689    49.628580     0.000000 
   9.810000    51.481560     0.019424    49.604955     0.000000 
   9.815000    49.460563     0.020218    49.581334     0.000000 
   9.820000    50.876030     0.019656    49.557718     0.000000 
   9.825000    50.076775     0.019969    49.534105     0.000000 
   9.830000    50.720882     0.019716    49.510497     0.000000 
   9.835000    50.427689     0.019830    49.486893     0.000000 
   9.840000    50.322864     0.019872    49.463294     0.000000 
   9.845000    49.913198     0.020035    49.439699     0.000000 
   9.850000    49.578658     0.020170    49.416108     0.000000 
   9.855000    49.963201     0.020015    49.392521     0.000000 
   9.860000    50.238841     0.019905    49.368939     0.000000 
   9.865000    49.554555     0.020180    49.345362     0.000000 
   9.870000    50.843089     0.019668    49.321788     0.000000 
   9.875000    49.781425     0.020088    49.298219     0.000000 
   9.880000    49.959426     0.020016    49.274655     0.000000 
   9.885000    51.665745     0.019355    49.251095     0.000000 
   9.890000    50.956283     0.019625    49.227539     0.000000 
   9.895000    48.889203     0.020454    49.203988     0.000000 
   9.900000    48.897898     0.020451    49.180441     0.000000 
   9.905000    50.014624     0.019994    49.156899     0.000000 
   9.910000    49.106102     0.020364    49.133361     0.000000 
   9.915000    48.969622     0.020421    49.109828     0.000000 
   9.920000    50.217748     0.019913    49.086299     0.000000 
   9.925000    50.129436     0.019948    49.062774     0.000000 
   9.930000    49.316305     0.020277    49.039255     0.000000 
   9.935000    49.651679     0.020140    49.015739     0.000000 
   9.940000    49.836106     0.020066    48.992229     0.000000 
   9.945000    50.412243     0.019836    48.968722     0.000000 
   9.950000    48.328068     0.020692    48.945221     0.000000 
   9.955000    49.138022     0.020351    48.921724     0.000000 
   9.960000    50.237157     0.019906    48.898231     0.000000 
   9.965000    49.394595     0.020245    48.874744     0.000000 
   9.970000    49.388260     0.020248    48.851260     0.000000 
   9.975000    49.625645     0.020151    48.827782     0.000000 
   9.980000    48.805321     0.020490    48.804308     0.000000 
   9.985000    49.608016     0.020158    48.780839     0.000000 
   9.990000    50.795458     0.019687    48.757374     0.000000 
   9.995000    49.493099     0.020205    48.733914     0.000000 
  10.000000    48.590995     0.020580    48.710459     0.000000 
  10.005000    48.831574     0.020479    48.687008     0.000000 
  10.010000    49.485608     0.020208    48.663562     0.000000 
  10.015000    49.277062     0.020293    48.640121     0.000000 
  10.020000    47.620138     0.021000    48.616685     0.000000 
  10.025000    50.148753     0.019941    48.593253     0.000000 
  10.030000    50.053464     0.019979    48.569826     0.000000 
  10.035000    48.878737     0.020459    48.546404     0.000000 
  10.040000    49.939694     0.020024    48.522987     0.000000 
  10.045000    48.831031     0.020479    48.499574     0.000000 
  10.050000    48.826674     0.020481    48.476167     0.000000 
  10.055000    48.316090     0.020697    48.452764     0.000000 
  10.060000    49.032710     0.020395    48.429366     0.000000 
  10.065000    48.268633     0.020717    48.405972     0.000000 
  10.070000    48.997322     0.020409    48.382584     0.000000 
  10.075000    48.791053     0.020496    48.359200     0.000000 
  10.080000    49.790759     0.020084    48.335821     0.000000 
  10.085000    48.850932     0.020470    48.312448     0.000000 
  10.090000    48.577002     0.020586    48.289079     0.000000 
  10.095000    48.295327     0.020706    48.265715     0.000000 
  10.100000    49.020710     0.020400    48.242355     0.000000 
  10.105000    48.379534     0.020670    48.219001     0.000000 
  10.110000    47.714469     0.020958    48.195652     0.000000 
  10.115000    47.819674     0.020912    48.172308     0.000000 
  10.120000    49.147835     0.020347    48.148968     0.000000 
  10.125000    48.495561     0.020620    48.125634     0.000000 
  10.130000    48.948350     0.020430    48.102304     0.000000 
  10.135000    48.115907     0.020783    48.078980     0.000000 
  10.140000    48.240505     0.020729    48.055660     0.000000 
  10.145000    48.266377     0.020718    48.032346     0.000000 
  10.150000    48.086514     0.020796    48.009036     0.000000 
  10.155000    47.216110     0.021179    47.985732     0.000000 
  10.160000    48.233353     0.020733    47.962433     0.000000 
  10.165000    47.543682     0.021033    47.939138     0.000000 
  10.170000    47.972377     0.020845    47.915849     0.000000 
  10.175000    47.272045     0.021154    47.892565     0.000000 
  10.180000    47.948560     0.020856    47.869286     0.000000 
  10.185000    49.034920     0.020394    47.846012     0.000000 
  10.190000    47.327885     0.021129    47.822743     0.000000 
  10.195000    47.977833     0.020843    47.799479     0.000000 
  10.200000    46.953567     0.021298    47.776220     0.000000 
  10.205000    46.718524     0.021405    47.752967     0.000000 
  10.210000    47.448632     0.021075    47.729718     0.000000 
  10.215000    47.311081     0.021137    47.706475     0.000000 
  10.220000    49.224590     0.020315    47.683237     0.000000 
  10.225000    47.864228     0.020892    47.660004     0.000000 
  10.230000    48.094225     0.020793    47.636777     0.000000 
  10.235000    48.125184     0.020779    47.613554     0.000000 
  10.240000    47.813203     0.020915    47.590337     0.000000 
  10.245000    47.029630     0.021263    47.567125     0.000000 
  10.250000    47.582962     0.021016    47.543918     0.000000 
  10.255000    48.209968     0.020743    47.520716     0.000000 
  10.260000    47.746218     0.020944    47.497520     0.000000 
  10.265000    46.423496     0.021541    47.474329     0.000000 
  10.270000    47.681114     0.020973    47.451143     0.000000 
  10.275000    47.670821     0.020977    47.427963     0.000000 
  10.280000    47.914500     0.020871    47.404788     0.000000 
  10.285000    47.489207     0.021057    47.381618     0.000000 
  10.290000    47.030437     0.021263    47.358453     0.000000 
  10.295000    48.186276     0.020753    47.335294     0.000000 
  10.300000    47.671248     0.020977    47.312140     0.000000 
  10.305000    48.218050     0.020739    47.288991     0.000000 
  10.310000    48.423154     0.020651    47.265848     0.000000 
  10.315000    47.836230     0.020905    47.242710     0.000000 
  10.320000    47.807781     0.020917    47.219578     0.000000 
  10.325000    47.653235     0.020985    47.196451     0.000000 
  10.330000    47.629868     0.020995    47.173329     0.000000 
  10.335000    47.906180     0.020874    47.150212     0.000000 
  10.340000    47.360536     0.021115    47.127102     0.000000 
  10.345000    47.490700     0.021057    47.103996     0.000000 
  10.350000    47.420263     0.021088    47.080896     0.000000 
  10.355000    47.327394     0.021129    47.057802     0.000000 
  10.360000    47.517682     0.021045    47.034712     0.000000 
  10.365000    48.203273     0.020745    47.011629     0.000000 
  10.370000    47.049872     0.021254    46.988551     0.000000 
  10.375000    46.687834     0.021419    46.965478     0.000000 
  10.380000    47.053092     0.021253    46.942411     0.000000 
  10.385000    48.243441     0.020728    46.919349     0.000000 
  10.390000    46.749853     0.021390    46.896293     0.000000 
  10.395000    45.869914     0.021801    46.873242     0.000000 
  10.400000    47.494036     0.021055    46.850197     0.000000 
  10.405000    47.260755     0.021159    46.827157     0.000000 
  10.410000    46.196069     0.021647    46.804123     0.000000 
  10.415000    45.775002     0.021846    46.781095     0.000000 
  10.420000    47.935774     0.020861    46.758072     0.000000 
  10.425000    46.245946     0.021624    46.735055     0.000000 
  10.430000    47.346707     0.021121    46.811086     0.000000 
  10.435000    46.921811     0.021312    46.788961     0.000000 
  10.440000    47.813239     0.020915    46.766854     0.000000 
  10.445000    47.171314     0.021199    46.744765     0.000000 
  10.450000    46.195669     0.021647    46.722694     0.000000 
  10.455000    46.346434     0.021577    46.700640     0.000000 
  10.460000    46.076454     0.021703    46.678605     0.000000 
  10.465000    46.630253     0.021445    46.656589     0.000000 
  10.470000    45.859627     0.021806    46.634592     0.000000 
  10.475000    47.037268     0.021260    46.612613     0.000000 
  10.480000    48.232171     0.020733    46.590654     0.000000 
  10.485000    47.306421     0.021139    46.568715     0.000000 
  10.490000    47.075936     0.021242    46.546795     0.000000 
  10.495000    45.985412     0.021746    46.524896     0.000000 
  10.500000    45.991816     0.021743    46.503017     0.000000 
  10.505000    45.973994     0.021751    46.481159     0.000000 
  10.510000    46.806739     0.021364    46.459322     0.000000 
  10.515000    45.948705     0.021763    46.437506     0.000000 
  10.520000    46.499673     0.021506    46.415712     0.000000 
  10.525000    48.025195     0.020822    46.393939     0.000000 
  10.530000    46.554501     0.021480    46.372190     0.000000 
  10.535000    45.956585     0.021760    46.350462     0.000000 
  10.540000    47.625886     0.020997    46.328758     0.000000 
  10.545000    46.649366     0.021437    46.307077     0.000000 
  10.550000    46.157393     0.021665    46.285419     0.000000 
  10.555000    46.843525     0.021348    46.263786     0.000000 
  10.560000    45.031296     0.022207    46.242177     0.000000 
  10.565000    44.644599     0.022399    46.220593     0.000000 
  10.570000    46.195702     0.021647    46.199034     0.000000 
  10.575000    45.654103     0.021904    46.177501     0.000000 
  10.580000    47.186009     0.021193    46.155993     0.000000 
  10.585000    46.794487     0.021370    46.134512     0.000000 
  10.590000    45.456539     0.021999    46.113058     0.000000 
  10.595000    44.825806     0.022309    46.091631     0.000000 
  10.600000    45.134794     0.022156    46.070232     0.000000 
  10.605000    46.654199     0.021434    46.048861     0.000000 
  10.610000    46.561678     0.021477    46.027519     0.000000 
  10.615000    45.935496     0.021770    46.006206     0.000000 
  10.620000    45.767830     0.021849    45.984922     0.000000 
  10.625000    46.710891     0.021408    45.963669     0.000000 
  10.630000    44.386960     0.022529    45.942447     0.000000 
  10.635000    46.175381     0.021657    45.921255     0.000000 
  10.640000    45.733537     0.021866    45.900096     0.000000 
  10.645000    44.227832     0.022610    45.878969     0.000000 
  10.650000    44.978711     0.022233    45.857875     0.000000 
  10.655000    44.989621     0.022227    45.836815     0.000000 
  10.660000    44.503841     0.022470    45.815789     0.000000 
  10.665000    44.656187     0.022393    45.794798     0.000000 
  10.670000    46.201786     0.021644    45.773842     0.000000 
  10.675000    45.816049     0.021826    45.752922     0.000000 
  10.680000    44.847774     0.022298    45.732040     0.000000 
  10.685000    45.446882     0.022004    45.711195     0.000000 
  10.690000    46.434775     0.021536    45.690388     0.000000 
  10.695000    45.609504     0.021925    45.669621     0.000000 
  10.700000    45.749989     0.021858    45.648893     0.000000 
  10.705000    45.051889     0.022197    45.628206     0.000000 
  10.710000    44.796045     0.022323    45.607561     0.000000 
  10.715000    43.820456     0.022820    45.586958     0.000000 
  10.720000    44.600342     0.022421    45.566398     0.000000 
  10.725000    44.728260     0.022357    45.545882     0.000000 
  10.730000    44.498310     0.022473    45.525411     0.000000 
  10.735000    45.046774     0.022199    45.504987     0.000000 
  10.740000    44.308637     0.022569    45.484609     0.000000 
  10.745000    45.600322     0.021930    45.464279     0.000000 
  10.750000    45.428353     0.022013    45.443998     0.000000 
  10.755000    44.928321     0.022258    45.423768     0.000000 
  10.760000    44.988873     0.022228    45.403589     0.000000 
  10.765000    45.110715     0.022168    45.383462     0.000000 
  10.770000    45.092832     0.022176    45.363388     0.000000 
  10.775000    44.449345     0.022498    45.343370     0.000000 
  10.780000    45.262113     0.022094    45.323407     0.000000 
  10.785000    44.441000     0.022502    45.303502     0.000000 
  10.790000    44.119280     0.022666    45.283655     0.000000 
  10.795000    44.554608     0.022444    45.263868     0.000000 
  10.800000    45.179007     0.022134    45.244143     0.000000 
  10.805000    45.581487     0.021939    45.224481     0.000000 
  10.810000    44.628188     0.022407    45.204883     0.000000 
  10.815000    44.818771     0.022312    45.185351     0.000000 
  10.820000    44.466942     0.022489    45.165887     0.000000 
  10.825000    44.835951     0.022304    45.146492     0.000000 
  10.830000    44.534587     0.022454    45.127168     0.000000 
  10.835000    44.910672     0.022266    45.107917     0.000000 
  10.840000    43.608949     0.022931    45.088741     0.000000 
  10.845000    46.238935     0.021627    45.069642     0.000000 
  10.850000    45.261610     0.022094    45.050621     0.000000 
  10.855000    45.294094     0.022078    45.031680     0.000000 
  10.860000    43.850954     0.022805    45.012823     0.000000 
  10.865000    45.122092     0.022162    44.994051     0.000000 
  10.870000    44.816084     0.022313    44.975365     0.000000 
  10.875000    44.930297     0.022257    44.956770     0.000000 
  10.880000    45.225869     0.022111    44.938267     0.000000 
  10.885000    43.355238     0.023065    44.919858     0.000000 
  10.890000    44.316312     0.022565    44.901547     0.000000 
  10.895000    45.494061     0.021981    44.883336     0.000000 
  10.900000    44.156813     0.022647    44.865228     0.000000 
  10.905000    44.307882     0.022569    44.847226     0.000000 
  10.910000    44.837903     0.022303    44.829333     0.000000 
  10.915000    45.352620     0.022049    44.811552     0.000000 
  10.920000    45.089412     0.022178    44.793886     0.000000 
  10.925000    43.819316     0.022821    44.776340     0.000000 
  10.930000    43.682247     0.022893    44.758916     0.000000 
  10.935000    45.532017     0.021963    44.741618     0.000000 
  10.940000    43.938163     0.022759    44.724451     0.000000 
  10.945000    45.043235     0.022201    44.707417     0.000000 
  10.950000    43.803218     0.022829    44.690522     0.000000 
  10.955000    43.218066     0.023138    44.673770     0.000000 
  10.960000    44.381397     0.022532    44.657165     0.000000 
  10.965000    43.630400     0.022920    44.640712     0.000000 
  10.970000    44.480710     0.022482    44.624416     0.000000 
  10.975000    45.053962     0.022196    44.608282     0.000000 
  10.980000    44.735854     0.022353    44.592316     0.000000 
  10.985000    43.362342     0.023061    44.576523     0.000000 
  10.990000    44.238271     0.022605    44.560908     0.000000 
  10.995000    42.102482     0.023752    44.545479     0.000000 
  11.000000    43.642811     0.022913    44.530242     0.000000 
  11.005000    45.454576     0.022000    44.515202     0.000000 
  11.010000    45.052531     0.022196    44.500368     0.000000 
  11.015000    43.220975     0.023137    44.485746     0.000000 
  11.020000    44.186336     0.022631    44.471345     0.000000 
  11.025000    42.251667     0.023668    44.457171     0.000000 
  11.030000    44.611220     0.022416    44.443234     0.000000 
  11.035000    42.893260     0.023314    44.429542     0.000000 
  11.040000    43.426070     0.023028    44.416104     0.000000 
  11.045000    44.296381     0.022575    44.402931     0.000000 
  11.050000    45.098160     0.022174    44.390032     0.000000 
  11.055000    42.741758     0.023396    44.377417     0.000000 
  11.060000    44.049574     0.022702    44.365099     0.000000 
  11.065000    43.865136     0.022797    44.353088     0.000000 
  11.070000    42.814802     0.023356    44.341397     0.000000 
  11.075000    42.998927     0.023256    44.330039     0.000000 
  11.080000    44.075376     0.022688    44.319028     0.000000 
  11.085000    43.337041     0.023075    44.308377     0.000000 
  11.090000    44.565223     0.022439    44.298102     0.000000 
  11.095000    44.342145     0.022552    44.288219     0.000000 
  11.100000    43.695036     0.022886    44.278745     0.000000 
  11.105000    44.572545     0.022435    44.269697     0.000000 
  11.110000    42.922939     0.023298    44.261094     0.000000 
  11.115000    43.187209     0.023155    44.252955     0.000000 
  11.120000    43.746526     0.022859    44.245302     0.000000 
  11.125000    43.206854     0.023144    44.238156     0.000000 
  11.130000    43.500077     0.022988    44.231541     0.000000 
  11.135000    42.829685     0.023348    44.225481     0.000000 
  11.140000    44.348740     0.022549    44.220003     0.000000 
  11.145000    43.440714     0.023020    44.215134     0.000000 
  11.150000    44.846254     0.022298    44.210904     0.000000 
  11.155000    42.470774     0.023546    44.207344     0.000000 
  11.160000    43.046539     0.023231    44.204487     0.000000 
  11.165000    43.293354     0.023098    44.202368     0.000000 
  11.170000    43.353653     0.023066    44.201025     0.000000 
  11.175000    42.797093     0.023366    44.200498     0.000000 
  11.180000    43.943776     0.022756    44.200829     0.000000 
  11.185000    42.904003     0.023308    44.202064     0.000000 
  11.190000    44.490043     0.022477    44.204252     0.000000 
  11.195000    44.483583     0.022480    44.207443     0.000000 
  11.200000    44.256777     0.022595    44.211693     0.000000 
  11.205000    43.199665     0.023148    44.217062     0.000000 
  11.210000    42.304520     0.023638    44.223614     0.000000 
  11.215000    43.997030     0.022729    44.231415     0.000000 
  11.220000    42.650033     0.023447    44.240540     0.000000 
  11.225000    43.064602     0.023221    44.251067     0.000000 
  11.230000    43.755137     0.022854    44.263079     0.000000 
  11.235000    42.890060     0.023315    44.276669     0.000000 
  11.240000    44.244357     0.022602    44.291934     0.000000 
  11.245000    43.532825     0.022971    44.308980     0.000000 
  11.250000    43.857698     0.022801    44.327920     0.000000 
  11.255000    42.793325     0.023368    44.348880     0.000000 
  11.260000    43.755277     0.022854    44.371991     0.000000 
  11.265000    44.909482     0.022267    44.397401     0.000000 
  11.270000    43.086892     0.023209    44.425265     0.000000 
  11.275000    42.955266     0.023280    44.455756     0.000000 
  11.280000    43.218016     0.023138    44.489059     0.000000 
  11.285000    43.517820     0.022979    44.525379     0.000000 
  11.290000    44.002085     0.022726    44.564937     0.000000 
  11.295000    43.285269     0.023103    44.607976     0.000000 
  11.300000    42.306402     0.023637    44.654763     0.000000 
  11.305000    42.802372     0.023363    44.705589     0.000000 
  11.310000    43.997933     0.022728    44.760776     0.000000 
  11.315000    43.792047     0.022835    44.820676     0.000000 
  11.320000    43.772810     0.022845    44.885681     0.000000 
  11.325000    43.973308     0.022741    44.956220     0.000000 
  11.330000    42.792234     0.023369    45.032772     0.000000 
  11.335000    44.211211     0.022619    45.115866     0.000000 
  11.340000    43.269765     0.023111    45.206093     0.000000 
  11.345000    43.821471     0.022820    45.304109     0.000000 
  11.350000    44.274274     0.022586    45.410650     0.000000 
  11.355000    43.010935     0.023250    45.526537     0.000000 
  11.360000    44.537000     0.022453    45.652697     0.000000 
  11.365000    44.274735     0.022586    45.790169     0.000000 
  11.370000    45.184517     0.022131    45.940129     0.000000 
  11.375000    44.481310     0.022481    46.103911     0.000000 
  11.380000    44.612296     0.022415    46.283027     0.000000 
  11.385000    44.717245     0.022363    46.479203     0.000000 
  11.390000    44.898664     0.022272    46.694412     0.000000 
  11.395000    45.900460     0.021786    46.930921     0.000000 
  11.400000    44.325775     0.022560    47.191339     0.000000 
  11.405000    45.559257     0.021949    47.478689     0.000000 
  11.410000    46.245772     0.021624    47.796478     0.000000 
  11.415000    45.789497     0.021839    48.148802     0.000000 
  11.420000    47.047176     0.021255    48.540461     0.000000 
  11.425000    46.401315     0.021551    48.977112     0.000000 
  11.430000    46.665609     0.021429    49.465454     0.000000 
  11.435000    47.878023     0.020886    50.013466     0.000000 
  11.440000    50.482541     0.019809    50.630708     0.000000 
  11.445000    50.410662     0.019837    51.328713     0.000000 
  11.450000    49.142558     0.020349    52.121497     0.000000 
  11.455000    50.701903     0.019723    53.026278     0.000000 
  11.460000    52.635322     0.018999    54.064554     0.000000 
  11.465000    53.998697     0.018519    55.263985     0.000000 
  11.470000    54.624172     0.018307    56.662125     0.000000 
  11.475000    56.961086     0.017556    58.314521     0.000000 
  11.480000    61.141081     0.016356    60.312573     0.000000 
  11.485000    63.236380     0.015814    62.821475     0.000000 
  11.490000    67.800239     0.014749    66.155122     0.000000 
  11.495000    74.751450     0.013378    70.910016     0.000000 
  11.500000    80.092724     0.012486    78.176190     0.000000 
  11.505000    93.567901     0.010687    89.817640     0.000000 
  11.510000   113.961958     0.008775   108.756634     0.000000 
  11.515000   132.629335     0.007540   139.109419     0.000000 
  11.520000   175.168540     0.005709   185.941068     0.000000 
  11.525000   231.950107     0.004311   254.405264     0.000000 
  11.530000   307.436215     0.003253   348.184021     0.000000 
  11.535000   434.115052     0.002304   467.444629     0.000000 
  11.540000   571.672896     0.001749   606.844334     0.000000 
  11.545000   732.741177     0.001365   754.187977     0.000000 
  11.550000   912.631882     0.001096   890.176468     0.000000 
  11.555000  1013.259400     0.000987   990.136629     0.000000 
  11.560000  1100.637290     0.000909  1030.352014     0.000000 
  11.565000  1062.349950     0.000941   999.653689     0.000000 
  11.570000   992.421008     0.001008   906.783672     0.000000 
  11.575000   822.727325     0.001215   774.392042     0.000000 
  11.580000   650.174254     0.001538   627.423558     0.000000 
  11.585000   524.880490     0.001905   486.063315     0.000000 
  11.590000   367.918936     0.002718   363.515441     0.000000 
  11.595000   273.655921     0.003654   266.027149     0.000000 
  11.600000   211.898848     0.004719   194.100631     0.000000 
  11.605000   153.980929     0.006494   144.431870     0.000000 
  11.610000   126.950417     0.007877   111.980476     0.000000 
  11.615000   106.521751     0.009388    91.613712     0.000000 
  11.620000    88.897459     0.011249    79.062595     0.000000 
  11.625000    80.242638     0.012462    71.241049     0.000000 
  11.630000    71.459040     0.013994    66.150404     0.000000 
  11.635000    65.553439     0.015255    62.606789     0.000000 
  11.640000    62.033499     0.016120    59.955935     0.000000 
  11.645000    60.103322     0.016638    57.851715     0.000000 
  11.650000    54.070274     0.018494    56.112265     0.000000 
  11.655000    53.374620     0.018735    54.637962     0.000000 
  11.660000    51.529961     0.019406    53.369229     0.000000 
  11.665000    51.868747     0.019279    52.266434     0.000000 
  11.670000    50.356260     0.019859    51.300730     0.000000 
  11.675000    48.285814     0.020710    50.449849     0.000000 
  11.680000    47.678784     0.020974    49.696025     0.000000 
  11.685000    47.050257     0.021254    49.024826     0.000000 
  11.690000    45.630588     0.021915    48.424395     0.000000 
  11.695000    45.050735     0.022197    47.884912     0.000000 
  11.700000    44.766444     0.022338    47.398189     0.000000 
  11.705000    46.888255     0.021327    46.957357     0.000000 
  11.710000    44.375651     0.022535    46.556622     0.000000 
  11.715000    44.997799     0.022223    46.191069     0.000000 
  11.720000    44.873167     0.022285    45.856508     0.000000 
  11.725000    43.604492     0.022933    45.549354     0.000000 
  11.730000    43.917414     0.022770    45.266520     0.000000 
  11.735000    44.695690     0.022374    45.005339     0.000000 
  11.740000    43.688015     0.022890    44.763501     0.000000 
  11.745000    42.758509     0.023387    44.538991     0.000000 
  11.750000    43.551656     0.022961    44.330052     0.000000 
  11.755000    42.791988     0.023369    44.135140     0.000000 
  11.760000    43.291432     0.023099    43.952900     0.000000 
  11.765000    43.642040     0.022914    43.782133     0.000000 
  11.770000    42.142076     0.023729    43.621782     0.000000 
  11.775000    41.531978     0.024078    43.470905     0.000000 
  11.780000    42.506309     0.023526    43.328666     0.000000 
  11.785000    42.059346     0.023776    43.194317     0.000000 
  11.790000    42.228558     0.023681    43.067192     0.000000 
  11.795000    41.068466     0.024350    42.946692     0.000000 
  11.800000    42.170465     0.023713    42.832277     0.000000 
  11.805000    42.324831     0.023627    42.723464     0.000000 
  11.810000    41.270127     0.024231    42.619815     0.000000 
  11.815000    41.060255     0.024354    42.520934     0.000000 
  11.820000    41.879110     0.023878    42.426463     0.000000 
  11.825000    42.030989     0.023792    42.336077     0.000000 
  11.830000    41.335672     0.024192    42.249479     0.000000 
  11.835000    40.727919     0.024553    42.166400     0.000000 
  11.840000    41.744740     0.023955    42.086593     0.000000 
  11.845000    41.063790     0.024352    42.009834     0.000000 
  11.850000    41.932502     0.023848    41.935917     0.000000 
  11.855000    41.396776     0.024156    41.864653     0.000000 
  11.860000    41.572647     0.024054    41.795869     0.000000 
  11.865000    41.233527     0.024252    41.729405     0.000000 
  11.870000    41.282506     0.024223    41.665114     0.000000 
  11.875000    41.451382     0.024125    41.602861     0.000000 
  11.880000    40.316659     0.024804    41.542521     0.000000 
  11.885000    40.793977     0.024513    41.483979     0.000000 
  11.890000    40.782136     0.024521    41.427127     0.000000 
  11.895000    42.535104     0.023510    41.371867     0.000000 
  11.900000    40.319040     0.024802    41.318106     0.000000 
  11.905000    39.875874     0.025078    41.265760     0.000000 
  11.910000    41.560874     0.024061    41.214749     0.000000 
  11.915000    40.318144     0.024803    41.164999     0.000000 
  11.920000    41.365271     0.024175    41.116441     0.000000 
  11.925000    40.896433     0.024452    41.069012     0.000000 
  11.930000    41.326889     0.024197    41.022652     0.000000 
  11.935000    41.469491     0.024114    40.977304     0.000000 
  11.940000    40.933624     0.024430    40.932917     0.000000 
  11.945000    41.175391     0.024286    40.889441     0.000000 
  11.950000    41.219415     0.024260    40.846831     0.000000 
  11.955000    40.677313     0.024584    40.805043     0.000000 
  11.960000    39.710385     0.025182    40.764038     0.000000 
  11.965000    40.053453     0.024967    40.723777     0.000000 
  11.970000    40.533172     0.024671    40.684225     0.000000 
  11.975000    39.844863     0.025097    40.645349     0.000000 
  11.980000    40.702119     0.024569    40.607117     0.000000 
  11.985000    40.725382     0.024555    40.569500     0.000000 
  11.990000    39.744577     0.025161    40.532469     0.000000 
  11.995000    40.931547     0.024431    40.495998     0.000000 
  12.000000    40.560387     0.024655    40.460062     0.000000 
  12.005000    40.592849     0.024635    40.424638     0.000000 
  12.010000    40.549939     0.024661    40.389704     0.000000 
  12.015000    40.325238     0.024798    40.355238     0.000000 
  12.020000    41.334127     0.024193    40.321221     0.000000 
  12.025000    40.621960     0.024617    40.287635     0.000000 
  12.030000    39.218376     0.025498    40.254460     0.000000 
  12.035000    40.603130     0.024629    40.221681     0.000000 
  12.040000    40.294447     0.024817    40.189280     0.000000 
  12.045000    41.318710     0.024202    40.157244     0.000000 
  12.050000    39.638761     0.025228    40.125558     0.000000 
  12.055000    40.596320     0.024633    40.094208     0.000000 
  12.060000    40.178171     0.024889    40.063180     0.000000 
  12.065000    39.861070     0.025087    40.032464     0.000000 
  12.070000    40.688536     0.024577    40.002046     0.000000 
  12.075000    40.050085     0.024969    39.971915     0.000000 
  12.080000    41.410204     0.024149    39.942062     0.000000 
  12.085000    39.901172     0.025062    39.912475     0.000000 
  12.090000    40.189554     0.024882    39.883146     0.000000 
  12.095000    39.091727     0.025581    39.854064     0.000000 
  12.100000    39.200201     0.025510    39.825221     0.000000 
  12.105000    40.248667     0.024846    39.796609     0.000000 
  12.110000    38.741641     0.025812    39.768220     0.000000 
  12.115000    40.231397     0.024856    39.740045     0.000000 
  12.120000    40.203992     0.024873    39.712078     0.000000 
  12.125000    40.252250     0.024843    39.684311     0.000000 
  12.130000    39.450293     0.025348    39.656739     0.000000 
  12.135000    39.514005     0.025307    39.629353     0.000000 
  12.140000    39.150851     0.025542    39.602149     0.000000 
  12.145000    39.594425     0.025256    39.575120     0.000000 
  12.150000    39.482288     0.025328    39.548261     0.000000 
  12.155000    39.224398     0.025494    39.521567     0.000000 
  12.160000    40.100601     0.024937    39.495031     0.000000 
  12.165000    38.684553     0.025850    39.468650     0.000000 
  12.170000    39.396189     0.025383    39.442418     0.000000 
  12.175000    39.643493     0.025225    39.416331     0.000000 
  12.180000    39.356765     0.025409    39.390384     0.000000 
  12.185000    40.635328     0.024609    39.364574     0.000000 
  12.190000    40.012834     0.024992    39.338896     0.000000 
  12.195000    40.585600     0.024639    39.313347     0.000000 
  12.200000    37.451166     0.026701    39.287921     0.000000 
  12.205000    39.418385     0.025369    39.262617     0.000000 
  12.210000    39.073888     0.025593    39.237431     0.000000 
  12.215000    39.404112     0.025378    39.212359     0.000000 
  12.220000    40.128423     0.024920    39.187397     0.000000 
  12.225000    39.806447     0.025122    39.162544     0.000000 
  12.230000    40.366414     0.024773    39.137796     0.000000 
  12.235000    39.917513     0.025052    39.113150     0.000000 
  12.240000    39.533256     0.025295    39.088603     0.000000 
  12.245000    39.273986     0.025462    39.064153     0.000000 
  12.250000    39.732303     0.025168    39.039798     0.000000 
  12.255000    39.038020     0.025616    39.015534     0.000000 
  12.260000    38.663165     0.025864    38.991359     0.000000 
  12.265000    39.244203     0.025481    38.967271     0.000000 
  12.270000    39.412238     0.025373    38.943269     0.000000 
  12.275000    39.445921     0.025351    38.919349     0.000000 
  12.280000    40.615515     0.024621    38.895510     0.000000 
  12.285000    40.000355     0.025000    38.871749     0.000000 
  12.290000    39.261017     0.025471    38.848065     0.000000 
  12.295000    39.600396     0.025252    38.824456     0.000000 
  12.300000    38.652158     0.025872    38.800920     0.000000 
  12.305000    39.826292     0.025109    38.777456     0.000000 
  12.310000    39.830186     0.025107    38.754061     0.000000 
  12.315000    40.270167     0.024832    38.730734     0.000000 
  12.320000    40.074811     0.024953    38.707474     0.000000 
  12.325000    39.155526     0.025539    38.684279     0.000000 
  12.330000    39.621944     0.025239    38.661147     0.000000 
  12.335000    39.475947     0.025332    38.638078     0.000000 
  12.340000    39.055240     0.025605    38.615069     0.000000 
  12.345000    38.391039     0.026048    38.592120     0.000000 
  12.350000    38.976814     0.025656    38.569229     0.000000 
  12.355000    38.181337     0.026191    38.546394     0.000000 
  12.360000    38.661131     0.025866    38.523615     0.000000 
  12.365000    38.396886     0.026044    38.500891     0.000000 
  12.370000    39.402224     0.025379    38.478220     0.000000 
  12.375000    38.976577     0.025656    38.455602     0.000000 
  12.380000    37.924452     0.026368    38.433034     0.000000 
  12.385000    39.312731     0.025437    38.410517     0.000000 
  12.390000    37.952362     0.026349    38.388049     0.000000 
  12.395000    38.751595     0.025805    38.365629     0.000000 
  12.400000    38.690838     0.025846    38.343256     0.000000 
  12.405000    38.736496     0.025815    38.320930     0.000000 
  12.410000    39.146265     0.025545    38.298649     0.000000 
  12.415000    39.108764     0.025570    38.276413     0.000000 
  12.420000    38.436965     0.026017    38.254220     0.000000 
  12.425000    38.909279     0.025701    38.232070     0.000000 
  12.430000    39.157834     0.025538    38.209963     0.000000 
  12.435000    37.522066     0.026651    38.187896     0.000000 
  12.440000    39.182578     0.025522    38.165871     0.000000 
  12.445000    38.027041     0.026297    38.143885     0.000000 
  12.450000    38.605647     0.025903    38.121938     0.000000 
  12.455000    39.148056     0.025544    38.100030     0.000000 
  12.460000    39.443262     0.025353    38.078160     0.000000 
  12.465000    38.152490     0.026211    38.056327     0.000000 
  12.470000    38.636894     0.025882    38.034530     0.000000 
  12.475000    38.547351     0.025942    38.012770     0.000000 
  12.480000    38.187622     0.026186    37.991044     0.000000 
  12.485000    38.609349     0.025900    37.969354     0.000000 
  12.490000    37.859033     0.026414    37.947697     0.000000 
  12.495000    37.367337     0.026761    37.926075     0.000000 
  12.500000    38.041547     0.026287    37.904485     0.000000 
  12.505000    38.483723     0.025985    37.882928     0.000000 
  12.510000    38.185114     0.026188    37.861403     0.000000 
  12.515000    39.746445     0.025159    37.839910     0.000000 
  12.520000    39.186268     0.025519    37.818447     0.000000 
  12.525000    38.897613     0.025709    37.797016     0.000000 
  12.530000    38.777863     0.025788    37.775614     0.000000 
  12.535000    37.356845     0.026769    37.754243     0.000000 
  12.540000    37.919625     0.026372    37.732900     0.000000 
  12.545000    38.009960     0.026309    37.711587     0.000000 
  12.550000    38.289069     0.026117    37.690302     0.000000 
  12.555000    38.268362     0.026131    37.669045     0.000000 
  12.560000    38.525640     0.025957    37.647816     0.000000 
  12.565000    39.048083     0.025609    37.626614     0.000000 
  12.570000    38.082960     0.026258    37.605439     0.000000 
  12.575000    38.279079     0.026124    37.584290     0.000000 
  12.580000    37.972635     0.026335    37.563168     0.000000 
  12.585000    38.323993     0.026093    37.542071     0.000000 
  12.590000    38.928579     0.025688    37.521001     0.000000 
  12.595000    38.438994     0.026015    37.499955     0.000000 
  12.600000    37.972125     0.026335    37.478934     0.000000 
  12.605000    38.231495     0.026156    37.457938     0.000000 
  12.610000    38.054898     0.026278    37.436966     0.000000 
  12.615000    38.021677     0.026301    37.416018     0.000000 
  12.620000    37.722378     0.026509    37.395094     0.000000 
  12.625000    38.558755     0.025934    37.374193     0.000000 
  12.630000    38.203317     0.026176    37.353315     0.000000 
  12.635000    37.943374     0.026355    37.332461     0.000000 
  12.640000    37.399727     0.026738    37.311628     0.000000 
  12.645000    37.995093     0.026319    37.290818     0.000000 
  12.650000    37.950275     0.026350    37.270030     0.000000 
  12.655000    37.912248     0.026377    37.249264     0.000000 
  12.660000    37.937205     0.026359    37.228520     0.000000 
  12.665000    37.766764     0.026478    37.207797     0.000000 
  12.670000    38.329287     0.026090    37.187095     0.000000 
  12.675000    37.824724     0.026438    37.166414     0.000000 
  12.680000    37.491229     0.026673    37.145753     0.000000 
  12.685000    36.397533     0.027474    37.125113     0.000000 
  12.690000    36.958322     0.027058    37.104494     0.000000 
  12.695000    37.770121     0.026476    37.083894     0.000000 
  12.700000    38.311895     0.026102    36.965877     0.000000 
  12.705000    36.631268     0.027299    36.946166     0.000000 
  12.710000    36.768344     0.027197    36.926464     0.000000 
  12.715000    38.108111     0.026241    36.906769     0.000000 
  12.720000    37.736043     0.026500    36.887084     0.000000 
  12.725000    36.381682     0.027486    36.867406     0.000000 
  12.730000    37.527967     0.026647    36.847737     0.000000 
  12.735000    37.438578     0.026710    36.828077     0.000000 
  12.740000    37.607724     0.026590    36.808424     0.000000 
  12.745000    37.904442     0.026382    36.788781     0.000000 
  12.750000    36.966056     0.027052    36.769146     0.000000 
  12.755000    37.478095     0.026682    36.749519     0.000000 
  12.760000    37.525673     0.026648    36.729900     0.000000 
  12.765000    36.214539     0.027613    36.710290     0.000000 
  12.770000    37.535945     0.026641    36.690689     0.000000 
  12.775000    37.830979     0.026433    36.671096     0.000000 
  12.780000    37.450576     0.026702    36.651511     0.000000 
  12.785000    37.664850     0.026550    36.631935     0.000000 
  12.790000    37.198159     0.026883    36.612368     0.000000 
  12.795000    36.929589     0.027079    36.592809     0.000000 
  12.800000    38.140237     0.026219    36.573258     0.000000 
  12.805000    36.767547     0.027198    36.553716     0.000000 
  12.810000    37.835317     0.026430    36.534182     0.000000 
  12.815000    37.563034     0.026622    36.514657     0.000000 
  12.820000    36.875759     0.027118    36.495140     0.000000 
  12.825000    36.878645     0.027116    36.475631     0.000000 
  12.830000    37.551282     0.026630    36.456132     0.000000 
  12.835000    36.241118     0.027593    36.436640     0.000000 
  12.840000    36.303523     0.027546    36.417157     0.000000 
  12.845000    36.748587     0.027212    36.397683     0.000000 
  12.850000    36.994470     0.027031    36.378217     0.000000 
  12.855000    36.236619     0.027596    36.358760     0.000000 
  12.860000    37.182789     0.026894    36.339311     0.000000 
  12.865000    37.365932     0.026762    36.319871     0.000000 
  12.870000    37.180856     0.026896    36.300439     0.000000 
  12.875000    36.849613     0.027137    36.281016     0.000000 
  12.880000    37.451010     0.026702    36.261601     0.000000 
  12.885000    37.807928     0.026449    36.242194     0.000000 
  12.890000    37.413454     0.026728    36.222797     0.000000 
  12.895000    36.913304     0.027091    36.203407     0.000000 
  12.900000    36.477482     0.027414    36.184027     0.000000 
  12.905000    37.367711     0.026761    36.164655     0.000000 
  12.910000    35.743758     0.027977    36.145291     0.000000 
  12.915000    37.465214     0.026691    36.125936     0.000000 
  12.920000    35.862243     0.027884    36.106589     0.000000 
  12.925000    38.102933     0.026245    36.087251     0.000000 
  12.930000    36.423957     0.027454    36.067922     0.000000 
  12.935000    37.292256     0.026815    36.048601     0.000000 
  12.940000    36.763328     0.027201    36.029288     0.000000 
  12.945000    36.236667     0.027596    36.009984     0.000000 
  12.950000    36.189801     0.027632    35.990689     0.000000 
  12.955000    36.240592     0.027593    35.971402     0.000000 
  12.960000    36.694358     0.027252    35.952124     0.000000 
  12.965000    36.865619     0.027126    35.932854     0.000000 
  12.970000    36.999259     0.027028    35.913593     0.000000 
  12.975000    36.564417     0.027349    35.894341     0.000000 
  12.980000    36.620433     0.027307    35.875097     0.000000 
  12.985000    36.253441     0.027584    35.855861     0.000000 
  12.990000    34.948710     0.028613    35.836635     0.000000 
  12.995000    36.659908     0.027278    35.817416     0.000000 
  13.000000    35.777916     0.027950    35.798207     0.000000 
  13.005000    35.485885     0.028180    35.779006     0.000000 
  13.010000    35.751703     0.027971    35.759813     0.000000 
  13.015000    35.771989     0.027955    35.740629     0.000000 
  13.020000    36.447480     0.027437    35.721454     0.000000 
  13.025000    36.029651     0.027755    35.702287     0.000000 
  13.030000    36.051908     0.027738    35.683129     0.000000 
  13.035000    36.082279     0.027714    35.663980     0.000000 
  13.040000    35.836175     0.027905    35.644839     0.000000 
  13.045000    34.711044     0.028809    35.625706     0.000000 
  13.050000    36.301975     0.027547    35.606583     0.000000 
  13.055000    36.562926     0.027350    35.587468     0.000000 
  13.060000    36.969848     0.027049    35.568361     0.000000 
  13.065000    35.955189     0.027812    35.549263     0.000000 
  13.070000    36.219042     0.027610    35.530174     0.000000 
  13.075000    35.960641     0.027808    35.511093     0.000000 
  13.080000    35.849822     0.027894    35.492021     0.000000 
  13.085000    35.930128     0.027832    35.472958     0.000000 
  13.090000    36.108172     0.027695    35.453903     0.000000 
  13.095000    36.018001     0.027764    35.434857     0.000000 
  13.100000    36.194366     0.027629    35.415819     0.000000 
  13.105000    34.890249     0.028661    35.396790     0.000000 
  13.110000    35.626788     0.028069    35.377770     0.000000 
  13.115000    36.044171     0.027744    35.358758     0.000000 
  13.120000    36.039434     0.027747    35.339755     0.000000 
  13.125000    35.877288     0.027873    35.320761     0.000000 
  13.130000    35.940045     0.027824    35.301775     0.000000 
  13.135000    35.951489     0.027815    35.282798     0.000000 
  13.140000    35.267500     0.028355    35.263830     0.000000 
  13.145000    35.401235     0.028248    35.244870     0.000000 
  13.150000    36.187396     0.027634    35.225919     0.000000 
  13.155000    35.243400     0.028374    35.206976     0.000000 
  13.160000    35.321386     0.028311    35.188042     0.000000 
  13.165000    36.850732     0.027137    35.169117     0.000000 
  13.170000    35.534320     0.028142    35.150201     0.000000 
  13.175000    35.088873     0.028499    35.131293     0.000000 
  13.180000    36.218161     0.027610    35.112393     0.000000 
  13.185000    35.504919     0.028165    35.093503     0.000000 
  13.190000    35.637772     0.028060    35.074621     0.000000 
  13.195000    36.669347     0.027271    35.055748     0.000000 
  13.200000    34.791894     0.028742    35.036883     0.000000 
  13.205000    36.060963     0.027731    35.018027     0.000000 
  13.210000    35.949705     0.027817    34.999180     0.000000 
  13.215000    35.566671     0.028116    34.980342     0.000000 
  13.220000    35.073195     0.028512    34.961512     0.000000 
  13.225000    35.820260     0.027917    34.942691     0.000000 
  13.230000    34.103434     0.029323    34.923878     0.000000 
  13.235000    35.543018     0.028135    34.905075     0.000000 
  13.240000    35.602311     0.028088    34.886279     0.000000 
  13.245000    35.416308     0.028236    34.867493     0.000000 
  13.250000    35.780943     0.027948    34.848715     0.000000 
  13.255000    34.914220     0.028642    34.829946     0.000000 
  13.260000    35.214542     0.028397    34.811186     0.000000 
  13.265000    35.431162     0.028224    34.792434     0.000000 
  13.270000    35.262571     0.028359    34.773692     0.000000 
  13.275000    35.854359     0.027891    34.754957     0.000000 
  13.280000    34.906880     0.028648    34.736232     0.000000 
  13.285000    35.464687     0.028197    34.717515     0.000000 
  13.290000    35.609850     0.028082    34.698807     0.000000 
  13.295000    34.516248     0.028972    34.680108     0.000000 
  13.300000    35.401567     0.028247    34.661417     0.000000 
  13.305000    34.640898     0.028868    34.642735     0.000000 
  13.310000    35.796102     0.027936    34.624062     0.000000 
  13.315000    36.101156     0.027700    34.605397     0.000000 
  13.320000    34.963718     0.028601    34.586741     0.000000 
  13.325000    34.539456     0.028952    34.568094     0.000000 
  13.330000    35.817565     0.027919    34.549456     0.000000 
  13.335000    34.551317     0.028942    34.530826     0.000000 
  13.340000    34.118158     0.029310    34.512206     0.000000 
  13.345000    35.160803     0.028441    34.493593     0.000000 
  13.350000    34.461258     0.029018    34.474990     0.000000 
  13.355000    33.599809     0.029762    34.456395     0.000000 
  13.360000    34.272897     0.029178    34.437809     0.000000 
  13.365000    34.109097     0.029318    34.419232     0.000000 
  13.370000    34.105670     0.029321    34.400664     0.000000 
  13.375000    34.112541     0.029315    34.382104     0.000000 
  13.380000    34.894573     0.028658    34.363553     0.000000 
  13.385000    33.996951     0.029414    34.345011     0.000000 
  13.390000    34.320845     0.029137    34.326477     0.000000 
  13.395000    34.950747     0.028612    34.307952     0.000000 
  13.400000    34.372748     0.029093    34.289436     0.000000 
  13.405000    34.969513     0.028596    34.270929     0.000000 
  13.410000    34.264919     0.029184    34.252431     0.000000 
  13.415000    33.773085     0.029609    34.233941     0.000000 
  13.420000    34.244977     0.029201    34.215460     0.000000 
  13.425000    33.940564     0.029463    34.196988     0.000000 
  13.430000    34.675890     0.028838    34.178524     0.000000 
  13.435000    33.987467     0.029423    34.160069     0.000000 
  13.440000    34.088134     0.029336    34.141624     0.000000 
  13.445000    34.919228     0.028638    34.123186     0.000000 
  13.450000    33.703114     0.029671    34.104758     0.000000 
  13.455000    34.147370     0.029285    34.086338     0.000000 
  13.460000    34.526290     0.028963    34.067927     0.000000 
  13.465000    34.278579     0.029173    34.049525     0.000000 
  13.470000    34.765650     0.028764    34.031132     0.000000 
  13.475000    33.568209     0.029790    34.012747     0.000000 
  13.480000    34.318654     0.029139    33.994372     0.000000 
  13.485000    34.469549     0.029011    33.976005     0.000000 
  13.490000    34.938463     0.028622    33.957646     0.000000 
  13.495000    33.960088     0.029446    33.939297     0.000000 
  13.500000    33.765669     0.029616    33.920956     0.000000 
  13.505000    34.314586     0.029142    33.902624     0.000000 
  13.510000    33.535247     0.029819    33.884301     0.000000 
  13.515000    32.960559     0.030339    33.865987     0.000000 
  13.520000    33.992573     0.029418    33.847682     0.000000 
  13.525000    34.058295     0.029361    33.829385     0.000000 
  13.530000    33.261986     0.030064    33.811097     0.000000 
  13.535000    32.618862     0.030657    33.792818     0.000000 
  13.540000    33.989332     0.029421    33.774547     0.000000 
  13.545000    33.533719     0.029821    33.756286     0.000000 
  13.550000    34.494947     0.028990    33.738033     0.000000 
  13.555000    33.753826     0.029626    33.719789     0.000000 
  13.560000    34.457962     0.029021    33.701554     0.000000 
  13.565000    33.053422     0.030254    33.683328     0.000000 
  13.570000    33.723113     0.029653    33.665110     0.000000 
  13.575000    33.270177     0.030057    33.646902     0.000000 
  13.580000    33.788483     0.029596    33.628702     0.000000 
  13.585000    33.148591     0.030167    33.610511     0.000000 
  13.590000    33.019169     0.030285    33.592328     0.000000 
  13.595000    33.569740     0.029789    33.574155     0.000000 
  13.600000    34.967544     0.028598    33.555990     0.000000 
  13.605000    33.991469     0.029419    33.537834     0.000000 
  13.610000    33.806889     0.029580    33.519687     0.000000 
  13.615000    34.284388     0.029168    33.501549     0.000000 
  13.620000    33.590455     0.029770    33.483420     0.000000 
  13.625000    33.745424     0.029634    33.465299     0.000000 
  13.630000    34.092679     0.029332    33.447187     0.000000 
  13.635000    34.211028     0.029230    33.429084     0.000000 
  13.640000    33.076115     0.030233    33.410990     0.000000 
  13.645000    35.331037     0.028304    33.392905     0.000000 
  13.650000    34.146354     0.029286    33.374828     0.000000 
  13.655000    33.221967     0.030101    33.356761     0.000000 
  13.660000    33.839283     0.029551    33.338702     0.000000 
  13.665000    33.813630     0.029574    33.320652     0.000000 
  13.670000    34.166567     0.029268    33.302611     0.000000 
  13.675000    33.422416     0.029920    33.284578     0.000000 
  13.680000    33.390689     0.029948    33.266555     0.000000 
  13.685000    33.343531     0.029991    33.248540     0.000000 
  13.690000    33.396432     0.029943    33.230534     0.000000 
  13.695000    32.637471     0.030640    33.212537     0.000000 
  13.700000    32.860422     0.030432    33.194549     0.000000 
  13.705000    33.449669     0.029896    33.176570     0.000000 
  13.710000    33.824286     0.029565    33.158600     0.000000 
  13.715000    33.094220     0.030217    33.140638     0.000000 
  13.720000    33.179521     0.030139    33.122685     0.000000 
  13.725000    31.934889     0.031314    33.104741     0.000000 
  13.730000    33.578877     0.029781    33.086806     0.000000 
  13.735000    33.271427     0.030056    33.068880     0.000000 
  13.740000    32.580276     0.030693    33.050963     0.000000 
  13.745000    32.528223     0.030743    33.033054     0.000000 
  13.750000    34.118529     0.029310    33.015154     0.000000 
  13.755000    32.470827     0.030797    32.997263     0.000000 
  13.760000    32.496860     0.030772    32.979382     0.000000 
  13.765000    32.482291     0.030786    32.961508     0.000000 
  13.770000    33.026940     0.030278    32.943644     0.000000 
  13.775000    33.724351     0.029652    32.925789     0.000000 
  13.780000    32.626993     0.030649    32.907942     0.000000 
  13.785000    32.478934     0.030789    32.890104     0.000000 
  13.790000    32.751867     0.030533    32.872276     0.000000 
  13.795000    33.853857     0.029539    32.854456     0.000000 
  13.800000    33.629512     0.029736    32.836644     0.000000 
  13.805000    32.513828     0.030756    32.818842     0.000000 
  13.810000    33.880062     0.029516    32.801049     0.000000 
  13.815000    32.028503     0.031222    32.783264     0.000000 
  13.820000    32.865943     0.030427    32.765489     0.000000 
  13.825000    32.316271     0.030944    32.747722     0.000000 
  13.830000    32.733623     0.030550    32.729964     0.000000 
  13.835000    32.699420     0.030582    32.712215     0.000000 
  13.840000    32.960234     0.030340    32.694475     0.000000 
  13.845000    33.226633     0.030096    32.676743     0.000000 
  13.850000    32.401729     0.030863    32.659021     0.000000 
  13.855000    32.814921     0.030474    32.641307     0.000000 
  13.860000    32.586195     0.030688    32.623603     0.000000 
  13.865000    33.045659     0.030261    32.605907     0.000000 
  13.870000    32.162744     0.031092    32.588220     0.000000 
  13.875000    32.606566     0.030669    32.570542     0.000000 
  13.880000    32.569912     0.030703    32.552873     0.000000 
  13.885000    31.701662     0.031544    32.535212     0.000000 
  13.890000    32.332285     0.030929    32.517561     0.000000 
  13.895000    32.442574     0.030824    32.499918     0.000000 
  13.900000    32.714786     0.030567    32.482285     0.000000 
  13.905000    32.405648     0.030859    32.464660     0.000000 
  13.910000    32.081911     0.031170    32.447044     0.000000 
  13.915000    31.571249     0.031674    32.429437     0.000000 
  13.920000    32.129650     0.031124    32.411839     0.000000 
  13.925000    33.119838     0.030193    32.394249     0.000000 
  13.930000    32.082046     0.031170    32.376669     0.000000 
  13.935000    32.476575     0.030791    32.359097     0.000000 
  13.940000    31.864714     0.031383    32.341535     0.000000 
  13.945000    31.532831     0.031713    32.323981     0.000000 
  13.950000    32.200955     0.031055    32.306436     0.000000 
  13.955000    32.605536     0.030670    32.288900     0.000000 
  13.960000    32.495483     0.030774    32.271373     0.000000 
  13.965000    31.646339     0.031599    32.253855     0.000000 
  13.970000    31.137631     0.032115    32.236346     0.000000 
  13.975000    31.372321     0.031875    32.218845     0.000000 
  13.980000    33.017505     0.030287    32.201354     0.000000 
  13.985000    31.798863     0.031448    32.183871     0.000000 
  13.990000    31.764289     0.031482    32.166398     0.000000 
  13.995000    32.092106     0.031160    32.148933     0.000000 
  14.000000    32.043031     0.031208    32.131477     0.000000 
  14.005000    32.032541     0.031218    32.114030     0.000000 
  14.010000    32.425758     0.030840    32.096592     0.000000 
  14.015000    31.863077     0.031384    32.079163     0.000000 
  14.020000    32.033921     0.031217    32.061742     0.000000 
  14.025000    32.443292     0.030823    32.044331     0.000000 
  14.030000    31.989014     0.031261    32.026929     0.000000 
  14.035000    32.332948     0.030928    32.009535     0.000000 
  14.040000    32.048372     0.031203    31.992150     0.000000 
  14.045000    32.527536     0.030743    31.974774     0.000000 
  14.050000    32.033992     0.031217    31.957408     0.000000 
  14.055000    32.087761     0.031165    31.940050     0.000000 
  14.060000    32.587906     0.030686    31.922700     0.000000 
  14.065000    32.467441     0.030800    31.905360     0.000000 
  14.070000    32.700648     0.030580    31.888029     0.000000 
  14.075000    33.164823     0.030152    31.870707     0.000000 
  14.080000    31.983012     0.031267    31.853393     0.000000 
  14.085000    32.875010     0.030418    31.836089     0.000000 
  14.090000    31.955601     0.031293    31.818793     0.000000 
  14.095000    31.860596     0.031387    31.801506     0.000000 
  14.100000    31.928873     0.031320    31.784228     0.000000 
  14.105000    31.829960     0.031417    31.766959     0.000000 
  14.110000    31.475907     0.031770    31.749699     0.000000 
  14.115000    30.956507     0.032303    31.732448     0.000000 
  14.120000    30.325543     0.032976    31.715206     0.000000 
  14.125000    31.321954     0.031926    31.697973     0.000000 
  14.130000    32.298394     0.030961    31.680749     0.000000 
  14.135000    30.610375     0.032669    31.663533     0.000000 
  14.140000    31.942734     0.031306    31.646327     0.000000 
  14.145000    32.125970     0.031127    31.629129     0.000000 
  14.150000    31.026128     0.032231    31.611940     0.000000 
  14.155000    31.512548     0.031733    31.594760     0.000000 
  14.160000    31.498899     0.031747    31.577590     0.000000 
  14.165000    31.540998     0.031705    31.560428     0.000000 
  14.170000    31.660611     0.031585    31.543275     0.000000 
  14.175000    30.521416     0.032764    31.526130     0.000000 
  14.180000    31.579478     0.031666    31.508995     0.000000 
  14.185000    32.125497     0.031128    31.491869     0.000000 
  14.190000    31.870193     0.031377    31.474752     0.000000 
  14.195000    30.730115     0.032541    31.457643     0.000000 
  14.200000    32.617086     0.030659    31.440544     0.000000 
  14.205000    31.552619     0.031693    31.423453     0.000000 
  14.210000    31.943753     0.031305    31.406371     0.000000 
  14.215000    30.872769     0.032391    31.389298     0.000000 
  14.220000    31.496718     0.031749    31.372235     0.000000 
  14.225000    31.275223     0.031974    31.355180     0.000000 
  14.230000    31.216193     0.032035    31.338134     0.000000 
  14.235000    31.779613     0.031467    31.321097     0.000000 
  14.240000    31.250461     0.032000    31.304068     0.000000 
  14.245000    31.739519     0.031506    31.287049     0.000000 
  14.250000    30.970829     0.032288    31.270039     0.000000 
  14.255000    31.527974     0.031718    31.253037     0.000000 
  14.260000    31.949947     0.031299    31.236045     0.000000 
  14.265000    31.215004     0.032036    31.219061     0.000000 
  14.270000    30.966605     0.032293    31.202087     0.000000 
  14.275000    31.111756     0.032142    31.185121     0.000000 
  14.280000    31.659691     0.031586    31.168164     0.000000 
  14.285000    30.750027     0.032520    31.151216     0.000000 
  14.290000    30.807337     0.032460    31.134278     0.000000 
  14.295000    31.249681     0.032000    31.117348     0.000000 
  14.300000    30.553090     0.032730    31.100426     0.000000 
  14.305000    30.901092     0.032361    31.083514     0.000000 
  14.310000    31.917563     0.031331    31.066611     0.000000 
  14.315000    30.663273     0.032612    31.049717     0.000000 
  14.320000    30.700225     0.032573    31.032831     0.000000 
  14.325000    31.403511     0.031844    31.015955     0.000000 
  14.330000    30.396557     0.032898    30.999087     0.000000 
  14.335000    30.512078     0.032774    30.982229     0.000000 
  14.340000    31.155047     0.032098    30.965379     0.000000 
  14.345000    30.018842     0.033312    30.948538     0.000000 
  14.350000    30.746838     0.032524    30.931707     0.000000 
  14.355000    30.091642     0.033232    30.914884     0.000000 
  14.360000    30.900579     0.032362    30.898070     0.000000 
  14.365000    31.772581     0.031474    30.881265     0.000000 
  14.370000    30.624216     0.032654    30.864469     0.000000 
  14.375000    31.349763     0.031898    30.847681     0.000000 
  14.380000    30.530030     0.032755    30.830903     0.000000 
  14.385000    29.874133     0.033474    30.814134     0.000000 
  14.390000    32.057978     0.031193    30.797373     0.000000 
  14.395000    30.141225     0.033177    30.780622     0.000000 
  14.400000    30.468277     0.032821    30.763880     0.000000 
  14.405000    30.760582     0.032509    30.884028     0.000000 
  14.410000    30.583279     0.032698    30.868317     0.000000 
  14.415000    30.779967     0.032489    30.852626     0.000000 
  14.420000    30.473592     0.032815    30.836955     0.000000 
  14.425000    30.091549     0.033232    30.821305     0.000000 
  14.430000    30.400720     0.032894    30.805676     0.000000 
  14.435000    30.053658     0.033274    30.790068     0.000000 
  14.440000    29.649200     0.033728    30.774480     0.000000 
  14.445000    31.419217     0.031828    30.758914     0.000000 
  14.450000    30.616232     0.032662    30.743370     0.000000 
  14.455000    30.785749     0.032483    30.727847     0.000000 
  14.460000    30.177663     0.033137    30.712346     0.000000 
  14.465000    30.608346     0.032671    30.696867     0.000000 
  14.470000    30.211880     0.033100    30.681410     0.000000 
  14.475000    29.907379     0.033437    30.665976     0.000000 
  14.480000    30.945110     0.032315    30.650564     0.000000 
  14.485000    29.653454     0.033723    30.635175     0.000000 
  14.490000    30.291873     0.033012    30.619810     0.000000 
  14.495000    31.235993     0.032014    30.604468     0.000000 
  14.500000    30.707729     0.032565    30.589149     0.000000 
  14.505000    29.920544     0.033422    30.573854     0.000000 
  14.510000    29.982217     0.033353    30.558583     0.000000 
  14.515000    30.388869     0.032907    30.543337     0.000000 
  14.520000    29.471007     0.033932    30.528115     0.000000 
  14.525000    29.808156     0.033548    30.512918     0.000000 
  14.530000    30.121320     0.033199    30.497746     0.000000 
  14.535000    29.628828     0.033751    30.482599     0.000000 
  14.540000    29.111555     0.034351    30.467477     0.000000 
  14.545000    28.915966     0.034583    30.452382     0.000000 
  14.550000    30.184950     0.033129    30.437313     0.000000 
  14.555000    29.733151     0.033632    30.422270     0.000000 
  14.560000    30.202892     0.033109    30.407253     0.000000 
  14.565000    29.612682     0.033769    30.392264     0.000000 
  14.570000    30.327287     0.032974    30.377302     0.000000 
  14.575000    30.440859     0.032851    30.362368     0.000000 
  14.580000    30.165722     0.033150    30.347462     0.000000 
  14.585000    30.247663     0.033060    30.332584     0.000000 
  14.590000    29.628366     0.033751    30.317734     0.000000 
  14.595000    30.853302     0.032411    30.302913     0.000000 
  14.600000    30.728168     0.032543    30.288122     0.000000 
  14.605000    29.880245     0.033467    30.273360     0.000000 
  14.610000    30.371766     0.032925    30.258628     0.000000 
  14.615000    29.372867     0.034045    30.243927     0.000000 
  14.620000    30.114849     0.033206    30.229256     0.000000 
  14.625000    29.826878     0.033527    30.214617     0.000000 
  14.630000    29.711670     0.033657    30.200009     0.000000 
  14.635000    29.264886     0.034171    30.185432     0.000000 
  14.640000    30.347640     0.032951    30.170888     0.000000 
  14.645000    30.061807     0.033265    30.156377     0.000000 
  14.650000    30.021532     0.033309    30.141899     0.000000 
  14.655000    29.272162     0.034162    30.127454     0.000000 
  14.660000    28.921920     0.034576    30.113044     0.000000 
  14.665000    30.574468     0.032707    30.098668     0.000000 
  14.670000    30.334935     0.032965    30.084327     0.000000 
  14.675000    30.288323     0.033016    30.070021     0.000000 
  14.680000    29.292476     0.034138    30.055752     0.000000 
  14.685000    30.073283     0.033252    30.041518     0.000000 
  14.690000    29.339918     0.034083    30.027322     0.000000 
  14.695000    30.570444     0.032711    30.013163     0.000000 
  14.700000    30.072314     0.033253    29.999042     0.000000 
  14.705000    29.898717     0.033446    29.984960     0.000000 
  14.710000    29.173361     0.034278    29.970917     0.000000 
  14.715000    29.732215     0.033634    29.956913     0.000000 
  14.720000    28.816816     0.034702    29.942950     0.000000 
  14.725000    29.214753     0.034229    29.929028     0.000000 
  14.730000    30.726748     0.032545    29.915147     0.000000 
  14.735000    28.962412     0.034528    29.901308     0.000000 
  14.740000    28.645536     0.034909    29.887512     0.000000 
  14.745000    29.171470     0.034280    29.873760     0.000000 
  14.750000    30.200121     0.033112    29.860052     0.000000 
  14.755000    29.644609     0.033733    29.846388     0.000000 
  14.760000    29.451231     0.033954    29.832770     0.000000 
  14.765000    28.934137     0.034561    29.819199     0.000000 
  14.770000    29.668522     0.033706    29.805674     0.000000 
  14.775000    29.332787     0.034092    29.792198     0.000000 
  14.780000    29.389057     0.034026    29.778770     0.000000 
  14.785000    29.231348     0.034210    29.765391     0.000000 
  14.790000    29.117840     0.034343    29.752062     0.000000 
  14.795000    28.922643     0.034575    29.738785     0.000000 
  14.800000    29.179882     0.034270    29.725560     0.000000 
  14.805000    28.447661     0.035152    29.712387     0.000000 
  14.810000    29.573930     0.033814    29.699269     0.000000 
  14.815000    29.434789     0.033973    29.686205     0.000000 
  14.820000    30.070642     0.033255    29.673197     0.000000 
  14.825000    29.656758     0.033719    29.660246     0.000000 
  14.830000    29.965141     0.033372    29.647352     0.000000 
  14.835000    29.368751     0.034050    29.634517     0.000000 
  14.840000    29.551918     0.033839    29.621742     0.000000 
  14.845000    29.844102     0.033507    29.609029     0.000000 
  14.850000    29.205149     0.034241    29.596377     0.000000 
  14.855000    28.945555     0.034548    29.583789     0.000000 
  14.860000    29.402791     0.034010    29.571265     0.000000 
  14.865000    29.252120     0.034186    29.558807     0.000000 
  14.870000    28.456380     0.035142    29.546416     0.000000 
  14.875000    28.589702     0.034978    29.534093     0.000000 
  14.880000    29.717495     0.033650    29.521840     0.000000 
  14.885000    29.147995     0.034308    29.509659     0.000000 
  14.890000    30.186250     0.033128    29.497549     0.000000 
  14.895000    28.895843     0.034607    29.485514     0.000000 
  14.900000    28.938080     0.034557    29.473554     0.000000 
  14.905000    28.592607     0.034974    29.461672     0.000000 
  14.910000    29.267782     0.034167    29.449868     0.000000 
  14.915000    29.892641     0.033453    29.438144     0.000000 
  14.920000    28.731978     0.034804    29.426502     0.000000 
  14.925000    29.858543     0.033491    29.414944     0.000000 
  14.930000    29.292503     0.034138    29.403472     0.000000 
  14.935000    28.924244     0.034573    29.392087     0.000000 
  14.940000    29.573038     0.033815    29.380792     0.000000 
  14.945000    30.557453     0.032725    29.369587     0.000000 
  14.950000    29.831342     0.033522    29.358476     0.000000 
  14.955000    29.629827     0.033750    29.347461     0.000000 
  14.960000    29.948933     0.033390    29.336543     0.000000 
  14.965000    29.351852     0.034069    29.325724     0.000000 
  14.970000    28.531807     0.035049    29.315008     0.000000 
  14.975000    29.278452     0.034155    29.304397     0.000000 
  14.980000    29.235936     0.034204    29.293892     0.000000 
  14.985000    29.768321     0.033593    29.283497     0.000000 
  14.990000    29.528148     0.033866    29.273213     0.000000 
  14.995000    29.557939     0.033832    29.263045     0.000000 
  15.000000    29.657504     0.033718    29.252994     0.000000 
  15.005000    28.982934     0.034503    29.243063     0.000000 
  15.010000    28.340987     0.035285    29.233256     0.000000 
  15.015000    28.253738     0.035394    29.223575     0.000000 
  15.020000    29.444907     0.033962    29.214024     0.000000 
  15.025000    28.619271     0.034941    29.204605     0.000000 
  15.030000    29.440723     0.033967    29.195323     0.000000 
  15.035000    29.120880     0.034340    29.186181     0.000000 
  15.040000    29.120387     0.034340    29.177181     0.000000 
  15.045000    28.735810     0.034800    29.168329     0.000000 
  15.050000    29.209573     0.034235    29.159629     0.000000 
  15.055000    29.114202     0.034347    29.151083     0.000000 
  15.060000    28.791869     0.034732    29.142696     0.000000 
  15.065000    29.582311     0.033804    29.134473     0.000000 
  15.070000    29.427131     0.033982    29.126418     0.000000 
  15.075000    29.532721     0.033861    29.118535     0.000000 
  15.080000    29.603279     0.033780    29.110830     0.000000 
  15.085000    30.130077     0.033189    29.103307     0.000000 
  15.090000    29.810475     0.033545    29.095972     0.000000 
  15.095000    30.965753     0.032294    29.088830     0.000000 
  15.100000    30.095175     0.033228    29.081886     0.000000 
  15.105000    28.985546     0.034500    29.075146     0.000000 
  15.110000    28.667373     0.034883    29.068617     0.000000 
  15.115000    28.117126     0.035566    29.062304     0.000000 
  15.120000    27.758742     0.036025    29.056215     0.000000 
  15.125000    29.366168     0.034053    29.050354     0.000000 
  15.130000    29.612171     0.033770    29.044731     0.000000 
  15.135000    28.494170     0.035095    29.039351     0.000000 
  15.140000    28.985502     0.034500    29.034223     0.000000 
  15.145000    27.981713     0.035738    29.029355     0.000000 
  15.150000    29.347665     0.034074    29.024754     0.000000 
  15.155000    28.149277     0.035525    29.020429     0.000000 
  15.160000    28.704226     0.034838    29.016388     0.000000 
  15.165000    28.499963     0.035088    29.012642     0.000000 
  15.170000    28.919738     0.034578    29.009200     0.000000 
  15.175000    28.338947     0.035287    29.006072     0.000000 
  15.180000    27.928385     0.035806    29.003268     0.000000 
  15.185000    28.480793     0.035111    29.000800     0.000000 
  15.190000    27.937945     0.035794    28.998678     0.000000 
  15.195000    27.797590     0.035974    28.996915     0.000000 
  15.200000    28.571156     0.035000    28.995523     0.000000 
  15.205000    28.055114     0.035644    28.994515     0.000000 
  15.210000    27.832193     0.035930    28.993905     0.000000 
  15.215000    28.059781     0.035638    28.993706     0.000000 
  15.220000    28.418001     0.035189    28.993935     0.000000 
  15.225000    28.313349     0.035319    28.994605     0.000000 
  15.230000    28.763775     0.034766    28.995735     0.000000 
  15.235000    28.798848     0.034724    28.997340     0.000000 
  15.240000    29.289172     0.034142    28.999439     0.000000 
  15.245000    28.735884     0.034800    29.002050     0.000000 
  15.250000    28.752922     0.034779    29.005192     0.000000 
  15.255000    27.805134     0.035965    29.008888     0.000000 
  15.260000    28.603634     0.034961    29.013158     0.000000 
  15.265000    27.960215     0.035765    29.018025     0.000000 
  15.270000    28.531782     0.035049    29.023512     0.000000 
  15.275000    27.789696     0.035985    29.029646     0.000000 
  15.280000    28.680692     0.034867    29.036452     0.000000 
  15.285000    27.513049     0.036346    29.043959     0.000000 
  15.290000    29.097035     0.034368    29.052195     0.000000 
  15.295000    28.994910     0.034489    29.061191     0.000000 
  15.300000    28.544509     0.035033    29.070981     0.000000 
  15.305000    27.600005     0.036232    29.081597     0.000000 
  15.310000    28.106419     0.035579    29.093077     0.000000 
  15.315000    28.684796     0.034862    29.105459     0.000000 
  15.320000    27.810040     0.035958    29.118782     0.000000 
  15.325000    27.469599     0.036404    29.133090     0.000000 
  15.330000    28.603062     0.034961    29.148427     0.000000 
  15.335000    29.334726     0.034089    29.164843     0.000000 
  15.340000    27.610110     0.036219    29.182386     0.000000 
  15.345000    28.166991     0.035503    29.201110     0.000000 
  15.350000    29.534525     0.033859    29.221074     0.000000 
  15.355000    27.793162     0.035980    29.242336     0.000000 
  15.360000    28.061936     0.035635    29.264961     0.000000 
  15.365000    28.857638     0.034653    29.289017     0.000000 
  15.370000    28.078226     0.035615    29.314576     0.000000 
  15.375000    27.780831     0.035996    29.341716     0.000000 
  15.380000    28.285558     0.035354    29.370518     0.000000 
  15.385000    28.692428     0.034852    29.401071     0.000000 
  15.390000    28.667168     0.034883    29.433468     0.000000 
  15.395000    29.144876     0.034311    29.467807     0.000000 
  15.400000    28.317881     0.035313    29.504197     0.000000 
  15.405000    30.018913     0.033312    29.542751     0.000000 
  15.410000    27.926460     0.035808    29.583591     0.000000 
  15.415000    28.574767     0.034996    29.626848     0.000000 
  15.420000    28.432850     0.035171    29.672663     0.000000 
  15.425000    30.124519     0.033196    29.721186     0.000000 
  15.430000    29.011893     0.034469    29.772579     0.000000 
  15.435000    28.330439     0.035298    29.827017     0.000000 
  15.440000    28.613855     0.034948    29.884687     0.000000 
  15.445000    28.800644     0.034721    29.945793     0.000000 
  15.450000    28.679667     0.034868    30.010552     0.000000 
  15.455000    28.429517     0.035175    30.079202     0.000000 
  15.460000    28.841126     0.034673    30.151998     0.000000 
  15.465000    28.618153     0.034943    30.229217     0.000000 
  15.470000    29.090064     0.034376    30.311161     0.000000 
  15.475000    29.017474     0.034462    30.398156     0.000000 
  15.480000    29.136318     0.034321    30.490557     0.000000 
  15.485000    28.714583     0.034826    30.588753     0.000000 
  15.490000    29.490135     0.033910    30.693165     0.000000 
  15.495000    29.039334     0.034436    30.804256     0.000000 
  15.500000    29.084859     0.034382    30.922531     0.000000 
  15.505000    29.269127     0.034166    31.048545     0.000000 
  15.510000    29.943926     0.033396    31.182906     0.000000 
  15.515000    29.600720     0.033783    31.326284     0.000000 
  15.520000    29.509672     0.033887    31.479416     0.000000 
  15.525000    29.974483     0.033362    31.767953     0.000000 
  15.530000    29.992932     0.033341    31.944006     0.000000 
  15.535000    30.641602     0.032635    32.132538     0.000000 
  15.540000    29.836813     0.033516    32.334660     0.000000 
  15.545000    29.989375     0.033345    32.551609     0.000000 
  15.550000    29.691216     0.033680    32.784763     0.000000 
  15.555000    30.325312     0.032976    33.035666     0.000000 
  15.560000    30.988901     0.032270    33.306049     0.000000 
  15.565000    30.192162     0.033121    33.597858     0.000000 
  15.570000    30.907132     0.032355    33.913286     0.000000 
  15.575000    31.233777     0.032017    34.254816     0.000000 
  15.580000    31.106271     0.032148    34.625261     0.000000 
  15.585000    31.903122     0.031345    35.027823     0.000000 
  15.590000    33.027534     0.030278    35.466154     0.000000 
  15.595000    32.265125     0.030993    35.944440     0.000000 
  15.600000    33.676493     0.029694    36.467493     0.000000 
  15.605000    34.479290     0.029003    37.040865     0.000000 
  15.610000    34.248581     0.029198    37.670987     0.000000 
  15.615000    34.152106     0.029281    38.365345     0.000000 
  15.620000    34.487634     0.028996    39.132686     0.000000 
  15.625000    35.241122     0.028376    39.983283     0.000000 
  15.630000    36.914587     0.027090    40.929260     0.000000 
  15.635000    38.205941     0.026174    41.985006     0.000000 
  15.640000    40.244446     0.024848    43.167692     0.000000 
  15.645000    40.991837     0.024395    44.497955     0.000000 
  15.650000    42.108385     0.023748    46.000808     0.000000 
  15.655000    45.116817     0.022165    47.706951     0.000000 
  15.660000    45.431852     0.022011    49.654841     0.000000 
  15.665000    47.883939     0.020884    51.894383     0.000000 
  15.670000    52.756681     0.018955    54.494087     0.000000 
  15.675000    56.281162     0.017768    57.555579     0.000000 
  15.680000    62.125458     0.016096    61.242693     0.000000 
  15.685000    69.244856     0.014442    65.837139     0.000000 
  15.690000    74.781562     0.013372    71.837474     0.000000 
  15.695000    89.242231     0.011205    80.118875     0.000000 
  15.700000   104.682178     0.009553    92.160934     0.000000 
  15.705000   122.628444     0.008155   110.320673     0.000000 
  15.710000   156.510860     0.006389   138.074053     0.000000 
  15.715000   188.846482     0.005295   180.081163     0.000000 
  15.720000   242.712624     0.004120   241.879989     0.000000 
  15.725000   342.219789     0.002922   329.031064     0.000000 
  15.730000   419.160517     0.002386   445.661238     0.000000 
  15.735000   574.792641     0.001740   592.572773     0.000000 
  15.740000   772.733918     0.001294   765.282485     0.000000 
  15.745000   931.580877     0.001073   952.377803     0.000000 
  15.750000  1162.656770     0.000860  1134.493436     0.000000 
  15.755000  1319.837690     0.000758  1284.762270     0.000000 
  15.760000  1391.606890     0.000719  1373.397980     0.000000 
  15.765000  1412.841060     0.000708  1378.763976     0.000000 
  15.770000  1337.363840     0.000748  1299.376049     0.000000 
  15.775000  1227.921530     0.000814  1154.913965     0.000000 
  15.780000   967.009761     0.001034   974.967798     0.000000 
  15.785000   830.178762     0.001205   787.180809     0.000000 
  15.790000   616.642182     0.001622   611.905491     0.000000 
  15.795000   442.909164     0.002258   461.471638     0.000000 
  15.800000   358.463227     0.002790   341.116770     0.000000 
  15.805000   258.019795     0.003876   250.570978     0.000000 
  15.810000   197.618974     0.005060   185.996774     0.000000 
  15.815000   161.400235     0.006196   141.911408     0.000000 
  15.820000   125.127832     0.007992   112.710950     0.000000 
  15.825000   106.771275     0.009366    93.600236     0.000000 
  15.830000    92.403868     0.010822    80.957369     0.000000 
  15.835000    77.639965     0.012880    72.301802     0.000000 
  15.840000    69.821861     0.014322    66.064218     0.000000 
  15.845000    63.063983     0.015857    61.311274     0.000000 
  15.850000    55.149864     0.018132    57.509943     0.000000 
  15.855000    53.866343     0.018564    54.359436     0.000000 
  15.860000    50.919977     0.019639    51.685815     0.000000 
  15.865000    46.599014     0.021460    49.382152     0.000000 
  15.870000    43.899527     0.022779    47.377052     0.000000 
  15.875000    42.895647     0.023312    45.618919     0.000000 
  15.880000    41.617380     0.024028    44.068189     0.000000 
  15.885000    39.535502     0.025294    42.693379     0.000000 
  15.890000    38.385385     0.026052    41.468885     0.000000 
  15.895000    36.609230     0.027316    40.373603     0.000000 
  15.900000    35.461592     0.028200    39.389990     0.000000 
  15.905000    35.081582     0.028505    38.503361     0.000000 
  15.910000    34.729578     0.028794    37.701344     0.000000 
  15.915000    32.625625     0.030651    36.973467     0.000000 
  15.920000    33.380178     0.029958    36.310817     0.000000 
  15.925000    32.083921     0.031168    35.705771     0.000000 
  15.930000    32.489862     0.030779    35.151782     0.000000 
  15.935000    31.943206     0.031306    34.643203     0.000000 
  15.940000    31.466333     0.031780    34.175141     0.000000 
  15.945000    31.588098     0.031657    33.743343     0.000000 
  15.950000    30.930879     0.032330    33.344098     0.000000 
  15.955000    29.499463     0.033899    32.974154     0.000000 
  15.960000    30.224823     0.033085    32.630656     0.000000 
  15.965000    28.963981     0.034526    32.311086     0.000000 
  15.970000    29.278720     0.034154    32.013221     0.000000 
  15.975000    28.766985     0.034762    31.735085     0.000000 
  15.980000    28.708012     0.034833    31.474927     0.000000 
  15.985000    29.886292     0.033460    31.231182     0.000000 
  15.990000    28.836511     0.034678    31.002453     0.000000 
  15.995000    28.698131     0.034845    30.787490     0.000000 
  16.000000    29.225166     0.034217    30.585168     0.000000 
  16.005000    26.893260     0.037184    30.394477     0.000000 
  16.010000    27.647826     0.036169    30.214506     0.000000 
  16.015000    27.311970     0.036614    30.044430     0.000000 
  16.020000    28.368978     0.035250    29.883505     0.000000 
  16.025000    27.653561     0.036162    29.731055     0.000000 
  16.030000    27.800677     0.035970    29.586463     0.000000 
  16.035000    28.164204     0.035506    29.449173     0.000000 
  16.040000    26.834939     0.037265    29.318673     0.000000 
  16.045000    28.326007     0.035303    29.194497     0.000000 
  16.050000    27.597961     0.036235    29.076221     0.000000 
  16.055000    27.310714     0.036616    28.963454     0.000000 
  16.060000    27.045103     0.036975    28.855837     0.000000 
  16.065000    27.763066     0.036019    28.753042     0.000000 
  16.070000    28.203084     0.035457    28.654767     0.000000 
  16.075000    27.218547     0.036740    28.560734     0.000000 
  16.080000    27.120986     0.036872    28.470684     0.000000 
  16.085000    27.569938     0.036271    28.384382     0.000000 
  16.090000    26.341789     0.037962    28.301607     0.000000 
  16.095000    27.105499     0.036893    28.222158     0.000000 
  16.100000    27.121493     0.036871    28.145846     0.000000 
  16.105000    26.612544     0.037576    28.072496     0.000000 
  16.110000    26.591569     0.037606    28.001948     0.000000 
  16.115000    26.160612     0.038225    27.934051     0.000000 
  16.120000    27.181188     0.036790    27.868664     0.000000 
  16.125000    26.508658     0.037724    27.805659     0.000000 
  16.130000    26.546977     0.037669    27.744913     0.000000 
  16.135000    27.133353     0.036855    27.686315     0.000000 
  16.140000    27.382105     0.036520    27.629758     0.000000 
  16.145000    25.820886     0.038728    27.575144     0.000000 
  16.150000    27.074593     0.036935    27.522381     0.000000 
  16.155000    26.126930     0.038275    27.471383     0.000000 
  16.160000    26.203779     0.038162    27.422070     0.000000 
  16.165000    26.913757     0.037156    27.374366     0.000000 
  16.170000    27.252042     0.036694    27.328201     0.000000 
  16.175000    26.780626     0.037340    27.283510     0.000000 
  16.180000    26.834855     0.037265    27.240229     0.000000 
  16.185000    25.795648     0.038766    27.198301     0.000000 
  16.190000    26.257479     0.038084    27.157673     0.000000 
  16.195000    25.902296     0.038607    27.118291     0.000000 
  16.200000    26.745423     0.037390    27.080110     0.000000 
  16.205000    26.918258     0.037150    27.043083     0.000000 
  16.210000    26.326358     0.037985    27.007169     0.000000 
  16.215000    25.931030     0.038564    26.972328     0.000000 
  16.220000    25.788124     0.038778    26.938523     0.000000 
  16.225000    25.578769     0.039095    26.905718     0.000000 
  16.230000    26.443569     0.037816    26.873882     0.000000 
  16.235000    26.292166     0.038034    26.842984     0.000000 
  16.240000    26.074198     0.038352    26.812994     0.000000 
  16.245000    25.990201     0.038476    26.783887     0.000000 
  16.250000    26.782459     0.037338    26.755636     0.000000 
  16.255000    25.473961     0.039256    26.728218     0.000000 
  16.260000    26.236346     0.038115    26.701612     0.000000 
  16.265000    26.239273     0.038111    26.675796     0.000000 
  16.270000    26.956885     0.037096    26.650752     0.000000 
  16.275000    25.994487     0.038470    26.626461     0.000000 
  16.280000    25.894307     0.038619    26.602908     0.000000 
  16.285000    26.106486     0.038305    26.580076     0.000000 
  16.290000    26.398325     0.037881    26.557953     0.000000 
  16.295000    25.739539     0.038851    26.536525     0.000000 
  16.300000    26.076934     0.038348    26.515779     0.000000 
  16.305000    26.730633     0.037410    26.495706     0.000000 
  16.310000    25.470135     0.039262    26.476296     0.000000 
  16.315000    26.413820     0.037859    26.457540     0.000000 
  16.320000    25.271048     0.039571    26.439430     0.000000 
  16.325000    26.713805     0.037434    26.421959     0.000000 
  16.330000    25.514040     0.039194    26.405121     0.000000 
  16.335000    25.098712     0.039843    26.388912     0.000000 
  16.340000    25.490220     0.039231    26.373327     0.000000 
  16.345000    25.740506     0.038849    26.358363     0.000000 
  16.350000    25.956238     0.038526    26.344018     0.000000 
  16.355000    25.621677     0.039029    26.330290     0.000000 
  16.360000    25.939841     0.038551    26.317178     0.000000 
  16.365000    25.435165     0.039316    26.304684     0.000000 
  16.370000    25.511592     0.039198    26.292807     0.000000 
  16.375000    25.943825     0.038545    26.281550     0.000000 
  16.380000    25.657827     0.038974    26.270915     0.000000 
  16.385000    24.913682     0.040139    26.260907     0.000000 
  16.390000    26.031625     0.038415    26.251530     0.000000 
  16.395000    26.142188     0.038252    26.242789     0.000000 
  16.400000    25.351428     0.039446    26.234691     0.000000 
  16.405000    24.904861     0.040153    26.227244     0.000000 
  16.410000    25.734683     0.038858    26.220454     0.000000 
  16.415000    25.565397     0.039115    26.214332     0.000000 
  16.420000    24.906933     0.040149    26.208888     0.000000 
  16.425000    24.544784     0.040742    26.204134     0.000000 
  16.430000    25.897486     0.038614    26.200081     0.000000 
  16.435000    25.285533     0.039548    26.196743     0.000000 
  16.440000    25.712023     0.038892    26.194135     0.000000 
  16.445000    25.956612     0.038526    26.192273     0.000000 
  16.450000    25.316566     0.039500    26.191174     0.000000 
  16.455000    25.012025     0.039981    26.190856     0.000000 
  16.460000    25.599396     0.039063    26.191340     0.000000 
  16.465000    24.904217     0.040154    26.192646     0.000000 
  16.470000    24.979526     0.040033    26.194797     0.000000 
  16.475000    26.285507     0.038044    26.197818     0.000000 
  16.480000    25.953222     0.038531    26.201735     0.000000 
  16.485000    25.820475     0.038729    26.206575     0.000000 
  16.490000    25.375617     0.039408    26.212369     0.000000 
  16.495000    25.420302     0.039339    26.219148     0.000000 
  16.500000    25.339038     0.039465    26.226945     0.000000 
  16.505000    25.996799     0.038466    26.235798     0.000000 
  16.510000    25.397403     0.039374    26.245743     0.000000 
  16.515000    25.531976     0.039167    26.256823     0.000000 
  16.520000    26.080160     0.038343    26.269080     0.000000 
  16.525000    24.821724     0.040287    26.282561     0.000000 
  16.530000    25.457108     0.039282    26.297316     0.000000 
  16.535000    24.532196     0.040763    26.313397     0.000000 
  16.540000    25.396755     0.039375    26.330860     0.000000 
  16.545000    25.954576     0.038529    26.349766     0.000000 
  16.550000    25.694359     0.038919    26.370177     0.000000 
  16.555000    25.672280     0.038953    26.392163     0.000000 
  16.560000    25.919217     0.038581    26.415797     0.000000 
  16.565000    24.957134     0.040069    26.441155     0.000000 
  16.570000    25.610479     0.039047    26.468321     0.000000 
  16.575000    25.264978     0.039580    26.497384     0.000000 
  16.580000    25.991804     0.038474    26.528438     0.000000 
  16.585000    25.666411     0.038961    26.561587     0.000000 
  16.590000    25.190306     0.039698    26.596938     0.000000 
  16.595000    25.373556     0.039411    26.634608     0.000000 
  16.600000    26.061895     0.038370    26.674723     0.000000 
  16.605000    25.279604     0.039558    26.717418     0.000000 
  16.610000    25.098733     0.039843    26.762837     0.000000 
  16.615000    24.571987     0.040697    26.811136     0.000000 
  16.620000    25.860920     0.038668    26.862483     0.000000 
  16.625000    25.973975     0.038500    26.917058     0.000000 
  16.630000    25.965941     0.038512    26.975056     0.000000 
  16.635000    25.944324     0.038544    27.036687     0.000000 
  16.640000    26.372571     0.037918    27.102180     0.000000 
  16.645000    25.579642     0.039094    27.171780     0.000000 
  16.650000    25.809953     0.038745    27.245754     0.000000 
  16.655000    25.737560     0.038854    27.324391     0.000000 
  16.660000    25.814737     0.038738    27.408007     0.000000 
  16.665000    26.070822     0.038357    27.496943     0.000000 
  16.670000    25.865121     0.038662    27.591571     0.000000 
  16.675000    26.175545     0.038204    27.692299     0.000000 
  16.680000    26.468629     0.037781    27.799569     0.000000 
  16.685000    25.898654     0.038612    27.913868     0.000000 
  16.690000    25.427641     0.039327    28.035727     0.000000 
  16.695000    26.343272     0.037960    28.165731     0.000000 
  16.700000    26.160099     0.038226    28.304520     0.000000 
  16.705000    26.834463     0.037266    28.452803     0.000000 
  16.710000    26.364974     0.037929    28.611359     0.000000 
  16.715000    26.521372     0.037705    28.781050     0.000000 
  16.720000    26.892660     0.037185    28.962831     0.000000 
  16.725000    26.657473     0.037513    29.157761     0.000000 
  16.730000    26.924444     0.037141    29.367021     0.000000 
  16.735000    26.814448     0.037293    29.591923     0.000000 
  16.740000    27.004123     0.037031    29.833936     0.000000 
  16.745000    27.972421     0.035749    30.094705     0.000000 
  16.750000    26.922672     0.037143    30.376078     0.000000 
  16.755000    27.525053     0.036331    30.680132     0.000000 
  16.760000    27.857449     0.035897    31.009217     0.000000 
  16.765000    28.441759     0.035160    31.365992     0.000000 
  16.770000    28.101069     0.035586    31.753476     0.000000 
  16.775000    28.057011     0.035642    32.175111     0.000000 
  16.780000    28.552625     0.035023    32.634832     0.000000 
  16.785000    29.568840     0.033819    33.137153     0.000000 
  16.790000    29.826404     0.033527    33.687273     0.000000 
  16.795000    31.448846     0.031798    34.291202     0.000000 
  16.800000    31.207680     0.032043    34.955917     0.000000 
  16.805000    31.015466     0.032242    35.689554     0.000000 
  16.810000    32.373007     0.030890    36.501641     0.000000 
  16.815000    33.670500     0.029700    37.403392     0.000000 
  16.820000    33.668940     0.029701    38.408075     0.000000 
  16.825000    35.153283     0.028447    39.531474     0.000000 
  16.830000    36.764742     0.027200    40.792487     0.000000 
  16.835000    38.497246     0.025976    42.213915     0.000000 
  16.840000    39.745329     0.025160    43.823572     0.000000 
  16.845000    41.223757     0.024258    45.655968     0.000000 
  16.850000    45.013112     0.022216    47.755184     0.000000 
  16.855000    48.671013     0.020546    50.180256     0.000000 
  16.860000    51.938817     0.019253    53.015867     0.000000 
  16.865000    56.499522     0.017699    56.393626     0.000000 
  16.870000    64.630905     0.015472    60.532985     0.000000 
  16.875000    71.028936     0.014079    65.814987     0.000000 
  16.880000    80.992250     0.012347    72.904094     0.000000 
  16.885000    96.532341     0.010359    82.928027     0.000000 
  16.890000   112.335796     0.008902    97.705947     0.000000 
  16.895000   141.474999     0.007068   119.976071     0.000000 
  16.900000   180.951052     0.005526   153.518677     0.000000 
  16.905000   228.464847     0.004377   203.019788     0.000000 
  16.910000   310.649253     0.003219   273.512283     0.000000 
  16.915000   399.289280     0.002504   369.304537     0.000000 
  16.920000   515.284474     0.001941   492.469039     0.000000 
  16.925000   695.926720     0.001437   641.149427     0.000000 
  16.930000   830.849414     0.001204   808.014974     0.000000 
  16.935000  1004.027000     0.000996   979.065571     0.000000 
  16.940000  1178.485820     0.000849  1133.028743     0.000000 
  16.945000  1268.511540     0.000788  1242.872056     0.000000 
  16.950000  1326.832450     0.000754  1283.073530     0.000000 
  16.955000  1257.857310     0.000795  1242.665532     0.000000 
  16.960000  1178.332890     0.000849  1132.657155     0.000000 
  16.965000   969.193318     0.001032   978.589662     0.000000 
  16.970000   779.845592     0.001282   807.491751     0.000000 
  16.975000   637.888245     0.001568   640.621482     0.000000 
  16.980000   451.717107     0.002214   491.963052     0.000000 
  16.985000   353.716947     0.002827   368.833082     0.000000 
  16.990000   273.796102     0.003652   273.076722     0.000000 
  16.995000   202.141260     0.004947   202.613771     0.000000 
  17.000000   165.098513     0.006057   153.131751     0.000000 
  17.005000   133.210161     0.007507   119.596758     0.000000 
  17.010000   106.969537     0.009348    97.323838     0.000000 
  17.015000    93.944763     0.010645    82.534818     0.000000 
  17.020000    78.043184     0.012813    72.493791     0.000000 
  17.025000    67.829653     0.014743    65.383594     0.000000 
  17.030000    63.459070     0.015758    60.078003     0.000000 
  17.035000    55.435916     0.018039    55.913568     0.000000 
  17.040000    50.628457     0.019752    52.509863     0.000000 
  17.045000    47.696529     0.020966    49.647794     0.000000 
  17.050000    42.550430     0.023502    47.204285     0.000000 
  17.055000    42.120734     0.023741    45.078146     0.000000 
  17.060000    39.479504     0.025330    43.218682     0.000000 
  17.065000    36.774148     0.027193    41.581835     0.000000 
  17.070000    36.628752     0.027301    40.133118     0.000000 
  17.075000    34.824089     0.028716    38.844734     0.000000 
  17.080000    33.116698     0.030196    37.693890     0.000000 
  17.085000    32.895260     0.030400    36.661700     0.000000 
  17.090000    31.250032     0.032000    35.732385     0.000000 
  17.095000    30.429709     0.032863    34.892683     0.000000 
  17.100000    29.937429     0.033403    34.131384     0.000000 
  17.105000    29.628926     0.033751    33.438963     0.000000 
  17.110000    29.285265     0.034147    32.807287     0.000000 
  17.115000    28.191114     0.035472    32.229382     0.000000 
  17.120000    28.755929     0.034775    31.699238     0.000000 
  17.125000    27.758222     0.036025    31.075659     0.000000 
  17.130000    27.590645     0.036244    30.627122     0.000000 
  17.135000    26.731768     0.037409    30.212690     0.000000 
  17.140000    27.091316     0.036912    29.828922     0.000000 
  17.145000    26.662196     0.037506    29.472798     0.000000 
  17.150000    26.287569     0.038041    29.141660     0.000000 
  17.155000    26.387202     0.037897    28.833160     0.000000 
  17.160000    26.213064     0.038149    28.545217     0.000000 
  17.165000    26.175616     0.038203    28.275985     0.000000 
  17.170000    26.130849     0.038269    28.023818     0.000000 
  17.175000    25.321047     0.039493    27.787248     0.000000 
  17.180000    24.791434     0.040337    27.564959     0.000000 
  17.185000    25.929177     0.038567    27.355774     0.000000 
  17.190000    24.738356     0.040423    27.158630     0.000000 
  17.195000    25.118328     0.039812    26.972572     0.000000 
  17.200000    24.650141     0.040568    26.796739     0.000000 
  17.205000    24.811385     0.040304    26.630347     0.000000 
  17.210000    25.056835     0.039909    26.472691     0.000000 
  17.215000    24.192829     0.041335    26.323128     0.000000 
  17.220000    24.681751     0.040516    26.181071     0.000000 
  17.225000    25.288220     0.039544    26.045989     0.000000 
  17.230000    24.529764     0.040767    25.917395     0.000000 
  17.235000    23.948643     0.041756    25.794843     0.000000 
  17.240000    24.029145     0.041616    25.677927     0.000000 
  17.245000    23.935678     0.041779    25.566272     0.000000 
  17.250000    25.411228     0.039353    25.459536     0.000000 
  17.255000    24.118306     0.041462    25.357402     0.000000 
  17.260000    23.888599     0.041861    25.259580     0.000000 
  17.265000    24.727664     0.040441    25.165801     0.000000 
  17.270000    24.703927     0.040479    25.075819     0.000000 
  17.275000    23.929352     0.041790    24.989403     0.000000 
  17.280000    24.507747     0.040803    24.906342     0.000000 
  17.285000    23.611932     0.042351    24.826440     0.000000 
  17.290000    23.806852     0.042005    24.749514     0.000000 
  17.295000    24.045250     0.041588    24.675395     0.000000 
  17.300000    23.748435     0.042108    24.603926     0.000000 
  17.305000    23.651747     0.042280    24.534960     0.000000 
  17.310000    22.548235     0.044349    24.468360     0.000000 
  17.315000    22.960963     0.043552    24.404000     0.000000 
  17.320000    24.234071     0.041264    24.341760     0.000000 
  17.325000    23.760922     0.042086    24.281530     0.000000 
  17.330000    23.082139     0.043324    24.223205     0.000000 
  17.335000    23.363294     0.042802    24.166689     0.000000 
  17.340000    24.110669     0.041475    24.111891     0.000000 
  17.345000    23.452153     0.042640    24.058724     0.000000 
  17.350000    23.817225     0.041986    24.007110     0.000000 
  17.355000    23.625771     0.042327    23.956972     0.000000 
  17.360000    23.127454     0.043239    23.908241     0.000000 
  17.365000    23.365151     0.042799    23.860849     0.000000 
  17.370000    22.468600     0.044507    23.814734     0.000000 
  17.375000    22.303547     0.044836    23.769837     0.000000 
  17.380000    23.426805     0.042686    23.726103     0.000000 
  17.385000    23.796521     0.042023    23.683479     0.000000 
  17.390000    23.519139     0.042519    23.641915     0.000000 
  17.395000    23.360155     0.042808    23.601366     0.000000 
  17.400000    23.428716     0.042683    23.561786     0.000000 
  17.405000    23.078576     0.043330    23.523135     0.000000 
  17.410000    23.552672     0.042458    23.485372     0.000000 
  17.415000    22.726147     0.044002    23.448460     0.000000 
  17.420000    22.852643     0.043759    23.412364     0.000000 
  17.425000    23.143122     0.043209    23.377050     0.000000 
  17.430000    23.046875     0.043390    23.342486     0.000000 
  17.435000    22.779656     0.043899    23.308643     0.000000 
  17.440000    23.014193     0.043451    23.275491     0.000000 
  17.445000    23.489122     0.042573    23.243003     0.000000 
  17.450000    23.332560     0.042859    23.211153     0.000000 
  17.455000    23.019718     0.043441    23.179917     0.000000 
  17.460000    22.853220     0.043758    23.149271     0.000000 
  17.465000    23.235178     0.043038    23.119193     0.000000 
  17.470000    23.024144     0.043433    23.089662     0.000000 
  17.475000    23.112602     0.043266    23.060657     0.000000 
  17.480000    23.172651     0.043154    23.032159     0.000000 
  17.485000    22.268308     0.044907    23.004150     0.000000 
  17.490000    23.248353     0.043014    22.976612     0.000000 
  17.495000    22.584608     0.044278    22.949528     0.000000 
  17.500000    22.803886     0.043852    22.922883     0.000000 
  17.505000    22.545422     0.044355    22.896661     0.000000 
  17.510000    22.665953     0.044119    22.870848     0.000000 
  17.515000    23.196474     0.043110    22.845429     0.000000 
  17.520000    22.495290     0.044454    22.820391     0.000000 
  17.525000    24.084789     0.041520    22.795722     0.000000 
  17.530000    22.555183     0.044336    22.771409     0.000000 
  17.535000    21.971844     0.045513    22.747441     0.000000 
  17.540000    22.540718     0.044364    22.723806     0.000000 
  17.545000    22.212065     0.045021    22.700494     0.000000 
  17.550000    22.469229     0.044505    22.677494     0.000000 
  17.555000    23.361487     0.042805    22.654797     0.000000 
  17.560000    23.030339     0.043421    22.632393     0.000000 
  17.565000    23.236549     0.043036    22.610273     0.000000 
  17.570000    22.506184     0.044432    22.588428     0.000000 
  17.575000    22.735884     0.043983    22.566851     0.000000 
  17.580000    23.261909     0.042989    22.545532     0.000000 
  17.585000    22.722411     0.044009    22.524464     0.000000 
  17.590000    22.789146     0.043881    22.503640     0.000000 
  17.595000    22.756603     0.043943    22.483053     0.000000 
  17.600000    22.370556     0.044702    22.462696     0.000000 
  17.605000    22.261697     0.044920    22.442563     0.000000 
  17.610000    22.417377     0.044608    22.422646     0.000000 
  17.615000    22.160872     0.045125    22.402940     0.000000 
  17.620000    22.438361     0.044567    22.383440     0.000000 
  17.625000    22.173293     0.045099    22.364138     0.000000 
  17.630000    22.972286     0.043531    22.345031     0.000000 
  17.635000    22.662533     0.044126    22.326113     0.000000 
  17.640000    22.746170     0.043963    22.307378     0.000000 
  17.645000    22.439970     0.044563    22.288823     0.000000 
  17.650000    22.172959     0.045100    22.270442     0.000000 
  17.655000    22.692027     0.044068    22.252230     0.000000 
  17.660000    22.017866     0.045418    22.234184     0.000000 
  17.665000    22.966841     0.043541    22.216300     0.000000 
  17.670000    22.694879     0.044063    22.198572     0.000000 
  17.675000    21.982340     0.045491    22.180998     0.000000 
  17.680000    22.633332     0.044183    22.163574     0.000000 
  17.685000    22.332138     0.044779    22.146296     0.000000 
  17.690000    22.685527     0.044081    22.129160     0.000000 
  17.695000    22.876550     0.043713    22.112164     0.000000 
  17.700000    22.623474     0.044202    22.095303     0.000000 
  17.705000    22.531014     0.044383    22.078576     0.000000 
  17.710000    22.130085     0.045187    22.061978     0.000000 
  17.715000    22.942637     0.043587    22.045507     0.000000 
  17.720000    22.068713     0.045313    22.029161     0.000000 
  17.725000    22.871379     0.043723    22.012935     0.000000 
  17.730000    22.474831     0.044494    21.996829     0.000000 
  17.735000    21.955022     0.045548    21.980839     0.000000 
  17.740000    22.053906     0.045343    21.964962     0.000000 
  17.745000    22.357778     0.044727    21.949198     0.000000 
  17.750000    22.231436     0.044981    21.933542     0.000000 
  17.755000    21.905790     0.045650    21.917993     0.000000 
  17.760000    22.525915     0.044393    21.902550     0.000000 
  17.765000    22.605539     0.044237    21.887209     0.000000 
  17.770000    22.060680     0.045330    21.871969     0.000000 
  17.775000    22.496913     0.044451    21.856828     0.000000 
  17.780000    21.687018     0.046111    21.841784     0.000000 
  17.785000    22.030249     0.045392    21.826836     0.000000 
  17.790000    22.507627     0.044429    21.855204     0.000000 
  17.795000    22.469700     0.044504    21.840722     0.000000 
  17.800000    22.498714     0.044447    21.826333     0.000000 
  17.805000    22.194108     0.045057    21.812036     0.000000 
  17.810000    22.038410     0.045375    21.797830     0.000000 
  17.815000    22.081529     0.045287    21.783712     0.000000 
  17.820000    22.301491     0.044840    21.769682     0.000000 
  17.825000    21.772750     0.045929    21.755739     0.000000 
  17.830000    22.053317     0.045345    21.741880     0.000000 
  17.835000    21.590715     0.046316    21.728106     0.000000 
  17.840000    22.356584     0.044730    21.714415     0.000000 
  17.845000    22.086037     0.045277    21.700806     0.000000 
  17.850000    22.558024     0.044330    21.687278     0.000000 
  17.855000    21.866216     0.045733    21.673829     0.000000 
  17.860000    21.814032     0.045842    21.660460     0.000000 
  17.865000    21.236325     0.047089    21.647169     0.000000 
  17.870000    22.557236     0.044332    21.633956     0.000000 
  17.875000    21.503463     0.046504    21.620819     0.000000 
  17.880000    21.759535     0.045957    21.607758     0.000000 
  17.885000    21.646848     0.046196    21.594773     0.000000 
  17.890000    21.722654     0.046035    21.581862     0.000000 
  17.895000    22.197548     0.045050    21.569025     0.000000 
  17.900000    21.675570     0.046135    21.556261     0.000000 
  17.905000    20.832142     0.048003    21.543571     0.000000 
  17.910000    21.808328     0.045854    21.530953     0.000000 
  17.915000    21.991741     0.045472    21.518407     0.000000 
  17.920000    21.771549     0.045932    21.505934     0.000000 
  17.925000    21.383415     0.046765    21.493531     0.000000 
  17.930000    22.001298     0.045452    21.481200     0.000000 
  17.935000    22.194467     0.045056    21.468940     0.000000 
  17.940000    21.701530     0.046080    21.456750     0.000000 
  17.945000    21.802587     0.045866    21.444631     0.000000 
  17.950000    21.275627     0.047002    21.432583     0.000000 
  17.955000    22.219499     0.045006    21.420605     0.000000 
  17.960000    22.469702     0.044504    21.408697     0.000000 
  17.965000    21.255478     0.047047    21.396861     0.000000 
  17.970000    21.669991     0.046147    21.385094     0.000000 
  17.975000    21.688902     0.046107    21.373399     0.000000 
  17.980000    21.781935     0.045910    21.361774     0.000000 
  17.985000    21.939212     0.045580    21.350221     0.000000 
  17.990000    22.074575     0.045301    21.338739     0.000000 
  17.995000    21.569326     0.046362    21.327329     0.000000 
  18.000000    21.887499     0.045688    21.315992     0.000000 
  18.005000    21.154003     0.047272    21.304727     0.000000 
  18.010000    21.282458     0.046987    21.293535     0.000000 
  18.015000    21.651167     0.046187    21.282418     0.000000 
  18.020000    22.098619     0.045252    21.271375     0.000000 
  18.025000    22.053809     0.045344    21.260407     0.000000 
  18.030000    21.751310     0.045974    21.249516     0.000000 
  18.035000    21.839378     0.045789    21.238702     0.000000 
  18.040000    21.854297     0.045758    21.227965     0.000000 
  18.045000    21.234364     0.047093    21.217308     0.000000 
  18.050000    22.356957     0.044729    21.206731     0.000000 
  18.055000    22.457393     0.044529    21.196236     0.000000 
  18.060000    22.055025     0.045341    21.185823     0.000000 
  18.065000    21.321530     0.046901    21.175494     0.000000 
  18.070000    21.861230     0.045743    21.165251     0.000000 
  18.075000    22.299156     0.044845    21.155095     0.000000 
  18.080000    21.270300     0.047014    21.145029     0.000000 
  18.085000    21.540603     0.046424    21.135053     0.000000 
  18.090000    20.970216     0.047687    21.125170     0.000000 
  18.095000    20.971781     0.047683    21.115382     0.000000 
  18.100000    20.986366     0.047650    21.105691     0.000000 
  18.105000    21.957321     0.045543    21.096100     0.000000 
  18.110000    22.160713     0.045125    21.086611     0.000000 
  18.115000    21.761462     0.045953    21.077228     0.000000 
  18.120000    22.231015     0.044982    21.067952     0.000000 
  18.125000    21.377720     0.046778    21.058787     0.000000 
  18.130000    21.359897     0.046817    21.049736     0.000000 
  18.135000    20.592118     0.048562    21.040804     0.000000 
  18.140000    20.393793     0.049035    21.031993     0.000000 
  18.145000    21.205730     0.047157    21.023308     0.000000 
  18.150000    20.801543     0.048073    21.014752     0.000000 
  18.155000    19.998458     0.050004    21.006332     0.000000 
  18.160000    20.949870     0.047733    20.998050     0.000000 
  18.165000    20.836954     0.047992    20.989914     0.000000 
  18.170000    20.819046     0.048033    20.981928     0.000000 
  18.175000    21.081170     0.047436    20.974098     0.000000 
  18.180000    20.527961     0.048714    20.966430     0.000000 
  18.185000    20.850071     0.047961    20.958932     0.000000 
  18.190000    21.493940     0.046525    20.951611     0.000000 
  18.195000    21.540784     0.046424    20.944474     0.000000 
  18.200000    20.631217     0.048470    20.937530     0.000000 
  18.205000    21.037963     0.047533    20.930787     0.000000 
  18.210000    20.799214     0.048079    20.924257     0.000000 
  18.215000    21.399261     0.046731    20.917947     0.000000 
  18.220000    21.138817     0.047306    20.911871     0.000000 
  18.225000    22.377998     0.044687    20.906040     0.000000 
  18.230000    21.046813     0.047513    20.900466     0.000000 
  18.235000    21.719976     0.046041    20.895164     0.000000 
  18.240000    21.311702     0.046923    20.890149     0.000000 
  18.245000    21.251802     0.047055    20.885436     0.000000 
  18.250000    20.766972     0.048153    20.881043     0.000000 
  18.255000    21.266997     0.047021    20.876990     0.000000 
  18.260000    21.040604     0.047527    20.873296     0.000000 
  18.265000    21.278999     0.046995    20.869984     0.000000 
  18.270000    21.349508     0.046839    20.867079     0.000000 
  18.275000    20.552965     0.048655    20.864605     0.000000 
  18.280000    20.830325     0.048007    20.862593     0.000000 
  18.285000    21.437551     0.046647    20.861074     0.000000 
  18.290000    21.408134     0.046711    20.860080     0.000000 
  18.295000    20.721462     0.048259    20.859651     0.000000 
  18.300000    21.300328     0.046948    20.859826     0.000000 
  18.305000    21.431676     0.046660    20.860652     0.000000 
  18.310000    20.653154     0.048419    20.862177     0.000000 
  18.315000    21.168859     0.047239    20.864455     0.000000 
  18.320000    20.988669     0.047645    20.867547     0.000000 
  18.325000    20.942382     0.047750    20.871520     0.000000 
  18.330000    21.559018     0.046384    20.876447     0.000000 
  18.335000    20.767613     0.048152    20.882410     0.000000 
  18.340000    20.737126     0.048223    20.889499     0.000000 
  18.345000    21.406946     0.046714    20.897817     0.000000 
  18.350000    21.536062     0.046434    20.907476     0.000000 
  18.355000    21.287956     0.046975    20.918604     0.000000 
  18.360000    20.888373     0.047874    20.931345     0.000000 
  18.365000    21.344978     0.046849    20.945857     0.000000 
  18.370000    20.501075     0.048778    20.962324     0.000000 
  18.375000    21.547870     0.046408    20.980952     0.000000 
  18.380000    21.356908     0.046823    20.878013     0.000000 
  18.385000    21.163196     0.047252    20.902558     0.000000 
  18.390000    20.849994     0.047962    20.930061     0.000000 
  18.395000    21.452394     0.046615    20.960873     0.000000 
  18.400000    20.866569     0.047924    20.995398     0.000000 
  18.405000    20.330719     0.049187    21.034103     0.000000 
  18.410000    20.905254     0.047835    21.077533     0.000000 
  18.415000    21.020737     0.047572    21.126321     0.000000 
  18.420000    20.899644     0.047848    21.181211     0.000000 
  18.425000    21.219633     0.047126    21.243079     0.000000 
  18.430000    21.449037     0.046622    21.312964     0.000000 
  18.435000    20.805565     0.048064    21.392101     0.000000 
  18.440000    21.577154     0.046345    21.481976     0.000000 
  18.445000    22.227774     0.044989    21.584388     0.000000 
  18.450000    22.159603     0.045127    21.701551     0.000000 
  18.455000    22.506134     0.044432    21.836258     0.000000 
  18.460000    21.924614     0.045611    21.992175     0.000000 
  18.465000    22.487536     0.044469    22.174398     0.000000 
  18.470000    22.892281     0.043683    22.390546     0.000000 
  18.475000    24.243104     0.041249    22.652812     0.000000 
  18.480000    23.812533     0.041995    22.981641     0.000000 
  18.485000    24.293051     0.041164    23.411837     0.000000 
  18.490000    26.261068     0.038079    24.001748     0.000000 
  18.495000    25.653183     0.038982    24.845410     0.000000 
  18.500000    27.850482     0.035906    26.085830     0.000000 
  18.505000    29.236554     0.034204    27.924963     0.000000 
  18.510000    31.951483     0.031297    30.623080     0.000000 
  18.515000    36.035874     0.027750    34.478682     0.000000 
  18.520000    40.006652     0.024996    39.781897     0.000000 
  18.525000    46.222980     0.021634    46.740566     0.000000 
  18.530000    55.330973     0.018073    55.387423     0.000000 
  18.535000    63.135824     0.015839    65.483519     0.000000 
  18.540000    72.815320     0.013733    76.431402     0.000000 
  18.545000    86.419645     0.011571    87.207682     0.000000 
  18.550000    91.890995     0.010882    96.356258     0.000000 
  18.555000   100.172599     0.009983   102.184865     0.000000 
  18.560000   101.462741     0.009856   103.330645     0.000000 
  18.565000    99.336437     0.010067    99.484557     0.000000 
  18.570000    90.195390     0.011087    91.597907     0.000000 
  18.575000    82.772123     0.012081    81.318197     0.000000 
  18.580000    73.094776     0.013681    70.264170     0.000000 
  18.585000    59.704029     0.016749    59.663225     0.000000 
  18.590000    51.893471     0.019270    50.296762     0.000000 
  18.595000    42.775026     0.023378    42.553851     0.000000 
  18.600000    37.438551     0.026710    36.511408     0.000000 
  18.605000    34.374620     0.029091    32.027312     0.000000 
  18.610000    31.239356     0.032011    28.836865     0.000000 
  18.615000    27.036474     0.036987    26.636956     0.000000 
  18.620000    27.278707     0.036659    25.145543     0.000000 
  18.625000    25.730245     0.038865    24.133124     0.000000 
  18.630000    25.096188     0.039847    23.430973     0.000000 
  18.635000    23.618225     0.042340    22.924780     0.000000 
  18.640000    22.977853     0.043520    22.542009     0.000000 
  18.645000    22.954669     0.043564    22.238812     0.000000 
  18.650000    22.793626     0.043872    21.989379     0.000000 
  18.655000    22.120238     0.045207    21.778498     0.000000 
  18.660000    22.306431     0.044830    21.596899     0.000000 
  18.665000    21.420625     0.046684    21.438570     0.000000 
  18.670000    21.562513     0.046377    21.299318     0.000000 
  18.675000    21.633392     0.046225    21.176020     0.000000 
  18.680000    21.418838     0.046688    21.066237     0.000000 
  18.685000    21.542882     0.046419    20.968003     0.000000 
  18.690000    21.221737     0.047121    20.879709     0.000000 
  18.695000    20.577585     0.048597    20.800017     0.000000 
  18.700000    20.277811     0.049315    20.727809     0.000000 
  18.705000    20.589798     0.048568    20.662146     0.000000 
  18.710000    21.031475     0.047548    20.602232     0.000000 
  18.715000    20.307129     0.049244    20.547389     0.000000 
  18.720000    20.430972     0.048945    20.497040     0.000000 
  18.725000    21.075796     0.047448    20.450688     0.000000 
  18.730000    20.306870     0.049244    20.407907     0.000000 
  18.735000    20.331517     0.049185    20.368327     0.000000 
  18.740000    20.538628     0.048689    20.331627     0.000000 
  18.745000    19.909897     0.050226    20.297528     0.000000 
  18.750000    21.021563     0.047570    20.265787     0.000000 
  18.755000    20.310336     0.049236    20.236191     0.000000 
  18.760000    20.263399     0.049350    20.208551     0.000000 
  18.765000    20.885453     0.047880    20.182702     0.000000 
  18.770000    20.116493     0.049710    20.158500     0.000000 
  18.775000    19.992325     0.050019    20.135816     0.000000 
  18.780000    20.650644     0.048425    20.114535     0.000000 
  18.785000    20.136146     0.049662    20.094557     0.000000 
  18.790000    20.087332     0.049783    20.075793     0.000000 
  18.795000    20.783754     0.048115    20.058162     0.000000 
  18.800000    20.140395     0.049651    20.041594     0.000000 
  18.805000    20.182590     0.049548    20.026027     0.000000 
  18.810000    20.313115     0.049229    20.011404     0.000000 
  18.815000    20.149024     0.049630    19.997675     0.000000 
  18.820000    20.510661     0.048755    19.984798     0.000000 
  18.825000    20.525966     0.048719    19.972733     0.000000 
  18.830000    20.558311     0.048642    19.961445     0.000000 
  18.835000    20.415982     0.048981    19.950905     0.000000 
  18.840000    19.359857     0.051653    19.941087     0.000000 
  18.845000    19.916353     0.050210    19.931967     0.000000 
  18.850000    20.575236     0.048602    19.923527     0.000000 
  18.855000    20.303753     0.049252    19.915749     0.000000 
  18.860000    20.681506     0.048352    19.908619     0.000000 
  18.865000    19.937074     0.050158    19.902128     0.000000 
  18.870000    20.487668     0.048810    19.896264     0.000000 
  18.875000    19.914201     0.050215    19.891023     0.000000 
  18.880000    19.982787     0.050043    19.886400     0.000000 
  18.885000    19.827379     0.050435    19.882393     0.000000 
  18.890000    20.571371     0.048611    19.879002     0.000000 
  18.895000    20.610174     0.048520    19.876228     0.000000 
  18.900000    19.553951     0.051141    19.874076     0.000000 
  18.905000    19.929102     0.050178    19.872552     0.000000 
  18.910000    20.245150     0.049395    19.871662     0.000000 
  18.915000    20.983444     0.047657    19.871418     0.000000 
  18.920000    20.232963     0.049424    19.871830     0.000000 
  18.925000    19.967824     0.050081    19.872913     0.000000 
  18.930000    20.078511     0.049804    19.874681     0.000000 
  18.935000    19.725538     0.050696    19.877153     0.000000 
  18.940000    19.910923     0.050224    19.880348     0.000000 
  18.945000    19.630261     0.050942    19.884289     0.000000 
  18.950000    19.496208     0.051292    19.897035     0.000000 
  18.955000    20.197168     0.049512    19.902594     0.000000 
  18.960000    20.381290     0.049065    19.908979     0.000000 
  18.965000    19.793773     0.050521    19.916223     0.000000 
  18.970000    20.317978     0.049217    19.924361     0.000000 
  18.975000    19.509692     0.051257    19.933431     0.000000 
  18.980000    20.570726     0.048613    19.943474     0.000000 
  18.985000    19.854887     0.050365    19.954536     0.000000 
  18.990000    20.114626     0.049715    19.966665     0.000000 
  18.995000    20.032570     0.049919    19.979914     0.000000 
  19.000000    20.288370     0.049289    19.994339     0.000000 
  19.005000    19.978753     0.050053    20.010003     0.000000 
  19.010000    19.924817     0.050189    20.026972     0.000000 
  19.015000    19.762182     0.050602    20.045320     0.000000 
  19.020000    20.299373     0.049263    20.065123     0.000000 
  19.025000    20.573479     0.048606    20.086468     0.000000 
  19.030000    19.035470     0.052534    20.109447     0.000000 
  19.035000    18.779573     0.053249    20.134161     0.000000 
  19.040000    19.661039     0.050862    20.160717     0.000000 
  19.045000    20.834016     0.047998    20.189235     0.000000 
  19.050000    20.081028     0.049798    20.219843     0.000000 
  19.055000    20.613044     0.048513    20.252683     0.000000 
  19.060000    20.496417     0.048789    20.287907     0.000000 
  19.065000    19.971713     0.050071    20.325682     0.000000 
  19.070000    20.085043     0.049788    20.366192     0.000000 
  19.075000    20.917766     0.047806    20.409638     0.000000 
  19.080000    19.825925     0.050439    20.456239     0.000000 
  19.085000    20.097469     0.049758    20.506237     0.000000 
  19.090000    20.176292     0.049563    20.559898     0.000000 
  19.095000    19.866964     0.050335    20.617514     0.000000 
  19.100000    20.642689     0.048443    20.679410     0.000000 
  19.105000    20.832600     0.048002    20.745943     0.000000 
  19.110000    19.762836     0.050600    20.817510     0.000000 
  19.115000    20.050981     0.049873    20.894552     0.000000 
  19.120000    21.279086     0.046994    20.977557     0.000000 
  19.125000    20.519363     0.048734    21.067074     0.000000 
  19.130000    20.671754     0.048375    21.163713     0.000000 
  19.135000    20.073077     0.049818    21.268159     0.000000 
  19.140000    20.739385     0.048217    21.381182     0.000000 
  19.145000    20.971551     0.047684    21.503648     0.000000 
  19.150000    20.810723     0.048052    21.636537     0.000000 
  19.155000    20.866505     0.047924    21.780958     0.000000 
  19.160000    21.427030     0.046670    21.938170     0.000000 
  19.165000    21.050822     0.047504    22.109612     0.000000 
  19.170000    20.813923     0.048045    22.296926     0.000000 
  19.175000    21.656878     0.046175    22.502000     0.000000 
  19.180000    21.824119     0.045821    22.727006     0.000000 
  19.185000    21.738441     0.046001    22.974458     0.000000 
  19.190000    21.442526     0.046636    23.247277     0.000000 
  19.195000    22.300926     0.044841    23.548867     0.000000 
  19.200000    22.546275     0.044353    23.883219     0.000000 
  19.205000    22.847482     0.043768    24.255032     0.000000 
  19.210000    23.309656     0.042901    24.669869     0.000000 
  19.215000    23.979945     0.041702    25.134356     0.000000 
  19.220000    23.643587     0.042295    25.656439     0.000000 
  19.225000    25.259522     0.039589    26.245752     0.000000 
  19.230000    25.864584     0.038663    26.914148     0.000000 
  19.235000    26.141444     0.038253    27.676583     0.000000 
  19.240000    27.443358     0.036439    28.552703     0.000000 
  19.245000    28.993643     0.034490    29.569839     0.000000 
  19.250000    30.628471     0.032649    30.768750     0.000000 
  19.255000    32.828581     0.030461    32.214323     0.000000 
  19.260000    34.173636     0.029262    34.014474     0.000000 
  19.265000    37.408958     0.026732    36.351089     0.000000 
  19.270000    41.808784     0.023918    39.525966     0.000000 
  19.275000    46.658990     0.021432    44.020757     0.000000 
  19.280000    54.621766     0.018308    50.561588     0.000000 
  19.285000    65.209301     0.015335    60.166453     0.000000 
  19.290000    74.943871     0.013343    74.140069     0.000000 
  19.295000    97.294515     0.010278    93.974027     0.000000 
  19.300000   123.547841     0.008094   121.118938     0.000000 
  19.305000   151.724098     0.006591   156.625132     0.000000 
  19.310000   207.154376     0.004827   200.691410     0.000000 
  19.315000   257.717464     0.003880   252.192193     0.000000 
  19.320000   310.582065     0.003220   308.243324     0.000000 
  19.325000   385.700777     0.002593   363.843286     0.000000 
  19.330000   418.567964     0.002389   411.768571     0.000000 
  19.335000   464.233447     0.002154   443.410732     0.000000 
  19.340000   472.309441     0.002117   451.491961     0.000000 
  19.345000   460.409747     0.002172   433.864501     0.000000 
  19.350000   421.906883     0.002370   394.935794     0.000000 
  19.355000   343.310769     0.002913   342.990889     0.000000 
  19.360000   302.357411     0.003307   286.383828     0.000000 
  19.365000   226.401297     0.004417   231.534418     0.000000 
  19.370000   174.684148     0.005725   182.596524     0.000000 
  19.375000   141.672706     0.007059   141.728270     0.000000 
  19.380000   103.729242     0.009640   109.490145     0.000000 
  19.385000    84.366517     0.011853    85.297120     0.000000 
  19.390000    69.304813     0.014429    67.891293     0.000000 
  19.395000    56.984512     0.017549    55.765982     0.000000 
  19.400000    50.446460     0.019823    47.477984     0.000000 
  19.405000    43.508675     0.022984    41.824506     0.000000 
  19.410000    38.563097     0.025932    37.901832     0.000000 
  19.415000    35.915586     0.027843    35.085032     0.000000 
  19.420000    32.984222     0.030318    32.969935     0.000000 
  19.425000    30.445719     0.032845    31.308047     0.000000 
  19.430000    29.636362     0.033742    29.951193     0.000000 
  19.435000    27.323363     0.036599    28.811431     0.000000 
  19.440000    28.180633     0.035485    27.835190     0.000000 
  19.445000    25.937501     0.038554    26.988005     0.000000 
  19.450000    23.986091     0.041691    26.246097     0.000000 
  19.455000    23.931425     0.041786    25.591936     0.000000 
  19.460000    23.507405     0.042540    25.011927     0.000000 
  19.465000    23.074046     0.043339    24.495166     0.000000 
  19.470000    23.346114     0.042834    24.032728     0.000000 
  19.475000    22.415048     0.044613    23.617217     0.000000 
  19.480000    22.269163     0.044905    23.242447     0.000000 
  19.485000    21.915819     0.045629    22.903210     0.000000 
  19.490000    21.823860     0.045821    22.595098     0.000000 
  19.495000    21.324190     0.046895    22.314361     0.000000 
  19.500000    21.279391     0.046994    22.057792     0.000000 
  19.505000    20.680333     0.048355    21.822636     0.000000 
  19.510000    20.453288     0.048892    21.606518     0.000000 
  19.515000    20.132133     0.049672    21.407381     0.000000 
  19.520000    20.243233     0.049399    21.223437     0.000000 
  19.525000    20.404488     0.049009    21.053125     0.000000 
  19.530000    19.684467     0.050801    20.895081     0.000000 
  19.535000    20.118298     0.049706    20.748102     0.000000 
  19.540000    20.459693     0.048877    20.611134     0.000000 
  19.545000    19.834369     0.050418    20.483240     0.000000 
  19.550000    19.480302     0.051334    20.363593     0.000000 
  19.555000    20.031088     0.049922    20.251457     0.000000 
  19.560000    19.640689     0.050915    20.146175     0.000000 
  19.565000    19.745108     0.050645    20.047161     0.000000 
  19.570000    19.530745     0.051201    19.953891     0.000000 
  19.575000    20.041417     0.049897    19.865893     0.000000 
  19.580000    19.323404     0.051751    19.782743     0.000000 
  19.585000    18.973132     0.052706    19.704058     0.000000 
  19.590000    19.621614     0.050964    19.629495     0.000000 
  19.595000    19.217412     0.052036    19.558739     0.000000 
  19.600000    19.174577     0.052152    19.491509     0.000000 
  19.605000    18.824563     0.053122    19.427545     0.000000 
  19.610000    19.071405     0.052435    19.366614     0.000000 
  19.615000    19.310411     0.051786    19.308501     0.000000 
  19.620000    18.901380     0.052906    19.253012     0.000000 
  19.625000    19.234614     0.051990    19.199968     0.000000 
  19.630000    19.313106     0.051778    19.149206     0.000000 
  19.635000    19.501677     0.051278    19.100575     0.000000 
  19.640000    19.122062     0.052296    19.053938     0.000000 
  19.645000    19.614846     0.050982    19.009167     0.000000 
  19.650000    18.637208     0.053656    18.966145     0.000000 
  19.655000    18.599494     0.053765    18.924766     0.000000 
  19.660000    18.673362     0.053552    18.884929     0.000000 
  19.665000    19.058788     0.052469    18.846543     0.000000 
  19.670000    19.607673     0.051000    18.809521     0.000000 
  19.675000    18.408071     0.054324    18.773786     0.000000 
  19.680000    19.114134     0.052317    18.739263     0.000000 
  19.685000    18.626605     0.053687    18.705885     0.000000 
  19.690000    18.080264     0.055309    18.673588     0.000000 
  19.695000    18.685230     0.053518    18.642313     0.000000 
  19.700000    18.365294     0.054451    18.612005     0.000000 
  19.705000    18.783036     0.053240    18.582614     0.000000 
  19.710000    18.377728     0.054414    18.554091     0.000000 
  19.715000    19.086603     0.052393    18.526391     0.000000 
  19.720000    18.573397     0.053840    18.499473     0.000000 
  19.725000    18.935990     0.052809    18.473298     0.000000 
  19.730000    18.780002     0.053248    18.447830     0.000000 
  19.735000    18.306955     0.054624    18.423032     0.000000 
  19.740000    19.326482     0.051742    18.398875     0.000000 
  19.745000    18.587610     0.053799    18.375326     0.000000 
  19.750000    18.977249     0.052695    18.352359     0.000000 
  19.755000    18.383438     0.054397    18.329946     0.000000 
  19.760000    18.420558     0.054287    18.308061     0.000000 
  19.765000    18.628949     0.053680    18.286682     0.000000 
  19.770000    18.973403     0.052705    18.265786     0.000000 
  19.775000    18.267378     0.054742    18.245353     0.000000 
  19.780000    18.798586     0.053195    18.225361     0.000000 
  19.785000    18.499059     0.054057    18.205793     0.000000 
  19.790000    18.732259     0.053384    18.186631     0.000000 
  19.795000    19.017758     0.052582    18.167858     0.000000 
  19.800000    18.498977     0.054057    18.149458     0.000000 
  19.805000    18.799615     0.053193    18.131417     0.000000 
  19.810000    18.583511     0.053811    18.113720     0.000000 
  19.815000    17.962596     0.055671    18.096354     0.000000 
  19.820000    18.786330     0.053230    18.079307     0.000000 
  19.825000    19.040216     0.052520    18.062566     0.000000 
  19.830000    18.750209     0.053333    18.046120     0.000000 
  19.835000    18.333957     0.054544    18.029958     0.000000 
  19.840000    18.800773     0.053189    18.014071     0.000000 
  19.845000    18.224767     0.054870    17.998447     0.000000 
  19.850000    18.337422     0.054533    17.983079     0.000000 
  19.855000    18.580345     0.053820    17.967957     0.000000 
  19.860000    18.612013     0.053729    17.953074     0.000000 
  19.865000    18.483396     0.054103    17.938421     0.000000 
  19.870000    17.610088     0.056786    17.923990     0.000000 
  19.875000    18.550240     0.053908    17.909776     0.000000 
  19.880000    18.065627     0.055354    17.895770     0.000000 
  19.885000    18.411965     0.054313    17.881967     0.000000 
  19.890000    18.123792     0.055176    17.868361     0.000000 
  19.895000    18.260780     0.054762    17.854946     0.000000 
  19.900000    19.041945     0.052516    17.841715     0.000000 
  19.905000    18.639825     0.053649    17.828665     0.000000 
  19.910000    18.199440     0.054947    17.815791     0.000000 
  19.915000    18.274898     0.054720    17.803087     0.000000 
  19.920000    18.665005     0.053576    17.790549     0.000000 
  19.925000    17.861856     0.055985    17.778173     0.000000 
  19.930000    17.721733     0.056428    17.765955     0.000000 
  19.935000    18.142823     0.055118    17.753891     0.000000 
  19.940000    18.333944     0.054544    17.741978     0.000000 
  19.945000    18.196054     0.054957    17.730212     0.000000 
  19.950000    18.211911     0.054909    17.718590     0.000000 
  19.955000    18.390485     0.054376    17.707110     0.000000 
  19.960000    18.434864     0.054245    17.695767     0.000000 
  19.965000    17.966814     0.055658    17.684561     0.000000 
  19.970000    17.653881     0.056645    17.673488     0.000000 
  19.975000    18.175506     0.055019    17.662546     0.000000 
  19.980000    17.797944     0.056186    17.651733     0.000000 
  19.985000    18.703407     0.053466    17.641047     0.000000 
  19.990000    18.305288     0.054629    17.630486     0.000000 
  19.995000    18.165843     0.055048    17.620049     0.000000 
  20.000000    17.711324     0.056461    17.609733     0.000000 
  20.005000    18.242578     0.054817    17.599538     0.000000 
  20.010000    18.461884     0.054166    17.589462     0.000000 
  20.015000    18.042015     0.055426    17.579505     0.000000 
  20.020000    18.355142     0.054481    17.569665     0.000000 
  20.025000    18.232376     0.054847    17.559941     0.000000 
  20.030000    18.024887     0.055479    17.550333     0.000000 
  20.035000    17.938373     0.055746    17.540840     0.000000 
  20.040000    18.145560     0.055110    17.531463     0.000000 
  20.045000    17.878579     0.055933    17.522200     0.000000 
  20.050000    18.177335     0.055014    17.513052     0.000000 
  20.055000    17.919568     0.055805    17.504018     0.000000 
  20.060000    18.380576     0.054405    17.495100     0.000000 
  20.065000    18.020832     0.055491    17.486296     0.000000 
  20.070000    18.000716     0.055553    17.469302     0.000000 
  20.075000    18.256738     0.054774    17.460786     0.000000 
  20.080000    18.500759     0.054052    17.452386     0.000000 
  20.085000    18.098054     0.055255    17.444105     0.000000 
  20.090000    18.066187     0.055352    17.435942     0.000000 
  20.095000    17.996052     0.055568    17.427900     0.000000 
  20.100000    18.021251     0.055490    17.419981     0.000000 
  20.105000    17.419945     0.057405    17.412185     0.000000 
  20.110000    17.351470     0.057632    17.404515     0.000000 
  20.115000    17.633876     0.056709    17.396973     0.000000 
  20.120000    17.939519     0.055743    17.389561     0.000000 
  20.125000    17.851258     0.056018    17.382283     0.000000 
  20.130000    18.428389     0.054264    17.375141     0.000000 
  20.135000    18.523380     0.053986    17.368139     0.000000 
  20.140000    18.445758     0.054213    17.361279     0.000000 
  20.145000    18.534752     0.053953    17.354567     0.000000 
  20.150000    17.700075     0.056497    17.348005     0.000000 
  20.155000    17.853453     0.056012    17.341598     0.000000 
  20.160000    18.077257     0.055318    17.335352     0.000000 
  20.165000    17.520034     0.057078    17.329272     0.000000 
  20.170000    17.753154     0.056328    17.323362     0.000000 
  20.175000    18.089409     0.055281    17.317630     0.000000 
  20.180000    18.370010     0.054437    17.312081     0.000000 
  20.185000    17.858058     0.055997    17.306724     0.000000 
  20.190000    17.945984     0.055723    17.301565     0.000000 
  20.195000    17.785876     0.056224    17.296613     0.000000 
  20.200000    18.306221     0.054626    17.291876     0.000000 
  20.205000    18.059196     0.055373    17.287365     0.000000 
  20.210000    17.488483     0.057180    17.283090     0.000000 
  20.215000    17.212202     0.058098    17.279062     0.000000 
  20.220000    17.958575     0.055684    17.275293     0.000000 
  20.225000    17.412880     0.057429    17.271796     0.000000 
  20.230000    17.957993     0.055686    17.268585     0.000000 
  20.235000    18.178452     0.055010    17.265675     0.000000 
  20.240000    17.408281     0.057444    17.263084     0.000000 
  20.245000    17.546737     0.056991    17.260829     0.000000 
  20.250000    17.544740     0.056997    17.258929     0.000000 
  20.255000    17.782007     0.056237    17.257406     0.000000 
  20.260000    17.864530     0.055977    17.256282     0.000000 
  20.265000    17.930040     0.055772    17.255583     0.000000 
  20.270000    18.485021     0.054098    17.255335     0.000000 
  20.275000    17.063327     0.058605    17.255568     0.000000 
  20.280000    17.561252     0.056944    17.256315     0.000000 
  20.285000    17.732543     0.056393    17.257611     0.000000 
  20.290000    18.314797     0.054601    17.259495     0.000000 
  20.295000    17.860885     0.055988    17.262009     0.000000 
  20.300000    17.942555     0.055733    17.265199     0.000000 
  20.305000    17.666428     0.056605    17.269118     0.000000 
  20.310000    18.343396     0.054516    17.273821     0.000000 
  20.315000    17.726454     0.056413    17.279370     0.000000 
  20.320000    17.843976     0.056041    17.285835     0.000000 
  20.325000    17.183171     0.058196    17.293292     0.000000 
  20.330000    17.742918     0.056361    17.301825     0.000000 
  20.335000    18.826991     0.053115    17.311529     0.000000 
  20.340000    18.208372     0.054920    17.322508     0.000000 
  20.345000    17.699189     0.056500    17.334880     0.000000 
  20.350000    18.047167     0.055410    17.348775     0.000000 
  20.355000    17.762689     0.056298    17.364342     0.000000 
  20.360000    17.924659     0.055789    17.381745     0.000000 
  20.365000    17.661043     0.056622    17.401172     0.000000 
  20.370000    18.007771     0.055532    17.422835     0.000000 
  20.375000    17.547674     0.056988    17.446973     0.000000 
  20.380000    18.020162     0.055493    17.473861     0.000000 
  20.385000    18.369798     0.054437    17.503810     0.000000 
  20.390000    17.760194     0.056306    17.537180     0.000000 
  20.395000    18.232923     0.054846    17.574381     0.000000 
  20.400000    17.756973     0.056316    17.615889     0.000000 
  20.405000    18.268902     0.054738    17.662257     0.000000 
  20.410000    18.418926     0.054292    17.714127     0.000000 
  20.415000    18.447879     0.054207    17.772250     0.000000 
  20.420000    18.265628     0.054748    17.837509     0.000000 
  20.425000    18.835714     0.053091    17.910946     0.000000 
  20.430000    18.529978     0.053967    17.993802     0.000000 
  20.435000    19.001393     0.052628    18.087558     0.000000 
  20.440000    18.519957     0.053996    18.194008     0.000000 
  20.445000    18.737280     0.053370    18.315346     0.000000 
  20.450000    18.507241     0.054033    18.454329     0.000000 
  20.455000    19.846156     0.050388    18.614549     0.000000 
  20.460000    19.293167     0.051832    18.800938     0.000000 
  20.465000    19.248594     0.051952    19.020735     0.000000 
  20.470000    20.490238     0.048804    19.285253     0.000000 
  20.475000    20.558277     0.048642    19.612983     0.000000 
  20.480000    21.726539     0.046027    20.034658     0.000000 
  20.485000    22.652850     0.044145    20.600773     0.000000 
  20.490000    22.593083     0.044261    21.391484     0.000000 
  20.495000    24.292012     0.041166    22.527518     0.000000 
  20.500000    26.819852     0.037286    24.178776     0.000000 
  20.505000    27.417984     0.036472    26.565135     0.000000 
  20.510000    31.130019     0.032123    29.942668     0.000000 
  20.515000    35.170099     0.028433    34.569467     0.000000 
  20.520000    41.103996     0.024329    40.649545     0.000000 
  20.525000    48.226169     0.020736    48.259898     0.000000 
  20.530000    55.909132     0.017886    57.271187     0.000000 
  20.535000    65.815158     0.015194    67.271437     0.000000 
  20.540000    77.058036     0.012977    77.495583     0.000000 
  20.545000    85.063592     0.011756    86.775898     0.000000 
  20.550000    91.556625     0.010922    93.608199     0.000000 
  20.555000    96.090950     0.010407    96.529652     0.000000 
  20.560000    98.132496     0.010190    94.807987     0.000000 
  20.565000    91.046353     0.010983    88.891363     0.000000 
  20.570000    80.043596     0.012493    80.114630     0.000000 
  20.575000    72.115792     0.013867    70.012856     0.000000 
  20.580000    58.485692     0.017098    59.854616     0.000000 
  20.585000    50.724438     0.019714    50.511043     0.000000 
  20.590000    43.823623     0.022819    42.484250     0.000000 
  20.595000    35.942042     0.027823    35.973744     0.000000 
  20.600000    33.443344     0.029901    30.951307     0.000000 
  20.605000    29.385355     0.034031    27.240387     0.000000 
  20.610000    26.349292     0.037952    24.591898     0.000000 
  20.615000    25.240871     0.039618    22.745539     0.000000 
  20.620000    23.434156     0.042673    21.469908     0.000000 
  20.625000    21.547521     0.046409    20.581330     0.000000 
  20.630000    21.491642     0.046530    19.946376     0.000000 
  20.635000    20.535305     0.048697    19.474826     0.000000 
  20.640000    20.469428     0.048853    19.109042     0.000000 
  20.645000    20.246071     0.049392    18.813635     0.000000 
  20.650000    19.096403     0.052366    18.567275     0.000000 
  20.655000    19.050829     0.052491    18.357002     0.000000 
  20.660000    18.708934     0.053450    18.174642     0.000000 
  20.665000    18.578689     0.053825    18.014730     0.000000 
  20.670000    17.989516     0.055588    17.873360     0.000000 
  20.675000    18.586554     0.053802    17.747573     0.000000 
  20.680000    17.822619     0.056108    17.635035     0.000000 
  20.685000    17.969608     0.055650    17.533854     0.000000 
  20.690000    18.669876     0.053562    17.442467     0.000000 
  20.695000    18.435631     0.054243    17.359572     0.000000 
  20.700000    17.474563     0.057226    17.284078     0.000000 
  20.705000    17.676488     0.056572    17.215058     0.000000 
  20.710000    17.538901     0.057016    17.151728     0.000000 
  20.715000    17.955823     0.055692    17.093418     0.000000 
  20.720000    17.425720     0.057386    17.039550     0.000000 
  20.725000    17.858806     0.055995    16.989630     0.000000 
  20.730000    18.288805     0.054678    16.943229     0.000000 
  20.735000    16.708603     0.059849    16.899974     0.000000 
  20.740000    17.478678     0.057213    16.859541     0.000000 
  20.745000    18.065469     0.055354    16.821646     0.000000 
  20.750000    17.017051     0.058765    16.786039     0.000000 
  20.755000    17.409020     0.057441    16.752502     0.000000 
  20.760000    17.509586     0.057112    16.720839     0.000000 
  20.765000    17.237868     0.058012    16.690880     0.000000 
  20.770000    17.609928     0.056786    16.662472     0.000000 
  20.775000    17.121165     0.058407    16.635479     0.000000 
  20.780000    17.504688     0.057128    16.609781     0.000000 
  20.785000    17.388299     0.057510    16.585268     0.000000 
  20.790000    17.396481     0.057483    16.561843     0.000000 
  20.795000    17.448966     0.057310    16.539419     0.000000 
  20.800000    16.915270     0.059118    16.517917     0.000000 
  20.805000    17.240356     0.058003    16.497266     0.000000 
  20.810000    17.415117     0.057421    16.477400     0.000000 
  20.815000    17.004955     0.058806    16.458263     0.000000 
  20.820000    17.319735     0.057738    16.439800     0.000000 
  20.825000    17.311275     0.057766    16.421964     0.000000 
  20.830000    17.208421     0.058111    16.404710     0.000000 
  20.835000    17.696304     0.056509    16.387999     0.000000 
  20.840000    17.260507     0.057936    16.371793     0.000000 
  20.845000    17.308554     0.057775    16.356060     0.000000 
  20.850000    16.866789     0.059288    16.340767     0.000000 
  20.855000    17.405818     0.057452    16.325888     0.000000 
  20.860000    16.450220     0.060789    16.311395     0.000000 
  20.865000    17.117432     0.058420    16.297265     0.000000 
  20.870000    17.068221     0.058588    16.283475     0.000000 
  20.875000    17.335503     0.057685    16.270006     0.000000 
  20.880000    17.541662     0.057007    16.256838     0.000000 
  20.885000    17.075383     0.058564    16.243953     0.000000 
  20.890000    16.708213     0.059851    16.188222     0.000000 
  20.895000    16.809800     0.059489    16.176134     0.000000 
  20.900000    17.195850     0.058154    16.164282     0.000000 
  20.905000    16.549838     0.060424    16.152654     0.000000 
  20.910000    17.637411     0.056698    16.141236     0.000000 
  20.915000    16.712407     0.059836    16.130017     0.000000 
  20.920000    17.252569     0.057962    16.118988     0.000000 
  20.925000    17.294130     0.057823    16.108138     0.000000 
  20.930000    17.266040     0.057917    16.097459     0.000000 
  20.935000    16.725488     0.059789    16.086941     0.000000 
  20.940000    16.418556     0.060907    16.076576     0.000000 
  20.945000    16.680762     0.059949    16.066358     0.000000 
  20.950000    17.054912     0.058634    16.056279     0.000000 
  20.955000    17.245539     0.057986    16.046332     0.000000 
  20.960000    17.360210     0.057603    16.036512     0.000000 
  20.965000    17.078386     0.058554    16.026813     0.000000 
  20.970000    16.913760     0.059123    16.017228     0.000000 
  20.975000    16.626308     0.060146    16.007753     0.000000 
  20.980000    17.398251     0.057477    15.998383     0.000000 
  20.985000    17.468653     0.057245    15.989114     0.000000 
  20.990000    16.829143     0.059421    15.979941     0.000000 
  20.995000    16.626262     0.060146    15.970860     0.000000 
  21.000000    16.720834     0.059806    15.961867     0.000000 
  21.005000    16.736692     0.059749    15.952959     0.000000 
  21.010000    16.588065     0.060284    15.944132     0.000000 
  21.015000    17.375118     0.057554    15.935383     0.000000 
  21.020000    16.570345     0.060349    15.926708     0.000000 
  21.025000    17.311692     0.057764    15.918106     0.000000 
  21.030000    16.154059     0.061904    15.909572     0.000000 
  21.035000    16.557460     0.060396    15.901105     0.000000 
  21.040000    16.454998     0.060772    15.892703     0.000000 
  21.045000    16.971180     0.058923    15.884361     0.000000 
  21.050000    16.569823     0.060351    15.876080     0.000000 
  21.055000    17.126504     0.058389    15.867855     0.000000 
  21.060000    17.306975     0.057780    15.859686     0.000000 
  21.065000    16.400122     0.060975    15.851570     0.000000 
  21.070000    16.578699     0.060318    15.843505     0.000000 
  21.075000    16.567927     0.060358    15.835491     0.000000 
  21.080000    16.318872     0.061279    15.827524     0.000000 
  21.085000    16.715723     0.059824    15.819603     0.000000 
  21.090000    16.826260     0.059431    15.811728     0.000000 
  21.095000    16.813765     0.059475    15.803896     0.000000 
  21.100000    16.893563     0.059194    15.796106     0.000000 
  21.105000    16.542754     0.060449    15.788357     0.000000 
  21.110000    17.212545     0.058097    15.780648     0.000000 
  21.115000    17.016283     0.058767    15.772977     0.000000 
  21.120000    17.004591     0.058808    15.765343     0.000000 
  21.125000    16.645253     0.060077    15.757745     0.000000 
  21.130000    17.462056     0.057267    15.750182     0.000000 
  21.135000    17.105173     0.058462    15.742653     0.000000 
  21.140000    17.132886     0.058367    15.735157     0.000000 
  21.145000    17.113922     0.058432    15.727694     0.000000 
  21.150000    16.965378     0.058944    15.720261     0.000000 
  21.155000    16.574456     0.060334    15.712859     0.000000 
  21.160000    16.954150     0.058983    15.705486     0.000000 
  21.165000    16.802224     0.059516    15.698142     0.000000 
  21.170000    16.875964     0.059256    15.690826     0.000000 
  21.175000    17.559626     0.056949    15.683538     0.000000 
  21.180000    17.159032     0.058278    15.676276     0.000000 
  21.185000    16.917733     0.059110    15.669040     0.000000 
  21.190000    16.315396     0.061292    15.661829     0.000000 
  21.195000    16.519500     0.060535    15.654643     0.000000 
  21.200000    16.412393     0.060930    15.647481     0.000000 
  21.205000    16.725386     0.059789    15.640342     0.000000 
  21.210000    16.584662     0.060297    15.633227     0.000000 
  21.215000    16.962432     0.058954    15.626134     0.000000 
  21.220000    16.982113     0.058885    15.619062     0.000000 
  21.225000    17.186153     0.058186    15.612013     0.000000 
  21.230000    16.947943     0.059004    15.604984     0.000000 
  21.235000    16.296580     0.061363    15.597975     0.000000 
  21.240000    17.101005     0.058476    15.590987     0.000000 
  21.245000    17.048270     0.058657    15.584019     0.000000 
  21.250000    16.501872     0.060599    15.577069     0.000000 
  21.255000    17.000887     0.058820    15.570139     0.000000 
  21.260000    16.997732     0.058831    15.563227     0.000000 
  21.265000    16.569366     0.060352    15.556333     0.000000 
  21.270000    15.899310     0.062896    15.549457     0.000000 
  21.275000    16.685832     0.059931    15.542598     0.000000 
  21.280000    16.516270     0.060546    15.535756     0.000000 
  21.285000    16.726988     0.059784    15.528931     0.000000 
  21.290000    16.468427     0.060722    15.522123     0.000000 
  21.295000    16.856970     0.059323    15.515330     0.000000 
  21.300000    16.382967     0.061039    15.508554     0.000000 
  21.305000    16.906179     0.059150    15.501793     0.000000 
  21.310000    16.844742     0.059366    15.495047     0.000000 
  21.315000    16.906940     0.059147    15.488317     0.000000 
  21.320000    17.064052     0.058603    15.481601     0.000000 
  21.325000    17.304925     0.057787    15.474900     0.000000 
  21.330000    17.098302     0.058485    15.468213     0.000000 
  21.335000    16.786599     0.059571    15.461541     0.000000 
  21.340000    16.493388     0.060630    15.454882     0.000000 
  21.345000    16.582499     0.060305    15.448237     0.000000 
  21.350000    16.423091     0.060890    15.441605     0.000000 
  21.355000    16.394591     0.060996    15.434986     0.000000 
  21.360000    16.290927     0.061384    15.428381     0.000000 
  21.365000    16.582932     0.060303    15.421788     0.000000 
  21.370000    16.678893     0.059956    15.415208     0.000000 
  21.375000    15.972973     0.062606    15.408641     0.000000 
  21.380000    16.556812     0.060398    15.402086     0.000000 
  21.385000    16.470854     0.060713    15.395543     0.000000 
  21.390000    16.965463     0.058943    15.389012     0.000000 
  21.395000    16.327033     0.061248    15.382493     0.000000 
  21.400000    16.217731     0.061661    15.375985     0.000000 
  21.405000    16.499278     0.060609    15.369490     0.000000 
  21.410000    16.752021     0.059694    15.363005     0.000000 
  21.415000    16.700879     0.059877    15.356532     0.000000 
  21.420000    15.834421     0.063154    15.350070     0.000000 
  21.425000    16.265505     0.061480    15.343618     0.000000 
  21.430000    16.089989     0.062150    15.337178     0.000000 
  21.435000    15.771464     0.063406    15.330748     0.000000 
  21.440000    16.211947     0.061683    15.324329     0.000000 
  21.445000    16.685852     0.059931    15.317921     0.000000 
  21.450000    16.947468     0.059006    15.311523     0.000000 
  21.455000    16.812454     0.059480    15.305135     0.000000 
  21.460000    17.013082     0.058778    15.298757     0.000000 
  21.465000    16.216917     0.061664    15.292389     0.000000 
  21.470000    16.177845     0.061813    15.343064     0.000000 
  21.475000    16.618454     0.060174    15.337044     0.000000 
  21.480000    16.626536     0.060145    15.331036     0.000000 
  21.485000    16.579582     0.060315    15.325041     0.000000 
  21.490000    17.252623     0.057962    15.319058     0.000000 
  21.495000    16.350051     0.061162    15.313088     0.000000 
  21.500000    16.128336     0.062003    15.307130     0.000000 
  21.505000    16.546458     0.060436    15.301184     0.000000 
  21.510000    16.424148     0.060886    15.295251     0.000000 
  21.515000    17.249863     0.057971    15.289330     0.000000 
  21.520000    16.495410     0.060623    15.283420     0.000000 
  21.525000    16.688807     0.059920    15.277523     0.000000 
  21.530000    16.575599     0.060330    15.271638     0.000000 
  21.535000    16.556228     0.060400    15.265765     0.000000 
  21.540000    16.242886     0.061565    15.259904     0.000000 
  21.545000    16.248419     0.061544    15.254055     0.000000 
  21.550000    16.861579     0.059306    15.248218     0.000000 
  21.555000    16.099932     0.062112    15.242393     0.000000 
  21.560000    15.989740     0.062540    15.236579     0.000000 
  21.565000    15.443835     0.064751    15.230778     0.000000 
  21.570000    16.065508     0.062245    15.224988     0.000000 
  21.575000    16.540797     0.060457    15.219210     0.000000 
  21.580000    15.737289     0.063543    15.213444     0.000000 
  21.585000    16.370212     0.061087    15.207689     0.000000 
  21.590000    15.370178     0.065061    15.201946     0.000000 
  21.595000    15.937719     0.062744    15.196215     0.000000 
  21.600000    16.333510     0.061224    15.190496     0.000000 
  21.605000    15.919634     0.062816    15.184789     0.000000 
  21.610000    16.385348     0.061030    15.179093     0.000000 
  21.615000    16.246242     0.061553    15.173409     0.000000 
  21.620000    16.241428     0.061571    15.167736     0.000000 
  21.625000    15.927445     0.062785    15.162076     0.000000 
  21.630000    16.681678     0.059946    15.156427     0.000000 
  21.635000    16.127287     0.062007    15.150790     0.000000 
  21.640000    16.445211     0.060808    15.145164     0.000000 
  21.645000    16.181256     0.061800    15.139550     0.000000 
  21.650000    15.855373     0.063070    15.133949     0.000000 
  21.655000    16.114384     0.062056    15.128358     0.000000 
  21.660000    16.537548     0.060468    15.122780     0.000000 
  21.665000    15.772741     0.063401    15.117213     0.000000 
  21.670000    16.644983     0.060078    15.111658     0.000000 
  21.675000    16.692626     0.059907    15.106115     0.000000 
  21.680000    15.730427     0.063571    15.100584     0.000000 
  21.685000    15.915408     0.062832    15.095065     0.000000 
  21.690000    16.652400     0.060051    15.089557     0.000000 
  21.695000    16.270508     0.061461    15.084062     0.000000 
  21.700000    16.033554     0.062369    15.078578     0.000000 
  21.705000    15.901703     0.062886    15.073107     0.000000 
  21.710000    15.828823     0.063176    15.067647     0.000000 
  21.715000    15.836039     0.063147    15.062199     0.000000 
  21.720000    15.766178     0.063427    15.056764     0.000000 
  21.725000    16.220718     0.061650    15.051340     0.000000 
  21.730000    15.533388     0.064377    15.045929     0.000000 
  21.735000    15.986423     0.062553    15.040530     0.000000 
  21.740000    16.199565     0.061730    15.035143     0.000000 
  21.745000    16.177910     0.061813    15.029769     0.000000 
  21.750000    16.018644     0.062427    15.024406     0.000000 
  21.755000    16.101901     0.062104    15.019056     0.000000 
  21.760000    16.126801     0.062009    15.013719     0.000000 
  21.765000    15.481610     0.064593    15.008394     0.000000 
  21.770000    16.257814     0.061509    15.003081     0.000000 
  21.775000    16.030123     0.062383    14.997781     0.000000 
  21.780000    15.777356     0.063382    14.992494     0.000000 
  21.785000    16.356128     0.061139    14.987219     0.000000 
  21.790000    16.650050     0.060060    14.981958     0.000000 
  21.795000    16.180511     0.061803    14.976708     0.000000 
  21.800000    16.274856     0.061444    14.971472     0.000000 
  21.805000    15.530506     0.064389    14.966249     0.000000 
  21.810000    15.968025     0.062625    14.961039     0.000000 
  21.815000    15.921637     0.062808    14.955841     0.000000 
  21.820000    15.900438     0.062891    14.950657     0.000000 
  21.825000    16.112179     0.062065    14.945487     0.000000 
  21.830000    15.618712     0.064026    14.940329     0.000000 
  21.835000    15.980318     0.062577    14.935185     0.000000 
  21.840000    16.024679     0.062404    14.930054     0.000000 
  21.845000    15.581239     0.064180    14.924937     0.000000 
  21.850000    15.818375     0.063218    14.919833     0.000000 
  21.855000    15.891142     0.062928    14.914743     0.000000 
  21.860000    15.903441     0.062879    14.909667     0.000000 
  21.865000    16.276568     0.061438    14.904605     0.000000 
  21.870000    16.117621     0.062044    14.899557     0.000000 
  21.875000    16.083944     0.062174    14.894523     0.000000 
  21.880000    16.274620     0.061445    14.889503     0.000000 
  21.885000    16.191426     0.061761    14.884498     0.000000 
  21.890000    16.053490     0.062292    14.879507     0.000000 
  21.895000    16.272742     0.061452    14.874530     0.000000 
  21.900000    15.799173     0.063294    14.869568     0.000000 
  21.905000    16.119315     0.062037    14.864621     0.000000 
  21.910000    15.858719     0.063057    14.859688     0.000000 
  21.915000    15.418289     0.064858    14.854771     0.000000 
  21.920000    15.193065     0.065820    14.849868     0.000000 
  21.925000    15.976482     0.062592    14.844981     0.000000 
  21.930000    16.084886     0.062170    14.840109     0.000000 
  21.935000    15.801443     0.063285    14.835253     0.000000 
  21.940000    16.352085     0.061154    14.830412     0.000000 
  21.945000    15.811720     0.063244    14.825587     0.000000 
  21.950000    15.803615     0.063277    14.820777     0.000000 
  21.955000    15.709809     0.063654    14.815984     0.000000 
  21.960000    15.170427     0.065918    14.811207     0.000000 
  21.965000    15.370998     0.065058    14.806446     0.000000 
  21.970000    15.854736     0.063073    14.801702     0.000000 
  21.975000    16.040434     0.062342    14.796975     0.000000 
  21.980000    16.007277     0.062472    14.792264     0.000000 
  21.985000    15.944374     0.062718    14.787570     0.000000 
  21.990000    15.852298     0.063082    14.782893     0.000000 
  21.995000    15.926983     0.062787    14.778234     0.000000 
  22.000000    15.434790     0.064789    14.773592     0.000000 
  22.005000    15.975609     0.062595    14.768967     0.000000 
  22.010000    16.066556     0.062241    14.764361     0.000000 
  22.015000    16.016762     0.062435    14.759772     0.000000 
  22.020000    14.943323     0.066920    14.755202     0.000000 
  22.025000    15.715765     0.063630    14.750650     0.000000 
  22.030000    15.222969     0.065690    14.746117     0.000000 
  22.035000    15.409514     0.064895    14.741602     0.000000 
  22.040000    15.034879     0.066512    14.737107     0.000000 
  22.045000    15.324536     0.065255    14.732631     0.000000 
  22.050000    15.793417     0.063318    14.728174     0.000000 
  22.055000    15.858197     0.063059    14.723737     0.000000 
  22.060000    15.947868     0.062704    14.719320     0.000000 
  22.065000    16.077274     0.062200    14.714923     0.000000 
  22.070000    16.036410     0.062358    14.710547     0.000000 
  22.075000    15.880385     0.062971    14.706191     0.000000 
  22.080000    15.358377     0.065111    14.701856     0.000000 
  22.085000    15.531045     0.064387    14.697542     0.000000 
  22.090000    16.016363     0.062436    14.693250     0.000000 
  22.095000    14.811758     0.067514    14.688980     0.000000 
  22.100000    15.593058     0.064131    14.684731     0.000000 
  22.105000    16.060206     0.062266    14.680505     0.000000 
  22.110000    15.889762     0.062934    14.676301     0.000000 
  22.115000    15.826295     0.063186    14.672120     0.000000 
  22.120000    15.753037     0.063480    14.667963     0.000000 
  22.125000    15.639999     0.063939    14.663829     0.000000 
  22.130000    15.773140     0.063399    14.659718     0.000000 
  22.135000    15.641628     0.063932    14.655632     0.000000 
  22.140000    15.392292     0.064968    14.651570     0.000000 
  22.145000    15.757407     0.063462    14.647534     0.000000 
  22.150000    15.222630     0.065692    14.643522     0.000000 
  22.155000    16.162539     0.061871    14.639536     0.000000 
  22.160000    15.419579     0.064853    14.635576     0.000000 
  22.165000    16.144434     0.061941    14.631642     0.000000 
  22.170000    15.101445     0.066219    14.619786     0.000000 
  22.175000    15.428021     0.064817    14.615955     0.000000 
  22.180000    15.581599     0.064178    14.612151     0.000000 
  22.185000    14.999408     0.066669    14.608374     0.000000 
  22.190000    15.776230     0.063387    14.604626     0.000000 
  22.195000    15.757678     0.063461    14.600905     0.000000 
  22.200000    15.348389     0.065153    14.597214     0.000000 
  22.205000    15.331909     0.065223    14.593552     0.000000 
  22.210000    15.292653     0.065391    14.589920     0.000000 
  22.215000    15.612510     0.064051    14.586318     0.000000 
  22.220000    15.503997     0.064499    14.582747     0.000000 
  22.225000    15.637576     0.063949    14.579207     0.000000 
  22.230000    15.449867     0.064725    14.575699     0.000000 
  22.235000    15.714484     0.063636    14.572223     0.000000 
  22.240000    15.350069     0.065146    14.568780     0.000000 
  22.245000    15.372257     0.065052    14.565371     0.000000 
  22.250000    15.556733     0.064281    14.561996     0.000000 
  22.255000    15.343017     0.065176    14.558656     0.000000 
  22.260000    15.692405     0.063725    14.555351     0.000000 
  22.265000    15.682521     0.063765    14.552082     0.000000 
  22.270000    15.134673     0.066073    14.548850     0.000000 
  22.275000    15.446628     0.064739    14.545655     0.000000 
  22.280000    15.216331     0.065719    14.542498     0.000000 
  22.285000    15.778901     0.063376    14.539379     0.000000 
  22.290000    15.348789     0.065152    14.536300     0.000000 
  22.295000    15.619885     0.064021    14.533262     0.000000 
  22.300000    15.202067     0.065781    14.530264     0.000000 
  22.305000    15.194027     0.065815    14.527308     0.000000 
  22.310000    15.459020     0.064687    14.524395     0.000000 
  22.315000    15.090625     0.066266    14.521525     0.000000 
  22.320000    15.969877     0.062618    14.518699     0.000000 
  22.325000    15.654229     0.063881    14.515918     0.000000 
  22.330000    15.755276     0.063471    14.513184     0.000000 
  22.335000    15.608885     0.064066    14.510496     0.000000 
  22.340000    15.287636     0.065412    14.507856     0.000000 
  22.345000    15.644889     0.063919    14.505266     0.000000 
  22.350000    15.572827     0.064214    14.502725     0.000000 
  22.355000    16.161059     0.061877    14.500235     0.000000 
  22.360000    16.000731     0.062497    14.497797     0.000000 
  22.365000    15.636176     0.063954    14.495413     0.000000 
  22.370000    15.548993     0.064313    14.493082     0.000000 
  22.375000    15.070982     0.066353    14.490808     0.000000 
  22.380000    15.040608     0.066487    14.488590     0.000000 
  22.385000    14.716074     0.067953    14.486430     0.000000 
  22.390000    15.836054     0.063147    14.484329     0.000000 
  22.395000    15.049246     0.066449    14.482288     0.000000 
  22.400000    14.659468     0.068215    14.480310     0.000000 
  22.405000    15.725179     0.063592    14.478395     0.000000 
  22.410000    15.414904     0.064872    14.476545     0.000000 
  22.415000    15.274439     0.065469    14.474761     0.000000 
  22.420000    15.193436     0.065818    14.473045     0.000000 
  22.425000    15.474692     0.064622    14.471398     0.000000 
  22.430000    15.460751     0.064680    14.469822     0.000000 
  22.435000    15.363831     0.065088    14.468320     0.000000 
  22.440000    14.769121     0.067709    14.466891     0.000000 
  22.445000    14.780831     0.067655    14.465539     0.000000 
  22.450000    15.506384     0.064490    14.464265     0.000000 
  22.455000    14.975834     0.066774    14.463072     0.000000 
  22.460000    15.521884     0.064425    14.461960     0.000000 
  22.465000    16.077348     0.062199    14.460933     0.000000 
  22.470000    15.237357     0.065628    14.459991     0.000000 
  22.475000    15.936327     0.062750    14.459139     0.000000 
  22.480000    15.047420     0.066457    14.458377     0.000000 
  22.485000    15.188870     0.065838    14.457708     0.000000 
  22.490000    14.950740     0.066886    14.457135     0.000000 
  22.495000    14.723270     0.067920    14.456660     0.000000 
  22.500000    14.976333     0.066772    14.456285     0.000000 
  22.505000    15.430431     0.064807    14.456014     0.000000 
  22.510000    15.518640     0.064439    14.455850     0.000000 
  22.515000    14.957839     0.066855    14.455794     0.000000 
  22.520000    15.211673     0.065739    14.455850     0.000000 
  22.525000    14.781019     0.067654    14.456022     0.000000 
  22.530000    14.925677     0.066999    14.456311     0.000000 
  22.535000    14.572849     0.068621    14.456723     0.000000 
  22.540000    15.261159     0.065526    14.457260     0.000000 
  22.545000    15.640791     0.063935    14.457925     0.000000 
  22.550000    15.831831     0.063164    14.458724     0.000000 
  22.555000    15.137024     0.066063    14.459658     0.000000 
  22.560000    15.630495     0.063977    14.460733     0.000000 
  22.565000    15.548921     0.064313    14.461952     0.000000 
  22.570000    16.314272     0.061296    14.463321     0.000000 
  22.575000    15.957197     0.062668    14.464843     0.000000 
  22.580000    15.663656     0.063842    14.466522     0.000000 
  22.585000    15.763323     0.063438    14.468365     0.000000 
  22.590000    15.419946     0.064851    14.470376     0.000000 
  22.595000    15.851474     0.063086    14.472560     0.000000 
  22.600000    15.678872     0.063780    14.474923     0.000000 
  22.605000    15.705325     0.063673    14.477470     0.000000 
  22.610000    15.104269     0.066206    14.480208     0.000000 
  22.615000    15.644638     0.063920    14.483142     0.000000 
  22.620000    14.680425     0.068118    14.486279     0.000000 
  22.625000    15.239168     0.065620    14.489626     0.000000 
  22.630000    15.511685     0.064468    14.493189     0.000000 
  22.635000    15.962435     0.062647    14.496977     0.000000 
  22.640000    15.236607     0.065631    14.500996     0.000000 
  22.645000    14.890864     0.067155    14.505254     0.000000 
  22.650000    14.330156     0.069783    14.509761     0.000000 
  22.655000    15.516734     0.064447    14.514524     0.000000 
  22.660000    15.005478     0.066642    14.519553     0.000000 
  22.665000    15.061205     0.066396    14.524856     0.000000 
  22.670000    15.263647     0.065515    14.530445     0.000000 
  22.675000    14.689924     0.068074    14.536329     0.000000 
  22.680000    14.932002     0.066970    14.542519     0.000000 
  22.685000    15.533174     0.064378    14.549027     0.000000 
  22.690000    14.477834     0.069071    14.555864     0.000000 
  22.695000    15.675272     0.063795    14.563043     0.000000 
  22.700000    15.295743     0.065378    14.570577     0.000000 
  22.705000    15.466627     0.064655    14.578479     0.000000 
  22.710000    15.268053     0.065496    14.586765     0.000000 
  22.715000    15.145322     0.066027    14.595449     0.000000 
  22.720000    15.085802     0.066287    14.604546     0.000000 
  22.725000    15.353400     0.065132    14.614075     0.000000 
  22.730000    14.816722     0.067491    14.624052     0.000000 
  22.735000    14.967548     0.066811    14.634495     0.000000 
  22.740000    15.395307     0.064955    14.645424     0.000000 
  22.745000    14.633816     0.068335    14.656860     0.000000 
  22.750000    15.110984     0.066177    14.668824     0.000000 
  22.755000    15.368586     0.065068    14.681338     0.000000 
  22.760000    14.703938     0.068009    14.694428     0.000000 
  22.765000    14.899263     0.067117    14.708117     0.000000 
  22.770000    15.663606     0.063842    14.722432     0.000000 
  22.775000    15.345885     0.065164    14.737402     0.000000 
  22.780000    15.226991     0.065673    14.753057     0.000000 
  22.785000    15.035579     0.066509    14.769428     0.000000 
  22.790000    15.603898     0.064087    14.786548     0.000000 
  22.795000    15.074951     0.066335    14.804453     0.000000 
  22.800000    15.921668     0.062807    14.823180     0.000000 
  22.805000    14.589050     0.068545    14.842769     0.000000 
  22.810000    15.798418     0.063297    14.863262     0.000000 
  22.815000    15.076859     0.066327    14.884704     0.000000 
  22.820000    14.620681     0.068396    14.907142     0.000000 
  22.825000    14.789977     0.067613    14.930627     0.000000 
  22.830000    14.875992     0.067222    14.955213     0.000000 
  22.835000    15.338735     0.065194    14.980958     0.000000 
  22.840000    15.198334     0.065797    15.007922     0.000000 
  22.845000    14.883919     0.067187    15.036171     0.000000 
  22.850000    15.399376     0.064938    15.065775     0.000000 
  22.855000    15.594643     0.064125    15.096808     0.000000 
  22.860000    15.550887     0.064305    15.129350     0.000000 
  22.865000    15.335375     0.065209    15.163487     0.000000 
  22.870000    15.259378     0.065533    15.199310     0.000000 
  22.875000    15.559584     0.064269    15.236917     0.000000 
  22.880000    15.577761     0.064194    15.276415     0.000000 
  22.885000    15.571877     0.064218    15.317915     0.000000 
  22.890000    15.124257     0.066119    15.361542     0.000000 
  22.895000    15.707600     0.063663    15.407425     0.000000 
  22.900000    15.344371     0.065170    15.455707     0.000000 
  22.905000    15.490631     0.064555    15.506542     0.000000 
  22.910000    15.387868     0.064986    15.560094     0.000000 
  22.915000    15.637817     0.063948    15.616544     0.000000 
  22.920000    16.085251     0.062169    15.676085     0.000000 
  22.925000    15.227824     0.065669    15.738928     0.000000 
  22.930000    15.117996     0.066146    15.805303     0.000000 
  22.935000    15.368594     0.065068    15.875458     0.000000 
  22.940000    15.553310     0.064295    15.949666     0.000000 
  22.945000    15.711590     0.063647    16.028223     0.000000 
  22.950000    16.278531     0.061431    16.111452     0.000000 
  22.955000    15.354272     0.065128    16.199708     0.000000 
  22.960000    16.379860     0.061051    16.293381     0.000000 
  22.965000    16.057928     0.062275    16.392897     0.000000 
  22.970000    16.644321     0.060081    16.498726     0.000000 
  22.975000    15.967071     0.062629    16.611386     0.000000 
  22.980000    16.229543     0.061616    16.731448     0.000000 
  22.985000    16.154990     0.061900    16.859546     0.000000 
  22.990000    16.117664     0.062044    16.996381     0.000000 
  22.995000    16.064808     0.062248    17.142733     0.000000 
  23.000000    16.641283     0.060092    17.299468     0.000000 
  23.005000    16.885464     0.059223    17.467557     0.000000 
  23.010000    16.670005     0.059988    17.648081     0.000000 
  23.015000    15.937611     0.062745    17.842258     0.000000 
  23.020000    16.557909     0.060394    18.051452     0.000000 
  23.025000    17.223080     0.058062    18.277205     0.000000 
  23.030000    17.369727     0.057571    18.521259     0.000000 
  23.035000    17.662681     0.056617    18.785588     0.000000 
  23.040000    17.177888     0.058214    19.072440     0.000000 
  23.045000    17.578761     0.056887    19.384380     0.000000 
  23.050000    18.027933     0.055469    19.724343     0.000000 
  23.055000    18.549148     0.053911    20.095706     0.000000 
  23.060000    18.169200     0.055038    20.502360     0.000000 
  23.065000    18.430097     0.054259    20.948815     0.000000 
  23.070000    19.282456     0.051861    21.440314     0.000000 
  23.075000    19.792085     0.050525    21.982984     0.000000 
  23.080000    20.948761     0.047736    22.584012     0.000000 
  23.085000    20.873582     0.047907    23.251883     0.000000 
  23.090000    21.869545     0.045726    23.996670     0.000000 
  23.095000    23.172946     0.043154    24.830434     0.000000 
  23.100000    23.466039     0.042615    25.767784     0.000000 
  23.105000    24.058737     0.041565    26.826744     0.000000 
  23.110000    25.605494     0.039054    28.030187     0.000000 
  23.115000    27.174717     0.036799    29.408375     0.000000 
  23.120000    28.974654     0.034513    31.003564     0.000000 
  23.125000    31.307654     0.031941    32.878288     0.000000 
  23.130000    33.067516     0.030241    35.129757     0.000000 
  23.135000    37.455984     0.026698    37.913466     0.000000 
  23.140000    41.351764     0.024183    41.479107     0.000000 
  23.145000    47.061737     0.021249    46.220083     0.000000 
  23.150000    56.286665     0.017766    52.733334     0.000000 
  23.155000    62.526733     0.015993    61.878114     0.000000 
  23.160000    75.413574     0.013260    74.811751     0.000000 
  23.165000    98.413272     0.010161    92.970665     0.000000 
  23.170000   112.656482     0.008877   117.961900     0.000000 
  23.175000   148.634717     0.006728   151.340274     0.000000 
  23.180000   199.915693     0.005002   194.270881     0.000000 
  23.185000   233.012201     0.004292   247.107791     0.000000 
  23.190000   317.900666     0.003146   308.936783     0.000000 
  23.195000   390.248025     0.002562   377.110786     0.000000 
  23.200000   451.402828     0.002215   446.775555     0.000000 
  23.205000   547.811606     0.001825   510.497128     0.000000 
  23.210000   590.611465     0.001693   558.614698     0.000000 
  23.215000   618.290442     0.001617   581.502254     0.000000 
  23.220000   603.206969     0.001658   573.778215     0.000000 
  23.225000   574.129920     0.001742   537.388875     0.000000 
  23.230000   499.039216     0.002004   480.372300     0.000000 
  23.235000   394.449477     0.002535   412.726168     0.000000 
  23.240000   341.512514     0.002928   343.098374     0.000000 
  23.245000   252.909633     0.003954   277.621873     0.000000 
  23.250000   179.833681     0.005561   220.014031     0.000000 
  23.255000   158.347113     0.006315   172.018073     0.000000 
  23.260000   114.737626     0.008716   133.871295     0.000000 
  23.265000    96.444457     0.010369   104.768714     0.000000 
  23.270000    80.505556     0.012422    83.309143     0.000000 
  23.275000    63.068189     0.015856    67.880501     0.000000 
  23.280000    55.899446     0.017889    56.942249     0.000000 
  23.285000    48.679350     0.020543    49.189741     0.000000 
  23.290000    42.093148     0.023757    43.614652     0.000000 
  23.295000    37.978042     0.026331    39.492964     0.000000 
  23.300000    34.939567     0.028621    36.334866     0.000000 
  23.305000    30.445599     0.032845    33.823747     0.000000 
  23.310000    29.013152     0.034467    31.760815     0.000000 
  23.315000    27.393704     0.036505    30.022308     0.000000 
  23.320000    25.317534     0.039498    28.529967     0.000000 
  23.325000    23.989489     0.041685    27.232327     0.000000 
  23.330000    23.021186     0.043438    26.093642     0.000000 
  23.335000    22.371930     0.044699    25.087615     0.000000 
  23.340000    20.550735     0.048660    24.193941     0.000000 
  23.345000    20.394455     0.049033    23.396383     0.000000 
  23.350000    20.306178     0.049246    22.681651     0.000000 
  23.355000    19.773896     0.050572    22.038708     0.000000 
  23.360000    19.482776     0.051327    21.458297     0.000000 
  23.365000    18.658480     0.053595    20.932595     0.000000 
  23.370000    17.608262     0.056792    20.454958     0.000000 
  23.375000    17.683407     0.056550    20.152722     0.000000 
  23.380000    17.308147     0.057776    19.755714     0.000000 
  23.385000    17.076117     0.058561    19.392035     0.000000 
  23.390000    17.215016     0.058089    19.058056     0.000000 
  23.395000    17.106981     0.058456    18.750624     0.000000 
  23.400000    17.495976     0.057156    18.466993     0.000000 
  23.405000    16.578455     0.060319    18.204758     0.000000 
  23.410000    16.112549     0.062063    17.961811     0.000000 
  23.415000    16.381007     0.061046    17.736293     0.000000 
  23.420000    15.927225     0.062786    17.526565     0.000000 
  23.425000    15.877105     0.062984    17.331175     0.000000 
  23.430000    15.901113     0.062889    17.148833     0.000000 
  23.435000    15.830837     0.063168    16.978389     0.000000 
  23.440000    15.752118     0.063484    16.818819     0.000000 
  23.445000    15.306287     0.065333    16.669204     0.000000 
  23.450000    15.606644     0.064075    16.528722     0.000000 
  23.455000    14.711266     0.067975    16.396631     0.000000 
  23.460000    15.663759     0.063842    16.272267     0.000000 
  23.465000    15.441402     0.064761    16.155025     0.000000 
  23.470000    15.740195     0.063532    16.044362     0.000000 
  23.475000    15.704598     0.063676    15.939784     0.000000 
  23.480000    15.749651     0.063493    15.840843     0.000000 
  23.485000    15.617581     0.064030    15.747131     0.000000 
  23.490000    15.695424     0.063713    15.658277     0.000000 
  23.495000    14.856613     0.067310    15.573940     0.000000 
  23.500000    14.689099     0.068078    15.493812     0.000000 
  23.505000    14.983857     0.066738    15.417607     0.000000 
  23.510000    14.889625     0.067161    15.345067     0.000000 
  23.515000    15.133521     0.066078    15.275951     0.000000 
  23.520000    14.748104     0.067805    15.210040     0.000000 
  23.525000    14.846098     0.067358    15.147132     0.000000 
  23.530000    14.638630     0.068312    15.087039     0.000000 
  23.535000    14.963131     0.066831    15.029589     0.000000 
  23.540000    14.947974     0.066899    14.974624     0.000000 
  23.545000    14.516121     0.068889    14.921994     0.000000 
  23.550000    14.698100     0.068036    14.871565     0.000000 
  23.555000    15.065120     0.066378    14.823209     0.000000 
  23.560000    14.757342     0.067763    14.776808     0.000000 
  23.565000    15.012543     0.066611    14.732253     0.000000 
  23.570000    14.355257     0.069661    14.689442     0.000000 
  23.575000    14.485992     0.069032    14.648280     0.000000 
  23.580000    15.000243     0.066666    14.608679     0.000000 
  23.585000    14.275604     0.070050    14.570557     0.000000 
  23.590000    14.570613     0.068631    14.533836     0.000000 
  23.595000    14.614874     0.068423    14.498443     0.000000 
  23.600000    14.278191     0.070037    14.464313     0.000000 
  23.605000    14.353882     0.069668    14.431381     0.000000 
  23.610000    14.572762     0.068621    14.399589     0.000000 
  23.615000    14.753137     0.067782    14.368880     0.000000 
  23.620000    13.747013     0.072743    14.339203     0.000000 
  23.625000    14.105875     0.070892    14.310508     0.000000 
  23.630000    14.753284     0.067782    14.282750     0.000000 
  23.635000    14.394238     0.069472    14.255885     0.000000 
  23.640000    13.296448     0.075208    14.229872     0.000000 
  23.645000    14.070625     0.071070    14.204674     0.000000 
  23.650000    14.234724     0.070251    14.180252     0.000000 
  23.655000    14.337069     0.069749    14.156575     0.000000 
  23.660000    14.368066     0.069599    14.133608     0.000000 
  23.665000    14.724669     0.067913    14.111322     0.000000 
  23.670000    15.107056     0.066194    14.089687     0.000000 
  23.675000    14.380626     0.069538    14.068677     0.000000 
  23.680000    14.171874     0.070562    14.048266     0.000000 
  23.685000    13.758436     0.072683    14.028429     0.000000 
  23.690000    14.222024     0.070313    14.009143     0.000000 
  23.695000    13.985396     0.071503    13.990385     0.000000 
  23.700000    14.777102     0.067672    13.972136     0.000000 
  23.705000    14.098231     0.070931    13.954376     0.000000 
  23.710000    14.020016     0.071327    13.937085     0.000000 
  23.715000    14.398946     0.069450    13.920246     0.000000 
  23.720000    14.267216     0.070091    13.903842     0.000000 
  23.725000    14.478926     0.069066    13.887857     0.000000 
  23.730000    14.252274     0.070164    13.872275     0.000000 
  23.735000    14.181152     0.070516    13.857082     0.000000 
  23.740000    14.193058     0.070457    13.842264     0.000000 
  23.745000    14.142500     0.070709    13.827808     0.000000 
  23.750000    14.394244     0.069472    13.813702     0.000000 
  23.755000    14.025134     0.071301    13.799932     0.000000 
  23.760000    14.272925     0.070063    13.786489     0.000000 
  23.765000    13.409690     0.074573    13.773360     0.000000 
  23.770000    14.393404     0.069476    13.760536     0.000000 
  23.775000    14.065502     0.071096    13.748006     0.000000 
  23.780000    14.266309     0.070095    13.735762     0.000000 
  23.785000    14.070437     0.071071    13.723794     0.000000 
  23.790000    14.171461     0.070564    13.712092     0.000000 
  23.795000    14.271141     0.070071    13.700651     0.000000 
  23.800000    14.550820     0.068725    13.689460     0.000000 
  23.805000    14.276691     0.070044    13.678513     0.000000 
  23.810000    14.756386     0.067767    13.667802     0.000000 
  23.815000    14.406564     0.069413    13.657321     0.000000 
  23.820000    13.752686     0.072713    13.647063     0.000000 
  23.825000    13.894780     0.071969    13.637021     0.000000 
  23.830000    14.671693     0.068158    13.627189     0.000000 
  23.835000    13.993255     0.071463    13.617563     0.000000 
  23.840000    13.956041     0.071654    13.608135     0.000000 
  23.845000    13.936289     0.071755    13.598901     0.000000 
  23.850000    13.995078     0.071454    13.589856     0.000000 
  23.855000    14.079934     0.071023    13.580995     0.000000 
  23.860000    13.925546     0.071810    13.572312     0.000000 
  23.865000    13.364720     0.074824    13.563804     0.000000 
  23.870000    14.437461     0.069264    13.555467     0.000000 
  23.875000    14.447728     0.069215    13.547296     0.000000 
  23.880000    13.818491     0.072367    13.539286     0.000000 
  23.885000    14.219827     0.070324    13.531436     0.000000 
  23.890000    13.846572     0.072220    13.523740     0.000000 
  23.895000    13.497063     0.074090    13.516195     0.000000 
  23.900000    13.763785     0.072654    13.508798     0.000000 
  23.905000    13.686541     0.073064    13.501546     0.000000 
  23.910000    14.164325     0.070600    13.494436     0.000000 
  23.915000    13.623741     0.073401    13.487464     0.000000 
  23.920000    13.726132     0.072854    13.480628     0.000000 
  23.925000    13.762375     0.072662    13.473926     0.000000 
  23.930000    14.341095     0.069730    13.467353     0.000000 
  23.935000    14.051498     0.071167    13.460910     0.000000 
  23.940000    14.123544     0.070804    13.454591     0.000000 
  23.945000    13.957658     0.071645    13.448397     0.000000 
  23.950000    13.685434     0.073070    13.442323     0.000000 
  23.955000    14.372442     0.069578    13.436369     0.000000 
  23.960000    14.342533     0.069723    13.430532     0.000000 
  23.965000    13.969366     0.071585    13.424810     0.000000 
  23.970000    13.661710     0.073197    13.419202     0.000000 
  23.975000    14.037082     0.071240    13.413706     0.000000 
  23.980000    13.774659     0.072597    13.408319     0.000000 
  23.985000    14.394448     0.069471    13.403041     0.000000 
  23.990000    14.005489     0.071401    13.397870     0.000000 
  23.995000    14.262950     0.070112    13.392805     0.000000 
  24.000000    13.286395     0.075265    13.387844     0.000000 
  24.005000    13.893111     0.071978    13.382985     0.000000 
  24.010000    13.400236     0.074626    13.378229     0.000000 
  24.015000    13.564488     0.073722    13.373573     0.000000 
  24.020000    13.572741     0.073677    13.369016     0.000000 
  24.025000    13.790814     0.072512    13.364557     0.000000 
  24.030000    13.796169     0.072484    13.360196     0.000000 
  24.035000    13.620834     0.073417    13.355932     0.000000 
  24.040000    13.705994     0.072961    13.351762     0.000000 
  24.045000    14.191849     0.070463    13.347688     0.000000 
  24.050000    13.787508     0.072529    13.343708     0.000000 
  24.055000    13.634029     0.073346    13.339820     0.000000 
  24.060000    13.601798     0.073520    13.336026     0.000000 
  24.065000    13.772793     0.072607    13.332323     0.000000 
  24.070000    13.425491     0.074485    13.328712     0.000000 
  24.075000    13.537186     0.073871    13.325192     0.000000 
  24.080000    13.486592     0.074148    13.321762     0.000000 
  24.085000    14.466651     0.069125    13.318422     0.000000 
  24.090000    13.527993     0.073921    13.315172     0.000000 
  24.095000    14.209623     0.070375    13.312011     0.000000 
  24.100000    13.133294     0.076142    13.308939     0.000000 
  24.105000    13.819467     0.072362    13.305956     0.000000 
  24.110000    13.469313     0.074243    13.303062     0.000000 
  24.115000    14.008035     0.071388    13.300256     0.000000 
  24.120000    14.064747     0.071100    13.297539     0.000000 
  24.125000    13.893581     0.071976    13.294909     0.000000 
  24.130000    14.230971     0.070269    13.292369     0.000000 
  24.135000    14.279632     0.070030    13.289916     0.000000 
  24.140000    13.357541     0.074864    13.287552     0.000000 
  24.145000    14.239079     0.070229    13.285276     0.000000 
  24.150000    13.804472     0.072440    13.283089     0.000000 
  24.155000    14.028962     0.071281    13.280991     0.000000 
  24.160000    13.692307     0.073034    13.278981     0.000000 
  24.165000    13.571193     0.073685    13.277061     0.000000 
  24.170000    13.723733     0.072866    13.275231     0.000000 
  24.175000    13.969437     0.071585    13.273491     0.000000 
  24.180000    14.018444     0.071335    13.271841     0.000000 
  24.185000    13.445797     0.074373    13.270282     0.000000 
  24.190000    13.703088     0.072976    13.268814     0.000000 
  24.195000    14.319937     0.069833    13.267438     0.000000 
  24.200000    13.638511     0.073322    13.266154     0.000000 
  24.205000    14.039290     0.071229    13.264964     0.000000 
  24.210000    14.414559     0.069374    13.263867     0.000000 
  24.215000    13.888433     0.072002    13.262864     0.000000 
  24.220000    14.039561     0.071227    13.261957     0.000000 
  24.225000    13.536918     0.073872    13.261145     0.000000 
  24.230000    13.745808     0.072749    13.260430     0.000000 
  24.235000    14.272259     0.070066    13.259813     0.000000 
  24.240000    13.941395     0.071729    13.259294     0.000000 
  24.245000    13.902365     0.071930    13.258875     0.000000 
  24.250000    13.322270     0.075062    13.258556     0.000000 
  24.255000    13.087648     0.076408    13.258339     0.000000 
  24.260000    13.289070     0.075250    13.258224     0.000000 
  24.265000    13.569217     0.073696    13.258214     0.000000 
  24.270000    13.564493     0.073722    13.258308     0.000000 
  24.275000    13.577737     0.073650    13.258509     0.000000 
  24.280000    13.764350     0.072651    13.258817     0.000000 
  24.285000    13.895325     0.071967    13.259235     0.000000 
  24.290000    13.666924     0.073169    13.259763     0.000000 
  24.295000    13.886686     0.072011    13.261569     0.000000 
  24.300000    13.732538     0.072820    13.262329     0.000000 
  24.305000    14.233299     0.070258    13.263204     0.000000 
  24.310000    13.979516     0.071533    13.264195     0.000000 
  24.315000    14.038255     0.071234    13.265306     0.000000 
  24.320000    13.687165     0.073061    13.266537     0.000000 
  24.325000    13.732117     0.072822    13.267891     0.000000 
  24.330000    13.373172     0.074777    13.269368     0.000000 
  24.335000    13.668293     0.073162    13.270972     0.000000 
  24.340000    13.320373     0.075073    13.272705     0.000000 
  24.345000    14.186520     0.070489    13.274567     0.000000 
  24.350000    13.246197     0.075493    13.276563     0.000000 
  24.355000    13.399627     0.074629    13.278694     0.000000 
  24.360000    13.571160     0.073686    13.280962     0.000000 
  24.365000    13.322517     0.075061    13.283371     0.000000 
  24.370000    13.626750     0.073385    13.285921     0.000000 
  24.375000    13.748207     0.072737    13.288618     0.000000 
  24.380000    13.752532     0.072714    13.291462     0.000000 
  24.385000    13.738001     0.072791    13.294456     0.000000 
  24.390000    14.038232     0.071234    13.297605     0.000000 
  24.395000    13.683361     0.073081    13.300910     0.000000 
  24.400000    14.296501     0.069947    13.304376     0.000000 
  24.405000    13.571447     0.073684    13.308004     0.000000 
  24.410000    13.543626     0.073835    13.311799     0.000000 
  24.415000    13.234276     0.075561    13.315764     0.000000 
  24.420000    13.655788     0.073229    13.319903     0.000000 
  24.425000    13.700659     0.072989    13.324219     0.000000 
  24.430000    14.029176     0.071280    13.328717     0.000000 
  24.435000    13.506678     0.074037    13.333399     0.000000 
  24.440000    13.731953     0.072823    13.338271     0.000000 
  24.445000    13.693781     0.073026    13.343336     0.000000 
  24.450000    13.482235     0.074172    13.348600     0.000000 
  24.455000    13.533757     0.073889    13.354066     0.000000 
  24.460000    14.132311     0.070760    13.359739     0.000000 
  24.465000    13.330651     0.075015    13.365625     0.000000 
  24.470000    14.359005     0.069643    13.371727     0.000000 
  24.475000    14.194055     0.070452    13.378053     0.000000 
  24.480000    13.741400     0.072773    13.384606     0.000000 
  24.485000    13.765387     0.072646    13.391393     0.000000 
  24.490000    14.063624     0.071105    13.398419     0.000000 
  24.495000    13.505765     0.074042    13.405690     0.000000 
  24.500000    13.924632     0.071815    13.413213     0.000000 
  24.505000    13.703829     0.072972    13.420994     0.000000 
  24.510000    13.745973     0.072749    13.429040     0.000000 
  24.515000    13.260677     0.075411    13.437357     0.000000 
  24.520000    13.610998     0.073470    13.445954     0.000000 
  24.525000    13.727835     0.072845    13.454836     0.000000 
  24.530000    13.802694     0.072450    13.464013     0.000000 
  24.535000    13.131984     0.076150    13.473492     0.000000 
  24.540000    13.638022     0.073324    13.483282     0.000000 
  24.545000    13.301879     0.075177    13.493390     0.000000 
  24.550000    13.472905     0.074223    13.503827     0.000000 
  24.555000    13.959368     0.071636    13.514600     0.000000 
  24.560000    13.176199     0.075894    13.525721     0.000000 
  24.565000    14.263802     0.070108    13.537199     0.000000 
  24.570000    14.303666     0.069912    13.549045     0.000000 
  24.575000    13.637349     0.073328    13.561268     0.000000 
  24.580000    13.892957     0.071979    13.573881     0.000000 
  24.585000    13.630056     0.073367    13.586896     0.000000 
  24.590000    14.348305     0.069695    13.600324     0.000000 
  24.595000    13.696342     0.073012    13.614178     0.000000 
  24.600000    14.131756     0.070763    13.628471     0.000000 
  24.605000    13.340443     0.074960    13.643217     0.000000 
  24.610000    13.940121     0.071735    13.658430     0.000000 
  24.615000    13.968852     0.071588    13.674126     0.000000 
  24.620000    13.300957     0.075183    13.690319     0.000000 
  24.625000    13.465786     0.074262    13.707025     0.000000 
  24.630000    13.577577     0.073651    13.724263     0.000000 
  24.635000    13.795865     0.072485    13.742048     0.000000 
  24.640000    14.068749     0.071080    13.760399     0.000000 
  24.645000    14.097022     0.070937    13.779336     0.000000 
  24.650000    13.738772     0.072787    13.798878     0.000000 
  24.655000    14.142843     0.070707    13.819046     0.000000 
  24.660000    13.328551     0.075027    13.839862     0.000000 
  24.665000    14.093441     0.070955    13.861348     0.000000 
  24.670000    13.512952     0.074003    13.883528     0.000000 
  24.675000    14.155210     0.070645    13.906427     0.000000 
  24.680000    13.680816     0.073095    13.930071     0.000000 
  24.685000    14.128692     0.070778    13.954487     0.000000 
  24.690000    13.547761     0.073813    13.979703     0.000000 
  24.695000    13.799642     0.072466    14.005749     0.000000 
  24.700000    14.155785     0.070642    14.032656     0.000000 
  24.705000    13.506766     0.074037    14.060457     0.000000 
  24.710000    13.991829     0.071470    14.089187     0.000000 
  24.715000    13.928022     0.071798    14.118880     0.000000 
  24.720000    13.815942     0.072380    14.149574     0.000000 
  24.725000    14.186442     0.070490    14.181310     0.000000 
  24.730000    13.458374     0.074303    14.214129     0.000000 
  24.735000    13.897548     0.071955    14.248074     0.000000 
  24.740000    14.250137     0.070175    14.283192     0.000000 
  24.745000    13.621071     0.073416    14.319530     0.000000 
  24.750000    14.146933     0.070687    14.357140     0.000000 
  24.755000    13.562975     0.073730    14.396074     0.000000 
  24.760000    13.448353     0.074359    14.436391     0.000000 
  24.765000    14.386309     0.069511    14.478148     0.000000 
  24.770000    14.291746     0.069970    14.521409     0.000000 
  24.775000    14.009539     0.071380    14.566240     0.000000 
  24.780000    14.109579     0.070874    14.612711     0.000000 
  24.785000    14.175016     0.070547    14.660896     0.000000 
  24.790000    14.149179     0.070675    14.710872     0.000000 
  24.795000    14.052492     0.071162    14.762724     0.000000 
  24.800000    14.122956     0.070807    14.819076     0.000000 
  24.805000    14.305699     0.069902    14.874957     0.000000 
  24.810000    13.783274     0.072552    14.932991     0.000000 
  24.815000    14.293950     0.069960    14.993283     0.000000 
  24.820000    14.144029     0.070701    15.065082     0.000000 
  24.825000    14.193487     0.070455    15.130274     0.000000 
  24.830000    14.086852     0.070988    15.198077     0.000000 
  24.835000    14.303956     0.069911    15.268623     0.000000 
  24.840000    14.395859     0.069464    15.342054     0.000000 
  24.845000    14.260099     0.070126    15.418520     0.000000 
  24.850000    14.873476     0.067234    15.498182     0.000000 
  24.855000    14.147222     0.070685    15.581212     0.000000 
  24.860000    14.417671     0.069359    15.667793     0.000000 
  24.865000    14.474533     0.069087    15.758119     0.000000 
  24.870000    14.748004     0.067806    15.852401     0.000000 
  24.875000    14.842380     0.067375    15.950864     0.000000 
  24.880000    15.158385     0.065970    16.053746     0.000000 
  24.885000    14.962037     0.066836    16.161306     0.000000 
  24.890000    14.708157     0.067989    16.273821     0.000000 
  24.895000    14.845027     0.067363    16.391589     0.000000 
  24.900000    15.269592     0.065490    16.514929     0.000000 
  24.905000    15.033835     0.066517    16.644188     0.000000 
  24.910000    15.452965     0.064713    16.779738     0.000000 
  24.915000    15.292485     0.065392    16.921980     0.000000 
  24.920000    14.913678     0.067053    17.071348     0.000000 
  24.925000    14.646765     0.068274    17.228315     0.000000 
  24.930000    15.768069     0.063419    17.393388     0.000000 
  24.935000    14.931776     0.066971    17.567123     0.000000 
  24.940000    15.085578     0.066288    17.750118     0.000000 
  24.945000    16.298499     0.061355    17.943029     0.000000 
  24.950000    15.614801     0.064042    18.146568     0.000000 
  24.955000    15.767501     0.063422    18.361512     0.000000 
  24.960000    16.176408     0.061818    18.588713     0.000000 
  24.965000    16.105355     0.062091    18.829098     0.000000 
  24.970000    16.854235     0.059332    19.027140     0.000000 
  24.975000    16.583637     0.060300    19.297378     0.000000 
  24.980000    15.809128     0.063255    19.584171     0.000000 
  24.985000    16.968691     0.058932    19.888877     0.000000 
  24.990000    17.074740     0.058566    20.212997     0.000000 
  24.995000    16.518805     0.060537    20.558189     0.000000 
  25.000000    17.987041     0.055596    20.926292     0.000000 
  25.005000    18.095967     0.055261    21.319351     0.000000 
  25.010000    18.051494     0.055397    21.739640     0.000000 
  25.015000    17.866443     0.055971    22.189698     0.000000 
  25.020000    19.419637     0.051494    22.672366     0.000000 
  25.025000    18.280989     0.054702    23.190829     0.000000 
  25.030000    19.554154     0.051140    23.748666     0.000000 
  25.035000    19.427116     0.051474    24.349915     0.000000 
  25.040000    20.515953     0.048743    24.999139     0.000000 
  25.045000    21.122250     0.047343    25.701510     0.000000 
  25.050000    20.457145     0.048883    26.462915     0.000000 
  25.055000    21.582442     0.046334    27.290065     0.000000 
  25.060000    22.388130     0.044667    28.190648     0.000000 
  25.065000    23.636581     0.042307    29.173495     0.000000 
  25.070000    23.754638     0.042097    30.248789     0.000000 
  25.075000    24.859725     0.040226    31.428324     0.000000 
  25.080000    25.785416     0.038782    32.725804     0.000000 
  25.085000    27.166653     0.036810    34.157240     0.000000 
  25.090000    28.498082     0.035090    35.741415     0.000000 
  25.095000    31.218230     0.032033    37.500499     0.000000 
  25.100000    32.189692     0.031066    39.460841     0.000000 
  25.105000    35.535153     0.028141    41.654066     0.000000 
  25.110000    38.435699     0.026017    44.118680     0.000000 
  25.115000    40.404292     0.024750    46.902623     0.000000 
  25.120000    46.087515     0.021698    50.067577     0.000000 
  25.125000    46.834390     0.021352    53.696547     0.000000 
  25.130000    52.421302     0.019076    57.907235     0.000000 
  25.135000    59.809965     0.016720    62.875174     0.000000 
  25.140000    66.014983     0.015148    68.871955     0.000000 
  25.145000    77.561148     0.012893    76.324571     0.000000 
  25.150000    87.949902     0.011370    85.900333     0.000000 
  25.155000   101.682001     0.009835    98.616148     0.000000 
  25.160000   126.928708     0.007878   115.959562     0.000000 
  25.165000   143.691895     0.006959   139.991784     0.000000 
  25.170000   181.293336     0.005516   173.383532     0.000000 
  25.175000   231.933612     0.004312   219.320624     0.000000 
  25.180000   272.975252     0.003663   281.218736     0.000000 
  25.185000   353.384711     0.002830   362.214097     0.000000 
  25.190000   469.998910     0.002128   464.446630     0.000000 
  25.195000   555.584989     0.001800   588.201444     0.000000 
  25.200000   738.415716     0.001354   730.982260     0.000000 
  25.205000   900.093668     0.001111   886.528566     0.000000 
  25.210000  1041.098380     0.000961  1043.748538     0.000000 
  25.215000  1232.873170     0.000811  1185.894351     0.000000 
  25.220000  1323.971530     0.000755  1291.509134     0.000000 
  25.225000  1396.820350     0.000716  1339.689858     0.000000 
  25.230000  1364.490470     0.000733  1319.321027     0.000000 
  25.235000  1294.274700     0.000773  1235.386075     0.000000 
  25.240000  1140.552880     0.000877  1105.887337     0.000000 
  25.245000   920.283000     0.001087   952.816311     0.000000 
  25.250000   797.314164     0.001254   795.075335     0.000000 
  25.255000   606.703312     0.001648   646.046380     0.000000 
  25.260000   450.687057     0.002219   513.892220     0.000000 
  25.265000   383.046677     0.002611   402.573068     0.000000 
  25.270000   282.527708     0.003539   312.860728     0.000000 
  25.275000   235.664956     0.004243   243.288318     0.000000 
  25.280000   189.587833     0.005275   191.046365     0.000000 
  25.285000   152.332018     0.006565   152.768648     0.000000 
  25.290000   129.944916     0.007696   125.132359     0.000000 
  25.295000   108.817806     0.009190   105.234530     0.000000 
  25.300000    90.136245     0.011094    90.759582     0.000000 
  25.305000    80.262263     0.012459    79.990316     0.000000 
  25.310000    67.782872     0.014753    71.726648     0.000000 
  25.315000    59.376868     0.016842    65.168037     0.000000 
  25.320000    55.172790     0.018125    59.797369     0.000000 
  25.325000    46.972960     0.021289    55.285463     0.000000 
  25.330000    43.132330     0.023184    51.421443     0.000000 
  25.335000    40.734254     0.024549    48.066364     0.000000 
  25.340000    36.825750     0.027155    45.124420     0.000000 
  25.345000    34.891241     0.028660    42.525972     0.000000 
  25.350000    32.056463     0.031195    40.217872     0.000000 
  25.355000    29.219186     0.034224    38.157981     0.000000 
  25.360000    29.552726     0.033838    36.311990     0.000000 
  25.365000    27.981337     0.035738    34.651470     0.000000 
  25.370000    25.205548     0.039674    33.152595     0.000000 
  25.375000    24.647547     0.040572    31.795233     0.000000 
  25.380000    23.971562     0.041716    30.562267     0.000000 
  25.385000    23.090033     0.043309    29.439071     0.000000 
  25.390000    23.380305     0.042771    28.413086     0.000000 
  25.395000    20.708101     0.048290    27.473483     0.000000 
  25.400000    21.139628     0.047305    26.610888     0.000000 
  25.405000    20.202456     0.049499    25.817155     0.000000 
  25.410000    19.667767     0.050845    25.085178     0.000000 
  25.415000    18.987760     0.052666    24.408740     0.000000 
  25.420000    18.811369     0.053159    23.782380     0.000000 
  25.425000    18.386316     0.054388    23.201289     0.000000 
  25.430000    17.682398     0.056553    22.661217     0.000000 
  25.435000    18.295844     0.054657    22.158400     0.000000 
  25.440000    17.449890     0.057307    21.689493     0.000000 
  25.445000    17.398305     0.057477    21.251516     0.000000 
  25.450000    16.888285     0.059213    20.841808     0.000000 
  25.455000    16.297972     0.061357    20.457988     0.000000 
  25.460000    16.926398     0.059079    20.097917     0.000000 
  25.465000    16.261431     0.061495    19.759673     0.000000 
  25.470000    16.036238     0.062359    19.441524     0.000000 
  25.475000    16.382964     0.061039    19.141906     0.000000 
  25.480000    16.256529     0.061514    18.859402     0.000000 
  25.485000    15.801445     0.063285    18.592730     0.000000 
  25.490000    15.604562     0.064084    18.340723     0.000000 
  25.495000    14.750381     0.067795    18.102322     0.000000 
  25.500000    15.863360     0.063038    17.876559     0.000000 
  25.505000    14.887578     0.067170    17.662551     0.000000 
  25.510000    15.235169     0.065638    17.459492     0.000000 
  25.515000    15.713178     0.063641    17.266643     0.000000 
  25.520000    15.236148     0.065633    17.083326     0.000000 
  25.525000    14.877041     0.067218    16.908918     0.000000 
  25.530000    14.417994     0.069358    16.742846     0.000000 
  25.535000    14.511408     0.068911    16.584583     0.000000 
  25.540000    14.671236     0.068161    16.433644     0.000000 
  25.545000    14.151837     0.070662    16.289577     0.000000 
  25.550000    14.660848     0.068209    16.151969     0.000000 
  25.555000    14.665119     0.068189    16.020435     0.000000 
  25.560000    14.075622     0.071045    15.894619     0.000000 
  25.565000    14.531572     0.068816    15.774191     0.000000 
  25.570000    14.088007     0.070982    15.658842     0.000000 
  25.575000    14.591124     0.068535    15.548289     0.000000 
  25.580000    13.789580     0.072519    15.442266     0.000000 
  25.585000    13.762913     0.072659    15.340525     0.000000 
  25.590000    14.258868     0.070132    15.242836     0.000000 
  25.595000    13.974980     0.071556    15.148983     0.000000 
  25.600000    13.937288     0.071750    15.058765     0.000000 
  25.605000    13.694149     0.073024    14.971994     0.000000 
  25.610000    13.441994     0.074394    14.888495     0.000000 
  25.615000    13.979857     0.071531    14.808101     0.000000 
  25.620000    13.919806     0.071840    14.730660     0.000000 
  25.625000    14.442919     0.069238    14.656025     0.000000 
  25.630000    13.722614     0.072872    14.584061     0.000000 
  25.635000    13.937292     0.071750    14.514639     0.000000 
  25.640000    13.306179     0.075153    14.447640     0.000000 
  25.645000    13.660754     0.073202    14.382950     0.000000 
  25.650000    13.925067     0.071813    14.320462     0.000000 
  25.655000    13.287920     0.075256    14.260077     0.000000 
  25.660000    13.962534     0.071620    14.201700     0.000000 
  25.665000    13.296942     0.075205    14.145241     0.000000 
  25.670000    13.613390     0.073457    14.090615     0.000000 
  25.675000    13.534022     0.073888    14.037744     0.000000 
  25.680000    13.344369     0.074938    13.986552     0.000000 
  25.685000    13.006170     0.076887    13.936968     0.000000 
  25.690000    13.723642     0.072867    13.888924     0.000000 
  25.695000    13.168839     0.075937    13.842357     0.000000 
  25.700000    13.555989     0.073768    13.797207     0.000000 
  25.705000    13.312472     0.075118    13.753415     0.000000 
  25.710000    13.608569     0.073483    13.710928     0.000000 
  25.715000    13.196153     0.075780    13.669694     0.000000 
  25.720000    13.010071     0.076864    13.629664     0.000000 
  25.725000    13.108536     0.076286    13.590793     0.000000 
  25.730000    13.140537     0.076100    13.553035     0.000000 
  25.735000    14.125066     0.070796    13.516350     0.000000 
  25.740000    13.287464     0.075259    13.480697     0.000000 
  25.745000    13.252691     0.075456    13.446039     0.000000 
  25.750000    13.272451     0.075344    13.412339     0.000000 
  25.755000    13.807478     0.072425    13.379564     0.000000 
  25.760000    12.630758     0.079172    13.347681     0.000000 
  25.765000    12.810869     0.078059    13.316659     0.000000 
  25.770000    13.497720     0.074087    13.286469     0.000000 
  25.775000    13.251299     0.075464    13.257082     0.000000 
  25.780000    12.606451     0.079324    13.228472     0.000000 
  25.785000    12.936099     0.077303    13.200614     0.000000 
  25.790000    12.754693     0.078403    13.173483     0.000000 
  25.795000    12.483578     0.080105    13.147057     0.000000 
  25.800000    13.397927     0.074638    13.121313     0.000000 
  25.805000    13.046938     0.076646    13.096231     0.000000 
  25.810000    13.382453     0.074725    13.071791     0.000000 
  25.815000    12.922131     0.077387    13.047975     0.000000 
  25.820000    13.004204     0.076898    13.024764     0.000000 
  25.825000    13.359740     0.074852    13.002141     0.000000 
  25.830000    13.038441     0.076696    12.980091     0.000000 
  25.835000    12.500711     0.079995    12.958599     0.000000 
  25.840000    12.806879     0.078083    12.937649     0.000000 
  25.845000    13.026600     0.076766    12.917229     0.000000 
  25.850000    12.695011     0.078771    12.897326     0.000000 
  25.855000    13.194660     0.075788    12.877927     0.000000 
  25.860000    12.864512     0.077733    12.859022     0.000000 
  25.865000    12.623771     0.079216    12.840600     0.000000 
  25.870000    12.509995     0.079936    12.822651     0.000000 
  25.875000    13.519723     0.073966    12.805167     0.000000 
  25.880000    12.446580     0.080343    12.788138     0.000000 
  25.885000    12.904225     0.077494    12.771558     0.000000 
  25.890000    12.824726     0.077974    12.755420     0.000000 
  25.895000    12.813300     0.078044    12.739717     0.000000 
  25.900000    12.851368     0.077813    12.724445     0.000000 
  25.905000    13.038394     0.076697    12.709599     0.000000 
  25.910000    13.055514     0.076596    12.695175     0.000000 
  25.915000    13.124183     0.076195    12.681170     0.000000 
  25.920000    12.952274     0.077207    12.667583     0.000000 
  25.925000    12.689818     0.078803    12.654413     0.000000 
  25.930000    13.024449     0.076779    12.641659     0.000000 
  25.935000    13.032324     0.076732    12.629324     0.000000 
  25.940000    12.529236     0.079813    12.617408     0.000000 
  25.945000    12.653329     0.079031    12.605915     0.000000 
  25.950000    12.797286     0.078142    12.594851     0.000000 
  25.955000    13.595565     0.073553    12.584221     0.000000 
  25.960000    12.650188     0.079050    12.574033     0.000000 
  25.965000    12.766807     0.078328    12.564296     0.000000 
  25.970000    12.566230     0.079578    12.555023     0.000000 
  25.975000    12.357404     0.080923    12.546226     0.000000 
  25.980000    12.290067     0.081367    12.537922     0.000000 
  25.985000    12.832863     0.077925    12.530130     0.000000 
  25.990000    13.092560     0.076379    12.522870     0.000000 
  25.995000    12.518550     0.079881    12.516169     0.000000 
  26.000000    13.338449     0.074971    12.510054     0.000000 
  26.005000    12.775408     0.078275    12.504561     0.000000 
  26.010000    13.239504     0.075532    12.499727     0.000000 
  26.015000    12.565319     0.079584    12.495598     0.000000 
  26.020000    12.890937     0.077574    12.492224     0.000000 
  26.025000    12.936210     0.077302    12.489665     0.000000 
  26.030000    12.757277     0.078387    12.487991     0.000000 
  26.035000    13.269859     0.075359    12.487280     0.000000 
  26.040000    12.800755     0.078120    12.487627     0.000000 
  26.045000    12.731681     0.078544    12.489138     0.000000 
  26.050000    12.741916     0.078481    12.491941     0.000000 
  26.055000    13.256668     0.075434    12.496183     0.000000 
  26.060000    12.873177     0.077681    12.502041     0.000000 
  26.065000    13.060461     0.076567    12.509720     0.000000 
  26.070000    12.413011     0.080561    12.519468     0.000000 
  26.075000    13.050173     0.076627    12.531585     0.000000 
  26.080000    12.755971     0.078395    12.546436     0.000000 
  26.085000    12.752510     0.078416    12.564481     0.000000 
  26.090000    12.914097     0.077435    12.586322     0.000000 
  26.095000    13.054479     0.076602    12.612779     0.000000 
  26.100000    12.650144     0.079050    12.645030     0.000000 
  26.105000    13.237057     0.075545    12.684848     0.000000 
  26.110000    13.864338     0.072127    12.734971     0.000000 
  26.115000    13.041110     0.076681    12.799671     0.000000 
  26.120000    13.624120     0.073399    12.885524     0.000000 
  26.125000    14.037416     0.071238    13.002357     0.000000 
  26.130000    13.640421     0.073312    13.164225     0.000000 
  26.135000    14.271059     0.070072    13.390124     0.000000 
  26.140000    14.834277     0.067411    13.703999     0.000000 
  26.145000    15.069083     0.066361    14.133543     0.000000 
  26.150000    15.247006     0.065587    14.707342     0.000000 
  26.155000    16.606276     0.060218    15.450200     0.000000 
  26.160000    17.212458     0.058097    16.376926     0.000000 
  26.165000    18.079718     0.055311    17.485137     0.000000 
  26.170000    19.893867     0.050267    18.747563     0.000000 
  26.175000    20.612750     0.048514    20.103662     0.000000 
  26.180000    21.321999     0.046900    21.450255     0.000000 
  26.185000    23.210483     0.043084    22.635077     0.000000 
  26.190000    23.844622     0.041938    23.468756     0.000000 
  26.195000    23.741976     0.042119    23.777521     0.000000 
  26.200000    24.191547     0.041337    23.486428     0.000000 
  26.205000    22.875265     0.043715    22.664508     0.000000 
  26.210000    21.971321     0.045514    21.482694     0.000000 
  26.215000    20.781961     0.048119    20.130834     0.000000 
  26.220000    17.820944     0.056114    18.763264     0.000000 
  26.225000    17.981660     0.055612    17.485379     0.000000 
  26.230000    16.738348     0.059743    16.359565     0.000000 
  26.235000    15.892353     0.062923    15.414502     0.000000 
  26.240000    14.784209     0.067640    14.653600     0.000000 
  26.245000    14.493406     0.068997    14.062718     0.000000 
  26.250000    13.689772     0.073047    13.617392     0.000000 
  26.255000    14.197932     0.070433    13.289118     0.000000 
  26.260000    13.643460     0.073295    13.050096     0.000000 
  26.265000    13.566073     0.073713    12.876176     0.000000 
  26.270000    12.952787     0.077203    12.748128     0.000000 
  26.275000    12.666573     0.078948    12.651677     0.000000 
  26.280000    12.941209     0.077273    12.576816     0.000000 
  26.285000    13.034157     0.076721    12.516840     0.000000 
  26.290000    12.895734     0.077545    12.467385     0.000000 
  26.295000    12.681580     0.078855    12.425657     0.000000 
  26.300000    13.305917     0.075155    12.389848     0.000000 
  26.305000    12.962967     0.077143    12.358761     0.000000 
  26.310000    13.171649     0.075921    12.331567     0.000000 
  26.315000    12.781105     0.078240    12.307661     0.000000 
  26.320000    12.848263     0.077832    12.286583     0.000000 
  26.325000    12.987100     0.076999    12.267967     0.000000 
  26.330000    12.625092     0.079207    12.251519     0.000000 
  26.335000    12.312731     0.081217    12.236996     0.000000 
  26.340000    12.781711     0.078237    12.224196     0.000000 
  26.345000    12.246454     0.081656    12.212951     0.000000 
  26.350000    13.059552     0.076572    12.203120     0.000000 
  26.355000    12.641640     0.079104    12.194583     0.000000 
  26.360000    12.795215     0.078154    12.187243     0.000000 
  26.365000    12.486327     0.080088    12.181015     0.000000 
  26.370000    12.417721     0.080530    12.175832     0.000000 
  26.375000    11.958420     0.083623    12.171635     0.000000 
  26.380000    12.192750     0.082016    12.168378     0.000000 
  26.385000    12.587281     0.079445    12.166024     0.000000 
  26.390000    12.539809     0.079746    12.164543     0.000000 
  26.395000    13.131362     0.076154    12.163913     0.000000 
  26.400000    12.312055     0.081221    12.164118     0.000000 
  26.405000    12.146979     0.082325    12.165149     0.000000 
  26.410000    12.209656     0.081902    12.167002     0.000000 
  26.415000    12.305349     0.081265    12.169678     0.000000 
  26.420000    12.283631     0.081409    12.173184     0.000000 
  26.425000    12.735687     0.078520    12.177532     0.000000 
  26.430000    12.282462     0.081417    12.182736     0.000000 
  26.435000    12.005214     0.083297    12.188820     0.000000 
  26.440000    12.913879     0.077436    12.195808     0.000000 
  26.445000    12.468996     0.080199    12.203731     0.000000 
  26.450000    12.974708     0.077073    12.212627     0.000000 
  26.455000    12.185148     0.082067    12.222535     0.000000 
  26.460000    12.419079     0.080521    12.233505     0.000000 
  26.465000    12.535070     0.079776    12.245590     0.000000 
  26.470000    12.456749     0.080278    12.258849     0.000000 
  26.475000    11.975521     0.083504    12.273350     0.000000 
  26.480000    12.250827     0.081627    12.289169     0.000000 
  26.485000    12.323995     0.081143    12.306388     0.000000 
  26.490000    12.395886     0.080672    12.325102     0.000000 
  26.495000    12.740324     0.078491    12.345413     0.000000 
  26.500000    12.379594     0.080778    12.367437     0.000000 
  26.505000    12.899543     0.077522    12.391301     0.000000 
  26.510000    12.962227     0.077147    12.417148     0.000000 
  26.515000    12.318384     0.081179    12.445137     0.000000 
  26.520000    13.222343     0.075630    12.475443     0.000000 
  26.525000    13.490139     0.074128    12.508265     0.000000 
  26.530000    12.539410     0.079749    12.543823     0.000000 
  26.535000    12.599500     0.079368    12.582364     0.000000 
  26.540000    12.842259     0.077868    12.624166     0.000000 
  26.545000    12.906317     0.077481    12.669541     0.000000 
  26.550000    13.180116     0.075872    12.718842     0.000000 
  26.555000    12.974243     0.077076    12.772467     0.000000 
  26.560000    12.906170     0.077482    12.830868     0.000000 
  26.565000    13.070216     0.076510    12.894560     0.000000 
  26.570000    13.137451     0.076118    12.964127     0.000000 
  26.575000    13.289179     0.075249    13.040242     0.000000 
  26.580000    13.519941     0.073965    13.123675     0.000000 
  26.585000    12.977671     0.077055    13.215314     0.000000 
  26.590000    13.624756     0.073396    13.316188     0.000000 
  26.595000    13.505871     0.074042    13.427491     0.000000 
  26.600000    13.204517     0.075732    13.550623     0.000000 
  26.605000    12.977491     0.077056    13.687226     0.000000 
  26.610000    13.874264     0.072076    13.839256     0.000000 
  26.615000    14.012323     0.071366    14.009062     0.000000 
  26.620000    13.821703     0.072350    14.199526     0.000000 
  26.625000    14.657613     0.068224    14.414277     0.000000 
  26.630000    14.524596     0.068849    14.658044     0.000000 
  26.635000    15.306557     0.065331    14.937228     0.000000 
  26.640000    15.764081     0.063435    15.260836     0.000000 
  26.645000    16.433234     0.060852    15.641909     0.000000 
  26.650000    16.912278     0.059129    16.099635     0.000000 
  26.655000    17.670851     0.056590    16.662268     0.000000 
  26.660000    18.542196     0.053931    17.370877     0.000000 
  26.665000    19.571858     0.051094    18.283728     0.000000 
  26.670000    20.000419     0.049999    19.480829     0.000000 
  26.675000    22.398859     0.044645    21.067778     0.000000 
  26.680000    25.369600     0.039417    23.177743     0.000000 
  26.685000    26.764733     0.037363    25.970064     0.000000 
  26.690000    29.939831     0.033400    29.623699     0.000000 
  26.695000    35.745444     0.027976    34.323371     0.000000 
  26.700000    38.757107     0.025802    40.235693     0.000000 
  26.705000    46.353470     0.021573    47.471970     0.000000 
  26.710000    55.747023     0.017938    56.035722     0.000000 
  26.715000    61.379672     0.016292    65.761711     0.000000 
  26.720000    73.463446     0.013612    76.274804     0.000000 
  26.725000    86.716188     0.011532    87.014056     0.000000 
  26.730000    95.457112     0.010476    97.323620     0.000000 
  26.735000   103.806991     0.009633   106.507639     0.000000 
  26.740000   113.604158     0.008802   113.753975     0.000000 
  26.745000   115.389853     0.008666   118.052875     0.000000 
  26.750000   115.598353     0.008651   118.399474     0.000000 
  26.755000   112.910507     0.008857   114.322019     0.000000 
  26.760000   106.366041     0.009401   106.286409     0.000000 
  26.765000    93.113784     0.010740    95.533498     0.000000 
  26.770000    83.729202     0.011943    83.527480     0.000000 
  26.775000    71.578755     0.013971    71.505450     0.000000 
  26.780000    56.985035     0.017548    60.320895     0.000000 
  26.785000    51.155956     0.019548    50.472036     0.000000 
  26.790000    41.829018     0.023907    42.180284     0.000000 
  26.795000    35.775621     0.027952    35.464576     0.000000 
  26.800000    31.942594     0.031306    30.205388     0.000000 
  26.805000    26.912294     0.037158    26.201249     0.000000 
  26.810000    24.663693     0.040545    23.216998     0.000000 
  26.815000    22.915694     0.043638    21.020810     0.000000 
  26.820000    20.672794     0.048373    19.408090     0.000000 
  26.825000    19.175858     0.052149    18.212853     0.000000 
  26.830000    18.582521     0.053814    17.309326     0.000000 
  26.835000    17.635186     0.056705    16.654385     0.000000 
  26.840000    16.889816     0.059207    16.092623     0.000000 
  26.845000    16.840432     0.059381    15.629843     0.000000 
  26.850000    15.972231     0.062609    15.239338     0.000000 
  26.855000    15.439880     0.064767    14.903650     0.000000 
  26.860000    14.951207     0.066884    14.611121     0.000000 
  26.865000    14.008617     0.071385    14.353661     0.000000 
  26.870000    14.021104     0.071321    14.125390     0.000000 
  26.875000    14.172429     0.070560    13.921827     0.000000 
  26.880000    14.077823     0.071034    13.739431     0.000000 
  26.885000    13.895488     0.071966    13.575319     0.000000 
  26.890000    13.272758     0.075342    13.427102     0.000000 
  26.895000    13.598601     0.073537    13.292776     0.000000 
  26.900000    13.120684     0.076216    13.170642     0.000000 
  26.905000    13.026557     0.076766    13.059253     0.000000 
  26.910000    13.370890     0.074789    12.957370     0.000000 
  26.915000    12.593958     0.079403    12.863926     0.000000 
  26.920000    13.189069     0.075820    12.777998     0.000000 
  26.925000    13.309978     0.075132    12.698786     0.000000 
  26.930000    12.898087     0.077531    12.625593     0.000000 
  26.935000    12.090792     0.082708    12.557808     0.000000 
  26.940000    12.863506     0.077739    12.494899     0.000000 
  26.945000    12.436113     0.080411    12.436393     0.000000 
  26.950000    12.011457     0.083254    12.381877     0.000000 
  26.955000    12.476677     0.080150    12.330982     0.000000 
  26.960000    12.092325     0.082697    12.283383     0.000000 
  26.965000    11.565212     0.086466    12.238789     0.000000 
  26.970000    12.148458     0.082315    12.196942     0.000000 
  26.975000    12.357264     0.080924    12.157608     0.000000 
  26.980000    12.296041     0.081327    12.120582     0.000000 
  26.985000    12.408183     0.080592    12.085675     0.000000 
  26.990000    12.464870     0.080225    12.052719     0.000000 
  26.995000    12.577178     0.079509    12.021564     0.000000 
  27.000000    12.116749     0.082530    11.992071     0.000000 
  27.005000    12.108257     0.082588    11.964116     0.000000 
  27.010000    12.466207     0.080217    11.937586     0.000000 
  27.015000    12.342690     0.081020    11.912378     0.000000 
  27.020000    12.181411     0.082092    11.888400     0.000000 
  27.025000    12.624339     0.079212    11.865564     0.000000 
  27.030000    12.100416     0.082642    11.843794     0.000000 
  27.035000    12.231387     0.081757    11.823018     0.000000 
  27.040000    12.543244     0.079724    11.803170     0.000000 
  27.045000    12.033710     0.083100    11.784189     0.000000 
  27.050000    11.886848     0.084127    11.766022     0.000000 
  27.055000    12.276224     0.081458    11.748617     0.000000 
  27.060000    11.922319     0.083876    11.731926     0.000000 
  27.065000    12.939274     0.077284    11.715907     0.000000 
  27.070000    11.959877     0.083613    11.700519     0.000000 
  27.075000    12.639737     0.079116    11.685725     0.000000 
  27.080000    12.545890     0.079707    11.671492     0.000000 
  27.085000    12.330071     0.081103    11.525900     0.000000 
  27.090000    12.255268     0.081598    11.513399     0.000000 
  27.095000    12.052233     0.082972    11.501363     0.000000 
  27.100000    12.039207     0.083062    11.489767     0.000000 
  27.105000    12.126796     0.082462    11.478587     0.000000 
  27.110000    12.043824     0.083030    11.467800     0.000000 
  27.115000    12.732477     0.078539    11.457386     0.000000 
  27.120000    12.224156     0.081805    11.447326     0.000000 
  27.125000    11.852665     0.084369    11.437602     0.000000 
  27.130000    11.945662     0.083712    11.428196     0.000000 
  27.135000    12.448063     0.080334    11.419092     0.000000 
  27.140000    11.613159     0.086109    11.410277     0.000000 
  27.145000    11.508590     0.086892    11.401736     0.000000 
  27.150000    11.916116     0.083920    11.393455     0.000000 
  27.155000    12.203682     0.081942    11.385423     0.000000 
  27.160000    11.980061     0.083472    11.377628     0.000000 
  27.165000    11.652799     0.085816    11.370059     0.000000 
  27.170000    12.066447     0.082874    11.362707     0.000000 
  27.175000    12.140752     0.082367    11.355560     0.000000 
  27.180000    11.866702     0.084269    11.348611     0.000000 
  27.185000    12.553878     0.079657    11.341850     0.000000 
  27.190000    12.023580     0.083170    11.335270     0.000000 
  27.195000    12.004443     0.083302    11.328862     0.000000 
  27.200000    12.887233     0.077596    11.322621     0.000000 
  27.205000    12.696871     0.078760    11.316538     0.000000 
  27.210000    12.276908     0.081454    11.310607     0.000000 
  27.215000    12.262132     0.081552    11.304823     0.000000 
  27.220000    12.097756     0.082660    11.299179     0.000000 
  27.225000    12.559001     0.079624    11.293669     0.000000 
  27.230000    11.579108     0.086362    11.288290     0.000000 
  27.235000    11.785650     0.084849    11.283035     0.000000 
  27.240000    11.784544     0.084857    11.277900     0.000000 
  27.245000    11.599522     0.086210    11.272881     0.000000 
  27.250000    11.834813     0.084496    11.267973     0.000000 
  27.255000    12.031624     0.083114    11.263173     0.000000 
  27.260000    11.586479     0.086307    11.258475     0.000000 
  27.265000    12.342962     0.081018    11.253878     0.000000 
  27.270000    12.393883     0.080685    11.249377     0.000000 
  27.275000    11.869867     0.084247    11.244969     0.000000 
  27.280000    11.697325     0.085490    11.240651     0.000000 
  27.285000    11.778883     0.084898    11.236420     0.000000 
  27.290000    11.760329     0.085032    11.232272     0.000000 
  27.295000    11.635452     0.085944    11.228206     0.000000 
  27.300000    12.139026     0.082379    11.224219     0.000000 
  27.305000    11.814905     0.084639    11.220307     0.000000 
  27.310000    10.998390     0.090922    11.216470     0.000000 
  27.315000    11.325574     0.088296    11.212704     0.000000 
  27.320000    11.597920     0.086222    11.209007     0.000000 
  27.325000    11.572527     0.086412    11.205378     0.000000 
  27.330000    11.848513     0.084399    11.201814     0.000000 
  27.335000    12.250983     0.081626    11.198314     0.000000 
  27.340000    12.299839     0.081302    11.194875     0.000000 
  27.345000    12.169765     0.082171    11.191496     0.000000 
  27.350000    11.243194     0.088943    11.188175     0.000000 
  27.355000    12.038404     0.083067    11.184911     0.000000 
  27.360000    11.790580     0.084813    11.181702     0.000000 
  27.365000    12.001897     0.083320    11.178546     0.000000 
  27.370000    11.722337     0.085307    11.175443     0.000000 
  27.375000    11.654951     0.085800    11.172391     0.000000 
  27.380000    12.123597     0.082484    11.169389     0.000000 
  27.385000    11.973257     0.083519    11.166435     0.000000 
  27.390000    12.143921     0.082346    11.163528     0.000000 
  27.395000    11.431167     0.087480    11.160668     0.000000 
  27.400000    11.906632     0.083987    11.157852     0.000000 
  27.405000    11.788752     0.084827    11.155081     0.000000 
  27.410000    11.628577     0.085995    11.152353     0.000000 
  27.415000    11.813261     0.084651    11.149667     0.000000 
  27.420000    11.873179     0.084223    11.147022     0.000000 
  27.425000    10.816218     0.092454    11.144417     0.000000 
  27.430000    11.886962     0.084126    11.141852     0.000000 
  27.435000    11.806340     0.084700    11.139326     0.000000 
  27.440000    12.057535     0.082936    11.136838     0.000000 
  27.445000    11.988391     0.083414    11.134387     0.000000 
  27.450000    11.678567     0.085627    11.131972     0.000000 
  27.455000    11.951264     0.083673    11.129594     0.000000 
  27.460000    11.463835     0.087231    11.127250     0.000000 
  27.465000    11.625911     0.086015    11.124941     0.000000 
  27.470000    11.828722     0.084540    11.122666     0.000000 
  27.475000    11.601125     0.086199    11.120425     0.000000 
  27.480000    11.419963     0.087566    11.118217     0.000000 
  27.485000    11.480038     0.087108    11.175912     0.000000 
  27.490000    11.713631     0.085371    11.174057     0.000000 
  27.495000    11.645920     0.085867    11.172236     0.000000 
  27.500000    11.214599     0.089169    11.170448     0.000000 
  27.505000    11.501729     0.086943    11.168693     0.000000 
  27.510000    12.308304     0.081246    11.166969     0.000000 
  27.515000    11.754862     0.085071    11.165278     0.000000 
  27.520000    11.505406     0.086916    11.163619     0.000000 
  27.525000    11.893542     0.084079    11.161990     0.000000 
  27.530000    11.935597     0.083783    11.160393     0.000000 
  27.535000    11.792075     0.084803    11.158826     0.000000 
  27.540000    11.480746     0.087102    11.157290     0.000000 
  27.545000    11.325029     0.088300    11.155783     0.000000 
  27.550000    11.410102     0.087642    11.154307     0.000000 
  27.555000    11.448431     0.087348    11.152860     0.000000 
  27.560000    11.946925     0.083704    11.151442     0.000000 
  27.565000    11.364969     0.087990    11.150054     0.000000 
  27.570000    12.046126     0.083014    11.148695     0.000000 
  27.575000    12.202244     0.081952    11.147364     0.000000 
  27.580000    11.667472     0.085708    11.146062     0.000000 
  27.585000    11.879956     0.084175    11.144789     0.000000 
  27.590000    11.786716     0.084841    11.143544     0.000000 
  27.595000    11.574737     0.086395    11.142328     0.000000 
  27.600000    11.346080     0.088136    11.141139     0.000000 
  27.605000    11.084515     0.090216    11.139979     0.000000 
  27.610000    11.762174     0.085018    11.138846     0.000000 
  27.615000    11.607057     0.086154    11.137742     0.000000 
  27.620000    11.531154     0.086722    11.136665     0.000000 
  27.625000    11.300760     0.088490    11.135616     0.000000 
  27.630000    11.282915     0.088630    11.134595     0.000000 
  27.635000    12.393467     0.080688    11.133601     0.000000 
  27.640000    11.644441     0.085878    11.132635     0.000000 
  27.645000    11.283833     0.088622    11.131697     0.000000 
  27.650000    11.299398     0.088500    11.130787     0.000000 
  27.655000    11.529998     0.086730    11.129904     0.000000 
  27.660000    11.352020     0.088090    11.129049     0.000000 
  27.665000    11.568731     0.086440    11.128222     0.000000 
  27.670000    11.164888     0.089567    11.127423     0.000000 
  27.675000    11.249676     0.088891    11.126651     0.000000 
  27.680000    11.812907     0.084653    11.125908     0.000000 
  27.685000    11.890446     0.084101    11.125192     0.000000 
  27.690000    11.528013     0.086745    11.124505     0.000000 
  27.695000    11.712157     0.085381    11.123846     0.000000 
  27.700000    11.590468     0.086278    11.123216     0.000000 
  27.705000    11.493731     0.087004    11.122613     0.000000 
  27.710000    11.787443     0.084836    11.122040     0.000000 
  27.715000    12.355562     0.080935    11.121495     0.000000 
  27.720000    11.567708     0.086448    11.120979     0.000000 
  27.725000    11.467611     0.087202    11.120492     0.000000 
  27.730000    11.900473     0.084030    11.120034     0.000000 
  27.735000    11.784261     0.084859    11.119606     0.000000 
  27.740000    11.831871     0.084517    11.119207     0.000000 
  27.745000    11.626864     0.086008    11.118838     0.000000 
  27.750000    12.202289     0.081952    11.118500     0.000000 
  27.755000    11.764432     0.085002    11.118191     0.000000 
  27.760000    11.454672     0.087301    11.117913     0.000000 
  27.765000    12.061925     0.082906    11.117666     0.000000 
  27.770000    11.893801     0.084077    11.117449     0.000000 
  27.775000    11.639624     0.085913    11.117264     0.000000 
  27.780000    11.672394     0.085672    11.117111     0.000000 
  27.785000    11.758853     0.085042    11.116989     0.000000 
  27.790000    11.208731     0.089216    11.116900     0.000000 
  27.795000    11.454638     0.087301    11.116843     0.000000 
  27.800000    11.509041     0.086888    11.116818     0.000000 
  27.805000    11.642318     0.085894    11.116827     0.000000 
  27.810000    11.461921     0.087245    11.116870     0.000000 
  27.815000    11.662942     0.085742    11.116946     0.000000 
  27.820000    11.785894     0.084847    11.117056     0.000000 
  27.825000    11.695446     0.085503    11.117202     0.000000 
  27.830000    11.607339     0.086152    11.117382     0.000000 
  27.835000    11.481910     0.087094    11.117597     0.000000 
  27.840000    12.055755     0.082948    11.117849     0.000000 
  27.845000    11.430135     0.087488    11.118137     0.000000 
  27.850000    11.421098     0.087557    11.118462     0.000000 
  27.855000    11.371211     0.087941    11.118823     0.000000 
  27.860000    11.825813     0.084561    11.119223     0.000000 
  27.865000    12.185526     0.082065    11.119661     0.000000 
  27.870000    11.278640     0.088663    11.120138     0.000000 
  27.875000    11.467013     0.087207    11.120654     0.000000 
  27.880000    11.929154     0.083828    11.121210     0.000000 
  27.885000    11.399560     0.087723    11.121807     0.000000 
  27.890000    11.580301     0.086354    11.122444     0.000000 
  27.895000    11.821363     0.084593    11.123124     0.000000 
  27.900000    11.520170     0.086804    11.123845     0.000000 
  27.905000    11.708886     0.085405    11.124610     0.000000 
  27.910000    11.402662     0.087699    11.125418     0.000000 
  27.915000    11.131437     0.089836    11.126270     0.000000 
  27.920000    11.709982     0.085397    11.127168     0.000000 
  27.925000    11.589956     0.086282    11.128111     0.000000 
  27.930000    11.678967     0.085624    11.129101     0.000000 
  27.935000    11.366746     0.087976    11.130137     0.000000 
  27.940000    11.539360     0.086660    11.131222     0.000000 
  27.945000    11.600876     0.086200    11.132356     0.000000 
  27.950000    12.008829     0.083272    11.133539     0.000000 
  27.955000    11.749743     0.085108    11.134773     0.000000 
  27.960000    11.487040     0.087055    11.136058     0.000000 
  27.965000    11.740891     0.085172    11.137396     0.000000 
  27.970000    11.551615     0.086568    11.138787     0.000000 
  27.975000    11.811788     0.084661    11.140232     0.000000 
  27.980000    11.430869     0.087482    11.141733     0.000000 
  27.985000    11.581973     0.086341    11.143289     0.000000 
  27.990000    11.722966     0.085303    11.144903     0.000000 
  27.995000    11.469684     0.087186    11.146576     0.000000 
  28.000000    11.753100     0.085084    11.148308     0.000000 
  28.005000    11.697822     0.085486    11.150101     0.000000 
  28.010000    11.600359     0.086204    11.151955     0.000000 
  28.015000    11.850133     0.084387    11.153873     0.000000 
  28.020000    11.190235     0.089364    11.155855     0.000000 
  28.025000    11.648300     0.085849    11.157902     0.000000 
  28.030000    11.650257     0.085835    11.160017     0.000000 
  28.035000    11.208854     0.089215    11.162200     0.000000 
  28.040000    11.819059     0.084609    11.164453     0.000000 
  28.045000    11.746465     0.085132    11.166777     0.000000 
  28.050000    11.488442     0.087044    11.169174     0.000000 
  28.055000    11.512987     0.086858    11.171645     0.000000 
  28.060000    11.740599     0.085175    11.174192     0.000000 
  28.065000    11.708419     0.085409    11.176817     0.000000 
  28.070000    11.799534     0.084749    11.179521     0.000000 
  28.075000    11.552693     0.086560    11.182305     0.000000 
  28.080000    10.929638     0.091494    11.185173     0.000000 
  28.085000    11.774816     0.084927    11.188126     0.000000 
  28.090000    11.286190     0.088604    11.191165     0.000000 
  28.095000    12.062913     0.082899    11.194293     0.000000 
  28.100000    11.119870     0.089929    11.197511     0.000000 
  28.105000    11.984694     0.083440    11.199668     0.000000 
  28.110000    11.600645     0.086202    11.203080     0.000000 
  28.115000    11.659665     0.085766    11.206590     0.000000 
  28.120000    11.467461     0.087203    11.210199     0.000000 
  28.125000    12.132059     0.082426    11.213910     0.000000 
  28.130000    11.868787     0.084255    11.217725     0.000000 
  28.135000    11.519635     0.086808    11.221648     0.000000 
  28.140000    11.219625     0.089130    11.225680     0.000000 
  28.145000    11.685956     0.085573    11.229825     0.000000 
  28.150000    11.922113     0.083878    11.234085     0.000000 
  28.155000    11.636913     0.085933    11.238463     0.000000 
  28.160000    11.485087     0.087069    11.242963     0.000000 
  28.165000    11.939772     0.083754    11.247587     0.000000 
  28.170000    11.900373     0.084031    11.252339     0.000000 
  28.175000    11.487016     0.087055    11.257222     0.000000 
  28.180000    11.676279     0.085644    11.262239     0.000000 
  28.185000    11.743672     0.085152    11.267395     0.000000 
  28.190000    12.149888     0.082305    11.272693     0.000000 
  28.195000    11.705946     0.085427    11.278137     0.000000 
  28.200000    11.650402     0.085834    11.283730     0.000000 
  28.205000    12.076208     0.082807    11.289478     0.000000 
  28.210000    11.610143     0.086132    11.295385     0.000000 
  28.215000    11.501276     0.086947    11.301454     0.000000 
  28.220000    11.878774     0.084184    11.307691     0.000000 
  28.225000    11.440106     0.087412    11.314100     0.000000 
  28.230000    11.626372     0.086011    11.320687     0.000000 
  28.235000    12.102565     0.082627    11.327457     0.000000 
  28.240000    11.973780     0.083516    11.334415     0.000000 
  28.245000    11.899229     0.084039    11.341566     0.000000 
  28.250000    11.468864     0.087193    11.348918     0.000000 
  28.255000    11.958088     0.083625    11.356475     0.000000 
  28.260000    11.419093     0.087573    11.364244     0.000000 
  28.265000    11.719883     0.085325    11.372816     0.000000 
  28.270000    12.096537     0.082668    11.381032     0.000000 
  28.275000    11.749421     0.085111    11.389481     0.000000 
  28.280000    11.588382     0.086293    11.398171     0.000000 
  28.285000    11.800382     0.084743    11.407108     0.000000 
  28.290000    12.277386     0.081451    11.416302     0.000000 
  28.295000    11.316364     0.088368    11.425760     0.000000 
  28.300000    11.759408     0.085038    11.435491     0.000000 
  28.305000    12.066272     0.082876    11.445505     0.000000 
  28.310000    12.200560     0.081963    11.455810     0.000000 
  28.315000    11.795134     0.084781    11.466418     0.000000 
  28.320000    11.149940     0.089687    11.477338     0.000000 
  28.325000    11.502971     0.086934    11.488582     0.000000 
  28.330000    11.712524     0.085379    11.500160     0.000000 
  28.335000    11.624715     0.086024    11.512085     0.000000 
  28.340000    12.191832     0.082022    11.524369     0.000000 
  28.345000    11.541743     0.086642    11.537025     0.000000 
  28.350000    11.857532     0.084335    11.550067     0.000000 
  28.355000    11.462347     0.087242    11.563508     0.000000 
  28.360000    11.505486     0.086915    11.577365     0.000000 
  28.365000    11.503020     0.086934    11.591653     0.000000 
  28.370000    11.550953     0.086573    11.606388     0.000000 
  28.375000    11.925833     0.083852    11.621587     0.000000 
  28.380000    11.714787     0.085362    11.637270     0.000000 
  28.385000    12.016885     0.083216    11.653453     0.000000 
  28.390000    11.637528     0.085929    11.670159     0.000000 
  28.395000    12.036341     0.083082    11.687408     0.000000 
  28.400000    11.929955     0.083823    11.705221     0.000000 
  28.405000    11.752689     0.085087    11.723623     0.000000 
  28.410000    11.967543     0.083559    11.742637     0.000000 
  28.415000    11.718112     0.085338    11.762290     0.000000 
  28.420000    11.915652     0.083923    11.782610     0.000000 
  28.425000    11.744149     0.085149    11.803624     0.000000 
  28.430000    11.867042     0.084267    11.825363     0.000000 
  28.435000    11.577135     0.086377    11.847859     0.000000 
  28.440000    11.371852     0.087936    11.871146     0.000000 
  28.445000    11.536362     0.086682    11.895261     0.000000 
  28.450000    11.598723     0.086216    11.920239     0.000000 
  28.455000    12.288528     0.081377    11.946123     0.000000 
  28.460000    12.435295     0.080416    11.972955     0.000000 
  28.465000    12.100772     0.082639    12.000779     0.000000 
  28.470000    12.087024     0.082733    12.029643     0.000000 
  28.475000    11.666499     0.085716    12.059598     0.000000 
  28.480000    11.966951     0.083563    12.090699     0.000000 
  28.485000    12.671969     0.078914    12.123002     0.000000 
  28.490000    12.276550     0.081456    12.156568     0.000000 
  28.495000    11.587360     0.086301    12.191463     0.000000 
  28.500000    12.087635     0.082729    12.227756     0.000000 
  28.505000    11.977987     0.083486    12.265520     0.000000 
  28.510000    12.340977     0.081031    12.304835     0.000000 
  28.515000    11.754479     0.085074    12.345785     0.000000 
  28.520000    11.836781     0.084482    12.388460     0.000000 
  28.525000    12.219187     0.081839    12.432956     0.000000 
  28.530000    12.213218     0.081879    12.479378     0.000000 
  28.535000    12.975101     0.077071    12.527835     0.000000 
  28.540000    12.026769     0.083148    12.578447     0.000000 
  28.545000    11.982808     0.083453    12.631342     0.000000 
  28.550000    12.451075     0.080314    12.686657     0.000000 
  28.555000    12.242963     0.081680    12.744542     0.000000 
  28.560000    11.695352     0.085504    12.805154     0.000000 
  28.565000    11.885637     0.084135    12.868668     0.000000 
  28.570000    12.722766     0.078599    12.935269     0.000000 
  28.575000    12.659393     0.078993    13.005160     0.000000 
  28.580000    12.525612     0.079836    13.078558     0.000000 
  28.585000    12.696247     0.078763    13.155701     0.000000 
  28.590000    12.442444     0.080370    13.236845     0.000000 
  28.595000    12.570799     0.079549    13.322272     0.000000 
  28.600000    12.578125     0.079503    13.412286     0.000000 
  28.605000    13.002706     0.076907    13.507220     0.000000 
  28.610000    12.473136     0.080172    13.607437     0.000000 
  28.615000    13.395620     0.074651    13.713335     0.000000 
  28.620000    13.057437     0.076585    13.825350     0.000000 
  28.625000    13.177728     0.075886    13.943960     0.000000 
  28.630000    12.790471     0.078183    14.069691     0.000000 
  28.635000    13.156924     0.076006    14.203123     0.000000 
  28.640000    13.509571     0.074022    14.344895     0.000000 
  28.645000    13.127881     0.076174    14.495716     0.000000 
  28.650000    13.904666     0.071918    14.656369     0.000000 
  28.655000    13.408522     0.074579    14.827725     0.000000 
  28.660000    13.362727     0.074835    15.008230     0.000000 
  28.665000    13.620241     0.073420    15.204023     0.000000 
  28.670000    14.072576     0.071060    15.413776     0.000000 
  28.675000    13.816900     0.072375    15.638844     0.000000 
  28.680000    14.653995     0.068241    15.880747     0.000000 
  28.685000    14.275489     0.070050    16.132085     0.000000 
  28.690000    15.218298     0.065710    16.413070     0.000000 
  28.695000    14.712030     0.067972    16.716735     0.000000 
  28.700000    15.327653     0.065242    17.045573     0.000000 
  28.705000    15.706382     0.063668    17.402427     0.000000 
  28.710000    15.988874     0.062543    17.790547     0.000000 
  28.715000    16.334767     0.061219    18.213668     0.000000 
  28.720000    16.838715     0.059387    18.676090     0.000000 
  28.725000    16.790812     0.059556    19.182785     0.000000 
  28.730000    17.952548     0.055702    19.739533     0.000000 
  28.735000    18.761347     0.053301    20.353073     0.000000 
  28.740000    19.210635     0.052054    21.031316     0.000000 
  28.745000    19.450758     0.051412    21.783606     0.000000 
  28.750000    20.558497     0.048642    22.621081     0.000000 
  28.755000    21.974584     0.045507    23.557208     0.000000 
  28.760000    22.899572     0.043669    24.608587     0.000000 
  28.765000    24.756815     0.040393    25.796288     0.000000 
  28.770000    26.357395     0.037940    27.148074     0.000000 
  28.775000    27.604589     0.036226    28.702193     0.000000 
  28.780000    30.776676     0.032492    30.513644     0.000000 
  28.785000    32.400976     0.030863    32.664211     0.000000 
  28.790000    37.883251     0.026397    35.277639     0.000000 
  28.795000    40.173630     0.024892    38.541026     0.000000 
  28.800000    46.315076     0.021591    42.732325     0.000000 
  28.805000    55.040802     0.018168    48.251560     0.000000 
  28.810000    62.138558     0.016093    55.649738     0.000000 
  28.815000    73.362657     0.013631    65.645281     0.000000 
  28.820000    89.394903     0.011186    79.114162     0.000000 
  28.825000   100.982303     0.009903    97.039086     0.000000 
  28.830000   125.212897     0.007986   120.406752     0.000000 
  28.835000   153.306277     0.006523   150.050922     0.000000 
  28.840000   177.081066     0.005647   186.449703     0.000000 
  28.845000   230.228476     0.004344   229.490957     0.000000 
  28.850000   262.052432     0.003816   278.211159     0.000000 
  28.855000   314.339442     0.003181   330.492260     0.000000 
  28.860000   374.183013     0.002672   382.710515     0.000000 
  28.865000   406.364215     0.002461   429.482776     0.000000 
  28.870000   450.762534     0.002218   464.025709     0.000000 
  28.875000   465.686344     0.002147   479.839630     0.000000 
  28.880000   463.177461     0.002159   473.481359     0.000000 
  28.885000   438.565049     0.002280   446.419519     0.000000 
  28.890000   389.587615     0.002567   404.175710     0.000000 
  28.895000   355.349219     0.002814   353.656422     0.000000 
  28.900000   283.037783     0.003533   300.926262     0.000000 
  28.905000   245.550339     0.004072   250.356517     0.000000 
  28.910000   201.631341     0.004960   204.683869     0.000000 
  28.915000   150.807484     0.006631   165.341758     0.000000 
  28.920000   137.270479     0.007285   132.784423     0.000000 
  28.925000   109.468153     0.009135   106.764022     0.000000 
  28.930000    85.127830     0.011747    86.577240     0.000000 
  28.935000    76.132199     0.013135    71.283882     0.000000 
  28.940000    62.998618     0.015873    59.885310     0.000000 
  28.945000    52.596693     0.019013    51.451049     0.000000 
  28.950000    49.158227     0.020342    45.191257     0.000000 
  28.955000    42.619302     0.023464    40.482811     0.000000 
  28.960000    36.725974     0.027229    36.862666     0.000000 
  28.965000    34.933622     0.028626    34.003052     0.000000 
  28.970000    31.213057     0.032038    31.680436     0.000000 
  28.975000    27.668292     0.036142    29.746004     0.000000 
  28.980000    26.881472     0.037200    28.101531     0.000000 
  28.985000    24.422328     0.040946    26.681588     0.000000 
  28.990000    22.698679     0.044055    25.441417     0.000000 
  28.995000    22.107604     0.045233    24.349165     0.000000 
  29.000000    21.073385     0.047453    23.381134     0.000000 
  29.005000    20.688649     0.048336    22.518951     0.000000 
  29.010000    18.708347     0.053452    21.747895     0.000000 
  29.015000    19.249380     0.051950    21.055890     0.000000 
  29.020000    17.961059     0.055676    20.432867     0.000000 
  29.025000    16.972821     0.058918    19.870336     0.000000 
  29.030000    17.053337     0.058640    19.361088     0.000000 
  29.035000    16.271554     0.061457    18.898960     0.000000 
  29.040000    16.224852     0.061634    18.478664     0.000000 
  29.045000    15.723487     0.063599    18.095635     0.000000 
  29.050000    15.629564     0.063981    17.745925     0.000000 
  29.055000    14.643901     0.068288    17.426103     0.000000 
  29.060000    15.294949     0.065381    17.133178     0.000000 
  29.065000    14.988060     0.066720    16.864533     0.000000 
  29.070000    14.937337     0.066946    16.617875     0.000000 
  29.075000    13.881638     0.072038    16.391187     0.000000 
  29.080000    14.656867     0.068227    16.182688     0.000000 
  29.085000    13.715480     0.072910    15.990807     0.000000 
  29.090000    14.189549     0.070474    15.814150     0.000000 
  29.095000    13.463171     0.074277    15.651481     0.000000 
  29.100000    14.309155     0.069885    15.501699     0.000000 
  29.105000    14.340360     0.069733    15.363826     0.000000 
  29.110000    14.191814     0.070463    15.236989     0.000000 
  29.115000    13.566265     0.073712    15.120406     0.000000 
  29.120000    13.074168     0.076487    15.013381     0.000000 
  29.125000    13.040516     0.076684    14.915291     0.000000 
  29.130000    13.024740     0.076777    14.825580     0.000000 
  29.135000    13.267518     0.075372    14.743747     0.000000 
  29.140000    13.175181     0.075900    14.669349     0.000000 
  29.145000    13.294727     0.075218    14.601988     0.000000 
  29.150000    13.446830     0.074367    14.541311     0.000000 
  29.155000    12.803627     0.078103    14.487003     0.000000 
  29.160000    13.308790     0.075138    14.438785     0.000000 
  29.165000    12.917914     0.077412    14.396414     0.000000 
  29.170000    12.746074     0.078456    14.359673     0.000000 
  29.175000    13.310154     0.075131    14.328379     0.000000 
  29.180000    13.114624     0.076251    14.302370     0.000000 
  29.185000    12.740361     0.078491    14.281513     0.000000 
  29.190000    13.190608     0.075812    14.265697     0.000000 
  29.195000    12.915832     0.077424    14.254834     0.000000 
  29.200000    13.075960     0.076476    14.248856     0.000000 
  29.205000    13.006466     0.076885    14.247719     0.000000 
  29.210000    13.113411     0.076258    14.251397     0.000000 
  29.215000    13.050527     0.076625    14.259885     0.000000 
  29.220000    12.728237     0.078565    14.273198     0.000000 
  29.225000    12.690538     0.078799    14.291371     0.000000 
  29.230000    12.992843     0.076965    14.314459     0.000000 
  29.235000    12.785137     0.078216    14.342538     0.000000 
  29.240000    13.103929     0.076313    14.375705     0.000000 
  29.245000    12.954891     0.077191    14.414079     0.000000 
  29.250000    12.793325     0.078166    14.457802     0.000000 
  29.255000    12.982114     0.077029    14.507039     0.000000 
  29.260000    13.055526     0.076596    14.561983     0.000000 
  29.265000    13.178084     0.075884    14.622852     0.000000 
  29.270000    12.973149     0.077082    14.689893     0.000000 
  29.275000    12.924892     0.077370    14.763385     0.000000 
  29.280000    13.099804     0.076337    14.843641     0.000000 
  29.285000    13.068372     0.076521    14.931009     0.000000 
  29.290000    13.038126     0.076698    15.025879     0.000000 
  29.295000    13.425492     0.074485    15.128685     0.000000 
  29.300000    13.274168     0.075334    15.239908     0.000000 
  29.305000    13.416390     0.074536    15.360083     0.000000 
  29.310000    13.450547     0.074346    15.489805     0.000000 
  29.315000    13.424485     0.074491    15.629732     0.000000 
  29.320000    13.681875     0.073089    15.780600     0.000000 
  29.325000    14.026545     0.071293    15.943222     0.000000 
  29.330000    13.679034     0.073105    16.118507     0.000000 
  29.335000    14.494776     0.068990    16.307466     0.000000 
  29.340000    14.380996     0.069536    16.511227     0.000000 
  29.345000    14.119264     0.070825    16.731051     0.000000 
  29.350000    14.330571     0.069781    16.968348     0.000000 
  29.355000    14.979645     0.066757    17.224702     0.000000 
  29.360000    14.615549     0.068420    17.501889     0.000000 
  29.365000    15.392412     0.064967    17.801914     0.000000 
  29.370000    15.922964     0.062802    18.127035     0.000000 
  29.375000    15.720507     0.063611    18.479812     0.000000 
  29.380000    15.505456     0.064493    18.863148     0.000000 
  29.385000    17.071965     0.058576    19.280347     0.000000 
  29.390000    16.601587     0.060235    19.735178     0.000000 
  29.395000    17.380281     0.057536    20.231961     0.000000 
  29.400000    18.381539     0.054402    20.775656     0.000000 
  29.405000    18.788754     0.053223    21.371983     0.000000 
  29.410000    19.557029     0.051133    22.027564     0.000000 
  29.415000    20.399463     0.049021    22.750094     0.000000 
  29.420000    20.516630     0.048741    23.548560     0.000000 
  29.425000    21.749206     0.045979    24.433517     0.000000 
  29.430000    23.853886     0.041922    25.417452     0.000000 
  29.435000    24.621068     0.040616    26.515287     0.000000 
  29.440000    25.545358     0.039146    27.745121     0.000000 
  29.445000    28.516756     0.035067    29.129392     0.000000 
  29.450000    29.554671     0.033836    30.696776     0.000000 
  29.455000    31.987226     0.031262    32.485379     0.000000 
  29.460000    35.741465     0.027979    34.548086     0.000000 
  29.465000    37.891563     0.026391    36.961307     0.000000 
  29.470000    43.442832     0.023019    39.838701     0.000000 
  29.475000    48.878108     0.020459    43.351490     0.000000 
  29.480000    53.927558     0.018543    47.756391     0.000000 
  29.485000    61.951340     0.016142    53.430469     0.000000 
  29.490000    71.386540     0.014008    60.909107     0.000000 
  29.495000    80.486785     0.012424    70.918804     0.000000 
  29.500000    98.933895     0.010108    84.391513     0.000000 
  29.505000   115.382535     0.008667   102.443573     0.000000 
  29.510000   136.693205     0.007316   126.302235     0.000000 
  29.515000   171.745820     0.005823   157.168533     0.000000 
  29.520000   199.349625     0.005016   196.016317     0.000000 
  29.525000   240.306580     0.004161   243.339399     0.000000 
  29.530000   308.470584     0.003242   298.862393     0.000000 
  29.535000   331.521010     0.003016   361.216210     0.000000 
  29.540000   412.388098     0.002425   427.552841     0.000000 
  29.545000   479.472801     0.002086   493.098049     0.000000 
  29.550000   515.358943     0.001940   550.861258     0.000000 
  29.555000   578.030383     0.001730   592.207974     0.000000 
  29.560000   589.110701     0.001697   609.171162     0.000000 
  29.565000   589.111597     0.001697   598.003624     0.000000 
  29.570000   546.281136     0.001831   561.250961     0.000000 
  29.575000   512.188617     0.001952   506.279246     0.000000 
  29.580000   449.854952     0.002223   441.791049     0.000000 
  29.585000   360.132619     0.002777   375.189457     0.000000 
  29.590000   324.416387     0.003082   311.705087     0.000000 
  29.595000   257.549741     0.003883   254.564080     0.000000 
  29.600000   199.420611     0.005015   205.422184     0.000000 
  29.605000   185.130036     0.005402   164.763556     0.000000 
  29.610000   140.039729     0.007141   132.235984     0.000000 
  29.615000   117.312992     0.008524   106.948010     0.000000 
  29.620000   103.244628     0.009686    87.729436     0.000000 
  29.625000    83.090395     0.012035    73.346914     0.000000 
  29.630000    72.793450     0.013737    62.653438     0.000000 
  29.635000    64.693057     0.015458    54.675066     0.000000 
  29.640000    54.278715     0.018423    48.641892     0.000000 
  29.645000    50.810025     0.019681    43.979900     0.000000 
  29.650000    44.733516     0.022355    40.280996     0.000000 
  29.655000    39.585515     0.025262    37.265421     0.000000 
  29.660000    37.230638     0.026860    34.745868     0.000000 
  29.665000    33.117053     0.030196    32.597988     0.000000 
  29.670000    29.970089     0.033367    30.738502     0.000000 
  29.675000    28.770184     0.034758    29.110194     0.000000 
  29.680000    26.228711     0.038126    27.672216     0.000000 
  29.685000    24.668706     0.040537    26.394123     0.000000 
  29.690000    24.947945     0.040083    25.252281     0.000000 
  29.695000    21.729179     0.046021    24.227742     0.000000 
  29.700000    20.713234     0.048278    23.304948     0.000000 
  29.705000    19.985677     0.050036    22.470916     0.000000 
  29.710000    19.215595     0.052041    21.714691     0.000000 
  29.715000    19.356198     0.051663    21.026956     0.000000 
  29.720000    17.868762     0.055964    20.399739     0.000000 
  29.725000    17.730867     0.056399    19.826187     0.000000 
  29.730000    17.274624     0.057888    19.300381     0.000000 
  29.735000    16.307500     0.061321    18.817188     0.000000 
  29.740000    15.452921     0.064713    18.372141     0.000000 
  29.745000    15.739359     0.063535    17.961341     0.000000 
  29.750000    15.445325     0.064745    17.581369     0.000000 
  29.755000    14.566255     0.068652    17.229220     0.000000 
  29.760000    15.209855     0.065747    16.902245     0.000000 
  29.765000    14.195502     0.070445    16.598098     0.000000 
  29.770000    13.827808     0.072318    16.314703     0.000000 
  29.775000    13.700319     0.072991    16.050211     0.000000 
  29.780000    13.551955     0.073790    15.802973     0.000000 
  29.785000    13.909307     0.071894    15.571516     0.000000 
  29.790000    13.643043     0.073297    15.354521     0.000000 
  29.795000    13.209754     0.075702    15.150803     0.000000 
  29.800000    13.291731     0.075235    14.959295     0.000000 
  29.805000    12.876845     0.077659    14.779036     0.000000 
  29.810000    13.090679     0.076390    14.609156     0.000000 
  29.815000    12.818752     0.078011    14.448869     0.000000 
  29.820000    12.738543     0.078502    14.297460     0.000000 
  29.825000    12.748392     0.078441    14.154281     0.000000 
  29.830000    12.579258     0.079496    14.018741     0.000000 
  29.835000    12.473796     0.080168    13.890301     0.000000 
  29.840000    12.762853     0.078352    13.768470     0.000000 
  29.845000    12.551734     0.079670    13.652798     0.000000 
  29.850000    12.338026     0.081050    13.542872     0.000000 
  29.855000    12.427175     0.080469    13.438314     0.000000 
  29.860000    12.850425     0.077818    13.338776     0.000000 
  29.865000    11.880215     0.084174    13.243938     0.000000 
  29.870000    12.275780     0.081461    13.153505     0.000000 
  29.875000    12.102216     0.082629    13.067206     0.000000 
  29.880000    11.961306     0.083603    12.984790     0.000000 
  29.885000    12.330364     0.081101    12.906023     0.000000 
  29.890000    11.808638     0.084684    12.830692     0.000000 
  29.895000    12.254231     0.081604    12.758596     0.000000 
  29.900000    11.994455     0.083372    12.689550     0.000000 
  29.905000    12.003729     0.083307    12.623383     0.000000 
  29.910000    12.256022     0.081593    12.559935     0.000000 
  29.915000    11.695744     0.085501    12.499056     0.000000 
  29.920000    11.922459     0.083875    12.440609     0.000000 
  29.925000    11.175171     0.089484    12.384464     0.000000 
  29.930000    11.800515     0.084742    12.330500     0.000000 
  29.935000    11.511517     0.086870    12.278605     0.000000 
  29.940000    11.570751     0.086425    12.228672     0.000000 
  29.945000    11.841841     0.084446    12.180605     0.000000 
  29.950000    11.765218     0.084996    12.134309     0.000000 
  29.955000    11.927301     0.083841    12.089698     0.000000 
  29.960000    12.220820     0.081828    12.046692     0.000000 
  29.965000    11.956421     0.083637    12.005213     0.000000 
  29.970000    11.516085     0.086835    11.965190     0.000000 
  29.975000    10.973633     0.091128    11.926557     0.000000 
  29.980000    11.794229     0.084787    11.889249     0.000000 
  29.985000    11.061982     0.090400    11.853206     0.000000 
  29.990000    11.626267     0.086012    11.818374     0.000000 
  29.995000    12.272035     0.081486    11.784698     0.000000 
  30.000000    11.709032     0.085404    11.752130     0.000000 
  30.005000    11.373544     0.087923    11.720622     0.000000 
  30.010000    11.619601     0.086061    11.690131     0.000000 
  30.015000    11.320532     0.088335    11.660613     0.000000 
  30.020000    11.562054     0.086490    11.632031     0.000000 
  30.025000    10.766353     0.092882    11.604346     0.000000 
  30.030000    11.245548     0.088924    11.577524     0.000000 
  30.035000    11.573685     0.086403    11.551532     0.000000 
  30.040000    11.265322     0.088768    11.526338     0.000000 
  30.045000    10.998154     0.090924    11.501913     0.000000 
  30.050000    11.360762     0.088022    11.478229     0.000000 
  30.055000    11.183123     0.089420    11.455260     0.000000 
  30.060000    11.326985     0.088285    11.432981     0.000000 
  30.065000    11.767885     0.084977    11.411370     0.000000 
  30.070000    10.755796     0.092973    11.390404     0.000000 
  30.075000    11.043078     0.090554    11.370063     0.000000 
  30.080000    10.850243     0.092164    11.350327     0.000000 
  30.085000    11.084517     0.090216    11.331179     0.000000 
  30.090000    11.011153     0.090817    11.312602     0.000000 
  30.095000    10.921611     0.091562    11.294581     0.000000 
  30.100000    10.952730     0.091301    11.277100     0.000000 
  30.105000    11.051917     0.090482    11.260148     0.000000 
  30.110000    11.193840     0.089335    11.243712     0.000000 
  30.115000    10.922697     0.091552    11.227780     0.000000 
  30.120000    11.094110     0.090138    11.212344     0.000000 
  30.125000    11.390744     0.087791    11.197395     0.000000 
  30.130000    11.002534     0.090888    11.182925     0.000000 
  30.135000    10.910128     0.091658    11.168928     0.000000 
  30.140000    10.958013     0.091257    11.155400     0.000000 
  30.145000    10.895343     0.091782    11.142337     0.000000 
  30.150000    11.087148     0.090195    11.129736     0.000000 
  30.155000    10.888565     0.091839    11.117598     0.000000 
  30.160000    10.592337     0.094408    11.105923     0.000000 
  30.165000    10.919717     0.091577    11.094715     0.000000 
  30.170000    11.034289     0.090627    11.083977     0.000000 
  30.175000    11.090339     0.090169    11.073718     0.000000 
  30.180000    10.893954     0.091794    11.063945     0.000000 
  30.185000    11.056518     0.090444    11.054672     0.000000 
  30.190000    11.272449     0.088712    11.045913     0.000000 
  30.195000    11.268472     0.088743    11.037686     0.000000 
  30.200000    10.643587     0.093953    11.030013     0.000000 
  30.205000    11.069995     0.090334    11.022920     0.000000 
  30.210000    11.510098     0.086880    11.016440     0.000000 
  30.215000    10.965430     0.091196    11.010609     0.000000 
  30.220000    11.024454     0.090707    11.005471     0.000000 
  30.225000    11.277105     0.088675    11.001078     0.000000 
  30.230000    11.086471     0.090200    10.997492     0.000000 
  30.235000    10.481745     0.095404    10.994786     0.000000 
  30.240000    10.958817     0.091251    10.993045     0.000000 
  30.245000    11.042383     0.090560    10.992371     0.000000 
  30.250000    11.397166     0.087741    10.992888     0.000000 
  30.255000    10.763741     0.092905    10.994742     0.000000 
  30.260000    10.860476     0.092077    10.998115     0.000000 
  30.265000    10.851820     0.092150    11.003233     0.000000 
  30.270000    11.055288     0.090454    11.010392     0.000000 
  30.275000    10.963042     0.091216    11.019984     0.000000 
  30.280000    11.021617     0.090731    11.032565     0.000000 
  30.285000    11.189509     0.089369    11.048937     0.000000 
  30.290000    10.995960     0.090942    11.070295     0.000000 
  30.295000    11.373687     0.087922    11.098428     0.000000 
  30.300000    11.209315     0.089212    11.135995     0.000000 
  30.305000    11.402882     0.087697    11.186850     0.000000 
  30.310000    11.684189     0.085586    11.256390     0.000000 
  30.315000    11.064741     0.090377    11.351825     0.000000 
  30.320000    11.315443     0.088375    11.482257     0.000000 
  30.325000    12.159287     0.082242    11.658396     0.000000 
  30.330000    11.929680     0.083825    11.891791     0.000000 
  30.335000    12.338604     0.081046    12.193470     0.000000 
  30.340000    12.241007     0.081693    12.572022     0.000000 
  30.345000    12.784200     0.078222    13.031233     0.000000 
  30.350000    13.955066     0.071659    13.567399     0.000000 
  30.355000    14.234764     0.070251    14.166265     0.000000 
  30.360000    14.721898     0.067926    14.799309     0.000000 
  30.365000    15.956987     0.062668    15.419429     0.000000 
  30.370000    16.164912     0.061862    15.958434     0.000000 
  30.375000    16.527898     0.060504    16.333412     0.000000 
  30.380000    16.568104     0.060357    16.470001     0.000000 
  30.385000    16.702672     0.059871    16.336404     0.000000 
  30.390000    16.697875     0.059888    15.961290     0.000000 
  30.395000    16.243455     0.061563    15.417434     0.000000 
  30.400000    14.527628     0.068834    14.787900     0.000000 
  30.405000    14.621255     0.068394    14.141941     0.000000 
  30.410000    12.887321     0.077596    13.527843     0.000000 
  30.415000    12.875166     0.077669    12.975114     0.000000 
  30.420000    12.462050     0.080244    12.498754     0.000000 
  30.425000    11.754804     0.085072    12.103007     0.000000 
  30.430000    12.436225     0.080410    11.784455     0.000000 
  30.435000    12.086851     0.082735    11.534727     0.000000 
  30.440000    11.423820     0.087536    11.342880     0.000000 
  30.445000    11.530090     0.086730    11.197356     0.000000 
  30.450000    10.982113     0.091057    11.087366     0.000000 
  30.455000    11.147315     0.089708    11.003702     0.000000 
  30.460000    11.484368     0.087075    10.939037     0.000000 
  30.465000    11.476168     0.087137    10.887868     0.000000 
  30.470000    10.922872     0.091551    10.846252     0.000000 
  30.475000    11.170199     0.089524    10.811465     0.000000 
  30.480000    10.943200     0.091381    10.781667     0.000000 
  30.485000    11.058545     0.090428    10.779466     0.000000 
  30.490000    10.404105     0.096116    10.756465     0.000000 
  30.495000    10.656119     0.093843    10.735825     0.000000 
  30.500000    11.198065     0.089301    10.717137     0.000000 
  30.505000    10.792328     0.092658    10.700096     0.000000 
  30.510000    10.621743     0.094147    10.684467     0.000000 
  30.515000    11.102580     0.090069    10.670059     0.000000 
  30.520000    11.030524     0.090658    10.656717     0.000000 
  30.525000    11.070638     0.090329    10.644312     0.000000 
  30.530000    11.023250     0.090717    10.632732     0.000000 
  30.535000    11.318188     0.088353    10.621886     0.000000 
  30.540000    10.936309     0.091439    10.611691     0.000000 
  30.545000    11.039615     0.090583    10.602081     0.000000 
  30.550000    10.562026     0.094679    10.592993     0.000000 
  30.555000    11.154310     0.089651    10.584378     0.000000 
  30.560000    10.890413     0.091824    10.576188     0.000000 
  30.565000    11.207150     0.089229    10.568385     0.000000 
  30.570000    11.028868     0.090671    10.560933     0.000000 
  30.575000    10.805170     0.092548    10.553803     0.000000 
  30.580000    10.627221     0.094098    10.546966     0.000000 
  30.585000    10.595004     0.094384    10.540398     0.000000 
  30.590000    10.468777     0.095522    10.534079     0.000000 
  30.595000    10.696948     0.093485    10.527988     0.000000 
  30.600000    10.521883     0.095040    10.522109     0.000000 
  30.605000    10.975687     0.091110    10.516426     0.000000 
  30.610000    10.117472     0.098839    10.510925     0.000000 
  30.615000    10.676532     0.093663    10.505594     0.000000 
  30.620000    10.373632     0.096398    10.500422     0.000000 
  30.625000    10.761718     0.092922    10.495399     0.000000 
  30.630000    10.699132     0.093466    10.490514     0.000000 
  30.635000    10.670481     0.093716    10.489655     0.000000 
  30.640000    10.577530     0.094540    10.485041     0.000000 
  30.645000    10.356986     0.096553    10.480543     0.000000 
  30.650000    11.457750     0.087277    10.476154     0.000000 
  30.655000    10.321562     0.096885    10.471869     0.000000 
  30.660000    10.173142     0.098298    10.467683     0.000000 
  30.665000    10.209300     0.097950    10.463589     0.000000 
  30.670000    10.534710     0.094924    10.459583     0.000000 
  30.675000    10.303071     0.097058    10.455662     0.000000 
  30.680000    10.817796     0.092440    10.451821     0.000000 
  30.685000    10.637877     0.094004    10.448057     0.000000 
  30.690000    10.368504     0.096446    10.444366     0.000000 
  30.695000    10.908431     0.091672    10.440745     0.000000 
  30.700000    10.686167     0.093579    10.437191     0.000000 
  30.705000    10.678914     0.093642    10.433701     0.000000 
  30.710000    10.949412     0.091329    10.430272     0.000000 
  30.715000    10.622127     0.094143    10.426904     0.000000 
  30.720000    10.802364     0.092572    10.423592     0.000000 
  30.725000    10.562550     0.094674    10.420335     0.000000 
  30.730000    10.724565     0.093244    10.417131     0.000000 
  30.735000    10.603120     0.094312    10.413978     0.000000 
  30.740000    10.987813     0.091010    10.410874     0.000000 
  30.745000    10.541710     0.094861    10.407819     0.000000 
  30.750000    10.514972     0.095102    10.404809     0.000000 
  30.755000    10.891795     0.091812    10.401844     0.000000 
  30.760000    10.750843     0.093016    10.398922     0.000000 
  30.765000    10.600430     0.094336    10.396042     0.000000 
  30.770000    10.786910     0.092705    10.393203     0.000000 
  30.775000    10.883757     0.091880    10.390404     0.000000 
  30.780000    10.844782     0.092210    10.387643     0.000000 
  30.785000    10.697325     0.093481    10.384919     0.000000 
  30.790000    10.394325     0.096206    10.382232     0.000000 
  30.795000    10.484410     0.095380    10.379580     0.000000 
  30.800000    10.729953     0.093197    10.376962     0.000000 
  30.805000    11.010202     0.090825    10.374378     0.000000 
  30.810000    10.574528     0.094567    10.371827     0.000000 
  30.815000    10.362016     0.096506    10.369307     0.000000 
  30.820000    10.576189     0.094552    10.366819     0.000000 
  30.825000    10.496542     0.095269    10.364362     0.000000 
  30.830000    10.190223     0.098133    10.361934     0.000000 
  30.835000    10.517706     0.095078    10.359535     0.000000 
  30.840000    10.277596     0.097299    10.357165     0.000000 
  30.845000    10.622314     0.094141    10.354822     0.000000 
  30.850000    10.434618     0.095835    10.352507     0.000000 
  30.855000    10.509301     0.095154    10.350219     0.000000 
  30.860000    10.974815     0.091118    10.347957     0.000000 
  30.865000    10.618147     0.094178    10.345720     0.000000 
  30.870000    10.713415     0.093341    10.343509     0.000000 
  30.875000    10.653102     0.093869    10.341322     0.000000 
  30.880000    10.628101     0.094090    10.339160     0.000000 
  30.885000    10.911069     0.091650    10.337021     0.000000 
  30.890000    10.678414     0.093647    10.334906     0.000000 
  30.895000    10.615251     0.094204    10.332814     0.000000 
  30.900000    10.363155     0.096496    10.330744     0.000000 
  30.905000    10.511281     0.095136    10.328697     0.000000 
  30.910000    10.482747     0.095395    10.326671     0.000000 
  30.915000    10.127012     0.098746    10.324667     0.000000 
  30.920000    10.415633     0.096010    10.322684     0.000000 
  30.925000    10.334313     0.096765    10.274113     0.000000 
  30.930000    10.672500     0.093699    10.272398     0.000000 
  30.935000    10.490903     0.095321    10.270701     0.000000 
  30.940000    10.847606     0.092186    10.269023     0.000000 
  30.945000    10.818452     0.092435    10.267362     0.000000 
  30.950000    11.177130     0.089468    10.265720     0.000000 
  30.955000    10.583071     0.094491    10.264095     0.000000 
  30.960000    10.628480     0.094087    10.262487     0.000000 
  30.965000    10.475704     0.095459    10.260896     0.000000 
  30.970000    10.673153     0.093693    10.259322     0.000000 
  30.975000    10.760063     0.092936    10.257764     0.000000 
  30.980000    10.754299     0.092986    10.256223     0.000000 
  30.985000    10.487485     0.095352    10.254698     0.000000 
  30.990000    10.643465     0.093954    10.253189     0.000000 
  30.995000    10.655610     0.093847    10.251696     0.000000 
  31.000000    10.476685     0.095450    10.250219     0.000000 
  31.005000    10.372968     0.096404    10.248757     0.000000 
  31.010000    10.722261     0.093264    10.247310     0.000000 
  31.015000    10.573779     0.094574    10.245878     0.000000 
  31.020000    11.110870     0.090002    10.244461     0.000000 
  31.025000    10.592946     0.094402    10.243059     0.000000 
  31.030000    10.439027     0.095794    10.241672     0.000000 
  31.035000    10.305861     0.097032    10.240299     0.000000 
  31.040000    11.012572     0.090805    10.238941     0.000000 
  31.045000    10.855242     0.092121    10.237597     0.000000 
  31.050000    10.475291     0.095463    10.236267     0.000000 
  31.055000    10.470991     0.095502    10.234951     0.000000 
  31.060000    11.128140     0.089862    10.233649     0.000000 
  31.065000    10.684945     0.093590    10.232361     0.000000 
  31.070000    10.510710     0.095141    10.231086     0.000000 
  31.075000    10.629986     0.094073    10.229826     0.000000 
  31.080000    10.471303     0.095499    10.228578     0.000000 
  31.085000    10.334011     0.096768    10.227345     0.000000 
  31.090000    10.631489     0.094060    10.226124     0.000000 
  31.095000    10.516292     0.095091    10.224917     0.000000 
  31.100000    10.596074     0.094375    10.223723     0.000000 
  31.105000    10.513161     0.095119    10.222543     0.000000 
  31.110000     9.962887     0.100373    10.221375     0.000000 
  31.115000    10.302685     0.097062    10.220220     0.000000 
  31.120000    10.395137     0.096199    10.219079     0.000000 
  31.125000    10.843867     0.092218    10.217950     0.000000 
  31.130000    10.479341     0.095426    10.216834     0.000000 
  31.135000    10.424110     0.095931    10.215731     0.000000 
  31.140000    10.553672     0.094754    10.214641     0.000000 
  31.145000    10.701019     0.093449    10.213564     0.000000 
  31.150000    10.334998     0.096759    10.212499     0.000000 
  31.155000    10.385260     0.096290    10.211447     0.000000 
  31.160000    10.420011     0.095969    10.210408     0.000000 
  31.165000    10.365954     0.096470    10.209382     0.000000 
  31.170000    10.256382     0.097500    10.208368     0.000000 
  31.175000    10.715568     0.093322    10.207367     0.000000 
  31.180000    10.516567     0.095088    10.206378     0.000000 
  31.185000    10.398688     0.096166    10.205402     0.000000 
  31.190000    10.322408     0.096877    10.204439     0.000000 
  31.195000    10.621802     0.094146    10.203489     0.000000 
  31.200000    10.391592     0.096232    10.202551     0.000000 
  31.205000    10.295689     0.097128    10.201626     0.000000 
  31.210000    10.686477     0.093576    10.200714     0.000000 
  31.215000    10.827561     0.092357    10.199814     0.000000 
  31.220000    10.720041     0.093283    10.198928     0.000000 
  31.225000    10.553111     0.094759    10.198054     0.000000 
  31.230000    10.790962     0.092670    10.197193     0.000000 
  31.235000    10.359080     0.096534    10.196345     0.000000 
  31.240000    10.522541     0.095034    10.195511     0.000000 
  31.245000    10.441808     0.095769    10.194689     0.000000 
  31.250000    10.800753     0.092586    10.193880     0.000000 
  31.255000    10.826876     0.092363    10.193085     0.000000 
  31.260000    10.544854     0.094833    10.192303     0.000000 
  31.265000    10.308912     0.097003    10.191535     0.000000 
  31.270000    10.449270     0.095700    10.190780     0.000000 
  31.275000    10.623109     0.094134    10.190039     0.000000 
  31.280000    10.649337     0.093903    10.189311     0.000000 
  31.285000    10.223930     0.097810    10.188598     0.000000 
  31.290000    10.138262     0.098636    10.187898     0.000000 
  31.295000    10.586111     0.094463    10.187213     0.000000 
  31.300000    10.370460     0.096428    10.186541     0.000000 
  31.305000    10.266602     0.097403    10.185885     0.000000 
  31.310000    10.501729     0.095222    10.185243     0.000000 
  31.315000    10.307421     0.097017    10.184616     0.000000 
  31.320000    10.500011     0.095238    10.184003     0.000000 
  31.325000    10.507005     0.095175    10.183406     0.000000 
  31.330000    10.072029     0.099285    10.182825     0.000000 
  31.335000    10.547407     0.094810    10.182259     0.000000 
  31.340000    10.394512     0.096205    10.181709     0.000000 
  31.345000    10.370118     0.096431    10.181175     0.000000 
  31.350000    10.858104     0.092097    10.180657     0.000000 
  31.355000    10.490781     0.095322    10.180156     0.000000 
  31.360000    10.507325     0.095172    10.179673     0.000000 
  31.365000    10.600541     0.094335    10.179206     0.000000 
  31.370000    10.768515     0.092863    10.178757     0.000000 
  31.375000    10.276890     0.097306    10.178326     0.000000 
  31.380000    10.448357     0.095709    10.177914     0.000000 
  31.385000    10.775640     0.092802    10.177520     0.000000 
  31.390000    10.286568     0.097214    10.177145     0.000000 
  31.395000    10.395665     0.096194    10.176790     0.000000 
  31.400000    10.462982     0.095575    10.176455     0.000000 
  31.405000    10.498239     0.095254    10.176141     0.000000 
  31.410000    10.868952     0.092005    10.175848     0.000000 
  31.415000    10.105405     0.098957    10.175577     0.000000 
  31.420000    10.241599     0.097641    10.175328     0.000000 
  31.425000    10.377371     0.096364    10.175102     0.000000 
  31.430000    10.217114     0.097875    10.174899     0.000000 
  31.435000    10.573693     0.094574    10.174721     0.000000 
  31.440000    10.620622     0.094156    10.174569     0.000000 
  31.445000    10.433434     0.095846    10.174442     0.000000 
  31.450000    10.347912     0.096638    10.174342     0.000000 
  31.455000    10.343781     0.096676    10.174269     0.000000 
  31.460000    10.118987     0.098824    10.174226     0.000000 
  31.465000    10.662903     0.093783    10.174212     0.000000 
  31.470000    10.029456     0.099706    10.174229     0.000000 
  31.475000    10.172717     0.098302    10.174279     0.000000 
  31.480000    10.338416     0.096727    10.174362     0.000000 
  31.485000    10.172753     0.098302    10.174480     0.000000 
  31.490000    10.504376     0.095198    10.174635     0.000000 
  31.495000    10.878209     0.091927    10.174827     0.000000 
  31.500000    10.247421     0.097586    10.175060     0.000000 
  31.505000     9.925189     0.100754    10.175334     0.000000 
  31.510000    10.370693     0.096426    10.175652     0.000000 
  31.515000    10.194029     0.098097    10.176016     0.000000 
  31.520000    10.632172     0.094054    10.176429     0.000000 
  31.525000    10.168571     0.098342    10.176892     0.000000 
  31.530000    10.347485     0.096642    10.177410     0.000000 
  31.535000    10.551163     0.094776    10.177984     0.000000 
  31.540000    10.597812     0.094359    10.178618     0.000000 
  31.545000    10.239984     0.097656    10.179317     0.000000 
  31.550000    10.238047     0.097675    10.180083     0.000000 
  31.555000    10.575685     0.094557    10.180921     0.000000 
  31.560000    10.264223     0.097426    10.181836     0.000000 
  31.565000    10.612407     0.094229    10.182834     0.000000 
  31.570000    10.591340     0.094417    10.183920     0.000000 
  31.575000     9.929193     0.100713    10.185100     0.000000 
  31.580000    10.856371     0.092112    10.186381     0.000000 
  31.585000    11.224591     0.089090    10.187771     0.000000 
  31.590000    10.342011     0.096693    10.189279     0.000000 
  31.595000     9.972551     0.100275    10.190915     0.000000 
  31.600000    10.217819     0.097868    10.192688     0.000000 
  31.605000    10.161604     0.098410    10.194611     0.000000 
  31.610000    10.497901     0.095257    10.196698     0.000000 
  31.615000    10.205833     0.097983    10.198963     0.000000 
  31.620000    10.669505     0.093725    10.201423     0.000000 
  31.625000    10.991249     0.090981    10.204097     0.000000 
  31.630000     9.784600     0.102201    10.207007     0.000000 
  31.635000    10.481330     0.095408    10.210178     0.000000 
  31.640000    10.528774     0.094978    10.213637     0.000000 
  31.645000    10.541256     0.094865    10.158055     0.000000 
  31.650000     9.939738     0.100606    10.162475     0.000000 
  31.655000    10.653093     0.093869    10.167292     0.000000 
  31.660000    10.343479     0.096679    10.172556     0.000000 
  31.665000    10.350071     0.096618    10.178323     0.000000 
  31.670000    10.321299     0.096887    10.184659     0.000000 
  31.675000    10.536664     0.094907    10.191644     0.000000 
  31.680000    10.584338     0.094479    10.199369     0.000000 
  31.685000    10.281690     0.097260    10.207948     0.000000 
  31.690000    10.389645     0.096250    10.217518     0.000000 
  31.695000    10.829206     0.092343    10.228253     0.000000 
  31.700000    10.772936     0.092825    10.240382     0.000000 
  31.705000    11.032675     0.090640    10.254213     0.000000 
  31.710000    10.442032     0.095767    10.270184     0.000000 
  31.715000    10.318910     0.096909    10.288931     0.000000 
  31.720000    10.670575     0.093716    10.311389     0.000000 
  31.725000    10.613031     0.094224    10.338936     0.000000 
  31.730000    10.590841     0.094421    10.373567     0.000000 
  31.735000    10.373095     0.096403    10.418099     0.000000 
  31.740000    10.942964     0.091383    10.476351     0.000000 
  31.745000    10.884162     0.091877    10.553255     0.000000 
  31.750000    10.913459     0.091630    10.654821     0.000000 
  31.755000    11.088939     0.090180    10.787857     0.000000 
  31.760000    11.027446     0.090683    10.959384     0.000000 
  31.765000    11.655609     0.085796    11.175726     0.000000 
  31.770000    11.794642     0.084784    11.441292     0.000000 
  31.775000    12.249470     0.081636    11.757122     0.000000 
  31.780000    12.152760     0.082286    12.119556     0.000000 
  31.785000    12.760491     0.078367    12.516914     0.000000 
  31.790000    13.217828     0.075655    12.929072     0.000000 
  31.795000    13.247817     0.075484    13.323578     0.000000 
  31.800000    13.848047     0.072212    13.655448     0.000000 
  31.805000    14.181489     0.070514    13.873200     0.000000 
  31.810000    14.350200     0.069685    13.934728     0.000000 
  31.815000    14.179472     0.070524    13.826762     0.000000 
  31.820000    13.359210     0.074855    13.572262     0.000000 
  31.825000    13.968943     0.071587    13.218327     0.000000 
  31.830000    13.161863     0.075977    12.816073     0.000000 
  31.835000    12.427697     0.080465    12.407217     0.000000 
  31.840000    12.245034     0.081666    12.020495     0.000000 
  31.845000    11.659172     0.085769    11.673264     0.000000 
  31.850000    11.765784     0.084992    11.374196     0.000000 
  31.855000    11.585057     0.086318    11.125590     0.000000 
  31.860000    11.574779     0.086395    10.925233     0.000000 
  31.865000    11.180606     0.089441    10.767997     0.000000 
  31.870000    10.799913     0.092593    10.647230     0.000000 
  31.875000    10.671635     0.093706    10.555883     0.000000 
  31.880000    10.601825     0.094323    10.487332     0.000000 
  31.885000    10.576517     0.094549    10.435865     0.000000 
  31.890000    10.946421     0.091354    10.396881     0.000000 
  31.895000    11.143876     0.089735    10.366876     0.000000 
  31.900000    10.629069     0.094082    10.343300     0.000000 
  31.905000    10.678082     0.093650    10.324362     0.000000 
  31.910000    10.654480     0.093857    10.308837     0.000000 
  31.915000    10.241427     0.097643    10.295894     0.000000 
  31.920000    10.955616     0.091277    10.284968     0.000000 
  31.925000    10.923573     0.091545    10.275668     0.000000 
  31.930000    10.433411     0.095846    10.267715     0.000000 
  31.935000    10.667555     0.093742    10.274349     0.000000 
  31.940000    10.792064     0.092661    10.268571     0.000000 
  31.945000    10.653685     0.093864    10.263646     0.000000 
  31.950000    10.501561     0.095224    10.259468     0.000000 
  31.955000    10.522956     0.095030    10.255950     0.000000 
  31.960000    10.528189     0.094983    10.253020     0.000000 
  31.965000    10.329857     0.096807    10.250616     0.000000 
  31.970000    10.268853     0.097382    10.248686     0.000000 
  31.975000     9.914228     0.100865    10.247184     0.000000 
  31.980000    10.269763     0.097373    10.246072     0.000000 
  31.985000    10.567967     0.094626    10.245316     0.000000 
  31.990000    10.256098     0.097503    10.244887     0.000000 
  31.995000    10.330199     0.096804    10.244760     0.000000 
  32.000000    10.940781     0.091401    10.244915     0.000000 
  32.005000    10.125930     0.098756    10.245331     0.000000 
  32.010000    10.540233     0.094875    10.245993     0.000000 
  32.015000    10.945966     0.091358    10.246887     0.000000 
  32.020000    10.545413     0.094828    10.248000     0.000000 
  32.025000    10.364487     0.096483    10.249322     0.000000 
  32.030000    10.423295     0.095939    10.250843     0.000000 
  32.035000    10.601496     0.094326    10.252556     0.000000 
  32.040000    10.673565     0.093689    10.254453     0.000000 
  32.045000    11.049938     0.090498    10.256530     0.000000 
  32.050000    10.427387     0.095901    10.258781     0.000000 
  32.055000    10.459116     0.095610    10.261202     0.000000 
  32.060000    10.497227     0.095263    10.263790     0.000000 
  32.065000    10.411764     0.096045    10.266542     0.000000 
  32.070000    10.587581     0.094450    10.269456     0.000000 
  32.075000    10.539564     0.094881    10.272531     0.000000 
  32.080000    10.620012     0.094162    10.275765     0.000000 
  32.085000    10.121882     0.098796    10.279159     0.000000 
  32.090000    10.107297     0.098938    10.282711     0.000000 
  32.095000    10.670401     0.093717    10.286423     0.000000 
  32.100000    10.899050     0.091751    10.290296     0.000000 
  32.105000    10.511042     0.095138    10.294329     0.000000 
  32.110000    10.319293     0.096906    10.298526     0.000000 
  32.115000    10.757073     0.092962    10.302887     0.000000 
  32.120000    10.433720     0.095843    10.307416     0.000000 
  32.125000    10.590127     0.094428    10.312113     0.000000 
  32.130000    10.206011     0.097981    10.316984     0.000000 
  32.135000    10.596807     0.094368    10.322029     0.000000 
  32.140000    10.528036     0.094984    10.327254     0.000000 
  32.145000    10.832485     0.092315    10.332662     0.000000 
  32.150000    10.207983     0.097963    10.338257     0.000000 
  32.155000    10.044562     0.099556    10.344043     0.000000 
  32.160000    10.559143     0.094705    10.350026     0.000000 
  32.165000    10.989075     0.090999    10.356210     0.000000 
  32.170000    10.301438     0.097074    10.362601     0.000000 
  32.175000    10.553534     0.094755    10.369205     0.000000 
  32.180000    10.899537     0.091747    10.376028     0.000000 
  32.185000    10.660697     0.093802    10.383076     0.000000 
  32.190000    10.630070     0.094073    10.390358     0.000000 
  32.195000    10.104655     0.098964    10.397879     0.000000 
  32.200000    11.079420     0.090257    10.405648     0.000000 
  32.205000    10.443180     0.095756    10.413673     0.000000 
  32.210000    10.346979     0.096647    10.421962     0.000000 
  32.215000    10.810156     0.092506    10.430526     0.000000 
  32.220000    10.540320     0.094874    10.439373     0.000000 
  32.225000    10.693833     0.093512    10.448514     0.000000 
  32.230000    10.424188     0.095931    10.457959     0.000000 
  32.235000    10.608817     0.094261    10.467721     0.000000 
  32.240000    10.708582     0.093383    10.477810     0.000000 
  32.245000    10.612172     0.094231    10.488240     0.000000 
  32.250000    10.719506     0.093288    10.499024     0.000000 
  32.255000    10.612605     0.094228    10.510176     0.000000 
  32.260000    10.741017     0.093101    10.521710     0.000000 
  32.265000    10.424063     0.095932    10.533644     0.000000 
  32.270000    11.084616     0.090215    10.545992     0.000000 
  32.275000    10.440267     0.095783    10.558772     0.000000 
  32.280000    10.860263     0.092079    10.572004     0.000000 
  32.285000    10.279390     0.097282    10.585706     0.000000 
  32.290000    10.486572     0.095360    10.599900     0.000000 
  32.295000    10.520017     0.095057    10.614606     0.000000 
  32.300000    10.990597     0.090987    10.629849     0.000000 
  32.305000    10.339003     0.096721    10.645652     0.000000 
  32.310000    11.079768     0.090255    10.662042     0.000000 
  32.315000    10.739847     0.093111    10.679046     0.000000 
  32.320000    10.809561     0.092511    10.696694     0.000000 
  32.325000    11.131171     0.089838    10.715017     0.000000 
  32.330000    10.795870     0.092628    10.734047     0.000000 
  32.335000    11.002986     0.090884    10.753819     0.000000 
  32.340000    11.210754     0.089200    10.774372     0.000000 
  32.345000    10.643315     0.093956    10.795744     0.000000 
  32.350000    10.689597     0.093549    10.817979     0.000000 
  32.355000    10.707074     0.093396    10.841121     0.000000 
  32.360000    10.438288     0.095801    10.865218     0.000000 
  32.365000    10.682550     0.093611    10.890323     0.000000 
  32.370000    10.794462     0.092640    10.916490     0.000000 
  32.375000    10.928449     0.091504    10.943777     0.000000 
  32.380000    10.567578     0.094629    10.972249     0.000000 
  32.385000    11.165399     0.089562    11.001973     0.000000 
  32.390000    11.005727     0.090862    11.033021     0.000000 
  32.395000    11.007790     0.090845    11.065471     0.000000 
  32.400000    11.032130     0.090644    11.099407     0.000000 
  32.405000    10.667673     0.093741    11.134920     0.000000 
  32.410000    10.818432     0.092435    11.172106     0.000000 
  32.415000    10.665473     0.093760    11.211071     0.000000 
  32.420000    11.134369     0.089812    11.251928     0.000000 
  32.425000    11.231732     0.089033    11.294798     0.000000 
  32.430000    10.771620     0.092837    11.339815     0.000000 
  32.435000    11.114467     0.089973    11.387122     0.000000 
  32.440000    10.757232     0.092961    11.436876     0.000000 
  32.445000    11.235862     0.089001    11.489244     0.000000 
  32.450000    11.123815     0.089897    11.544413     0.000000 
  32.455000    11.272289     0.088713    11.602582     0.000000 
  32.460000    11.227578     0.089066    11.663970     0.000000 
  32.465000    11.083286     0.090226    11.728819     0.000000 
  32.470000    11.323221     0.088314    11.797389     0.000000 
  32.475000    11.237321     0.088989    11.869968     0.000000 
  32.480000    11.944795     0.083718    11.946873     0.000000 
  32.485000    11.788143     0.084831    12.028451     0.000000 
  32.490000    11.456743     0.087285    12.115086     0.000000 
  32.495000    11.454021     0.087306    12.207201     0.000000 
  32.500000    11.676324     0.085643    12.305265     0.000000 
  32.505000    11.778785     0.084898    12.409219     0.000000 
  32.510000    11.627522     0.086003    12.520800     0.000000 
  32.515000    12.450417     0.080319    12.640070     0.000000 
  32.520000    12.183054     0.082081    12.767748     0.000000 
  32.525000    12.522817     0.079854    12.904636     0.000000 
  32.530000    12.628992     0.079183    13.051636     0.000000 
  32.535000    12.191956     0.082021    13.209762     0.000000 
  32.540000    12.587026     0.079447    13.380158     0.000000 
  32.545000    12.566900     0.079574    13.564116     0.000000 
  32.550000    13.090861     0.076389    13.763103     0.000000 
  32.555000    13.403872     0.074605    13.978788     0.000000 
  32.560000    13.503405     0.074055    14.213076     0.000000 
  32.565000    14.060975     0.071119    14.468149     0.000000 
  32.570000    14.259189     0.070130    14.746517     0.000000 
  32.575000    14.173721     0.070553    15.051072     0.000000 
  32.580000    14.390188     0.069492    15.385172     0.000000 
  32.585000    15.558899     0.064272    15.752725     0.000000 
  32.590000    15.916291     0.062829    16.158315     0.000000 
  32.595000    15.747926     0.063500    16.607362     0.000000 
  32.600000    17.366149     0.057583    17.106355     0.000000 
  32.605000    16.972030     0.058920    17.663193     0.000000 
  32.610000    18.069085     0.055343    18.287730     0.000000 
  32.615000    19.173055     0.052157    18.992646     0.000000 
  32.620000    19.842187     0.050398    19.794862     0.000000 
  32.625000    21.390359     0.046750    20.717802     0.000000 
  32.630000    23.437897     0.042666    21.794916     0.000000 
  32.635000    25.281784     0.039554    23.074889     0.000000 
  32.640000    27.276009     0.036662    24.628938     0.000000 
  32.645000    29.022585     0.034456    26.560264     0.000000 
  32.650000    32.546032     0.030726    29.015133     0.000000 
  32.655000    37.121594     0.026938    32.194089     0.000000 
  32.660000    40.191187     0.024881    36.360569     0.000000 
  32.665000    45.956054     0.021760    41.842941     0.000000 
  32.670000    52.867851     0.018915    49.025298     0.000000 
  32.675000    59.294028     0.016865    58.322616     0.000000 
  32.680000    73.220565     0.013657    70.137627     0.000000 
  32.685000    87.002558     0.011494    84.799495     0.000000 
  32.690000    94.431870     0.010590   102.486925     0.000000 
  32.695000   118.072470     0.008469   123.138114     0.000000 
  32.700000   136.930603     0.007303   146.345080     0.000000 
  32.705000   154.207627     0.006485   171.223075     0.000000 
  32.710000   183.123395     0.005461   196.254274     0.000000 
  32.715000   199.029372     0.005024   219.166093     0.000000 
  32.720000   216.082757     0.004628   237.036808     0.000000 
  32.725000   227.386360     0.004398   246.897106     0.000000 
  32.730000   230.921936     0.004330   246.812657     0.000000 
  32.735000   227.396083     0.004398   236.811920     0.000000 
  32.740000   205.574137     0.004864   218.870819     0.000000 
  32.745000   198.410140     0.005040   195.969425     0.000000 
  32.750000   164.452919     0.006081   171.028252     0.000000 
  32.755000   137.532312     0.007271   146.280838     0.000000 
  32.760000   122.758248     0.008146   123.239012     0.000000 
  32.765000    99.165048     0.010084   102.775551     0.000000 
  32.770000    83.215337     0.012017    85.290380     0.000000 
  32.775000    74.310906     0.013457    70.840558     0.000000 
  32.780000    62.197261     0.016078    59.245747     0.000000 
  32.785000    54.274452     0.018425    50.178356     0.000000 
  32.790000    49.110370     0.020362    43.240726     0.000000 
  32.795000    41.702396     0.023979    38.026929     0.000000 
  32.800000    39.650567     0.025220    34.166689     0.000000 
  32.805000    35.679650     0.028027    31.351388     0.000000 
  32.810000    32.800106     0.030488    29.344752     0.000000 
  32.815000    31.905339     0.031343    27.982360     0.000000 
  32.820000    30.060688     0.033266    27.164144     0.000000 
  32.825000    28.729006     0.034808    26.843153     0.000000 
  32.830000    28.912992     0.034587    27.012539     0.000000 
  32.835000    29.086728     0.034380    27.691551     0.000000 
  32.840000    30.531628     0.032753    28.910743     0.000000 
  32.845000    31.163319     0.032089    30.696390     0.000000 
  32.850000    33.669978     0.029700    33.054247     0.000000 
  32.855000    36.406615     0.027468    35.952493     0.000000 
  32.860000    37.831934     0.026433    39.302828     0.000000 
  32.865000    43.594816     0.022939    42.937744     0.000000 
  32.870000    44.557880     0.022443    46.584341     0.000000 
  32.875000    50.224339     0.019911    49.847162     0.000000 
  32.880000    51.984369     0.019237    52.235497     0.000000 
  32.885000    52.220516     0.019150    53.277475     0.000000 
  32.890000    52.267667     0.019132    52.702811     0.000000 
  32.895000    51.672936     0.019352    50.573834     0.000000 
  32.900000    48.583844     0.020583    47.249688     0.000000 
  32.905000    42.866597     0.023328    43.218907     0.000000 
  32.910000    37.552200     0.026630    38.936310     0.000000 
  32.915000    35.625962     0.028069    34.744664     0.000000 
  32.920000    30.195444     0.033118    30.867871     0.000000 
  32.925000    26.876866     0.037207    27.432796     0.000000 
  32.930000    24.109765     0.041477    24.493694     0.000000 
  32.935000    21.271839     0.047011    22.052277     0.000000 
  32.940000    20.172994     0.049571    20.074130     0.000000 
  32.945000    18.498633     0.054058    18.502796     0.000000 
  32.950000    16.972156     0.058920    17.271731     0.000000 
  32.955000    16.216546     0.061665    16.313701     0.000000 
  32.960000    15.203607     0.065774    15.567240     0.000000 
  32.965000    14.357945     0.069648    14.980232     0.000000 
  32.970000    14.723735     0.067918    14.511089     0.000000 
  32.975000    13.610254     0.073474    14.128238     0.000000 
  32.980000    13.138400     0.076113    13.808652     0.000000 
  32.985000    13.220683     0.075639    13.536039     0.000000 
  32.990000    12.613124     0.079282    13.299082     0.000000 
  32.995000    12.706633     0.078699    13.089966     0.000000 
  33.000000    12.688644     0.078811    12.903244     0.000000 
  33.005000    12.545996     0.079707    12.735033     0.000000 
  33.010000    12.174959     0.082136    12.582470     0.000000 
  33.015000    11.633266     0.085960    12.443367     0.000000 
  33.020000    11.741885     0.085165    12.315990     0.000000 
  33.025000    11.711127     0.085389    12.198925     0.000000 
  33.030000    11.771905     0.084948    12.090990     0.000000 
  33.035000    11.257024     0.088833    11.991187     0.000000 
  33.040000    11.119786     0.089930    11.898657     0.000000 
  33.045000    10.993592     0.090962    11.812660     0.000000 
  33.050000    11.470301     0.087182    11.732551     0.000000 
  33.055000    11.151089     0.089677    11.657769     0.000000 
  33.060000    10.971822     0.091143    11.587819     0.000000 
  33.065000    10.728755     0.093207    11.522265     0.000000 
  33.070000    11.225655     0.089082    11.460723     0.000000 
  33.075000    10.327565     0.096828    11.402850     0.000000 
  33.080000    11.179394     0.089450    11.348344     0.000000 
  33.085000    10.870051     0.091996    11.296930     0.000000 
  33.090000    11.000095     0.090908    11.248367     0.000000 
  33.095000    10.674097     0.093685    11.202435     0.000000 
  33.100000    10.880326     0.091909    11.158938     0.000000 
  33.105000    11.011456     0.090815    11.117696     0.000000 
  33.110000    11.013179     0.090800    11.078549     0.000000 
  33.115000    10.810031     0.092507    11.041350     0.000000 
  33.120000    10.945206     0.091364    11.005966     0.000000 
  33.125000    10.536611     0.094907    10.972277     0.000000 
  33.130000    11.013799     0.090795    10.940170     0.000000 
  33.135000    10.682106     0.093614    10.909545     0.000000 
  33.140000    10.653404     0.093867    10.880308     0.000000 
  33.145000    10.790158     0.092677    10.852374     0.000000 
  33.150000    10.577776     0.094538    10.825665     0.000000 
  33.155000    10.364110     0.096487    10.800108     0.000000 
  33.160000    11.119738     0.089930    10.775636     0.000000 
  33.165000    11.077490     0.090273    10.754353     0.000000 
  33.170000    10.896920     0.091769    10.731879     0.000000 
  33.175000    10.807017     0.092532    10.710317     0.000000 
  33.180000    11.345801     0.088138    10.689620     0.000000 
  33.185000    10.721794     0.093268    10.669740     0.000000 
  33.190000    10.696827     0.093486    10.650635     0.000000 
  33.195000    10.436293     0.095819    10.632265     0.000000 
  33.200000    10.563845     0.094662    10.614594     0.000000 
  33.205000    10.374875     0.096387    10.597586     0.000000 
  33.210000    10.466351     0.095544    10.581210     0.000000 
  33.215000    10.802920     0.092568    10.565434     0.000000 
  33.220000    10.651208     0.093886    10.550232     0.000000 
  33.225000    10.277252     0.097302    10.535575     0.000000 
  33.230000    10.214084     0.097904    10.521439     0.000000 
  33.235000    10.409396     0.096067    10.507800     0.000000 
  33.240000    10.707463     0.093393    10.494637     0.000000 
  33.245000    10.404065     0.096116    10.481929     0.000000 
  33.250000    10.606014     0.094286    10.469656     0.000000 
  33.255000    10.250421     0.097557    10.457799     0.000000 
  33.260000    10.502791     0.095213    10.446342     0.000000 
  33.265000    10.328155     0.096823    10.435268     0.000000 
  33.270000     9.891919     0.101093    10.424561     0.000000 
  33.275000    10.457301     0.095627    10.414208     0.000000 
  33.280000    10.546388     0.094819    10.404193     0.000000 
  33.285000    10.534888     0.094923    10.394504     0.000000 
  33.290000    10.616175     0.094196    10.385129     0.000000 
  33.295000    10.410254     0.096059    10.376056     0.000000 
  33.300000    10.360173     0.096523    10.367274     0.000000 
  33.305000    10.502766     0.095213    10.358771     0.000000 
  33.310000    10.389184     0.096254    10.350540     0.000000 
  33.315000    10.457976     0.095621    10.342568     0.000000 
  33.320000    10.127626     0.098740    10.334849     0.000000 
  33.325000     9.958652     0.100415    10.327373     0.000000 
  33.330000    10.790356     0.092675    10.320132     0.000000 
  33.335000    10.521161     0.095047    10.313119     0.000000 
  33.340000    10.205107     0.097990    10.306325     0.000000 
  33.345000     9.994402     0.100056    10.299745     0.000000 
  33.350000    10.241737     0.097640    10.293371     0.000000 
  33.355000    10.416646     0.096000    10.287198     0.000000 
  33.360000    10.482516     0.095397    10.281219     0.000000 
  33.365000    10.162018     0.098406    10.275429     0.000000 
  33.370000    10.603883     0.094305    10.269821     0.000000 
  33.375000     9.804507     0.101994    10.264392     0.000000 
  33.380000    10.326184     0.096841    10.259136     0.000000 
  33.385000    10.184073     0.098193    10.254048     0.000000 
  33.390000    10.319940     0.096900    10.249124     0.000000 
  33.395000    10.319084     0.096908    10.244360     0.000000 
  33.400000    10.839283     0.092257    10.239752     0.000000 
  33.405000    10.616511     0.094193    10.235296     0.000000 
  33.410000    10.437746     0.095806    10.230988     0.000000 
  33.415000    10.861064     0.092072    10.226826     0.000000 
  33.420000    10.148207     0.098540    10.222804     0.000000 
  33.425000    10.121351     0.098801    10.218922     0.000000 
  33.430000    10.238377     0.097672    10.215175     0.000000 
  33.435000    10.057607     0.099427    10.211560     0.000000 
  33.440000     9.890904     0.101103    10.208199     0.000000 
  33.445000    10.229063     0.097761    10.204843     0.000000 
  33.450000    10.313575     0.096960    10.201613     0.000000 
  33.455000    10.424957     0.095924    10.198505     0.000000 
  33.460000    10.266825     0.097401    10.195519     0.000000 
  33.465000    10.267059     0.097399    10.192651     0.000000 
  33.470000    10.339790     0.096714    10.189901     0.000000 
  33.475000    10.375292     0.096383    10.187266     0.000000 
  33.480000    10.598735     0.094351    10.184745     0.000000 
  33.485000    10.350043     0.096618    10.182336     0.000000 
  33.490000    10.414024     0.096024    10.180039     0.000000 
  33.495000    10.167253     0.098355    10.177850     0.000000 
  33.500000    10.618901     0.094172    10.175771     0.000000 
  33.505000    10.089052     0.099117    10.173798     0.000000 
  33.510000    10.268588     0.097384    10.171932     0.000000 
  33.515000    10.409260     0.096068    10.170172     0.000000 
  33.520000     9.985995     0.100140    10.168516     0.000000 
  33.525000    10.093189     0.099077    10.166964     0.000000 
  33.530000    10.700433     0.093454    10.165516     0.000000 
  33.535000    10.005745     0.099943    10.164171     0.000000 
  33.540000    10.663831     0.093775    10.162928     0.000000 
  33.545000    10.241688     0.097640    10.161787     0.000000 
  33.550000    10.022948     0.099771    10.160748     0.000000 
  33.555000    10.379768     0.096341    10.159811     0.000000 
  33.560000     9.897851     0.101032    10.158976     0.000000 
  33.565000    10.538990     0.094886    10.158242     0.000000 
  33.570000     9.932757     0.100677    10.157611     0.000000 
  33.575000     9.894320     0.101068    10.157081     0.000000 
  33.580000    10.358221     0.096542    10.156655     0.000000 
  33.585000    10.110144     0.098911    10.156331     0.000000 
  33.590000    10.366903     0.096461    10.156111     0.000000 
  33.595000    10.584797     0.094475    10.155995     0.000000 
  33.600000    10.118660     0.098827    10.155983     0.000000 
  33.605000    10.249870     0.097562    10.156078     0.000000 
  33.610000    10.701891     0.093441    10.156279     0.000000 
  33.615000    10.456389     0.095635    10.156588     0.000000 
  33.620000    10.522348     0.095036    10.157006     0.000000 
  33.625000    10.069807     0.099307    10.157534     0.000000 
  33.630000    10.402356     0.096132    10.158173     0.000000 
  33.635000    10.490856     0.095321    10.158925     0.000000 
  33.640000    10.239764     0.097658    10.159792     0.000000 
  33.645000    10.553093     0.094759    10.160776     0.000000 
  33.650000    10.307751     0.097014    10.161878     0.000000 
  33.655000    10.679561     0.093637    10.163100     0.000000 
  33.660000    10.586831     0.094457    10.164444     0.000000 
  33.665000    10.164132     0.098385    10.165914     0.000000 
  33.670000    10.491108     0.095319    10.167510     0.000000 
  33.675000    10.428547     0.095891    10.169237     0.000000 
  33.680000    10.590308     0.094426    10.171096     0.000000 
  33.685000    10.232358     0.097729    10.173091     0.000000 
  33.690000    10.700720     0.093452    10.175224     0.000000 
  33.695000    10.534709     0.094924    10.177500     0.000000 
  33.700000    10.395234     0.096198    10.179922     0.000000 
  33.705000    10.702481     0.093436    10.182493     0.000000 
  33.710000    10.369016     0.096441    10.185217     0.000000 
  33.715000    10.559126     0.094705    10.188099     0.000000 
  33.720000     9.965014     0.100351    10.191143     0.000000 
  33.725000    10.033893     0.099662    10.194354     0.000000 
  33.730000    10.297843     0.097108    10.197737     0.000000 
  33.735000    10.476601     0.095451    10.201297     0.000000 
  33.740000    10.024293     0.099758    10.205039     0.000000 
  33.745000    10.115046     0.098863    10.208970     0.000000 
  33.750000    10.831144     0.092326    10.213096     0.000000 
  33.755000    10.342060     0.096693    10.217423     0.000000 
  33.760000    10.223331     0.097815    10.221959     0.000000 
  33.765000    10.084913     0.099158    10.226710     0.000000 
  33.770000    10.315376     0.096943    10.231684     0.000000 
  33.775000    10.594267     0.094391    10.236891     0.000000 
  33.780000    10.345195     0.096663    10.242338     0.000000 
  33.785000    10.184136     0.098192    10.248036     0.000000 
  33.790000    10.325793     0.096845    10.253993     0.000000 
  33.795000    10.228161     0.097769    10.260220     0.000000 
  33.800000    10.503537     0.095206    10.266729     0.000000 
  33.805000     9.716239     0.102920    10.273531     0.000000 
  33.810000    10.130381     0.098713    10.280639     0.000000 
  33.815000     9.970870     0.100292    10.288828     0.000000 
  33.820000    10.408089     0.096079    10.296592     0.000000 
  33.825000    10.568372     0.094622    10.304704     0.000000 
  33.830000    10.249402     0.097567    10.313182     0.000000 
  33.835000    10.735721     0.093147    10.327318     0.000000 
  33.840000    10.412945     0.096034    10.336600     0.000000 
  33.845000    10.419029     0.095978    10.346301     0.000000 
  33.850000    10.434695     0.095834    10.356444     0.000000 
  33.855000    10.257412     0.097490    10.367050     0.000000 
  33.860000    10.319279     0.096906    10.378145     0.000000 
  33.865000    10.652713     0.093873    10.389753     0.000000 
  33.870000    10.445494     0.095735    10.401903     0.000000 
  33.875000    10.535171     0.094920    10.414625     0.000000 
  33.880000    10.500822     0.095231    10.427951     0.000000 
  33.885000    10.735704     0.093147    10.441916     0.000000 
  33.890000     9.845309     0.101571    10.456558     0.000000 
  33.895000    10.168742     0.098341    10.471918     0.000000 
  33.900000    10.005119     0.099949    10.488039     0.000000 
  33.905000    10.442890     0.095759    10.504971     0.000000 
  33.910000    10.999398     0.090914    10.522766     0.000000 
  33.915000    10.243937     0.097619    10.541480     0.000000 
  33.920000    10.766676     0.092879    10.561177     0.000000 
  33.925000    10.260277     0.097463    10.581925     0.000000 
  33.930000    10.427271     0.095902    10.603800     0.000000 
  33.935000    10.533057     0.094939    10.626885     0.000000 
  33.940000    10.512708     0.095123    10.651271     0.000000 
  33.945000    10.620329     0.094159    10.677061     0.000000 
  33.950000    11.042584     0.090559    10.704369     0.000000 
  33.955000    10.780074     0.092764    10.733321     0.000000 
  33.960000    10.497614     0.095260    10.764059     0.000000 
  33.965000    10.748737     0.093034    10.796747     0.000000 
  33.970000    10.912994     0.091634    10.831568     0.000000 
  33.975000    10.715137     0.093326    10.868737     0.000000 
  33.980000    10.534012     0.094931    10.908507     0.000000 
  33.985000    10.643261     0.093956    10.951185     0.000000 
  33.990000    10.895159     0.091784    10.997154     0.000000 
  33.995000    10.868624     0.092008    11.046913     0.000000 
  34.000000    11.144995     0.089726    11.101123     0.000000 
  34.005000    10.945528     0.091362    11.160311     0.000000 
  34.010000    11.334374     0.088227    11.226496     0.000000 
  34.015000    10.899471     0.091748    11.301027     0.000000 
  34.020000    11.007987     0.090843    11.386256     0.000000 
  34.025000    11.459902     0.087261    11.485297     0.000000 
  34.030000    11.255128     0.088848    11.602114     0.000000 
  34.035000    11.170540     0.089521    11.741523     0.000000 
  34.040000    12.030398     0.083123    11.909031     0.000000 
  34.045000    11.791442     0.084807    12.110483     0.000000 
  34.050000    12.421113     0.080508    12.351477     0.000000 
  34.055000    12.913676     0.077437    12.636557     0.000000 
  34.060000    12.731760     0.078544    12.968226     0.000000 
  34.065000    13.244934     0.075501    13.345777     0.000000 
  34.070000    13.658668     0.073214    13.763897     0.000000 
  34.075000    13.475890     0.074207    14.210893     0.000000 
  34.080000    14.428652     0.069307    14.666590     0.000000 
  34.085000    14.947387     0.066901    15.100786     0.000000 
  34.090000    14.989422     0.066714    15.474919     0.000000 
  34.095000    15.482931     0.064587    15.750370     0.000000 
  34.100000    15.996749     0.062513    15.902867     0.000000 
  34.105000    15.845086     0.063111    15.934588     0.000000 
  34.110000    15.503295     0.064502    15.873887     0.000000 
  34.115000    15.529354     0.064394    15.762965     0.000000 
  34.120000    14.994141     0.066693    15.643588     0.000000 
  34.125000    15.636303     0.063954    15.549360     0.000000 
  34.130000    15.281268     0.065440    15.504345     0.000000 
  34.135000    15.712509     0.063644    15.524838     0.000000 
  34.140000    15.448065     0.064733    15.621743     0.000000 
  34.145000    16.734710     0.059756    15.802749     0.000000 
  34.150000    16.640446     0.060095    16.074386     0.000000 
  34.155000    16.983812     0.058880    16.444250     0.000000 
  34.160000    18.221241     0.054881    16.923626     0.000000 
  34.165000    19.409378     0.051521    17.530715     0.000000 
  34.170000    19.392872     0.051565    18.294624     0.000000 
  34.175000    22.117210     0.045214    19.260216     0.000000 
  34.180000    22.939665     0.043593    20.493664     0.000000 
  34.185000    24.401060     0.040982    22.088197     0.000000 
  34.190000    27.701831     0.036099    24.168945     0.000000 
  34.195000    30.715720     0.032557    26.895216     0.000000 
  34.200000    33.272070     0.030055    30.458042     0.000000 
  34.205000    38.833420     0.025751    35.070816     0.000000 
  34.210000    42.539446     0.023508    40.951371     0.000000 
  34.215000    49.763269     0.020095    48.295022     0.000000 
  34.220000    60.764015     0.016457    57.239428     0.000000 
  34.225000    65.949548     0.015163    67.822642     0.000000 
  34.230000    78.707686     0.012705    79.934246     0.000000 
  34.235000    95.046201     0.010521    93.255624     0.000000 
  34.240000    99.792925     0.010021   107.183256     0.000000 
  34.245000   115.844582     0.008632   120.741733     0.000000 
  34.250000   126.100085     0.007930   132.542434     0.000000 
  34.255000   132.910498     0.007524   140.921852     0.000000 
  34.260000   135.735536     0.007367   144.386499     0.000000 
  34.265000   135.137980     0.007400   142.238595     0.000000 
  34.270000   130.514828     0.007662   134.929235     0.000000 
  34.275000   116.218936     0.008604   123.817163     0.000000 
  34.280000   107.952078     0.009263   110.565075     0.000000 
  34.285000    94.594722     0.010571    96.639980     0.000000 
  34.290000    78.260084     0.012778    83.113289     0.000000 
  34.295000    71.854980     0.013917    70.670919     0.000000 
  34.300000    57.994551     0.017243    59.694007     0.000000 
  34.305000    48.269601     0.020717    50.338548     0.000000 
  34.310000    44.303511     0.022572    42.598645     0.000000 
  34.315000    37.230774     0.026860    36.357629     0.000000 
  34.320000    34.070854     0.029351    31.431569     0.000000 
  34.325000    30.429364     0.032863    27.606033     0.000000 
  34.330000    26.215156     0.038146    24.664926     0.000000 
  34.335000    25.137465     0.039781    22.410404     0.000000 
  34.340000    22.705708     0.044042    20.674038     0.000000 
  34.345000    20.407258     0.049002    19.320637     0.000000 
  34.350000    19.584093     0.051062    18.246855     0.000000 
  34.355000    18.564546     0.053866    17.376772     0.000000 
  34.360000    17.437272     0.057348    16.656304     0.000000 
  34.365000    16.789699     0.059560    16.047697     0.000000 
  34.370000    15.402590     0.064924    15.524820     0.000000 
  34.375000    14.869326     0.067253    15.069501     0.000000 
  34.380000    14.726067     0.067907    14.668876     0.000000 
  34.385000    13.733356     0.072815    14.313576     0.000000 
  34.390000    13.707948     0.072950    13.996539     0.000000 
  34.395000    13.921211     0.071833    13.712257     0.000000 
  34.400000    13.031066     0.076740    13.456306     0.000000 
  34.405000    12.471912     0.080180    13.225047     0.000000 
  34.410000    12.373070     0.080821    13.015434     0.000000 
  34.415000    12.316845     0.081190    12.824891     0.000000 
  34.420000    12.213432     0.081877    12.651215     0.000000 
  34.425000    12.296000     0.081327    12.492513     0.000000 
  34.430000    12.267656     0.081515    12.347149     0.000000 
  34.435000    12.235003     0.081733    12.213705     0.000000 
  34.440000    12.289383     0.081371    12.090944     0.000000 
  34.445000    11.387425     0.087816    11.977785     0.000000 
  34.450000    11.772093     0.084947    11.873280     0.000000 
  34.455000    11.631463     0.085974    11.776595     0.000000 
  34.460000    11.574921     0.086394    11.686996     0.000000 
  34.465000    11.258282     0.088823    11.603829     0.000000 
  34.470000    11.385526     0.087831    11.526519     0.000000 
  34.475000    11.168248     0.089540    11.454551     0.000000 
  34.480000    10.859343     0.092087    11.387467     0.000000 
  34.485000    11.132772     0.089825    11.324856     0.000000 
  34.490000    10.896877     0.091769    11.266353     0.000000 
  34.495000    10.907972     0.091676    11.211628     0.000000 
  34.500000    10.983499     0.091046    11.160384     0.000000 
  34.505000    10.781631     0.092750    11.112354     0.000000 
  34.510000    10.640655     0.093979    11.067297     0.000000 
  34.515000    11.028263     0.090676    11.024994     0.000000 
  34.520000    10.472599     0.095487    10.985248     0.000000 
  34.525000    10.844903     0.092209    10.947878     0.000000 
  34.530000    10.544645     0.094835    10.912723     0.000000 
  34.535000    10.850620     0.092161    10.879632     0.000000 
  34.540000    10.831869     0.092320    10.848471     0.000000 
  34.545000    10.606518     0.094282    10.819115     0.000000 
  34.550000    10.705989     0.093406    10.791452     0.000000 
  34.555000    10.936671     0.091435    10.765378     0.000000 
  34.560000    11.215212     0.089165    10.740799     0.000000 
  34.565000    10.534539     0.094926    10.717627     0.000000 
  34.570000    10.688056     0.093562    10.695784     0.000000 
  34.575000    10.112853     0.098884    10.675195     0.000000 
  34.580000    10.707988     0.093388    10.655794     0.000000 
  34.585000    10.498427     0.095252    10.637520     0.000000 
  34.590000    10.592630     0.094405    10.632131     0.000000 
  34.595000    10.482482     0.095397    10.615990     0.000000 
  34.600000    10.576949     0.094545    10.600820     0.000000 
  34.605000    10.458006     0.095621    10.586575     0.000000 
  34.610000    10.069328     0.099311    10.573215     0.000000 
  34.615000    10.225457     0.097795    10.560703     0.000000 
  34.620000    10.415736     0.096009    10.549005     0.000000 
  34.625000    10.374708     0.096388    10.538091     0.000000 
  34.630000    10.775901     0.092800    10.527930     0.000000 
  34.635000    10.600545     0.094335    10.518499     0.000000 
  34.640000    10.471297     0.095499    10.509772     0.000000 
  34.645000    10.177232     0.098259    10.501729     0.000000 
  34.650000    10.649195     0.093904    10.494350     0.000000 
  34.655000    10.128709     0.098729    10.487618     0.000000 
  34.660000    10.349455     0.096623    10.481517     0.000000 
  34.665000    10.478356     0.095435    10.476034     0.000000 
  34.670000    10.837369     0.092273    10.471157     0.000000 
  34.675000    10.428526     0.095891    10.466876     0.000000 
  34.680000    10.706414     0.093402    10.463181     0.000000 
  34.685000    10.355003     0.096572    10.460067     0.000000 
  34.690000    10.573907     0.094572    10.457527     0.000000 
  34.695000    10.353379     0.096587    10.455558     0.000000 
  34.700000    10.891508     0.091815    10.454157     0.000000 
  34.705000    10.387218     0.096272    10.453323     0.000000 
  34.710000    10.215427     0.097891    10.453057     0.000000 
  34.715000    10.423456     0.095937    10.453359     0.000000 
  34.720000    10.193483     0.098102    10.454235     0.000000 
  34.725000    11.114653     0.089971    10.455689     0.000000 
  34.730000    10.857017     0.092106    10.457727     0.000000 
  34.735000    10.390162     0.096245    10.460357     0.000000 
  34.740000    10.711069     0.093361    10.463590     0.000000 
  34.745000    10.619036     0.094171    10.467437     0.000000 
  34.750000    10.637466     0.094007    10.471912     0.000000 
  34.755000    10.474217     0.095473    10.477028     0.000000 
  34.760000    10.428119     0.095895    10.482805     0.000000 
  34.765000    10.667681     0.093741    10.489259     0.000000 
  34.770000    10.205033     0.097991    10.496415     0.000000 
  34.775000    10.322238     0.096878    10.504294     0.000000 
  34.780000    10.463214     0.095573    10.512923     0.000000 
  34.785000    10.507005     0.095175    10.522331     0.000000 
  34.790000    10.512286     0.095127    10.532550     0.000000 
  34.795000    10.670004     0.093721    10.543614     0.000000 
  34.800000    10.662207     0.093789    10.555562     0.000000
[truncated: 1,060,195 more chars]
