# Supplementary material for: Remote and automated high-throughput powder diffraction measurements enabled by a robotic sample changer at SSRL beamline 2-1
Source: J Appl Crystallogr. 2023 Sep 20;56(Pt 5):1480–4. doi: 10.1107/S1600576723007148 (PMC10543666; doi:10.1107/S1600576723007148)
Supplement: Supplementary file 1 [file j-56-01480-sup1.zip › Example Data and Refinements/SSRL BL2-1 Sample 0933/BL21Robot_0933_Rietveld.inp]

'Auto_T(5)  
r_exp  21.1875416 r_exp_dash  40.363916 r_wp  4.03055199 r_wp_dash  7.6785153 r_p  2.89558957 r_p_dash  7.79342167 weighted_Durbin_Watson  0.595121439 gof  0.190232169
iters 20000000  
chi2_convergence_criteria 0.000001  
'do_errors  
#include C:/Topas-6/cif.inc
  
xdd "BL21Robot_0933-2022-07-19-0020_scan2.xye"   
local CIF_DIFFRACTOGRAM_BLOCK_ID ="BL21Robot_0933-2022-07-19-0020_scan2";
local CIF_DIFFRACTOMETER_NAME = "SSRL beam line 2-1";
local CIF_TEMP = 300;
local CIF_SCAN_METHOD = step;
r_exp  21.1875416 r_exp_dash  40.363916 r_wp  4.03055199 r_wp_dash  7.6785153 r_p  2.89558957 r_p_dash  7.79342167 weighted_Durbin_Watson  0.595121439 gof  0.190232169
	bkg @  19.1259792` -12.6423772`  14.1522465` -8.99013115`  5.41971181` -2.88475184`  0.985318042`  0.0417069712` -0.405615437`  0.365608854` -0.193975917`  0.0963910569`
	One_on_X(@, 0.00010`_LIMIT_MIN_0.0001)   
	Rp 9999  
	Rs 700  
	start_X 7   
	'finish_X 38.5   
	Zero_Error(@, 0.02350`)   
	lam   
		ymin_on_ymax  0.0001   
		la  1 lo   0.7298172 lh   0.002   
	LP_Factor(90)     
	x_calculation_step 0.005      
	   
	' FWHM from LaB6 refinement   
	gauss_fwhm  @  0.0001`_LIMIT_MIN_0.0001 min 0.0001   
	lor_fwhm @  0.0001`_LIMIT_MIN_0.0001 min 0.0001   
	  
str
	local CIF_PHASE_ID  1.00000`
	local CIF_PHASE_BLOCK_ID ="Cr2O3";
	phase_name "Cr2O3"
	CS_G (@, 108.57437`)  
	Strain_L(@, 0.11657`)  
	scale @   1.01316286e-005`
	volume  289.520`
	Hexagonal(@  4.958841`, @  13.595280`)
	space_group "R-3c:H"
	
	site Cr1 x 0 y 0 z @  0.15251` occ Cr+3 1 beq @  0.10443` num_posns  12
	site O1 x @  0.30523` y 0 z 0.25 occ O-2 1 beq @  0.15771` num_posns  18
	
	Out_pdCIF("BL21Robot_0933_Rietveld.cif")
